# Supplementary material for: Trichomonas vaginalis vast BspA-like gene family: evidence for functional diversity from structural organisation and transcriptomics
Source: BMC Genomics. 2010 Feb 8;11:99. doi: 10.1186/1471-2164-11-99 (PMC2843621; doi:10.1186/1471-2164-11-99)
Supplement: Additional file 1 — Supplemental Table S1. Annotation of all 911 TvBspA proteins. Table listing all 911 TvBspA-like entries (proteins and genes features are in distinct worksheets) with locus tags, accession numbers, CLUSS2 subfamilies and ClustalW alignment positions, genome position, identified sequence features (SP, TMD, TpLRR position), number of EST per entry, RT-PCR/microarray data, promoter features and other annotations. [file 1471-2164-11-99-S1.XLS]

## Sheet: A_Protein_features
Locus tag	Identifier	RefSeq accession	AA Length	CLUSS2 Subfam #	Clustal align #	Comments	Pseudo genes	PHI/PSI Bit score	PHI/PSI E-value	Wu-BlastP Bit Score	Wu-BlastP Probability	Genomic Location	RefSeq_Annotation	AA Length	SP_NN	SP_HM	SP_NN/HM	PHOBIUS SP	SPLIT4 TMD topology	TMHMM TMD toplogy	PHOBIUS Topology	SPLIT #TMD	TMHMM #TMD	PHOBIUS #TMD	TMD with TpLRR out	start TpLRR	end TpLRR	length TpLRR	Fraction TpLRR	No. TpLRR	checked manualy	TpLRR pattern	TpLRR Profile	Profile/ Pattern	TvDBEST	InH-EST	Tot-EST	microarray	RT-PCR or microarray	best_hit_Proc	best hit id	best hit description	E-value	Spyphy ca function
TVAG_000110	80213.m00087	XP_001309112	757	213	835			228	8e-60	248	5.2e-19	DS113770: 15,506 - 17,776 (-)	surface_antigen_BspA-like	757	1	1	2	1	o706-728	o0705-727i	n2-10c15/16o705-727i	1	1	1	1	17	686	670	0.885073	29.1304		1	0	1	8		8	High EST hits	High EST hits	A Methanosarcina acetivorans	Q8TI67_METAC	Cell surface protein.	1e-39	surface antigen bspa-like
TVAG_001420	80266.m00008	XP_001296869	510	20	81	interupted?		231	1e-60	323	1.5e-29	DS115637: 2,733 - 4,264 (-)	surface_antigen_BspA-like	510	0	0	0	0			i	0	0	0	0	4	485	482	0.945098	20.9565		1	2	3			0			A Methanosarcina acetivorans	Q8TI67_METAC	Cell surface protein.	6e-46	surface antigen bspa-like (fragment)
TVAG_002470	80325.m00012	XP_001298474	383	20	79			186	3e-47	322	9e-30	DS114903: 3,580 - 4,728 (+)	surface_antigen_BspA-like	383	0	0	0	0			i	0	0	0	0	22	319	298	0.778068	12.9565		1	1	2			0			A Methanosarcina acetivorans	Q8TI67_METAC	Cell surface protein.	2e-33	surface antigen bspa-like
TVAG_002860	80361.m00114	XP_001314378	366	392	693			91	9e-19	138	3.3e-07	DS113555: 7,098 - 8,195 (+)	Leucine_Rich_Repeat_family_protein	366	0	0	0	0	i78-100		i	1	0	0	0	38	348	311	0.849727	13.5217		1	0	1			0			B Clostridium phytofermentans ISDg	Q1FG32_9CLOT	Putative uncharacterized protein precursor.	5e-17	leucine rich repeat family protein
TVAG_003000	80361.m00102	XP_001314392	401	193	390			166	3e-41	290	4.2e-26	DS113555: 43,065 - 44,267 (-)	hypothetical_protein	401	0	0	0	0	i376-396		i	1	0	0	0	1	365	365	0.910224	15.8696		0	0	0			0			B Bacteroides forsythus (Tannerella forsythensis)	O68831_BACFO	Surface antigen BspA.	2e-26	putative uncharacterized protein
TVAG_003090	80361.m00125	XP_001314401	371	77	394			236	3e-62	435	9.6e-42	DS113555: 61,019 - 62,131 (-)	surface_antigen_BspA-like	371	0	0	0	0			i	0	0	0	0	19	306	288	0.77628	12.5217		1	2	3			0			B Flavobacterium psychrophilum (strain JIP02/86 / ATCC 49511)	A6GW11_FLAPJ	Probable cell surface protein (Leucine-ri...	2e-46	surface antigen bspa-like
TVAG_004550	80413.m00239	XP_001328647	410	344	852			121	1e-27	203	1.9e-14	DS113242: 72,665 - 73,894 (-)	surface_antigen_BspA-like	410	0	0	0	0	o362-386	o0364-386i	o363-386i	1	1	1	1	3	304	302	0.736585	13.1304		0	0	0			0			A Methanosarcina acetivorans	Q8TI67_METAC	Cell surface protein.	2e-16	surface antigen bspa-like
TVAG_004560	80413.m00247	XP_001328648	165	172	616			56	4e-08	122	1e-07	DS113242: 75,221 - 75,715 (-)	hypothetical_protein	165	0	0	0	0			i	0	0	0	0	25	164	140	0.848485	6.08696		1	0	1			0			B Flavobacterium psychrophilum (strain JIP02/86 / ATCC 49511)	A6GW11_FLAPJ	Probable cell surface protein (Leucine-ri...	9e-07	putative uncharacterized protein
TVAG_004800	80413.m00209	XP_001328672	353	355	853			95	1e-19	168	1.2e-10	DS113242: 136,067 - 137,125 (+)	cell_surface_protein_putative	353	0	0	0	0	i311-338	i313-335o	i313-335o	1	1	1	0	1	187	187	0.529745	8.13043		0	0	0	1		1			B Flavobacterium psychrophilum (strain JIP02/86 / ATCC 49511)	A6GW16_FLAPJ	Probable cell surface protein (Leucine-ri...	8e-11	cell surface protein, putative
TVAG_004820	80413.m00195	XP_001328674	402	243	401			210	1e-54	343	5.4e-32	DS113242: 138,815 - 140,020 (-)	surface_antigen_BspA-like	402	0	0	0	0	o351-373	o0352-374i	o353-374i	1	1	1	1	2	241	240	0.597015	10.4348		1	2	3		1	1			B Bacteroides forsythus (Tannerella forsythensis)	O68831_BACFO	Surface antigen BspA.	3e-35	surface antigen bspa-like
TVAG_004830	80413.m00191	XP_001328675	234	147	406		YES	181	9e-46	310	1.7e-28	DS113242: 141,451 - 142,185 (-)	surface_antigen_BspA-like	234	0	0	0	0	o211-226		i	1	0	0	0	7	220	214	0.91453	9.30435		1	2	3			0			B Clostridium beijerinckii NCIMB 8052	A6LYA7_CLOBE	Putative cell wall binding repeat-contain...	2e-32	surface antigen bspa-like
TVAG_005490	80444.m00135	XP_001317928	746	35	4			261	7e-70	306	4.4e-27	DS113442: 68,061 - 70,298 (-)	surface_antigen_BspA-like	746	0	0	0	0			i	0	0	0	0	3	710	708	0.949062	30.7826		1	2	3			0			A Methanosarcina acetivorans	Q8TI67_METAC	Cell surface protein.	3e-51	surface antigen bspa-like
TVAG_007190	80469.m00065	XP_001313118	337	22	99			166	2e-41	285	7.5e-26	DS113610: 27,756 - 28,766 (+)	surface_antigen_BspA-like	337	0	0	0	0	i319-336		i	1	0	0	0	5	309	305	0.905045	13.2609		1	1	2			0			A Methanosarcina acetivorans	Q8TI67_METAC	Cell surface protein.	4e-25	surface antigen bspa-like
TVAG_007200	80469.m00059	XP_001313119	276	7	351			162	4e-40	266	9.8e-24	DS113610: 33,374 - 34,201 (-)	surface_antigen_Bsp_putative	276	0	0	0	0			i	0	0	0	0	3	275	273	0.98913	11.8696		1	0	1			0			A Methanosarcina acetivorans	Q8TI67_METAC	Cell surface protein.	3e-22	surface antigen bsp, putative
TVAG_007210	80469.m00063	XP_001313120	198	199	357			124	1e-28	234	4.9e-20	DS113610: 35,845 - 36,438 (-)	hypothetical_protein	198	0	0	0	0			i	0	0	0	0	2	178	177	0.893939	7.69565		1	0	1			0			B Bacteroides forsythus (Tannerella forsythensis)	O68831_BACFO	Surface antigen BspA.	2e-19	putative uncharacterized protein
TVAG_007220	80469.m00081	XP_001313121	1064	70	356			274	1e-73	319	3.5e-28	DS113610: 38,923 - 42,114 (-)	surface_antigen_BspA-like	1064	0	0	0	0			i	0	0	0	0	13	1017	1005	0.944549	43.6957		1	2	3	1		1			A Methanosarcina acetivorans	Q8TI67_METAC	Cell surface protein.	1e-75	surface antigen bspa-like
TVAG_007990	80483.m00110	XP_001315014	778	233	453			200	2e-51	286	1e-23	DS113524: 18,041 - 20,374 (+)	choline binding protein, putative	778	1	1	2	1	o726-753	o0731-753i	n2-13c18/19o730-754i	1	1	1	1	116	630	515	0.661954	22.3913		0	0	0			0			B Bacteroides forsythus (Tannerella forsythensis)	O68831_BACFO	Surface antigen BspA.	1e-28	surface antigen bspa-like
TVAG_008010	80483.m00083	XP_001315016	625	233	454			209	4e-54	304	4.6e-27	DS113524: 21,569 - 23,443 (+)	surface_antigen_BspA-like	625	1	1	2	1	o580-600	o0581-600i	n3-14c18/19o581-600i	1	1	1	1	23	524	502	0.8032	21.8261		0	0	0			0			B Bacteroides forsythus (Tannerella forsythensis)	O68831_BACFO	Surface antigen BspA.	4e-34	surface antigen bspa-like
TVAG_008860	80531.m00069	XP_001308805	674	67	39			233	2e-61	297	3.3e-26	DS113784: 4,178 - 6,199 (-)	surface_antigen_BspA-like	674	0	0	0	0			i	0	0	0	0	3	611	609	0.903561	26.4783		1	2	3	2	5	7	High EST hits	High EST hits	B Bacteroides forsythus (Tannerella forsythensis)	O68831_BACFO	Surface antigen BspA.	3e-49	surface antigen bspa-like
TVAG_009650	80578.m00146	XP_001316381	292	342	701			90	3e-18	159	7.2e-10	DS113483: 19,907 - 20,782 (-)	conserved_hypothetical_protein	292	0	0	0	0			o271-290i	0	0	1	0	1	245	245	0.839041	10.6522		1	0	1			0			B Syntrophomonas wolfei subsp. wolfei (strain Goettingen)	Q0AX68_SYNWW	Leucine-rich repeat (LRR) protein-like pr...	3e-14	putative uncharacterized protein
TVAG_009940	80584.m00091	XP_001311149	285	382	521	interupted?		149	4e-36	313	8.1e-29	DS113683: 77 - 931 (-)	surface_antigen_BspA-like	285	1	1	2	1	o145-168		n2-9c13/14o	1	0	0	0	21	219	199	0.698246	8.65217		1	2	3			0			A Methanosarcina barkeri (strain Fusaro / DSM 804)	Q46B13_METBF	Cell surface protein.	3e-32	surface antigen bspa-like (fragment)
TVAG_010480	80596.m00241	XP_001329959	382	126	307			195	4e-50	372	4.5e-35	DS113225: 10,046 - 11,293 (-)	surface_antigen_BspA-like	382	0	0	0	0			i	0	0	0	0	3	333	331	0.866492	14.3913		1	1	2	1		1			B Flavobacterium psychrophilum (strain JIP02/86 / ATCC 49511)	A6GW11_FLAPJ	Probable cell surface protein (Leucine-ri...	2e-39	surface antigen bspa-like
TVAG_010640	80596.m00178	XP_001329975	304	45	242			113	2e-25	216	5.6e-17	DS113225: 55,873 - 56,830 (-)	hypothetical_protein	304	0	0	0	0			i	0	0	0	0	14	257	244	0.802632	10.6087		0	0	0	1		1			A Methanosarcina acetivorans	Q8TI67_METAC	Cell surface protein.	1e-20	putative uncharacterized protein
TVAG_010650	80596.m00163	XP_001329976	481	54	262		YES	191	7e-49	331	1e-30	DS113225: 57,024 - 58,466 (-)	surface_antigen_BspA-like	481	0	0	0	1			n2-10c18/19o	0	0	0	0	7	443	437	0.908524	19		1	1	2			0			B Bacteroides forsythus (Tannerella forsythensis)	O68831_BACFO	Surface antigen BspA.	6e-40	surface antigen bspa-like
TVAG_010770	80596.m00242	XP_001329988	728	306	475			229	3e-60	230	5.7e-17	DS113225: 96,736 - 98,919 (-)	surface_antigen_BspA-like	728	0	0	0	0	o680-704	o0784-706i	o683-704i	1	1	1	1	16	604	589	0.809066	25.6087		1	0	1			0			B Bacteroides forsythus (Tannerella forsythensis)	O68831_BACFO	Surface antigen BspA.	2e-39	surface antigen bspa-like
TVAG_011510	80604.m00066	XP_001305729	817	66	162			256	2e-68	387	1e-35	DS113946: 23,226 - 25,676 (+)	surface_antigen_BspA-like	817	0	0	0	0	i81-102		i	1	0	0	0	43	759	717	0.877601	31.1739		1	2	3	1		1			A Methanosarcina acetivorans	Q8TI67_METAC	Cell surface protein.	2e-63	surface antigen bspa-like
TVAG_012310	80651.m00129	XP_001323088	203	165	317			121	8e-28	286	5.9e-26	DS113330: 32,608 - 33,216 (-)	surface_antigen_BspA-like	203	0	0	0	0			i	0	0	0	0	2	199	198	0.975369	8.6087		1	1	2			0			A Methanosarcina barkeri (strain Fusaro / DSM 804)	Q46B13_METBF	Cell surface protein.	3e-26	surface antigen bspa-like
TVAG_012550	80651.m00172	XP_001323112	651	14	329			328	4e-90	558	8.8e-55	DS113330: 111,240 - 113,192 (+)	surface_antigen_BspA-like	651	0	0	0	0			i	0	0	0	0	27	558	532	0.817204	23.1304		1	5	6			0			A Methanosarcina acetivorans	Q8TI67_METAC	Cell surface protein.	5e-87	surface antigen bspa-like
TVAG_012950	80671.m00476	XP_001582516	623	178	640			207	1e-53	199	1.4e-13	DS113189: 4,802 - 6,670 (+)	hypothetical_protein	623	0	0	0	0			i	0	0	0	0	25	618	594	0.953451	25.8261		1	0	1			0			A Methanosarcina acetivorans	Q8TI67_METAC	Cell surface protein.	1e-35	putative uncharacterized protein
TVAG_012960	80671.m00483	XP_001582517	285	2	836			61	2e-09	120	2e-05	DS113189: 6,906 - 7,760 (+)	surface antigen BspA-like	285	0	0	0	0	o240-268	o0245-267i	o245-270i	1	1	1	1	15	148	134	0.470175	5.82609		1	0	1			0			A Methanosarcina acetivorans	Q8TI64_METAC	Cell surface protein.	5e-07	surface antigen bspa-like
TVAG_013960	80671.m00389	XP_001582615	669	300	572			162	6e-40	248	4.1e-19	DS113189: 261,809 - 263,893 (-)	surface_antigen_BspA-like	669	0	0	0	0	i624-648	o0624-646i	o626-646i	1	1	1	1	86	478	393	0.587444	17.087		0	0	0	1		1			B Bacteroides forsythus (Tannerella forsythensis)	O68831_BACFO	Surface antigen BspA.	3e-22	surface antigen bspa-like
TVAG_013970	80671.m00320	XP_001582616	967	203	676			181	8e-46	191	2.1e-12	DS113189: 264,319 - 267,219 (+)	hypothetical_protein	967	0	0	0	0	i862-887	o0865-887i	o865-889i	1	1	1	1	39	761	723	0.747673	31.4348		1	0	1			0			B Treponema denticola	Q73M50_TREDE	Leucine Rich Repeat domain protein.	1e-32	putative uncharacterized protein
TVAG_014000	80671.m00463	XP_001582619	455	259	560			234	1e-61	338	1.8e-31	DS113189: 278,947 - 280,311 (-)	surface_antigen_BspA-like	455	0	0	0	0	o407-432	o0410-432i	o406-432i	1	1	1	1	2	373	372	0.817582	16.1739		1	2	3			0			B Bacteroides forsythus (Tannerella forsythensis)	O68831_BACFO	Surface antigen BspA.	2e-37	surface antigen bspa-like
TVAG_014010	80671.m00383	XP_001582620	175	301	420		YES	131	1e-30	247	1.6e-21	DS113189: 280,512 - 281,036 (-)	surface_antigen_BspA-like	175	1	1	2	1	o146-169		n2-13c18/19o	1	0	0	0	5	171	167	0.954286	7.26087		1	2	3			0			B Bacteroides forsythus (Tannerella forsythensis)	O68831_BACFO	Surface antigen BspA.	1e-26	surface antigen bspa-like
TVAG_016290	80746.m00296	XP_001329934	438	217	837			192	5e-49	415	1.3e-39	DS113226: 128,329 - 129,642 (-)	surface_antigen_BspA-like	438	0	0	0	0	i384-405	o0381-403i	o382-404i	1	1	1	1	18	314	297	0.678082	12.913		1	2	3			0			B Flavobacterium psychrophilum (strain JIP02/86 / ATCC 49511)	A6GW16_FLAPJ	Probable cell surface protein (Leucine-ri...	1e-27	surface antigen bspa-like
TVAG_016810	80754.m00119	XP_001317132	790	22	101			268	8e-72	336	3e-30	DS113462: 61,279 - 63,648 (+)	surface_antigen_BspA-like	790	0	0	0	0	i40-56		i	1	0	0	0	2	762	761	0.963291	33.087		1	2	3			0			A Methanosarcina barkeri (strain Fusaro / DSM 804)	Q46B13_METBF	Cell surface protein.	2e-55	surface antigen bspa-like
TVAG_020140	80896.m00118	XP_001317491	198	199	250			76	4e-14	129	4e-07	DS113453: 60,534 - 61,127 (-)	surface_antigen_Bsp_putative	198	0	0	0	0			i	0	0	0	0	27	197	171	0.863636	7.43478		0	0	0			0			B Ruminococcus torques ATCC 27756	A5KQT2_9FIRM	Putative uncharacterized protein.	1e-08	surface antigen bsp, putative
TVAG_020580	80898.m00095	XP_001314744	571	196	773			189	5e-48	218	8.3e-16	DS113534: 51,967 - 53,679 (+)	surface_antigen_BspA-like	571	0	0	0	0			i	0	0	0	0	13	523	511	0.894921	22.2174		1	1	2			0			A Methanosarcina acetivorans	Q8TI67_METAC	Cell surface protein.	3e-42	surface antigen bspa-like
TVAG_021860	80906.m00334	XP_001581225	439	27	98			202	4e-52	362	5.2e-34	DS113200: 231,874 - 233,190 (+)	surface_antigen_BspA-like	439	0	0	0	0			i	0	0	0	0	34	394	361	0.822323	15.6957		1	2	3			0			B Bacteroides forsythus (Tannerella forsythensis)	O68831_BACFO	Surface antigen BspA.	4e-43	surface antigen bspa-like
TVAG_023530	81037.m00062	XP_001309583	208	299	696			72	6e-13	141	1.4e-08	DS113749: 37,720 - 38,343 (+)	surface_antigen_Bsp_putative	208	0	0	0	0			i	0	0	0	0	16	190	175	0.841346	7.6087		0	0	0			0			B Bacteroides ovatus ATCC 8483	A7LUR6_BACOV	R Putative uncharacterized protein.	1e-08	surface antigen bsp, putative
TVAG_023540	81037.m00080	XP_001309584	208	299	697			71	1e-12	144	4.9e-09	DS113749: 39,767 - 40,390 (+)	surface_antigen_Bsp_putative	208	0	0	0	0			i	0	0	0	0	16	190	175	0.841346	7.6087		0	0	0			0			B Bacteroides forsythus (Tannerella forsythensis)	O68831_BACFO	Surface antigen BspA.	1e-08	surface antigen bsp, putative
TVAG_024700	81132.m00058	XP_001309390	774	112	733			251	1e-66	326	4e-31	DS113757: 13,352 - 15,673 (-)	surface_antigen_BspA-like	774	0	0	0	0	o53-70		i	1	0	0	0	16	705	690	0.891473	30		1	1	2			0			B Bacteroides forsythus (Tannerella forsythensis)	O68831_BACFO	Surface antigen BspA.	1e-42	surface antigen bspa-like
TVAG_026370	81190.m00236	XP_001326539	407	230	705			123	2e-28	211	1.2e-16	DS113272: 66,834 - 68,054 (-)	surface_antigen_BspA-like	407	0	0	0	0	o82-108	i085-107o	i	1	1	0	0	34	347	314	0.771499	13.6522		1	0	1			0			B Bacteroides forsythus (Tannerella forsythensis)	O68831_BACFO	Surface antigen BspA.	2e-20	surface antigen bspa-like
TVAG_028330	81244.m00195	XP_001326103	970	235	599			186	3e-47	218	2e-15	DS113278: 8,555 - 11,464 (+)	hypothetical_protein	970	0	0	0	0	i61-77_912-943	o0923-945i	o922-945i	2	1	1	1	3	702	700	0.721649	30.4348		1	0	1	1		1			A Methanosarcina acetivorans	Q8TI67_METAC	Cell surface protein.	1e-46	putative uncharacterized protein
TVAG_028700	81244.m00225	XP_001326140	456	134	551			258	7e-69	475	5.5e-46	DS113278: 100,911 - 102,278 (-)	surface_antigen_BspA-like	456	0	0	0	0	o404-429	o0406-428i	o406-428i	1	1	1	1	21	358	338	0.741228	14.6957		1	2	3			0			B Bacteroides forsythus (Tannerella forsythensis)	O68831_BACFO	Surface antigen BspA.	2e-39	surface antigen bspa-like
TVAG_029490	81254.m00021	XP_001303399	610	255	421	Peptidase S8/S53-like, GBD-like		274	6e-74	384	6.5e-36	DS114105: 17,441 - 19,270 (-)	surface_antigen_BspA-like	610	0	0	0	0		i021-43o	i	0	1	0	0	228	609	382	0.62623	16.6087		1	3	4			0			B Bacteroides forsythus (Tannerella forsythensis)	O68831_BACFO	Surface antigen BspA.	2e-50	surface antigen bspa-like
TVAG_029600	81255.m00050	XP_001307497	795	40	131			232	4e-61	311	1.5e-27	DS113850: 16,254 - 18,638 (-)	surface_antigen_BspA-like	795	0	0	0	0	i723-746		i	1	0	0	0	1	753	753	0.94717	32.7391		1	1	2		1	1			A Methanosarcina acetivorans	Q8TI67_METAC	Cell surface protein.	1e-50	surface antigen bspa-like
TVAG_030510	81312.m00086	XP_001330639	262	345	774			109	4e-24	168	3.4e-11	DS113538: 37,437 - 38,222 (+)	cell_surface_protein_putative	262	0	0	0	0			i	0	0	0	0	2	216	215	0.820611	9.34783		1	0	1			0			A Methanosarcina acetivorans	Q8TI64_METAC	Cell surface protein.	2e-23	cell surface protein, putative
TVAG_030640	81312.m00077	XP_001330651	470	143	838			185	7e-47	285	3e-24	DS113538: 76,092 - 77,501 (-)	surface_antigen_Bsp_putative	470	0	0	0	0			i	0	0	0	0	4	397	394	0.838298	17.1304		0	0	0			0			A Methanosarcina barkeri (strain Fusaro / DSM 804)	Q46B13_METBF	Cell surface protein.	8e-34	surface antigen bsp, putative
TVAG_032340	81387.m00002	XP_001285581	154	244	57	interupted?		68	1e-11	139	1.4e-09	DS131625: 759 - 1,220 (-)	hypothetical_protein	154	0	0	0	0			i	0	0	0	0	7	128	122	0.792208	5.30435		0	0	0			0			B Flavobacterium psychrophilum (strain JIP02/86 / ATCC 49511)	A6GW16_FLAPJ	Probable cell surface protein (Leucine-ri...	5e-09	putative uncharacterized protein
TVAG_032540	81399.m00037	XP_001308117	736	166	658			176	3e-44	265	4.8e-21	DS113819: 25,061 - 27,268 (-)	surface_antigen_BspA-like	736	0	0	0	0	i640-666	o0646-668i	o644-668i	1	1	1	1	4	479	476	0.646739	20.6957		1	0	1			0			A Methanosarcina acetivorans	Q8TI67_METAC	Cell surface protein.	3e-27	surface antigen bspa-like
TVAG_032550	81399.m00048	XP_001308118	200	172	642			64	1e-10	130	3.1e-07	DS113819: 27,885 - 28,484 (-)	surface_protein_putative	200	0	0	0	0			i	0	0	0	0	3	189	187	0.935	8.13043		1	0	1			0			A Methanosarcina acetivorans	Q8TI71_METAC	Cell surface protein.	1e-08	surface protein, putative
TVAG_032560	81399.m00044	XP_001308119	1061	179	622			169	5e-42	257	8e-20	DS113819: 32,649 - 35,847 (+)	surface_antigen_BspA-like	1061	0	0	0	0		o1035-1057i	o1037-1057i	0	1	1	1	60	899	840	0.791706	36.5217		1	0	1	3		3			A Methanosarcina acetivorans	Q8TI67_METAC	Cell surface protein.	2e-38	surface antigen bspa-like
TVAG_032730	81403.m00043	XP_001306817	617	30	208		YES	228	5e-60	305	3.5e-27	DS113887: 22,115 - 23,965 (-)	surface_antigen_BspA-like	617	0	0	0	0			i	0	0	0	0	20	616	597	0.967585	25.9565		1	1	2			0			A Methanosarcina acetivorans	Q8TI67_METAC	Cell surface protein.	2e-46	surface antigen bspa-like
TVAG_034990	81529.m00458	XP_001583462	340	324	811			92	4e-19	137	3.6e-07	DS113183: 64,200 - 65,219 (-)	hypothetical protein TVAG_034990	340	0	0	0	0	o52-71		i	1	0	0	0	7	310	304	0.894118	13.2174		0	0	0			0			A Methanosarcina barkeri (strain Fusaro / DSM 804)	Q46B13_METBF	Cell surface protein.	1e-09	putative uncharacterized protein
TVAG_035470	81529.m00393	XP_001583510	335	224	578			155	5e-38	231	2.2e-18	DS113183: 184,330 - 185,334 (-)	cell_surface_protein_putative	335	0	0	0	0			i	0	0	0	0	1	295	295	0.880597	12.8261		1	0	1			0			A Methanosarcina acetivorans	Q8TI67_METAC	Cell surface protein.	2e-21	cell surface protein, putative
TVAG_035480	81529.m00374	XP_001583511	168	165	602			93	2e-19	168	9.9e-13	DS113183: 185,559 - 186,062 (-)	hypothetical_protein	168	0	0	0	0			i	0	0	0	0	3	164	162	0.964286	7.04348		0	0	0			0			B Flavobacterium psychrophilum (strain JIP02/86 / ATCC 49511)	A6GW22_FLAPJ	Probable cell surface protein (Leucine-ri...	5e-11	putative uncharacterized protein
TVAG_035490	81529.m00480	XP_001583512	222	172	604			62	6e-10	168	9.9e-13	DS113183: 187,420 - 188,085 (-)	hypothetical_protein	222	0	0	0	0			i	0	0	0	0	50	212	163	0.734234	7.08696		0	0	0			0			A Methanosarcina barkeri (strain Fusaro / DSM 804)	Q46B13_METBF	Cell surface protein.	7e-12	putative uncharacterized protein
TVAG_035870	81529.m00536	XP_001583549	582	334	815			137	1e-32	247	4e-19	DS113183: 294,986 - 296,994 (-)	Leucine_Rich_Repeat_family_protein	582	0	0	0	0			i	0	0	0	0	154	536	383	0.658076	16.6522		0	0	0	2		2			A Methanosarcina barkeri (strain Fusaro / DSM 804)	Q46B13_METBF	Cell surface protein.	4e-21	leucine rich repeat family protein
TVAG_036030	81529.m00553	XP_001583564	424	31	417			293	1e-79	394	2.1e-37	DS113183: 339,123 - 340,394 (+)	cell_surface_protein_putative	424	1	0	1	0			i	0	0	0	0	7	407	401	0.945755	17.4348		1	3	4			0			B Bacteroides forsythus (Tannerella forsythensis)	O68831_BACFO	Surface antigen BspA.	1e-53	cell surface protein, putative
TVAG_036040	81529.m00427	XP_001583565	308	243	408		YES	123	2e-28	218	3.6e-17	DS113183: 340,769 - 341,692 (+)	surface_antigen_BspA-like	308	0	0	0	0	o258-284	o0258-280i	o259-280i	1	1	1	1	4	254	251	0.814935	10.913		0	1	1			0			B Bacteroides forsythus (Tannerella forsythensis)	O68831_BACFO	Surface antigen BspA.	7e-16	surface antigen bspa-like
TVAG_036050	81529.m00395	XP_001583566	424	31	418		YES	308	4e-84	416	9.9e-40	DS113183: 343,001 - 344,272 (+)	surface_antigen_BspA-like	424	1	0	1	0			i	0	0	0	0	13	407	395	0.931604	17.1739		1	4	5			0			B Bacteroides forsythus (Tannerella forsythensis)	O68831_BACFO	Surface antigen BspA.	1e-55	surface antigen bspa-like
TVAG_036060	81529.m00495	XP_001583567	270	243	409			98	1e-20	165	9.7e-11	DS113183: 344,758 - 345,567 (+)	surface_antigen_BspA-like	270	0	0	0	0	o221-244	o0222-244i	o222-242i	1	1	1	1	2	178	177	0.655556	7.69565		0	0	0			0			B Bacteroides forsythus (Tannerella forsythensis)	O68831_BACFO	Surface antigen BspA.	4e-08	surface antigen bspa-like
TVAG_036070	81529.m00534	XP_001583568	788	31	416			288	4e-78	448	2.2e-42	DS113183: 348,067 - 350,430 (+)	surface_antigen_BspA-like	788	1	0	1	0	i533-549		i	1	0	0	0	5	769	765	0.970812	33.2609		1	7	8			0			B Bacteroides forsythus (Tannerella forsythensis)	O68831_BACFO	Surface antigen BspA.	1e-83	surface antigen bspa-like
TVAG_036090	81529.m00484	XP_001583570	627	31	411			301	5e-82	489	1.8e-47	DS113183: 354,584 - 356,464 (+)	surface_antigen_BspA-like	627	0	0	0	0	o576-600	o0577-599i	o574-599i	1	1	1	1	4	567	564	0.899522	24.5217		1	4	5			0			B Bacteroides forsythus (Tannerella forsythensis)	O68831_BACFO	Surface antigen BspA.	6e-54	surface antigen bspa-like
TVAG_036100	81529.m00408	XP_001583571	617	31	419			298	7e-81	431	2.5e-41	DS113183: 357,121 - 358,971 (+)	surface_antigen_BspA-like	617	1	1	2	0	o549-564		i	1	0	0	0	10	612	603	0.97731	26.2174		1	6	7			0			B Bacteroides forsythus (Tannerella forsythensis)	O68831_BACFO	Surface antigen BspA.	8e-82	surface antigen bspa-like
TVAG_037590	81599.m00078	XP_001310182	326	376	904			54	1e-07	not hit	not hit	DS113723: 23,599 - 24,576 (-)		326	0	0	0	0			i	0	0	0	0	66	238	173	0.530675	7.52174		0	0	0	1		1
TVAG_039290	81617.m00193	XP_001324304	184	34	10			66	3e-11	109	9.3e-05	DS113308: 129,428 - 129,979 (-)	hypothetical protein TVAG_039290	184	0	0	0	0			i	0	0	0	0	6	172	167	0.907609	7.26087		0	0	0			0			B Flavobacterium psychrophilum (strain JIP02/86 / ATCC 49511)	A6GW18_FLAPJ	Probable cell surface protein (Leucine-ri...	0.0002	putative uncharacterized protein
TVAG_039300	81617.m00156	XP_001324305	573	97	27		YES	185	6e-47	267	1.6e-21	DS113308: 130,101 - 131,819 (-)	surface_antigen_BspA-like	573	0	0	0	0			i	0	0	0	0	11	559	549	0.958115	23.8696		1	1	2			0			A Methanosarcina acetivorans	Q8TI67_METAC	Cell surface protein.	7e-35	surface antigen bspa-like
TVAG_039840	81660.m00118	XP_001317155	376	14	333		YES	208	5e-54	347	2e-32	DS113461: 14,777 - 15,904 (+)	surface_antigen_BspA-like	376	0	0	0	0	i347-371	o0221-243i349-371o	i349-374o	1	2	1	1	2	235	234	0.62234	10.1739		1	2	3			0			A Methanosarcina acetivorans	Q8TI67_METAC	Cell surface protein.	1e-37	surface antigen bspa-like
TVAG_040740	81679.m00107	XP_001315147	1157	250	566			286	2e-77	385	2.5e-38	DS113520: 40,383 - 43,853 (-)	surface_antigen_BspA-like	1157	0	0	0	0		o1102-1124i	o1101-1125i	0	1	1	1	2	1088	1087	0.939499	47.2609		1	4	5			0			A Methanosarcina acetivorans	Q8TI67_METAC	Cell surface protein.	1e-65	surface antigen bspa-like
TVAG_041580	81737.m00054	XP_001309486	444	211	816			198	8e-51	265	1.1e-21	DS113753: 17,592 - 18,923 (-)	surface_antigen_BspA-like	444	0	0	0	0	o400-422	o0399-421i	o400-421i	1	1	1	1	20	389	370	0.833333	16.087		1	0	1	2		2			B Bacteroides forsythus (Tannerella forsythensis)	O68831_BACFO	Surface antigen BspA.	4e-31	surface antigen bspa-like
TVAG_041950	81757.m00143	XP_001315766	293	127	92			140	2e-33	255	1.9e-22	DS113501: 7,185 - 8,063 (-)	hypothetical_protein	293	0	0	0	0			i	0	0	0	0	1	243	243	0.829352	10.5652		1	0	1			0			B Bacteroides forsythus (Tannerella forsythensis)	O68831_BACFO	Surface antigen BspA.	3e-23	putative uncharacterized protein
TVAG_042340	81757.m00132	XP_001315805	383	269	502			147	1e-35	234	3.2e-18	DS113501: 79,697 - 80,845 (-)	hypothetical_protein	383	0	0	0	0			i	0	0	0	0	3	363	361	0.942559	15.6957		1	0	1	1		1			B Shewanella pealeana ATCC 700345	A0X1P9_9GAMM	FNIP precursor.	8e-28	putative uncharacterized protein
TVAG_042450	81778.m00002	XP_001292683	267	365	496	interupted?		69	5e-12	110	0.00023	DS119643: 980 - 1,780 (+)	hypothetical protein TVAG_042450	267	0	0	0	0			i	0	0	0	0	30	226	197	0.737828	8.56522		0	0	0			0			B Flavobacterium psychrophilum (strain JIP02/86 / ATCC 49511)	A6GW15_FLAPJ	Probable cell surface protein (Leucine-ri...	9e-08	putative uncharacterized protein
TVAG_042615	81795.m00031	XP_001301406	328	288	486			202	3e-52	346	2.6e-32	DS114305: 12,923 - 13,906 (+)	surface_antigen_BspA-like	328	0	0	0	0			i	0	0	0	0	3	327	325	0.990854	14.1304		1	1	2			0			B Bacteroides forsythus (Tannerella forsythensis)	O68831_BACFO	Surface antigen BspA.	6e-37	surface antigen bspa-like
TVAG_043020	81812.m00088	XP_001312324	120	321	764			70	2e-12	122	1e-07	DS113639: 27,964 - 28,323 (+)	hypothetical_protein	120	0	0	0	0			i	0	0	0	0	6	119	114	0.95	4.95652		0	0	0			0			B Treponema denticola	Q73M50_TREDE	Leucine Rich Repeat domain protein.	1e-07	putative uncharacterized protein
TVAG_043030	81812.m00083	XP_001312325	392	297	839			202	3e-52	270	8.4e-23	DS113639: 28,336 - 29,511 (+)	hypothetical_protein	392	0	0	0	0			i	0	0	0	0	15	350	336	0.857143	14.6087		1	0	1			0			A Methanosarcina acetivorans	Q8TI67_METAC	Cell surface protein.	4e-30	putative uncharacterized protein
TVAG_043250	81816.m00006	XP_001298123	366	112	734			163	2e-40	179	7.6e-12	DS115035: 4,150 - 5,247 (-)	hypothetical_protein	366	0	0	0	0			i	0	0	0	0	2	355	354	0.967213	15.3913		1	0	1			0			B Bacteroides forsythus (Tannerella forsythensis)	O68831_BACFO	Surface antigen BspA.	8e-19	putative uncharacterized protein
TVAG_043290	81818.m00020	XP_001301143	748	11	784		YES	204	1e-52	250	3e-19	DS114339: 6,674 - 8,917 (+)	surface_antigen_BspA-like	748	0	0	0	0	i629-650		i	1	0	0	0	8	735	728	0.973262	31.6522		1	1	2			0			A Methanosarcina barkeri (strain Fusaro / DSM 804)	Q46B13_METBF	Cell surface protein.	2e-61	surface antigen bspa-like
TVAG_043300	81818.m00026	XP_001301144	309	149	743			113	2e-25	254	2.5e-22	DS114339: 9,204 - 10,130 (+)	hypothetical_protein	309	0	0	0	0			i	0	0	0	0	1	216	216	0.699029	9.3913		1	0	1			0			A Methanosarcina acetivorans	Q8TI64_METAC	Cell surface protein.	3e-23	putative uncharacterized protein
TVAG_043310	81818.m00028	XP_001301145	714	37	17			250	1e-66	273	4.6e-22	DS114339: 10,520 - 12,996 (+)	surface_antigen_BspA-like	714	0	0	0	0	i693-713		i	1	0	0	0	1	667	667	0.934174	29		1	2	3	1	2	3			A Methanosarcina barkeri (strain Fusaro / DSM 804)	Q46B13_METBF	Cell surface protein.	8e-52	surface antigen bspa-like
TVAG_043760	81839.m00111	XP_001315653	660	83	175			236	3e-62	369	4.5e-34	DS113505: 78,144 - 80,123 (-)	Leucine_Rich_Repeat_family_protein	660	0	0	0	0			i	0	0	0	0	18	612	595	0.901515	25.8696		1	2	3			0			A Methanosarcina acetivorans	Q8TI67_METAC	Cell surface protein.	3e-52	leucine rich repeat family protein
TVAG_044700	81841.m00109	XP_001330691	654	22	127			261	7e-70	320	9.7e-29	DS113536: 67,602 - 69,563 (+)	surface_antigen_BspA-like	654	0	0	0	0	i564-585		i	1	0	0	0	40	613	574	0.877676	24.9565		1	2	3	2		2			A Methanosarcina acetivorans	Q8TI67_METAC	Cell surface protein.	4e-52	surface antigen bspa-like
TVAG_044780	81845.m00217	XP_001323277	1195	225	556			255	4e-68	405	2.8e-37	DS113326: 9,629 - 13,213 (+)	surface_antigen_BspA-like	1195	0	0	0	0		o1150-1172i	o1149-1170i	0	1	1	1	7	1109	1103	0.923013	47.9565		1	6	7	1		1			A Methanosarcina acetivorans	Q8TI67_METAC	Cell surface protein.	6e-82	surface antigen bspa-like
TVAG_046390	81864.m00271	XP_001579421	225	181	720		YES	155	8e-38	268	5.6e-24	DS113219: 192,573 - 193,247 (+)	surface_antigen_BspA-like	225	1	0	1	0	i66-94_165-190		i	2	0	0	0	3	223	221	0.982222	9.6087		1	1	2			0			B Bacteroides forsythus (Tannerella forsythensis)	O68831_BACFO	Surface antigen BspA.	3e-25	surface antigen bspa-like
TVAG_046400	81864.m00321	XP_001579422	72	390	700			48	7e-06	not hit	not hit	DS113219: 193,587 - 193,802 (+)	hypothetical protein	72	0	0	0	0			i	0	0	0	0	8	71	64	0.888889	2.78261		0	0	0			0			N/A	N/A	N/A	N/A	surface antigen BspA-like
TVAG_046410	81864.m00264	XP_001579423	268	279	767		YES	154	1e-37	268	5.6e-24	DS113219: 193,836 - 194,639 (+)	surface_antigen_BspA-like	268	0	0	0	0			i	0	0	0	0	1	264	264	0.985075	11.4783		0	1	1			0			B Flavobacterium psychrophilum (strain JIP02/86 / ATCC 49511)	A6GW18_FLAPJ	Probable cell surface protein (Leucine-ri...	2e-23	surface antigen bspa-like
TVAG_047170	81877.m00063	XP_001308549	597	71	186			262	4e-70	334	2.1e-30	DS113796: 14,941 - 16,731 (-)	surface_antigen_BspA-like	597	0	0	0	0	i446-465		i	1	0	0	0	9	540	532	0.891122	23.1304		1	2	3			0			A Methanosarcina acetivorans	Q8TI67_METAC	Cell surface protein.	5e-57	surface antigen bspa-like
TVAG_048140	81909.m00088	XP_001310243	815	23	89			247	2e-65	345	3.4e-31	DS113720: 12,783 - 15,227 (-)	surface_antigen_BspA-like	815	0	0	0	0	i286-302		i	1	0	0	0	10	791	782	0.959509	34		1	3	4			0			A Methanosarcina acetivorans	Q8TI67_METAC	Cell surface protein.	1e-71	surface antigen bspa-like
TVAG_048640	81933.m00088	XP_001307916	816	29	178			267	1e-71	322	1e-28	DS113828: 20,450 - 22,898 (+)	surface_antigen_BspA-like	816	0	0	0	0	o502-525		i	1	0	0	0	19	788	770	0.943627	33.4783		1	3	4	1		1			A Methanosarcina acetivorans	Q8TI67_METAC	Cell surface protein.	2e-62	surface antigen bspa-like
TVAG_050290	81997.m00117	XP_001319437	355	14	331			241	1e-63	462	1.3e-44	DS113405: 62,102 - 63,166 (-)	surface_antigen_BspA-like	355	0	0	0	0			i	0	0	0	0	3	303	301	0.847887	13.087		1	3	4			0			B Flavobacterium psychrophilum (strain JIP02/86 / ATCC 49511)	A6GW11_FLAPJ	Probable cell surface protein (Leucine-ri...	4e-50	surface antigen bspa-like
TVAG_050300	81997.m00134	XP_001319438	381	14	332			262	3e-70	506	2.9e-49	DS113405: 65,052 - 66,194 (-)	surface_antigen_BspA-like	381	0	0	0	0			i	0	0	0	0	3	311	309	0.811024	13.4348		1	3	4			0			B Flavobacterium psychrophilum (strain JIP02/86 / ATCC 49511)	A6GW16_FLAPJ	Probable cell surface protein (Leucine-ri...	2e-53	surface antigen bspa-like
TVAG_052440	82064.m00090	XP_001308916	384	82	136			152	6e-37	261	1.2e-21	DS113779: 12,796 - 13,947 (+)	surface_antigen_Bsp_putative	384	0	0	0	0			i	0	0	0	0	1	326	326	0.848958	14.1739		1	1	2			0			A Methanosarcina acetivorans	Q8TI67_METAC	Cell surface protein.	2e-35	surface antigen bsp, putative
TVAG_052450	82064.m00081	XP_001308917	384	82	137			152	7e-37	263	6e-22	DS113779: 14,644 - 15,795 (-)	surface_antigen_BspA-like	384	0	0	0	0			i	0	0	0	0	1	326	326	0.848958	14.1739		1	1	2			0			A Methanosarcina acetivorans	Q8TI67_METAC	Cell surface protein.	1e-35	surface antigen bspa-like
TVAG_052460	82064.m00083	XP_001308918	212	90	214			122	4e-28	265	1.3e-23	DS113779: 15,970 - 16,605 (-)	hypothetical_protein	212	0	0	0	0			i	0	0	0	0	3	211	209	0.985849	9.08696		1	0	1			0			B Syntrophomonas wolfei subsp. wolfei (strain Goettingen)	Q0AX68_SYNWW	Leucine-rich repeat (LRR) protein-like pr...	2e-25	putative uncharacterized protein
TVAG_052480	82064.m00085	XP_001308920	378	90	215			175	7e-44	320	1.5e-29	DS113779: 20,206 - 21,339 (+)	hypothetical_protein	378	0	0	0	0	o344-358		i	1	0	0	0	3	346	344	0.910053	14.9565		1	0	1			0			A Methanosarcina acetivorans	Q8TI67_METAC	Cell surface protein.	2e-29	putative uncharacterized protein
TVAG_052560	82064.m00080	XP_001308928	221	239	188			93	3e-19	237	2.2e-20	DS113779: 43,190 - 43,852 (+)	surface_antigen_BspA-like	221	0	0	0	0	i72-88_136-151	i200-219o	o201-219i	2	1	1	0	6	206	201	0.909502	8.73913		1	0	1			0			B Flavobacterium psychrophilum (strain JIP02/86 / ATCC 49511)	A6GW18_FLAPJ	Probable cell surface protein (Leucine-ri...	5e-20	surface antigen bspa-like
TVAG_052880	82075.m00109	XP_001312375	411	144	128		YES	233	2e-61	290	1e-25	DS113637: 6,685 - 7,917 (+)	surface_antigen_BspA-like	411	0	0	0	0			i	0	0	0	0	40	410	371	0.902676	16.1304		1	1	2			0			A Methanosarcina barkeri (strain Fusaro / DSM 804)	Q46B13_METBF	Cell surface protein.	1e-38	surface antigen bspa-like
TVAG_052890	82075.m00105	XP_001312376	160	22	102			70	3e-12	160	7.4e-12	DS113637: 8,168 - 8,647 (+)	hypothetical_protein	160	0	0	0	0			i	0	0	0	0	4	146	143	0.89375	6.21739		1	0	1			0			B Flavobacterium psychrophilum (strain JIP02/86 / ATCC 49511)	A6GW15_FLAPJ	Probable cell surface protein (Leucine-ri...	8e-10	putative uncharacterized protein
TVAG_052980	82075.m00084	XP_001312385	781	22	104			267	1e-71	337	2.3e-30	DS113637: 22,296 - 24,638 (-)	surface_antigen_BspA-like	781	0	0	0	0	i379-399		i	1	0	0	0	4	740	737	0.943662	32.0435		1	3	4			0			A Methanosarcina acetivorans	Q8TI67_METAC	Cell surface protein.	6e-66	surface antigen bspa-like
TVAG_052990	82075.m00113	XP_001312386	781	22	105			271	1e-72	331	1e-29	DS113637: 25,332 - 27,674 (-)	Leucine_Rich_Repeat_family_protein	781	0	0	0	0			i	0	0	0	0	4	740	737	0.943662	32.0435		1	3	4			0			A Methanosarcina acetivorans	Q8TI67_METAC	Cell surface protein.	4e-61	leucine rich repeat family protein
TVAG_053030	82075.m00080	XP_001312390	337	22	103			165	7e-41	275	8.6e-25	DS113637: 39,082 - 40,092 (-)	surface_antigen_BspA-like	337	0	0	0	0			i	0	0	0	0	2	295	294	0.872404	12.7826		1	1	2			0			A Methanosarcina acetivorans	Q8TI67_METAC	Cell surface protein.	2e-28	surface antigen bspa-like
TVAG_053840	82091.m00074	XP_001308799	713	64	59			225	5e-59	322	7.5e-29	DS113785: 44,642 - 46,780 (-)	surface_antigen_BspA-like	713	0	0	0	0	i614-633		i	1	0	0	0	1	653	653	0.915849	28.3913		1	1	2			0			A Methanosarcina acetivorans	Q8TI67_METAC	Cell surface protein.	6e-52	surface antigen bspa-like
TVAG_054220	82116.m00062	XP_001306747	371	257	789			109	4e-24	210	2e-15	DS113891: 34,515 - 35,667 (+)	surface_antigen_BspA-like	371	0	0	0	0			i	0	0	0	0	3	361	359	0.967655	15.6087		1	0	1	2		2			A Methanosarcina acetivorans	Q8TI64_METAC	Cell surface protein.	3e-27	surface antigen bspa-like
TVAG_054620	82119.m00100	XP_001330631	355	293	871			137	1e-32	180	5.3e-12	DS113539: 81,037 - 82,101 (-)	surface_antigen_Bsp_putative	355	0	0	0	0			i	0	0	0	0	29	352	324	0.912676	14.087		1	0	1			0			B Shewanella pealeana ATCC 700345	A0X1P9_9GAMM	FNIP precursor.	5e-24	surface antigen bsp, putative
TVAG_055160	82140.m00103	XP_001316253	601	95	147			202	3e-52	289	4.1e-26	DS113487: 41,646 - 43,448 (+)	surface_antigen_Bsp_putative	601	0	0	0	0			i	0	0	0	0	22	585	564	0.938436	24.5217		1	0	1			0			A Methanosarcina barkeri (strain Fusaro / DSM 804)	Q46B13_METBF	Cell surface protein.	3e-40	surface antigen bsp, putative
TVAG_055260	82140.m00124	XP_001316263	626	95	148			207	1e-53	289	5.1e-26	DS113487: 67,338 - 69,215 (-)	surface_antigen_BspA-like	626	0	0	0	0	i598-624		i	1	0	0	0	22	620	599	0.956869	26.0435		1	0	1			0			A Methanosarcina barkeri (strain Fusaro / DSM 804)	Q46B13_METBF	Cell surface protein.	5e-42	surface antigen bspa-like
TVAG_056130	82174.m00091	XP_001318842	660	156	723			209	4e-54	275	2.2e-22	DS113419: 70,290 - 72,269 (-)	surface_antigen_BspA-like	660	0	0	0	0			i	0	0	0	0	56	618	563	0.85303	24.4783		1	0	1	2		2			A Methanosarcina acetivorans	Q8TI67_METAC	Cell surface protein.	3e-51	surface antigen bspa-like
TVAG_056160	82174.m00132	XP_001318845	727	22	106			263	3e-70	355	2.1e-32	DS113419: 81,659 - 84,213 (-)	surface_antigen_BspA-like	727	0	0	0	0			i	0	0	0	0	2	705	704	0.968363	30.6087		1	1	2	3		3			A Methanosarcina acetivorans	Q8TI67_METAC	Cell surface protein.	8e-58	surface antigen bspa-like
TVAG_057770	82203.m00071	XP_001307206	254	349	318			85	1e-16	157	6.4e-10	DS113866: 12,066 - 12,827 (+)	hypothetical_protein	254	0	0	0	0			i	0	0	0	0	6	248	243	0.956693	10.5652		0	0	0			0			B Treponema denticola	Q73KG0_TREDE	Surface antigen BspA, putative (Leucine-rich repeat protein).	1e-09	putative uncharacterized protein
TVAG_057820	82203.m00070	XP_001307211	697	53	279			179	4e-45	239	5e-18	DS113866: 25,285 - 27,466 (+)	surface_antigen_BspA-like	697	0	0	0	0			i	0	0	0	0	21	647	627	0.89957	27.2609		1	2	3	1		1			A Methanosarcina acetivorans	Q8TI67_METAC	Cell surface protein.	1e-40	surface antigen bspa-like
TVAG_057870	82203.m00065	XP_001307216	136	13	530			123	3e-28	327	2.7e-30	DS113866: 36,091 - 36,498 (-)	surface_antigen_BspA-like	136	0	0	0	0			i	0	0	0	0	8	108	101	0.742647	4.3913		1	1	2			0			B Victivallis vadensis ATCC BAA-548	A6PMU3_9BACT	Cell surface protein.	6e-32	surface antigen bspa-like
TVAG_058200	82214.m00158	XP_001317386	659	26	118			265	4e-71	342	4e-31	DS113455: 19,312 - 21,288 (+)	hypothetical_protein	659	0	0	0	0	i83-98_145-163_641-656		i	3	0	0	0	1	617	617	0.936267	26.8261		1	2	3			0			A Methanosarcina acetivorans	Q8TI67_METAC	Cell surface protein.	2e-56	putative uncharacterized protein
TVAG_058640	82218.m00060	XP_001307704	516	14	309			234	1e-61	402	3e-38	DS113838: 7,188 - 8,735 (-)	surface_antigen_BspA-like	516	1	1	2	1	i221-236		n10-20c24/25o	1	0	0	0	28	446	419	0.812016	18.2174		1	2	3			0			A Methanosarcina acetivorans	Q8TI67_METAC	Cell surface protein.	3e-46	surface antigen bspa-like
TVAG_058650	82218.m00063	XP_001307705	125	239	179			64	2e-10	137	2.4e-09	DS113838: 9,516 - 9,919 (+)	hypothetical_protein	125	0	0	0	0			i	0	0	0	0	6	119	114	0.912	4.95652		1	0	1	1		1			B Flavobacterium psychrophilum (strain JIP02/86 / ATCC 49511)	A6GW18_FLAPJ	Probable cell surface protein (Leucine-ri...	8e-10	putative uncharacterized protein
TVAG_058680	82218.m00059	XP_001307708	727	29	180			240	1e-63	368	8.2e-34	DS113838: 14,480 - 16,660 (+)	surface_antigen_BspA-like	727	0	0	0	0	i613-627		i	1	0	0	0	2	715	714	0.982118	31.0435		1	2	3		1	1			A Methanosarcina acetivorans	Q8TI67_METAC	Cell surface protein.	4e-65	surface antigen bspa-like
TVAG_059720	82246.m00065	XP_001310837	745	41	305			177	2e-44	258	3.4e-20	DS113696: 38,815 - 41,133 (-)	surface_antigen_BspA-like	745	0	0	0	0			i	0	0	0	0	43	683	641	0.860403	27.8696		1	2	3	4		4			A Methanosarcina acetivorans	Q8TI67_METAC	Cell surface protein.	2e-41	surface antigen bspa-like
TVAG_059970	82254.m00077	XP_001308403	401	121	748			149	3e-36	230	1.2e-17	DS113804: 37,628 - 38,830 (+)	surface_antigen_BspA-like	401	0	0	0	0			i	0	0	0	0	1	358	358	0.892768	15.5652		1	1	2	1		1			B Bacteroides forsythus (Tannerella forsythensis)	O68831_BACFO	Surface antigen BspA.	3e-24	surface antigen bspa-like
TVAG_060270	82261.m00130	XP_001321874	140	244	221			80	2e-15	150	9.1e-11	DS113353: 40,454 - 40,873 (+)	surface_antigen_BspA-like	140	0	0	0	0			i	0	0	0	0	14	137	124	0.885714	5.3913		0	0	0			0			A Methanosarcina acetivorans	Q8TI64_METAC	Cell surface protein.	9e-17	surface antigen bspa-like
TVAG_060280	82261.m00196	XP_001321875	438	24	82			200	2e-51	322	9e-30	DS113353: 40,988 - 42,301 (+)	surface_antigen_BspA-like	438	0	0	0	0	o164-190		i	1	0	0	0	15	434	420	0.958904	18.2609		1	1	2	1		1			A Methanosarcina barkeri (strain Fusaro / DSM 804)	Q46B13_METBF	Cell surface protein.	2e-42	surface antigen bspa-like
TVAG_061850	82343.m00206	XP_001323504	216	376	899			53	3e-07	not hit	not hit	DS113322: 96,403 - 97,050 (+)		216	0	0	0	0	o112-129		o196-214i	1	0	1	0	8	184	177	0.819444	7.69565		0	0	0			0
TVAG_064470	82414.m00111	XP_001320123	798	32	142			242	4e-64	278	1.4e-22	DS113389: 8,721 - 11,139 (-)	surface_antigen_BspA-like	798	0	0	0	0			i	0	0	0	0	66	740	675	0.845865	29.3478		1	3	4	2	1	3			A Methanosarcina acetivorans	Q8TI67_METAC	Cell surface protein.	3e-64	surface antigen bspa-like
TVAG_064840	82414.m00149	XP_001320159	222	383	553		YES	not hit	not hit	135	1.5e-07	DS113389: 92,544 - 93,209 (-)	surface_antigen_BspA-like	222	0	0	0	0	o172-196	o0173-195i	o173-194i	1	1	1	1	6	26	21	0.0945946	0.913043		0	0	0			0			B Clostridium botulinum (strain Langeland / NCTC 10281 / Type F)	A7GE27_CLOBL	Leucine rich repeat protein	0.066	surface antigen bspa-like
TVAG_064850	82414.m00139	XP_001320160	391	201	422		YES	268	8e-72	346	2.6e-32	DS113389: 93,256 - 94,428 (-)	surface_antigen_BspA-like	391	0	0	0	0			i	0	0	0	0	12	383	372	0.951407	16.1739		1	4	5			0			B Bacteroides forsythus (Tannerella forsythensis)	O68831_BACFO	Surface antigen BspA.	3e-53	surface antigen bspa-like
TVAG_065790	82471.m00146	XP_001318545	740	50	282			172	6e-43	263	8.5e-21	DS113426: 43,003 - 45,222 (-)	surface_antigen_BspA-like	740	0	0	0	0			i	0	0	0	0	43	699	657	0.887838	28.5652		1	2	3			0			B Bacteroides forsythus (Tannerella forsythensis)	O68831_BACFO	Surface antigen BspA.	7e-38	surface antigen bspa-like
TVAG_067210	82490.m00317	XP_001328939	501	138	717			210	2e-54	256	2.2e-20	DS113239: 134,371 - 135,873 (+)	surface_antigen_BspA-like	501	0	0	0	0	o457-483	o0461-483i	o457-477i	1	1	1	1	1	438	438	0.874251	19.0435		0	0	0			0			A Methanosarcina acetivorans	Q8TI64_METAC	Cell surface protein.	8e-32	surface antigen bspa-like
TVAG_069350	82569.m00115	XP_001318789	355	128	146			140	1e-33	255	1.7e-21	DS113420: 36,486 - 37,550 (-)	surface_antigen_BspA-like	355	0	0	0	0			o336-353i	0	0	1	0	2	323	322	0.907042	14		1	1	2			0			A Methanosarcina acetivorans	Q8TI67_METAC	Cell surface protein.	1e-27	surface antigen bspa-like
TVAG_069440	82569.m00128	XP_001318798	332	162	209			149	3e-36	278	4.1e-25	DS113420: 59,075 - 60,119 (-)	surface_antigen_BspA-like	332	0	0	0	0			i	0	0	0	0	29	331	303	0.912651	13.1739		1	1	2	2		2			B Syntrophomonas wolfei subsp. wolfei (strain Goettingen)	Q0AX68_SYNWW	Leucine-rich repeat (LRR) protein-like pr...	2e-30	surface antigen bspa-like
TVAG_069840	82576.m00101	XP_001316557	766	79	190			230	2e-60	319	1.9e-28	DS113478: 39,495 - 41,792 (+)	surface_antigen_BspA-like	766	0	0	0	0	i614-633		o746-764i	1	0	1	0	15	751	737	0.962141	32.0435		1	3	4			0			B Bacteroides forsythus (Tannerella forsythensis)	O68831_BACFO	Surface antigen BspA.	4e-55	surface antigen bspa-like
TVAG_070010	82576.m00147	XP_001316574	408	360	854		YES	127	2e-29	217	4.4e-16	DS113478: 78,856 - 80,079 (-)	surface_antigen_BspA-like	408	0	0	0	0	i366-388	o0366-388i	o366-388i	1	1	1	1	3	295	293	0.718137	12.7391		0	0	0			0			B Bacteroides forsythus (Tannerella forsythensis)	O68831_BACFO	Surface antigen BspA.	2e-16	surface antigen bspa-like
TVAG_070020	82576.m00108	XP_001316575	301	361	476			112	4e-25	213	1.3e-16	DS113478: 80,144 - 81,046 (-)	hypothetical_protein	301	0	0	0	0			i	0	0	0	0	27	257	231	0.767442	10.0435		1	0	1			0			B Bacteroides forsythus (Tannerella forsythensis)	O68831_BACFO	Surface antigen BspA.	1e-15	putative uncharacterized protein
TVAG_070125	82578.m00675	XP_001584518	562	70	355			256	2e-68	332	2.6e-30	DS113178: 443,724 - 445,409 (-)	surface_antigen_BspA-like	562	0	0	0	0			i	0	0	0	0	3	461	459	0.816726	19.9565		1	1	2			0			A Methanosarcina acetivorans	Q8TI67_METAC	Cell surface protein.	1e-43	surface antigen bspa-like
TVAG_070700	82578.m00534	XP_001584393	1093	200	668			187	2e-47	277	3.1e-22	DS113178: 137,412 - 140,690 (-)	surface_antigen_BspA-like	1093	0	0	0	0		o1010-1032i	o1009-1033i	0	1	1	1	65	854	790	0.722781	34.3478		0	0	0			0			A Methanosarcina acetivorans	Q8TI67_METAC	Cell surface protein.	3e-36	surface antigen bspa-like
TVAG_070710	82578.m00629	XP_001584394	280	185	647			96	2e-20	183	6.9e-13	DS113178: 142,982 - 143,821 (+)	cell_surface_protein_putative	280	0	0	0	0			i	0	0	0	0	11	229	219	0.782143	9.52174		1	0	1			0			A Methanosarcina acetivorans	Q8TI64_METAC	Cell surface protein.	4e-12	cell surface protein, putative
TVAG_070730	82578.m00584	XP_001584396	553	155	628			154	1e-37	212	3.7e-15	DS113178: 144,334 - 145,992 (+)	surface_antigen_BspA-like	553	0	0	0	0	o519-546	o0523-545i	o523-547i	1	1	1	1	3	381	379	0.685353	16.4783		0	0	0			0			B Eubacterium ventriosum ATCC 27560	A5Z5V6_9FIRM	Putative uncharacterized protein.	3e-16	surface antigen bspa-like
TVAG_071190	82578.m00566	XP_001584441	365	324	814			71	1e-12	not hit	not hit	DS113178: 251,985 - 253,079 (-)	hypothetical protein	365	0	0	0	0			i	0	0	0	0	7	302	296	0.810959	12.8696		0	0	0			0			B Anaerofustis stercorihominis DSM 17244	ZP_02861046	hypothetical protein	0.0002	surface antigen bspa-like
TVAG_071950	82578.m00552	XP_001584517	1168	70	361			298	4e-81	339	3e-30	DS113178: 438,867 - 442,370 (-)	surface_antigen_BspA-like	1168	0	0	0	0	o19-41	o1142-1159i	o1142-1160i	1	1	1	1	9	1160	1152	0.986301	50.087		1	3	4			0			A Methanosarcina acetivorans	Q8TI67_METAC	Cell surface protein.	3e-69	surface antigen bspa-like
TVAG_071960	82578.m00609	XP_001584519	847	70	360			288	5e-78	328	2.5e-29	DS113178: 445,518 - 448,058 (-)	surface_antigen_BspA-like	847	0	0	0	0	i190-213		i	1	0	0	0	15	844	830	0.979929	36.087		1	2	3			0			A Methanosarcina acetivorans	Q8TI67_METAC	Cell surface protein.	8e-78	surface antigen bspa-like
TVAG_071970	82578.m00564	XP_001584520	766	70	353			254	6e-68	305	6e-27	DS113178: 454,441 - 456,738 (-)	surface_antigen_BspA-like	766	0	0	0	0			i	0	0	0	0	2	666	665	0.868146	28.913		1	1	2			0			A Methanosarcina acetivorans	Q8TI67_METAC	Cell surface protein.	4e-58	surface antigen bspa-like
TVAG_071980	82578.m00658	XP_001584521	447	220	358			258	6e-69	282	6e-24	DS113178: 457,433 - 458,773 (-)	surface_antigen_BspA-like	447	0	0	0	0			i	0	0	0	0	2	443	442	0.988814	19.2174		1	1	2			0			B Bacteroides forsythus (Tannerella forsythensis)	O68831_BACFO	Surface antigen BspA.	3e-37	surface antigen bspa-like
TVAG_072690	82606.m00048	XP_001302853	799	229	759			166	3e-41	267	5.2e-21	DS114153: 7,364 - 9,760 (+)	surface_antigen_BspA-like	799	0	0	0	0			i	0	0	0	0	3	696	694	0.868586	30.1739		0	1	1			0			A Methanosarcina barkeri (strain Fusaro / DSM 804)	Q46B13_METBF	Cell surface protein.	2e-43	surface antigen bspa-like
TVAG_073710	82699.m00088	XP_001321228	693	83	173			239	3e-63	311	1.1e-27	DS113366: 44,208 - 46,302 (-)	surface_antigen_BspA-like	693	0	0	0	0	i471-494		i	1	0	0	0	3	660	658	0.949495	28.6087		1	1	2	2		2			A Methanosarcina barkeri (strain Fusaro / DSM 804)	Q46B13_METBF	Cell surface protein.	5e-53	surface antigen bspa-like
TVAG_073720	82699.m00110	XP_001321229	733	89	112		YES	251	1e-66	307	3.3e-27	DS113366: 48,763 - 51,550 (+)	surface_antigen_BspA-like	733	0	0	0	0	i91-113		i	1	0	0	0	7	711	705	0.961801	30.6522		1	1	2	2	1	3			A Methanosarcina acetivorans	Q8TI67_METAC	Cell surface protein.	8e-50	surface antigen bspa-like
TVAG_073760	82699.m00090	XP_001321233	625	13	535	TvBspA625		425	3e-119	2038	1.3e-211	DS113366: 59,956 - 61,830 (-)	surface_antigen_BspA-like	625	0	0	0	0	i124-144_544-569	o0548-570i	o545-570i	2	1	1	1	20	393	374	0.5984	16.2609	14	1	3	4		3	3	R-UP	R-UP	B Bacteroides forsythus (Tannerella forsythensis)	O68831_BACFO	Surface antigen BspA.	1e-78	surface antigen bspa-like
TVAG_075780	82761.m00553	XP_001583817	801	30	198			252	3e-67	306	5.2e-27	DS113181: 109,493 - 111,895 (-)	surface_antigen_BspA-like	801	0	0	0	0			i	0	0	0	0	1	744	744	0.928839	32.3478		1	2	3			0			A Methanosarcina acetivorans	Q8TI67_METAC	Cell surface protein.	2e-58	surface antigen bspa-like
TVAG_076240	82761.m00487	XP_001583863	333	310	592			60	4e-09	113	0.00017	DS113181: 217,694 - 218,840 (-)	surface antigen BspA-like	333	0	0	0	0	i287-314_76-90	o0294-316i	o293-316i	2	1	1	1	3	105	103	0.309309	4.47826		0	0	0	2		2			B Treponema denticola	Q73Q69_TREDE	Surface protein, putative.	1e-05	surface antigen bspa-like
TVAG_076250	82761.m00596	XP_001583864	269	310	586			57	2e-08	111	0.00018	DS113181: 219,182 - 219,988 (+)	surface_antigen_BspA-like	269	0	0	0	0	i227-253_100-114	o0232-254i	o232-254i	2	1	1	1	2	97	96	0.356877	4.17391		0	0	0			0			A Methanosarcina barkeri (strain Fusaro / DSM 804)	Q46B18_METBF	Cell surface protein.	2e-05	surface antigen bspa-like
TVAG_076530	82761.m00444	XP_001583892	521	94	324			214	9e-56	340	2e-31	DS113181: 287,907 - 289,469 (-)	surface_antigen_BspA-like	521	0	0	0	0	o351-377		i	1	0	0	0	31	416	386	0.740883	16.7826		1	2	3	1		1			B Bacteroides forsythus (Tannerella forsythensis)	O68831_BACFO	Surface antigen BspA.	7e-41	surface antigen bspa-like
TVAG_077500	82762.m00167	XP_001325235	948	387	810	divergent N-terminus		73	2e-13	135	1.1e-05	DS113292: 72,194 - 75,037 (-)	Leucine Rich Repeat family protein	948	0	0	0	0	o836-858	o0838-860i	o838-860i	1	1	1	1	251	646	396	0.417722	17.2174		0	0	0			0			B Fusobacterium nucleatum subsp. nucleatum	Q8RGK2_FUSNN	Hemolysin.	1e-07	leucine rich repeat family protein
TVAG_077510	82762.m00247	XP_001325236	1704	387	808			103	2e-22	160	1.1e-08	DS113292: 75,791 - 80,902 (-)	Leucine_Rich_Repeat_family_protein	1704	0	0	0	0		o1597-1619i	o1597-1619i	0	1	1	1	13	1471	1459	0.856221	63.4348		0	0	0			0			A Methanosarcina acetivorans	Q8TI67_METAC	Cell surface protein.	4e-18	leucine rich repeat family protein
TVAG_077520	82762.m00188	XP_001325237	1442	387	900			73	4e-13	not hit	not hit	DS113292: 81,375 - 85,700 (-)	hypothetical protein TVAG_077520	1442	0	1	1	1	i1-16		n2-9c13/14o	1	0	0	0	761	1441	681	0.472261	29.6087		0	0	0			0			B Kordia algicida OT-1	ZP_02163681	cell surface protein	6e-11	Leucine Rich Repeat family protein
TVAG_078450	82787.m00063	XP_001308086	230	165	462			90	2e-18	203	1.4e-16	DS113820: 1,086 - 1,775 (+)	surface_antigen_BspA-like	230	0	0	0	0	o188-212	o0188-210i	o188-211i	1	1	1	1	2	145	144	0.626087	6.26087		0	0	0			0			B Bacteroides forsythus (Tannerella forsythensis)	O68831_BACFO	Surface antigen BspA.	2e-11	surface antigen bspa-like
TVAG_078990	82810.m00032	XP_001304390	429	20	223		YES	207	1e-53	361	6.6e-34	DS114034: 23,272 - 24,558 (+)	surface_antigen_BspA-like	429	0	0	0	0	i141-155		i	1	0	0	0	2	427	426	0.993007	18.5217		1	2	3			0			A Methanosarcina barkeri (strain Fusaro / DSM 804)	Q46B13_METBF	Cell surface protein.	4e-50	surface antigen bspa-like
TVAG_079000	82810.m00036	XP_001304391	258	21	88		YES	115	8e-26	258	8.7e-23	DS114034: 24,643 - 25,416 (+)	surface_antigen_BspA-like	258	0	0	0	0			i	0	0	0	0	3	246	244	0.945736	10.6087		0	1	1			0			B Victivallis vadensis ATCC BAA-548	A6PMU3_9BACT	Cell surface protein.	2e-20	surface antigen bspa-like
TVAG_079390	82838.m00160	XP_001320904	483	67	40			212	6e-55	307	6.9e-28	DS113373: 58,321 - 59,769 (-)	surface_antigen_BspA-like	483	0	0	0	0			i	0	0	0	0	1	420	420	0.869565	18.2609		1	3	4	1		1			A Methanosarcina acetivorans	Q8TI67_METAC	Cell surface protein.	3e-39	surface antigen bspa-like
TVAG_080020	82862.m00073	XP_001310672	267	45	240			100	3e-21	186	1.5e-13	DS113702: 11,987 - 12,787 (-)	hypothetical_protein	267	0	0	0	0			i	0	0	0	0	2	220	219	0.820225	9.52174		0	0	0			0			B Flavobacterium psychrophilum (strain JIP02/86 / ATCC 49511)	A6GW16_FLAPJ	Probable cell surface protein (Leucine-ri...	4e-17	putative uncharacterized protein
TVAG_080030	82862.m00059	XP_001310673	375	54	263		YES	181	8e-46	260	1.1e-21	DS113702: 13,386 - 14,564 (-)	surface_antigen_BspA-like	375	0	0	0	0	i106-137		i	1	0	0	0	21	355	335	0.893333	14.5652		1	1	2	1	1	2			A Methanosarcina barkeri (strain Fusaro / DSM 804)	Q46B13_METBF	Cell surface protein.	3e-35	surface antigen bspa-like
TVAG_080100	82862.m00079	XP_001310680	196	386	517			58	1e-08	not hit	not hit	DS113702: 31,411 - 31,998 (-)		196	0	0	0	0			i	0	0	0	0	26	112	87	0.443878	3.78261		0	0	0			0
TVAG_080110	82862.m00080	XP_001310681	197	386	518			49	4e-06	not hit	not hit	DS113702: 32,333 - 32,923 (-)		197	0	0	0	0	i169-196		i	1	0	0	0	28	120	93	0.472081	4.04348		0	0	0			0
TVAG_080130	82862.m00061	XP_001310683	727	44	243			195	4e-50	292	9.5e-25	DS113702: 34,591 - 36,771 (-)	Leucine_Rich_Repeat_family_protein	727	0	0	0	0			i	0	0	0	0	21	680	660	0.90784	28.6957		1	1	2		3	3			A Methanosarcina acetivorans	Q8TI67_METAC	Cell surface protein.	7e-41	leucine rich repeat family protein
TVAG_080240	82862.m00074	XP_001310694	847	44	241			209	5e-54	258	4.3e-20	DS113702: 55,724 - 58,321 (+)	surface_antigen_BspA-like	847	0	0	0	0			i	0	0	0	0	34	800	767	0.905549	33.3478		1	1	2	3	3	6	M-HI UP	High EST hits	A Methanosarcina acetivorans	Q8TI67_METAC	Cell surface protein.	3e-57	surface antigen bspa-like
TVAG_080250	82862.m00070	XP_001310695	778	44	259			204	1e-52	333	6e-30	DS113702: 59,143 - 61,476 (+)	Leucine_Rich_Repeat_family_protein	778	0	0	0	0			i	0	0	0	0	33	776	744	0.956298	32.3478		1	1	2	1	3	4			A Methanosarcina acetivorans	Q8TI67_METAC	Cell surface protein.	5e-61	leucine rich repeat family protein
TVAG_080260	82862.m00066	XP_001310696	196	88	260	interupted?		103	3e-22	209	3e-17	DS113702: 62,505 - 63,092 (+)	surface_antigen_BspA-like	196	0	0	0	0			i	0	0	0	0	33	192	160	0.816327	6.95652		0	1	1		2	2			B Bacteroides forsythus (Tannerella forsythensis)	O68831_BACFO	Surface antigen BspA.	4e-16	surface antigen bspa-like
TVAG_081960	82952.m00164	XP_001323847	532	252	855			198	6e-51	232	6.1e-18	DS113316: 121,572 - 123,167 (-)	surface_antigen_BspA-like	532	1	0	1	0			i	0	0	0	0	60	529	470	0.883459	20.4348		1	0	1	1		1			B Bacteroides forsythus (Tannerella forsythensis)	O68831_BACFO	Surface antigen BspA.	1e-27	surface antigen bspa-like
TVAG_082190	82971.m00064	XP_001306942	1114	245	752			197	2e-50	257	8.6e-20	DS113880: 9,510 - 12,851 (+)	surface_antigen_BspA-like	1114	0	0	0	0			i	0	0	0	0	5	1030	1026	0.921005	44.6087		1	1	2			0			B Treponema denticola	Q73M50_TREDE	Leucine Rich Repeat domain protein.	6e-44	surface antigen bspa-like
TVAG_082200	82971.m00067	XP_001306943	424	245	753			102	5e-22	153	9.2e-09	DS113880: 15,418 - 16,689 (+)	hypothetical_protein	424	0	1	1	1	o405-418		n3-11c16/17o	1	0	0	0	31	413	383	0.903302	16.6522		1	0	1			0			A Methanosarcina barkeri (strain Fusaro / DSM 804)	Q46B13_METBF	Cell surface protein.	3e-18	putative uncharacterized protein
TVAG_082210	82971.m00056	XP_001306944	565	241	758			193	2e-49	294	1.7e-25	DS113880: 17,481 - 19,175 (+)	surface_antigen_BspA-like	565	0	0	0	0			i	0	0	0	0	4	500	497	0.879646	21.6087		0	0	0			0			B Treponema denticola	Q73M50_TREDE	Leucine Rich Repeat domain protein.	3e-39	surface antigen bspa-like
TVAG_082800	82996.m00027	XP_001299649	507	307	872			138	1e-32	205	1.9e-14	DS114584: 2,784 - 4,304 (-)	hypothetical_protein	507	0	0	0	0			i	0	0	0	0	1	493	493	0.972387	21.4348		1	0	1			0			A Methanosarcina acetivorans	Q8TI67_METAC	Cell surface protein.	6e-22	putative uncharacterized protein
TVAG_084760	83057.m00096	XP_001313368	182	22	108			76	5e-14	166	1.6e-12	DS113601: 12,986 - 13,531 (-)	hypothetical_protein	182	0	0	0	0			i	0	0	0	0	7	141	135	0.741758	5.86957		0	0	0			0			B Syntrophomonas wolfei subsp. wolfei (strain Goettingen)	Q0AX68_SYNWW	Leucine-rich repeat (LRR) protein-like pr...	5e-11	putative uncharacterized protein
TVAG_086270	83138.m00073	XP_001310018	812	14	314			398	3e-111	710	6.9e-71	DS113730: 42,868 - 45,303 (-)	surface_antigen_BspA-like	812	0	0	0	0	i762-784		i	1	0	0	0	24	809	786	0.96798	34.1739		1	6	7			0			A Methanosarcina barkeri (strain Fusaro / DSM 804)	Q46B13_METBF	Cell surface protein.	1e-118	surface antigen bspa-like
TVAG_087230	83211.m00084	XP_001318168	486	122	524			250	1e-66	373	3.6e-35	DS113436: 75,340 - 76,797 (+)	surface_antigen_BspA-like	486	1	1	2	1			n2-9c14/15o	0	0	0	0	15	481	467	0.960905	20.3043		1	1	2		1	1			A Methanosarcina acetivorans	Q8TI67_METAC	Cell surface protein.	5e-46	surface antigen bspa-like
TVAG_087240	83211.m00095	XP_001318169	258	2	526			91	1e-18	141	5.4e-09	DS113436: 77,128 - 77,901 (+)	conserved_hypothetical_protein	258	0	0	0	0	o213-236	o0213-235i	o211-236i	1	1	1	1	2	115	114	0.44186	4.95652		1	0	1			0			B Bacteroides ovatus ATCC 8483	A7LRD7_BACOV	Putative uncharacterized protein.	4e-10	putative uncharacterized protein
TVAG_088560	83275.m00147	XP_001322364	345	257	787			114	1e-25	195	8.6e-14	DS113343: 36,576 - 37,610 (+)	surface_antigen_BspA-like	345	0	0	0	0			i	0	0	0	0	3	341	339	0.982609	14.7391		1	0	1			0			A Methanosarcina acetivorans	Q8TI64_METAC	Cell surface protein.	3e-20	surface antigen bspa-like
TVAG_088570	83275.m00174	XP_001322365	613	11	791			228	6e-60	318	1.3e-28	DS113343: 37,953 - 39,791 (+)	surface_antigen_Bsp_putative	613	0	0	0	0	i132-148		i	1	0	0	0	1	520	520	0.848287	22.6087		1	2	3			0			A Methanosarcina barkeri (strain Fusaro / DSM 804)	Q46B13_METBF	Cell surface protein.	3e-47	surface antigen bsp, putative
TVAG_088600	83275.m00135	XP_001322368	151	127	132			77	1e-14	120	1.7e-07	DS113343: 43,947 - 44,399 (-)	surface_antigen_BspA-like	151	0	0	0	0			i	0	0	0	0	28	109	82	0.543046	3.56522		1	1	2			0			B Ruminococcus torques ATCC 27756	A5KQT2_9FIRM	Putative uncharacterized protein.	1e-09	surface antigen bspa-like
TVAG_088610	83275.m00185	XP_001322369	584	40	210			200	2e-51	310	8.2e-28	DS113343: 44,549 - 46,300 (-)	Leucine_Rich_Repeat_family_protein	584	0	0	0	0	i482-513_137-151		i	2	0	0	0	1	562	562	0.962329	24.4348		1	0	1		1	1			A Methanosarcina barkeri (strain Fusaro / DSM 804)	Q46B13_METBF	Cell surface protein.	7e-38	leucine rich repeat family protein
TVAG_090330	83372.m00052	XP_001311187	456	161	607		YES	163	3e-40	276	4.6e-23	DS113682: 2,822 - 4,189 (+)	surface_antigen_BspA-like	456	0	0	0	0	o1-23_355-377		i	2	0	0	0	98	454	357	0.782895	15.5217		0	0	0			0			A Methanosarcina acetivorans	Q8TI67_METAC	Cell surface protein.	3e-31	surface antigen bspa-like
TVAG_090340	83372.m00050	XP_001311188	434	224	580			180	2e-45	262	2.3e-21	DS113682: 4,409 - 5,710 (+)	surface_antigen_BspA-like	434	0	0	0	0	o395-418	o0397-419i	o397-419i	1	1	1	1	1	287	287	0.66129	12.4783		1	2	3			0			A Methanosarcina barkeri (strain Fusaro / DSM 804)	Q46B13_METBF	Cell surface protein.	5e-23	surface antigen bspa-like
TVAG_090430	83372.m00046	XP_001311197	517	130	219			184	9e-47	306	1.4e-27	DS113682: 29,527 - 31,077 (+)	surface_antigen_BspA-like	517	0	0	0	0	i207-223		i	1	0	0	0	2	499	498	0.96325	21.6522		1	1	2		1	1			A Methanosarcina acetivorans	Q8TI67_METAC	Cell surface protein.	5e-42	surface antigen bspa-like
TVAG_090530	83372.m00054	XP_001311207	260	331	750			113	3e-25	197	6.4e-16	DS113682: 60,358 - 61,137 (-)	cell_surface_protein_putative	260	0	0	0	0			i	0	0	0	0	3	183	181	0.696154	7.86957		0	0	0			0			A Methanosarcina acetivorans	Q8TI67_METAC	Cell surface protein.	6e-17	cell surface protein, putative
TVAG_092600	83450.m00066	XP_001312134	1185	289	725			257	1e-68	310	3.9e-27	DS113646: 61,202 - 64,756 (+)	surface_antigen_BspA-like	1185	0	0	0	0			i	0	0	0	0	79	1165	1087	0.9173	47.2609		1	1	2	1		1			A Methanosarcina acetivorans	Q8TI67_METAC	Cell surface protein.	1e-70	surface antigen bspa-like
TVAG_093820	83472.m00398	XP_001583194	453	184	738			161	1e-39	230	1.9e-17	DS113185: 172,374 - 173,732 (-)	conserved_hypothetical_protein	453	0	0	0	0			i	0	0	0	0	30	349	320	0.706402	13.913		1	0	1			0			B Flavobacterium psychrophilum (strain JIP02/86 / ATCC 49511)	A6GW16_FLAPJ	Probable cell surface protein (Leucine-ri...	2e-24	putative uncharacterized protein
TVAG_093830	83472.m00516	XP_001583195	441	270	817			214	1e-55	297	4.6e-27	DS113185: 180,476 - 181,798 (-)	surface_antigen_BspA-like	441	0	0	0	0			i	0	0	0	0	19	440	422	0.956916	18.3478		1	2	3	1		1			B Bacteroides forsythus (Tannerella forsythensis)	O68831_BACFO	Surface antigen BspA.	9e-40	surface antigen bspa-like
TVAG_093840	83472.m00471	XP_001583196	446	184	740			154	1e-37	237	2.8e-18	DS113185: 182,074 - 183,411 (-)	conserved_hypothetical_protein	446	0	0	0	0	i417-443		i	1	0	0	0	27	339	313	0.701794	13.6087		1	0	1	1		1			B Bacteroides forsythus (Tannerella forsythensis)	O68831_BACFO	Surface antigen BspA.	2e-21	putative uncharacterized protein
TVAG_093850	83472.m00487	XP_001583197	432	184	739			157	2e-38	267	5.2e-22	DS113185: 187,977 - 189,673 (-)	surface_antigen_BspA-like	432	0	0	0	0	i414-429		i	1	0	0	0	7	314	308	0.712963	13.3913		1	1	2	2		2	M-LI_DOWN	M-LI_DOWN	B Flavobacterium psychrophilum (strain JIP02/86 / ATCC 49511)	A6GW16_FLAPJ	Probable cell surface protein (Leucine-ri...	1e-24	surface antigen bspa-like
TVAG_094450	83472.m00529	XP_001583256	602	40	133			221	6e-58	289	2e-24	DS113185: 346,677 - 348,482 (-)	surface_antigen_BspA-like	602	0	0	0	0	o291-318		i	1	0	0	0	17	560	544	0.903654	23.6522		1	1	2			0			A Methanosarcina barkeri (strain Fusaro / DSM 804)	Q46B13_METBF	Cell surface protein.	4e-47	surface antigen bspa-like
TVAG_097930	83629.m00134	XP_001325446	1532	394	78			216	3e-56	286	3e-23	DS113289: 132,401 - 137,009 (-)	surface_antigen_BspA-like	1532	1	0	1	1		o1386-1408i	n2-9c14/15o1386-1408i	0	1	1	1	8	1365	1358	0.886423	59.0435		0	0	0	3		3			A Methanosarcina acetivorans	Q8TI67_METAC	Cell surface protein.	5e-60	surface antigen bspa-like
TVAG_099790	83695.m00092	XP_001319162	859	135	674			197	2e-50	208	1.4e-15	DS113411: 14,242 - 16,818 (+)	surface_antigen_BspA-like	859	0	0	0	0			i	0	0	0	0	40	718	679	0.790454	29.5217		1	0	1			0			A Methanosarcina acetivorans	Q8TI67_METAC	Cell surface protein.	3e-36	surface antigen bspa-like
TVAG_101520	83714.m00238	XP_001580420	545	150	455			177	1e-44	302	4.8e-27	DS113208: 176,794 - 178,428 (+)	surface_antigen_BspA-like	545	0	0	0	1	o498-519	o0499-521i	n2-12c17/18o499-521i	1	1	1	1	3	437	435	0.798165	18.913		0	0	0			0			B Bacteroides forsythus (Tannerella forsythensis)	O68831_BACFO	Surface antigen BspA.	5e-33	surface antigen bspa-like
TVAG_101710	83714.m00209	XP_001580439	1034	272	625			145	6e-35	232	5.9e-17	DS113208: 227,540 - 230,641 (-)	surface_antigen_BspA-like	1034	0	0	0	0		o1008-1030i	o1004-1030i	0	1	1	1	82	796	715	0.691489	31.087		1	0	1			0			A Methanosarcina acetivorans	Q8TI67_METAC	Cell surface protein.	2e-37	surface antigen bspa-like
TVAG_101720	83714.m00227	XP_001580440	1035	166	660			173	2e-43	293	1e-24	DS113208: 232,214 - 235,318 (+)	surface_antigen_BspA-like	1035	0	0	0	0		o0917-939i	o912-939i	0	1	1	1	9	802	794	0.76715	34.5217		0	0	0			0			A Methanosarcina acetivorans	Q8TI67_METAC	Cell surface protein.	3e-35	surface antigen bspa-like
TVAG_103420	83766.m00156	XP_001319015	494	277	756			164	1e-40	204	2.4e-14	DS113415: 86,979 - 88,460 (-)	hypothetical_protein	494	0	0	0	0	o1-18		i	1	0	0	0	3	424	422	0.854251	18.3478		0	0	0			0			A Methanosarcina acetivorans	Q8TI67_METAC	Cell surface protein.	3e-21	putative uncharacterized protein
TVAG_103430	83766.m00163	XP_001319016	773	151	754		YES	131	1e-30	191	1.5e-12	DS113415: 88,546 - 90,864 (-)	surface_antigen_BspA-like	773	0	0	0	0	i675-697		i	1	0	0	0	8	755	748	0.967658	32.5217		0	0	0			0			A Methanosarcina acetivorans	Q8TI67_METAC	Cell surface protein.	6e-32	surface antigen bspa-like
TVAG_103510	83766.m00166	XP_001319024	58	368	568			not hit	not hit	98	4e-05	DS113415: 107,025 - 107,198 (-)	hypothetical protein TVAG_103510	58	0	0	0	0			i	0	0	0	0	2	55	54	0.931034	2.34783		1	0	1			0			B Victivallis vadensis ATCC BAA-548	A6PMU3_9BACT	Cell surface protein.	0.0003	putative uncharacterized protein
TVAG_103830	83787.m00066	XP_001307744	753	35	15			264	8e-71	302	1.2e-26	DS113836: 34,965 - 37,223 (+)	surface_antigen_BspA-like	753	0	0	0	0			i	0	0	0	0	19	694	676	0.897742	29.3913		1	2	3			0			A Methanosarcina acetivorans	Q8TI67_METAC	Cell surface protein.	3e-50	surface antigen bspa-like
TVAG_103970	83791.m00051	XP_001306608	243	273	818			111	1e-24	261	3.9e-23	DS113898: 17,246 - 18,179 (+)	Leucine_Rich_Repeat_family_protein	243	0	0	0	0			i	0	0	0	0	2	240	239	0.983539	10.3913		1	0	1	1		1			B Bacteroides forsythus (Tannerella forsythensis)	O68831_BACFO	Surface antigen BspA.	1e-20	leucine rich repeat family protein
TVAG_104650	83818.m00058	XP_001306350	708	61	364			240	1e-63	325	3.5e-29	DS113913: 11,293 - 13,416 (+)	surface_antigen_BspA-like	708	0	0	0	0			i	0	0	0	0	3	633	631	0.891243	27.4348		1	0	1			0			B Shewanella pealeana ATCC 700345	A0X1P9_9GAMM	FNIP precursor.	4e-49	surface antigen bspa-like
TVAG_104660	83818.m00053	XP_001306351	662	116	385			207	2e-53	246	6.9e-19	DS113913: 13,867 - 15,852 (-)	surface_antigen_BspA-like	662	0	0	0	0			i	0	0	0	0	2	659	658	0.993958	28.6087		1	0	1			0			B Shewanella pealeana ATCC 700345	A0X1P9_9GAMM	FNIP precursor.	2e-41	surface antigen bspa-like
TVAG_106550	83923.m00165	XP_001323983	875	157	464			249	2e-66	310	2.3e-27	DS113313: 69,471 - 72,099 (-)	hypothetical protein TVAG_034990	875	1	0	1	0	o1-15_828-853	o0832-854i	o830-854i	2	1	1	1	5	766	762	0.870857	33.1304		0	0	0	1		1			A Methanosarcina acetivorans	Q8TI67_METAC	Cell surface protein.	2e-46	surface antigen bspa-like
TVAG_106590	83923.m00172	XP_001323987	959	191	611			186	3e-47	247	1e-18	DS113313: 91,896 - 94,772 (-)	surface_antigen_BspA-like	959	0	0	0	0	i913-938	o0913-935i	o913-935i	1	1	1	1	88	855	768	0.800834	33.3913		1	0	1			0			A Methanosarcina acetivorans	Q8TI67_METAC	Cell surface protein.	6e-45	surface antigen bspa-like
TVAG_106600	83923.m00194	XP_001323988	979	154	583			170	1e-42	258	5.5e-20	DS113313: 95,154 - 98,090 (+)	surface_antigen_BspA-like	979	0	0	0	1	o935-957	o0936-958i	n6-13c18/19o936-957i	1	1	1	1	38	769	732	0.747702	31.8261		1	0	1			0			A Methanosarcina acetivorans	Q8TI67_METAC	Cell surface protein.	1e-33	surface antigen bspa-like
TVAG_107350	83938.m00052	XP_001305131	1011	86	576			224	1e-58	282	5.9e-23	DS113982: 12,488 - 15,520 (-)	surface_antigen_BspA-like	1011	0	0	0	0		o0967-989i	o966-991i	0	1	1	1	58	925	868	0.858556	37.7391		1	0	1			0			A Methanosarcina acetivorans	Q8TI67_METAC	Cell surface protein.	8e-61	surface antigen bspa-like
TVAG_107460	83944.m00005	XP_001295773	569	13	537	interupted?		363	2e-100	1025	2.9e-104	DS116359: 1 - 1,707 (+)	surface_antigen_BspA-like	569	0	0	0	0	o519-541	o0521-543i	o521-543i	1	1	1	1	3	499	497	0.873462	21.6087		1	4	5			0			A Methanosarcina barkeri (strain Fusaro / DSM 804)	Q46B13_METBF	Cell surface protein.	7e-80	surface antigen bspa-like (fragment)
TVAG_109320	83992.m00242	XP_001322571	914	142	672			172	7e-43	235	2.2e-17	DS113339: 9,476 - 12,217 (-)	hypothetical_protein	914	0	0	0	0			i	0	0	0	0	91	842	752	0.822757	32.6957		1	0	1			0			A Methanosarcina acetivorans	Q8TI67_METAC	Cell surface protein.	8e-44	putative uncharacterized protein
TVAG_109330	83992.m00231	XP_001322572	453	185	648			105	7e-23	158	7.4e-10	DS113339: 12,913 - 14,271 (+)	hypothetical_protein	453	0	0	0	0			i	0	0	0	0	3	452	450	0.993377	19.5652		1	0	1			0			A Methanosarcina acetivorans	Q8TI71_METAC	Cell surface protein.	2e-09	putative uncharacterized protein
TVAG_109340	83992.m00205	XP_001322573	495	155	632		YES	149	3e-36	182	7.2e-12	DS113339: 14,431 - 15,915 (+)	surface_antigen_BspA-like	495	0	0	0	0	o466-489	o0467-489i	o467-490i	1	1	1	1	50	304	255	0.515152	11.087		0	0	0			0			B Bacteroides forsythus (Tannerella forsythensis)	O68831_BACFO	Surface antigen BspA.	1e-17	surface antigen bspa-like
TVAG_113340	84088.m00296	XP_001578976	655	129	570			201	1e-51	305	4.1e-27	DS113223: 68,637 - 70,601 (+)	conserved_hypothetical_protein	655	0	0	0	0	i300-322		i	1	0	0	0	3	642	640	0.977099	27.8261		1	0	1			0			A Methanosarcina barkeri (strain Fusaro / DSM 804)	Q46B13_METBF	Cell surface protein.	1e-31	putative uncharacterized protein
TVAG_113350	84088.m00260	XP_001578977	552	112	735			235	6e-62	343	6.8e-35	DS113223: 71,583 - 73,238 (-)	surface_antigen_BspA-like	552	0	0	0	0	i292-319		i	1	0	0	0	2	551	550	0.996377	23.913		1	1	2			0			A Methanosarcina acetivorans	Q8TI67_METAC	Cell surface protein.	1e-44	surface antigen bspa-like
TVAG_113510	84088.m00272	XP_001578993	779	31	403			287	1e-77	449	1.6e-42	DS113223: 112,813 - 115,149 (-)	leucine Rich Repeat domain protein, putative	779	0	0	0	0	o729-753	o0729-751i	o724-751i	1	1	1	1	2	669	668	0.85751	29.0435		1	4	5			0			A Methanosarcina acetivorans	Q8TI67_METAC	Cell surface protein.	1e-68	surface antigen bspa-like
TVAG_114850	84122.m00062	XP_001308904	612	39	49	TVAG_114850 78 seq		237	8e-63	360	3.2e-33	DS113780: 45,849 - 47,684 (-)	surface_antigen_BspA-like	612	0	0	0	0	i67-93_100-114		i	2	0	0	0	29	606	578	0.944444	25.1304		1	2	3	5		5	High EST hits	High EST hits	B Bacteroides forsythus (Tannerella forsythensis)	O68831_BACFO	Surface antigen BspA.	1e-56	surface antigen bspa-like
TVAG_114860	84122.m00048	XP_001308905	197	231	50	TVAG_114850 78 seq		74	1e-13	153	4.3e-11	DS113780: 48,472 - 49,062 (+)	hypothetical_protein	197	0	0	0	0			i	0	0	0	0	3	193	191	0.969543	8.30435		0	0	0			0			A Methanosarcina acetivorans	Q8TI67_METAC	Cell surface protein.	9e-12	putative uncharacterized protein
TVAG_116420	84192.m00020	XP_001300177	196	2	907			49	4e-06	not hit	not hit	DS114483: 2,470 - 3,057 (-)		196	0	0	0	0	o111-135	o0114-136i	o115-135i	1	1	1	1	38	91	54	0.27551	2.34783		0	0	0			0
TVAG_116830	84221.m00074	XP_001310095	720	44	247			194	8e-50	291	1.4e-24	DS113727: 38,537 - 40,696 (-)	Leucine_Rich_Repeat_family_protein	720	0	0	0	0			i	0	0	0	0	6	675	670	0.930556	29.1304		1	2	3	1		1			A Methanosarcina acetivorans	Q8TI67_METAC	Cell surface protein.	1e-41	leucine rich repeat family protein
TVAG_116960	84222.m00188	XP_001324897	712	64	61			217	9e-57	308	2.4e-27	DS113297: 9,746 - 11,881 (+)	Leucine_Rich_Repeat_family_protein	712	0	0	0	0	i605-634		i	1	0	0	0	1	653	653	0.917135	28.3913		1	1	2	1		1			A Methanosarcina acetivorans	Q8TI67_METAC	Cell surface protein.	3e-53	leucine rich repeat family protein
TVAG_118390	84263.m00195	XP_001322410	197	173	381			106	3e-23	149	1.2e-10	DS113342: 24,280 - 24,870 (-)	surface_antigen_BspA-like	197	0	0	0	0			i	0	0	0	0	38	189	152	0.771574	6.6087		1	0	1			0			B Shewanella pealeana ATCC 700345	A0X1P9_9GAMM	FNIP precursor.	1e-12	surface antigen bspa-like
TVAG_118400	84263.m00192	XP_001322411	854	10	840			214	1e-55	303	1.2e-26	DS113342: 24,986 - 27,547 (-)	Leucine Rich Repeat family protein	854	0	0	0	0		i13-35o	i	0	1	0	0	3	850	848	0.992974	36.8696		1	0	1			0			A Methanosarcina acetivorans	Q8TI67_METAC	Cell surface protein.	1e-56	surface antigen bspa-like
TVAG_118410	84263.m00146	XP_001322412	349	209	386		YES	184	1e-46	371	5.8e-35	DS113342: 27,613 - 28,659 (-)	surface_antigen_BspA-like	349	0	0	0	0	i267-288		i	1	0	0	0	4	340	337	0.965616	14.6522		0	2	2		1	1			B Bacteroides forsythus (Tannerella forsythensis)	O68831_BACFO	Surface antigen BspA.	2e-36	surface antigen bspa-like
TVAG_118420	84263.m00149	XP_001322413	448	209	387			226	3e-59	378	1e-35	DS113342: 30,948 - 32,291 (+)	surface_antigen_BspA-like	448	0	0	0	0			i	0	0	0	0	8	447	440	0.982143	19.1304		1	2	3		1	1			B Bacteroides forsythus (Tannerella forsythensis)	O68831_BACFO	Surface antigen BspA.	5e-42	surface antigen bspa-like
TVAG_118430	84263.m00158	XP_001322414	438	359	366			133	3e-31	149	2.8e-08	DS113342: 32,846 - 34,159 (+)	conserved_hypothetical_protein	438	0	0	0	0			i	0	0	0	0	3	362	360	0.821918	15.6522		1	0	1			0			B Shewanella pealeana ATCC 700345	A0X1W8_9GAMM	Cell surface protein precursor.	4e-20	putative uncharacterized protein
TVAG_118440	84263.m00188	XP_001322415	329	173	375			124	1e-28	211	7.6e-16	DS113342: 34,356 - 35,342 (-)	surface_antigen_BspA-like	329	0	0	0	0	o48-62		i	1	0	0	0	1	283	283	0.860182	12.3043		0	0	0			0			A Methanococcus maripaludis C7	A6VJV9_METMP	Tetratricopeptide TPR_2 repeat protein.	2e-21	surface antigen bspa-like
TVAG_119560	84270.m00525	XP_001276867	735	35	16			239	3e-63	311	6.6e-32	DS113177: 174,599 - 176,803 (-)	surface_antigen_BspA-like	735	1	1	2	1	o221-244		n7-14c18/19o	1	0	0	0	9	678	670	0.911565	29.1304		1	2	3			0			A Methanosarcina acetivorans	Q8TI67_METAC	Cell surface protein.	5e-50	surface antigen bspa-like
TVAG_120170	84270.m00656	XP_001276928	497	242	874			166	3e-41	275	9.6e-23	DS113177: 322,625 - 324,115 (-)	surface_antigen_BspA-like	497	0	0	0	0	o465-489	o0467-489i	o467-490i	1	1	1	1	16	407	392	0.788732	17.0435		0	2	2			0			A Methanosarcina barkeri (strain Fusaro / DSM 804)	Q46B13_METBF	Cell surface protein.	1e-26	surface antigen bspa-like
TVAG_120270	84270.m00764	XP_001276937	638	35	0			251	7e-67	275	2.1e-22	DS113177: 351,236 - 353,149 (+)	surface_antigen_BspA-like	638	0	0	0	0	o333-360		i	1	0	0	0	35	594	560	0.877743	24.3478		1	2	3			0			A Methanosarcina acetivorans	Q8TI67_METAC	Cell surface protein.	1e-48	surface antigen bspa-like
TVAG_120420	84270.m00686	XP_001276952	744	35	1			260	2e-69	291	1.5e-24	DS113177: 388,439 - 390,670 (+)	Leucine_Rich_Repeat_family_protein	744	0	0	0	0	i109-123		i	1	0	0	0	7	685	679	0.912634	29.5217		1	2	3			0			A Methanosarcina acetivorans	Q8TI67_METAC	Cell surface protein.	8e-53	leucine rich repeat family protein
TVAG_120690	84270.m00591	XP_001276979	744	35	2			247	1e-65	270	1.2e-21	DS113177: 453,445 - 455,939 (+)	Leucine_Rich_Repeat_family_protein	744	0	0	0	0	o443-465		i	1	0	0	0	3	700	698	0.938172	30.3478		1	2	3	2		2			A Methanosarcina acetivorans	Q8TI67_METAC	Cell surface protein.	1e-50	leucine rich repeat family protein
TVAG_121050	84270.m00556	XP_001277015	734	35	5			256	3e-68	276	2e-22	DS113177: 544,114 - 546,315 (-)	Leucine_Rich_Repeat_family_protein	734	0	0	0	0	i17-39_709-732		o709-732i	2	0	1	1	3	685	683	0.930518	29.6957		1	2	3	2		2			A Methanosarcina acetivorans	Q8TI67_METAC	Cell surface protein.	6e-50	leucine rich repeat family protein
TVAG_121060	84270.m00594	XP_001277016	719	35	6			264	8e-71	287	5.9e-24	DS113177: 548,986 - 551,142 (-)	Leucine_Rich_Repeat_family_protein	719	0	0	0	0			i	0	0	0	0	7	660	654	0.909597	28.4348		1	2	3			0			A Methanosarcina acetivorans	Q8TI67_METAC	Cell surface protein.	5e-51	leucine rich repeat family protein
TVAG_121300	84272.m00037	XP_001302316	736	44	248			187	1e-47	267	2.8e-21	DS114205: 12,974 - 15,269 (+)	Leucine_Rich_Repeat_family_protein	736	0	0	0	0	o120-140		i	1	0	0	0	19	691	673	0.914402	29.2609		1	1	2	6	1	7	High EST hits	High EST hits	A Methanosarcina acetivorans	Q8TI67_METAC	Cell surface protein.	2e-43	leucine rich repeat family protein
TVAG_122120	84288.m00008	XP_001297500	428	312	561			195	4e-50	296	5.1e-27	DS115297: 3,577 - 4,860 (+)	surface_antigen_BspA-like	428	0	0	0	0	o386-410	o0390-412i	o389-412i	1	1	1	1	2	388	387	0.904206	16.8261		1	1	2			0			B Flavobacterium psychrophilum (strain JIP02/86 / ATCC 49511)	A6GW16_FLAPJ	Probable cell surface protein (Leucine-ri...	4e-32	surface antigen bspa-like
TVAG_122610	84302.m00259	XP_001579181	571	129	571			205	3e-53	269	8.8e-22	DS113221: 94,131 - 95,843 (+)	surface_antigen_BspA-like	571	0	0	0	0			i	0	0	0	0	11	435	425	0.744308	18.4783		0	0	0			0			B Bacteroides forsythus (Tannerella forsythensis)	O68831_BACFO	Surface antigen BspA.	1e-32	surface antigen bspa-like
TVAG_123530	84316.m00078	XP_001310233	730	286	875			189	3e-48	232	3.4e-17	DS113721: 47,792 - 49,981 (+)	surface_antigen_BspA-like	730	0	0	0	0			i	0	0	0	0	3	557	555	0.760274	24.1304		1	0	1			0			A Methanosarcina acetivorans	Q8TI67_METAC	Cell surface protein.	3e-24	surface antigen bspa-like
TVAG_125530	84394.m00085	XP_001311339	384	353	876			133	2e-31	175	7.3e-13	DS113677: 57,740 - 58,920 (+)	hypothetical_protein	384	1	1	2	1	i83-106_138-161		n2-9c14/15o	2	0	0	0	73	369	297	0.773438	12.913		1	0	1	2		2			B Flavobacterium psychrophilum (strain JIP02/86 / ATCC 49511)	A6GW11_FLAPJ	Probable cell surface protein (Leucine-ri...	2e-15	putative uncharacterized protein
TVAG_126670	84414.m00058	XP_001308467	242	3	901			not hit	not hit	106	0.00053	DS113800: 21,660 - 22,385 (-)	choline binding protein, putative	242	0	0	0	0			i	0	0	0	0	15	235	221	0.913223	9.6087		0	0	0			0			B Streptococcus pneumoniae	Q97NB5_STRPN	Choline binding protein PcpA.	5e-10	choline binding protein, putative
TVAG_127150	84433.m00226	XP_001323432	998	136	574			214	8e-56	251	3.7e-19	DS113323: 39,953 - 42,946 (-)	surface_antigen_BspA-like	998	0	0	0	0	o956-984	o0961-983i	o961-984i	1	1	1	1	19	891	873	0.874749	37.9565		1	0	1	1		1			A Methanosarcina acetivorans	Q8TI67_METAC	Cell surface protein.	2e-57	surface antigen bspa-like
TVAG_127590	84436.m00033	XP_001302626	558	175	588			182	5e-46	258	1.8e-20	DS114175: 5,385 - 7,058 (+)	surface_antigen_BspA-like	558	0	0	0	0	o492-523	o0498-520i	o498-520i	1	1	1	1	27	387	361	0.646953	15.6957		0	0	0			0			B Bacteroides forsythus (Tannerella forsythensis)	O68831_BACFO	Surface antigen BspA.	1e-28	surface antigen bspa-like
TVAG_129440	84511.m00330	XP_001580822	462	30	199			181	9e-46	243	6.1e-19	DS113203: 7,437 - 8,918 (+)	Leucine_Rich_Repeat_family_protein	462	0	0	0	0			i	0	0	0	0	18	461	444	0.961039	19.3043		1	0	1	2		2			A Methanosarcina barkeri (strain Fusaro / DSM 804)	Q46B13_METBF	Cell surface protein.	3e-25	leucine rich repeat family protein
TVAG_129450	84511.m00340	XP_001580823	297	30	194		YES	99	4e-21	239	3e-23	DS113203: 8,981 - 9,871 (+)	surface_antigen_BspA-like	297	0	0	0	0			i	0	0	0	0	6	284	279	0.939394	12.1304		1	1	2	1		1			B Treponema denticola	Q73M50_TREDE	Leucine Rich Repeat domain protein.	5e-21	surface antigen bspa-like
TVAG_129680	84511.m00272	XP_001580846	355	340	865			116	4e-26	131	1.9e-06	DS113203: 64,772 - 65,836 (-)	surface_antigen_Bsp_putative	355	0	0	0	0			i	0	0	0	0	10	352	343	0.966197	14.913		1	0	1	1		1			A Methanococcus vannielii SB	A6UNW5_METVA	Cell surface protein.	2e-14	surface antigen bsp, putative
TVAG_129960	84511.m00278	XP_001580874	540	14	335			260	1e-69	396	1.3e-37	DS113203: 136,303 - 137,922 (-)	surface_antigen_BspA-like	540	0	0	0	0	i214-228		i	1	0	0	0	2	531	530	0.981481	23.0435		1	1	2			0			A Methanosarcina acetivorans	Q8TI67_METAC	Cell surface protein.	2e-53	surface antigen bspa-like
TVAG_131910	84626.m00049	XP_001306833	964	238	584			199	3e-51	336	4.5e-30	DS113886: 28,944 - 31,835 (-)	surface_antigen_BspA-like	964	0	0	0	0	i927-954	o0933-955i	o933-956i	1	1	1	1	19	874	856	0.887967	37.2174		1	0	1			0			A Methanosarcina acetivorans	Q8TI67_METAC	Cell surface protein.	1e-48	surface antigen bspa-like
TVAG_131950	84626.m00059	XP_001306837	1067	263	601			197	1e-50	267	5.3e-21	DS113886: 39,543 - 42,743 (+)	surface_antigen_BspA-like	1067	0	0	0	0		o1033-1055i	o1033-1055i	0	1	1	1	8	978	971	0.910028	42.2174		1	0	1	1		1			A Methanosarcina acetivorans	Q8TI67_METAC	Cell surface protein.	6e-55	surface antigen bspa-like
TVAG_133050	84692.m00131	XP_001321471	837	22	110			259	2e-69	295	2.6e-25	DS113361: 20,624 - 23,134 (-)	surface_antigen_BspA-like	837	0	0	0	0	i818-836		o817-835i	1	0	1	1	15	796	782	0.934289	34		1	0	1		1	1			A Methanosarcina acetivorans	Q8TI67_METAC	Cell surface protein.	2e-56	surface antigen bspa-like
TVAG_133220	84692.m00187	XP_001321487	363	275	692			133	2e-31	188	6.8e-13	DS113361: 63,873 - 64,961 (-)	hypothetical_protein	363	0	0	0	1			n4-12c18/19o	0	0	0	0	51	362	312	0.859504	13.5652		0	0	0			0			B Bacteroides forsythus (Tannerella forsythensis)	O68831_BACFO	Surface antigen BspA.	3e-14	putative uncharacterized protein
TVAG_133230	84692.m00143	XP_001321488	205	200	678			115	9e-26	179	6.2e-14	DS113361: 66,750 - 67,364 (+)	cell_surface_protein_putative	205	0	0	0	0			i	0	0	0	0	3	201	199	0.970732	8.65217		1	0	1			0			B Clostridium beijerinckii NCIMB 8052	A6LYD6_CLOBE	Putative cell wall binding repeat-contain...	2e-14	cell surface protein, putative
TVAG_133240	84692.m00180	XP_001321489	601	228	681			116	3e-26	148	6e-08	DS113361: 67,380 - 69,182 (+)	surface_antigen_BspA-like	601	0	0	0	0	i513-535	o0513-535i	o513-535i	1	1	1	1	5	358	354	0.589018	15.3913		0	0	0			0			A Methanosarcina barkeri (strain Fusaro / DSM 804)	Q46B13_METBF	Cell surface protein.	1e-11	surface antigen bspa-like
TVAG_133260	84692.m00185	XP_001321491	285	200	649			100	3e-21	185	4.6e-13	DS113361: 71,791 - 72,645 (+)	cell_surface_protein_putative	285	0	0	0	0			i	0	0	0	0	56	273	218	0.764912	9.47826		0	0	0			0			A Methanosarcina acetivorans	Q8TI71_METAC	Cell surface protein.	3e-14	cell surface protein, putative
TVAG_133270	84692.m00148	XP_001321492	205	200	679			115	9e-26	179	6.2e-14	DS113361: 72,829 - 73,443 (+)	cell_surface_protein_putative	205	0	0	0	0			i	0	0	0	0	3	201	199	0.970732	8.65217		1	0	1			0			B Clostridium beijerinckii NCIMB 8052	A6LYD6_CLOBE	Putative cell wall binding repeat-contain...	2e-14	cell surface protein, putative
TVAG_133280	84692.m00167	XP_001321493	583	228	682			115	7e-26	150	3.4e-08	DS113361: 73,459 - 75,207 (+)	surface_antigen_BspA-like	583	0	0	0	0	i495-517	o0495-517i	o495-517i	1	1	1	1	5	352	348	0.596913	15.1304		0	0	0			0			B Eubacterium ventriosum ATCC 27560	A5Z5V6_9FIRM	Putative uncharacterized protein.	2e-12	surface antigen bspa-like
TVAG_133290	84692.m00151	XP_001321494	318	275	689			141	8e-34	218	6.7e-17	DS113361: 75,474 - 76,427 (-)	surface_antigen_BspA-like	318	0	0	0	0			i	0	0	0	0	3	227	225	0.707547	9.78261		1	1	2			0			B Flavobacterium psychrophilum (strain JIP02/86 / ATCC 49511)	A6GW16_FLAPJ	Probable cell surface protein (Leucine-ri...	3e-16	surface antigen bspa-like
TVAG_133300	84692.m00174	XP_001321495	566	200	651			182	4e-46	202	5.3e-14	DS113361: 77,865 - 79,562 (+)	conserved_hypothetical_protein	566	0	0	0	0	i540-564	o0468-490i539-561o	o539-561i	1	2	1	1	65	517	453	0.800353	19.6957		1	0	1			0			A Methanosarcina acetivorans	Q8TI67_METAC	Cell surface protein.	4e-27	putative uncharacterized protein
TVAG_133310	84692.m00135	XP_001321496	595	228	683			129	4e-30	162	4.4e-09	DS113361: 82,216 - 84,000 (+)	surface_antigen_BspA-like	595	0	0	0	0	i504-526	o0505-527i	o506-527i	1	1	1	1	4	382	379	0.636975	16.4783		1	0	1			0			A Methanosarcina acetivorans	Q8TI67_METAC	Cell surface protein.	7e-12	surface antigen bspa-like
TVAG_133330	84692.m00175	XP_001321498	666	200	650			171	7e-43	188	1.2e-11	DS113361: 86,766 - 88,763 (+)	hypothetical_protein	666	0	0	0	0			i	0	0	0	0	23	656	634	0.951952	27.5652		0	0	0			0			A Methanosarcina acetivorans	Q8TI67_METAC	Cell surface protein.	3e-25	putative uncharacterized protein
TVAG_133340	84692.m00183	XP_001321499	448	228	684			86	3e-17	121	3.6e-05	DS113361: 88,904 - 90,247 (+)	surface_antigen_BspA-like	448	0	0	0	0	i206-243_359-382	o0358-380i	o359-380i	2	1	1	1	3	210	208	0.464286	9.04348		1	0	1			0			B Flavobacterium psychrophilum (strain JIP02/86 / ATCC 49511)	A6GW16_FLAPJ	Probable cell surface protein (Leucine-ri...	9e-08	surface antigen bspa-like
TVAG_133360	84692.m00170	XP_001321501	333	275	691			115	5e-26	175	7e-12	DS113361: 91,147 - 92,145 (-)	hypothetical_protein	333	0	0	0	0			i	0	0	0	0	2	263	262	0.786787	11.3913		1	0	1			0			B Syntrophomonas wolfei subsp. wolfei (strain Goettingen)	Q0AX68_SYNWW	Leucine-rich repeat (LRR) protein-like pr...	2e-16	putative uncharacterized protein
TVAG_133380	84692.m00182	XP_001321503	174	200	652			81	9e-16	146	2.5e-10	DS113361: 96,511 - 97,032 (+)	cell_surface_protein_putative	174	0	0	0	0			i	0	0	0	0	38	173	136	0.781609	5.91304		0	0	0			0			A Methanosarcina acetivorans	Q8TI67_METAC	Cell surface protein.	9e-09	cell surface protein, putative
TVAG_133390	84692.m00154	XP_001321504	638	228	680			172	4e-43	196	3.1e-13	DS113361: 97,489 - 99,402 (+)	surface_antigen_BspA-like	638	0	0	0	0	i284-298		i	1	0	0	0	3	555	553	0.866771	24.0435		1	1	2			0			A Methanosarcina acetivorans	Q8TI67_METAC	Cell surface protein.	2e-23	surface antigen bspa-like
TVAG_133410	84692.m00136	XP_001321506	562	275	690			161	8e-40	217	1e-15	DS113361: 102,366 - 104,051 (-)	hypothetical_protein	562	0	0	0	0			i	0	0	0	0	1	426	426	0.758007	18.5217		1	0	1			0			B Bacteroides forsythus (Tannerella forsythensis)	O68831_BACFO	Surface antigen BspA.	7e-18	putative uncharacterized protein
TVAG_133420	84692.m00156	XP_001321507	392	200	653			126	3e-29	200	3.6e-14	DS113361: 106,834 - 108,009 (+)	cell_surface_protein_putative	392	1	1	2	1			n6-13c21/22o	0	0	0	0	66	390	325	0.829082	14.1304		0	0	0			0			A Methanosarcina acetivorans	Q8TI67_METAC	Cell surface protein.	2e-14	cell surface protein, putative
TVAG_133430	84692.m00138	XP_001321508	734	228	685			147	2e-35	166	8.3e-10	DS113361: 108,193 - 110,394 (+)	conserved_hypothetical_protein	734	0	0	0	0	i644-667	o0644-666i	o645-666i	1	1	1	1	3	474	472	0.643052	20.5217		1	0	1	2		2			B Eubacterium ventriosum ATCC 27560	A5Z5V6_9FIRM	Putative uncharacterized protein.	1e-14	putative uncharacterized protein
TVAG_133900	84734.m00054	XP_001309820	738	33	21			240	2e-63	281	4.7e-23	DS113739: 29,313 - 32,156 (+)	surface_antigen_BspA-like	738	0	0	0	0	i196-223		i	1	0	0	0	7	684	678	0.918699	29.4783		1	2	3	1		1			A Methanosarcina acetivorans	Q8TI67_METAC	Cell surface protein.	6e-52	surface antigen bspa-like
TVAG_133930	84734.m00075	XP_001309823	575	343	893			175	6e-44	253	7.7e-20	DS113739: 38,138 - 39,862 (+)	hypothetical_protein	575	0	0	0	0			i	0	0	0	0	1	561	561	0.975652	24.3913		0	0	0			0			A Methanosarcina barkeri (strain Fusaro / DSM 804)	Q46B13_METBF	Cell surface protein.	1e-32	putative uncharacterized protein
TVAG_133940	84734.m00076	XP_001309824	414	264	841			177	9e-45	253	2.4e-20	DS113739: 40,985 - 42,226 (+)	surface_antigen_BspA-like	414	0	0	0	0	i360-384	i363-385o	o360-385i	1	1	1	0	4	331	328	0.792271	14.2609		1	0	1	1		1			A Methanosarcina acetivorans	Q8TI67_METAC	Cell surface protein.	2e-26	surface antigen bspa-like
TVAG_134540	84758.m00043	XP_001303661	749	46	297			193	3e-49	286	9.6e-24	DS114086: 18,774 - 21,020 (-)	surface_antigen_BspA-like	749	1	1	2	1			n3-10c18/19o	0	0	0	0	2	712	711	0.949266	30.913		1	1	2			0			A Methanosarcina acetivorans	Q8TI67_METAC	Cell surface protein.	1e-49	surface antigen bspa-like
TVAG_135540	84800.m00010	XP_001300468	816	19	231			255	5e-68	339	2.6e-32	DS114435: 7,895 - 10,342 (-)	Leucine_Rich_Repeat_family_protein	816	0	0	0	0	i93-109		i	1	0	0	0	25	794	770	0.943627	33.4783		1	2	3			0			A Methanosarcina acetivorans	Q8TI67_METAC	Cell surface protein.	3e-70	leucine rich repeat family protein
TVAG_137300	84874.m00056	XP_001306375	421	43	298			148	6e-36	257	8.1e-21	DS113912: 32,959 - 34,221 (-)	surface_antigen_BspA-like	421	0	0	0	0			i	0	0	0	0	53	374	322	0.764846	14		1	1	2	1		1			B Flavobacterium psychrophilum (strain JIP02/86 / ATCC 49511)	A6GW16_FLAPJ	Probable cell surface protein (Leucine-ri...	7e-28	surface antigen bspa-like
TVAG_137450	84879.m00020	XP_001302666	489	218	345			153	3e-37	226	7e-17	DS114171: 10,010 - 11,476 (+)	surface_antigen_Bsp_putative	489	0	0	0	0			i	0	0	0	0	25	476	452	0.924335	19.6522		1	0	1			0			B Shewanella pealeana ATCC 700345	A0X1P9_9GAMM	FNIP precursor.	6e-23	surface antigen bsp, putative
TVAG_137460	84879.m00026	XP_001302667	1050	215	348			222	5e-58	292	2.7e-29	DS114171: 12,183 - 15,332 (+)	surface_antigen_BspA-like	1050	0	0	0	0			i	0	0	0	0	4	1002	999	0.951429	43.4348		1	2	3			0			A Methanosarcina acetivorans	Q8TI67_METAC	Cell surface protein.	4e-54	surface antigen bspa-like
TVAG_139560	84950.m00098	XP_001319549	951	104	769			325	3e-89	436	8.1e-41	DS113402: 50,189 - 53,041 (+)	surface_antigen_BspA-like	951	1	1	2	1	i819-839_905-929	o0908-930i	n2-10c15/16o906-930i	2	1	1	1	26	878	853	0.896951	37.087	32	1	8	9	1		1	R-NO	R-NO	A Methanosarcina acetivorans	Q8TI67_METAC	Cell surface protein.	1e-102	surface antigen bspa-like
TVAG_143210	85144.m00142	XP_001315245	317	314	777			76	2e-14	134	6.7e-07	DS113517: 13,276 - 14,226 (+)	conserved_hypothetical_protein	317	0	0	0	0	i40-63		i	1	0	0	0	88	313	226	0.712934	9.82609		0	0	0			0			A Methanosarcina barkeri (strain Fusaro / DSM 804)	Q46B13_METBF	Cell surface protein.	3e-10	putative uncharacterized protein
TVAG_145120	85226.m00010	XP_001298588	626	135	677			152	5e-37	193	1.6e-12	DS114868: 879 - 2,756 (-)	hypothetical_protein	626	0	0	0	0			i	0	0	0	0	2	620	619	0.988818	26.913		1	0	1			0			A Methanosarcina barkeri (strain Fusaro / DSM 804)	Q46B13_METBF	Cell surface protein.	2e-25	putative uncharacterized protein
TVAG_145470	85232.m00182	XP_001320690	1021	140	749			266	2e-71	387	1.7e-35	DS113377: 9,813 - 12,875 (-)	surface_antigen_BspA-like	1021	0	0	0	0			i	0	0	0	0	2	967	966	0.946131	42		0	6	6			0			A Methanosarcina acetivorans	Q8TI67_METAC	Cell surface protein.	6e-88	surface antigen bspa-like
TVAG_145480	85232.m00157	XP_001320691	474	195	801			183	2e-46	236	4.5e-18	DS113377: 12,890 - 14,311 (-)	hypothetical_protein	474	0	0	0	0	o116-131_256-290		i	2	0	0	0	12	471	460	0.970464	20		0	0	0			0			A Methanosarcina barkeri (strain Fusaro / DSM 804)	Q46B13_METBF	Cell surface protein.	5e-30	putative uncharacterized protein
TVAG_148700	85304.m00064	XP_001309448	212	323	445			108	6e-24	205	8.5e-17	DS113755: 43,520 - 44,155 (-)	hypothetical_protein	212	0	0	0	0			i	0	0	0	0	23	206	184	0.867925	8		1	0	1			0			A Methanosarcina acetivorans	Q8TI67_METAC	Cell surface protein.	7e-14	putative uncharacterized protein
TVAG_148710	85304.m00092	XP_001309449	431	226	877			138	5e-33	199	6.3e-14	DS113755: 44,927 - 46,219 (-)	hypothetical_protein	431	0	0	0	0			i	0	0	0	0	4	429	426	0.988399	18.5217		0	0	0			0			A Methanosarcina barkeri (strain Fusaro / DSM 804)	Q46B13_METBF	Cell surface protein.	1e-22	putative uncharacterized protein
TVAG_148720	85304.m00075	XP_001309450	430	180	446			210	1e-54	348	1.6e-32	DS113755: 46,344 - 47,633 (-)	surface_antigen_BspA-like	430	0	0	0	0			i	0	0	0	0	16	428	413	0.960465	17.9565		1	2	3			0			A Methanosarcina acetivorans	Q8TI67_METAC	Cell surface protein.	4e-45	surface antigen bspa-like
TVAG_149670	85336.m00076	XP_001308179	581	384	856			80	2e-15	158	4.5e-09	DS113815: 7,928 - 9,670 (+)	hypothetical protein TVAG_149670	581	0	0	0	0	o474-501	o0480-502i	o480-502i	1	1	1	1	2	273	272	0.468158	11.8261		0	0	0			0			A Methanosarcina barkeri (strain Fusaro / DSM 804)	Q46B18_METBF	Cell surface protein.	1e-11	putative uncharacterized protein
TVAG_150740	85337.m00294	XP_001329145	572	168	513	with GRD 12 seq		172	5e-43	221	3.8e-16	DS113237: 185,678 - 187,393 (-)	conserved_hypothetical_protein	572	0	0	0	0			i	0	0	0	0	331	538	208	0.363636	9.04348		0	0	0	1		1			B Bacteroides fragilis (strain ATCC 25285 / NCTC 9343)	Q5L829_BACFN	Possible bacterial surface protein.	1e-21	putative uncharacterized protein
TVAG_150950	85357.m00070	XP_001306978	1708	367	482			231	6e-61	337	8.7e-30	DS113878: 7,855 - 12,978 (-)	surface_antigen_BspA-like	1708	0	0	0	0			i	0	0	0	0	6	1690	1685	0.986534	73.2609		1	2	3			0			A Methanosarcina acetivorans	Q8TI67_METAC	Cell surface protein.	2e-83	surface antigen bspa-like
TVAG_150960	85357.m00058	XP_001306979	306	170	483			179	3e-45	303	9.3e-28	DS113878: 13,021 - 13,938 (-)	surface_antigen_BspA-like	306	0	0	0	0			i	0	0	0	0	1	305	305	0.996732	13.2609		0	0	0			0			B Bacteroides forsythus (Tannerella forsythensis)	O68831_BACFO	Surface antigen BspA.	2e-35	surface antigen bspa-like
TVAG_150970	85357.m00049	XP_001306980	197	303	491		YES	98	8e-21	195	1.1e-15	DS113878: 14,012 - 14,602 (-)	surface_antigen_BspA-like	197	1	0	1	0			i	0	0	0	0	5	186	182	0.923858	7.91304		1	0	1			0			A Methanosarcina acetivorans	Q8TI64_METAC	Cell surface protein.	8e-16	surface antigen bspa-like
TVAG_153500	85473.m00023	XP_001301818	721	49	274			190	2e-48	258	3.2e-20	DS114255: 19,190 - 21,352 (-)	surface_antigen_BspA-like	721	0	0	0	0			i	0	0	0	0	43	679	637	0.883495	27.6957		1	2	3			0			A Methanosarcina acetivorans	Q8TI67_METAC	Cell surface protein.	5e-36	surface antigen bspa-like
TVAG_154230	85495.m00097	XP_001324795	841	133	819			231	6e-61	270	1.5e-21	DS113299: 29,134 - 31,656 (-)	surface_antigen_BspA-like	841	1	1	2	1	i777-794		n4-14c19/20o775-793i	1	0	1	1	23	709	687	0.816885	29.8696		1	1	2	1		1			A Methanosarcina acetivorans	Q8TI67_METAC	Cell surface protein.	9e-55	surface antigen bspa-like
TVAG_154640	85506.m00087	XP_001313891	806	13	536	TvBspA805		430	1e-120	1354	3.9e-139	DS113582: 7,560 - 9,977 (+)	leucine-rich repeat protein, putative	806	0	1	1	1	i732-755	o0734-756i	n2-13c19/20o732-756i	1	1	1	1	6	621	616	0.764268	26.7826	22	1	5	6		2	2	R-NO	R-NO	A Methanosarcina barkeri (strain Fusaro / DSM 804)	Q46B13_METBF	Cell surface protein.	1e-137	surface antigen bspa-like
TVAG_157870	85699.m00098	XP_001310732	487	291	463			137	2e-32	274	1.2e-22	DS113700: 35,379 - 36,839 (-)	conserved_hypothetical_protein	487	0	0	0	0	o409-432	o0409-431i	o409-434i	1	1	1	1	19	242	224	0.459959	9.73913		0	0	0			0			B Trichodesmium erythraeum (strain IMS101)	Q10VV9_TRIEI	Allergen V/Tpx-1 related.	8e-50	putative uncharacterized protein
TVAG_158640	85728.m00158	XP_001323860	566	268	618			142	4e-34	246	4.9e-19	DS113315: 20,124 - 21,821 (-)	hypothetical_protein	566	0	0	0	0			i	0	0	0	0	1	565	565	0.998233	24.5652		1	0	1			0			A Methanosarcina acetivorans	Q8TI67_METAC	Cell surface protein.	2e-27	putative uncharacterized protein
TVAG_158670	85728.m00121	XP_001323863	424	227	654			149	3e-36	200	4.6e-14	DS113315: 33,751 - 35,022 (+)	surface_antigen_BspA-like	424	0	0	0	0			i	0	0	0	0	47	401	355	0.837264	15.4348		1	0	1			0			A Methanosarcina barkeri (strain Fusaro / DSM 804)	Q46B13_METBF	Cell surface protein.	9e-23	surface antigen bspa-like
TVAG_158680	85728.m00124	XP_001323864	195	362	878			54	2e-07	110	9e-05	DS113315: 35,047 - 35,631 (+)	hypothetical_protein	195	0	0	0	0			i	0	0	0	0	3	190	188	0.964103	8.17391		1	0	1			0			A Methanosarcina barkeri (strain Fusaro / DSM 804)	Q46B18_METBF	Cell surface protein.	0.0005	putative uncharacterized protein
TVAG_158710	85728.m00118	XP_001323867	406	227	656			61	1e-09	140	4.6e-07	DS113315: 40,297 - 41,514 (+)	surface_antigen_BspA-like	406	0	0	0	0	i305-329	o0308-330i	o306-330i	1	1	1	1	10	376	367	0.903941	15.9565		0	0	0		1	1			A Methanosarcina barkeri (strain Fusaro / DSM 804)	Q46B13_METBF	Cell surface protein.	6e-06	surface antigen bspa-like
TVAG_158720	85728.m00150	XP_001323868	725	268	620			171	7e-43	290	2e-24	DS113315: 42,978 - 45,172 (-)	surface_antigen_BspA-like	725	0	0	0	0	o5-21_694-719	o0698-720i	o698-721i	2	1	1	1	8	575	568	0.783448	24.6957	14	1	0	1	4	1	5	High EST hits	R-UP	A Methanosarcina barkeri (strain Fusaro / DSM 804)	Q46B13_METBF	Cell surface protein.	2e-32	surface antigen bspa-like
TVAG_158730	85728.m00139	XP_001323869	164	317	621			60	3e-09	118	1.1e-06	DS113315: 45,227 - 45,718 (-)	hypothetical_protein	164	0	0	0	0			i	0	0	0	0	20	163	144	0.878049	6.26087		1	0	1		1	1			B Flavobacterium psychrophilum (strain JIP02/86 / ATCC 49511)	A6GW16_FLAPJ	Probable cell surface protein (Leucine-ri...	2e-08	putative uncharacterized protein
TVAG_158740	85728.m00130	XP_001323870	1048	227	657			200	1e-51	259	4.6e-20	DS113315: 46,298 - 49,441 (+)	surface_antigen_BspA-like	1048	1	1	2	1		o1004-1026i	n4-15c23/24o1004-1024i	0	1	1	1	51	888	838	0.799618	36.4348	32	1	0	1	2	1	3	R-UP	R-UP	A Methanosarcina acetivorans	Q8TI67_METAC	Cell surface protein.	5e-51	surface antigen bspa-like
TVAG_160400	85746.m00190	XP_001328090	442	113	326			190	1e-48	290	2.9e-25	DS113250: 184,321 - 185,646 (-)	surface_antigen_BspA-like	442	0	0	0	0			i	0	0	0	0	14	430	417	0.943439	18.1304		1	1	2		1	1			B Bacteroides forsythus (Tannerella forsythensis)	O68831_BACFO	Surface antigen BspA.	1e-32	surface antigen bspa-like
TVAG_161750	85788.m00095	XP_001315859	281	108	350		YES	245	5e-65	451	1.9e-43	DS113499: 65,420 - 66,262 (+)	surface_antigen_BspA-like	281	0	0	0	0	i233-250		i	1	0	0	0	9	276	268	0.953737	11.6522		1	3	4			0			B Bacteroides forsythus (Tannerella forsythensis)	O68831_BACFO	Surface antigen BspA.	8e-50	surface antigen bspa-like
TVAG_161790	85788.m00133	XP_001315863	459	146	311			212	4e-55	486	3.8e-47	DS113499: 74,142 - 75,806 (+)	surface_antigen_BspA-like	459	0	0	0	0			i	0	0	0	0	2	405	404	0.880174	17.5652		1	2	3	1		1			B Bacteroides forsythus (Tannerella forsythensis)	O68831_BACFO	Surface antigen BspA.	3e-48	surface antigen bspa-like
TVAG_162010	85805.m00061	XP_001310525	817	164	465			217	1e-56	311	1.6e-27	DS113708: 1,885 - 4,335 (+)	Leucine_Rich_Repeat_family_protein	817	1	0	1	0			i	0	0	0	0	37	780	744	0.910649	32.3478		0	0	0			0			B Treponema denticola	Q73M50_TREDE	Leucine Rich Repeat domain protein.	1e-54	leucine rich repeat family protein
TVAG_163280	85859.m00305	XP_001581618	492	168	514	with GRD 12 seq		75	6e-14	139	4.3e-07	DS113196: 122,057 - 123,532 (-)	conserved_hypothetical_protein	492	0	0	0	0			i	0	0	0	0	273	437	165	0.335366	7.17391		1	0	1			0			B Clostridium difficile (strain 630)	Q183Y9_CLOD6	Hypotheticalphage protein.	2e-31	putative uncharacterized protein
TVAG_163690	85859.m00326	XP_001581659	254	299	712			50	2e-06	not hit	not hit	DS113196: 217,768 - 218,529 (-)	hypothetical protein	254	0	0	0	0			i	0	0	0	0	62	154	93	0.366142	4.04348		0	0	0			0			B Clostridium phytofermentans ISDg	YP_001559102	hypothetical protein - cell surface protein	9e-05	surface antigen bspa-like
TVAG_163950	85859.m00393	XP_001581685	682	373	902			146	3e-35	307	2.8e-27	DS113196: 276,905 - 278,950 (-)	surface_antigen_BspA-like	682	1	1	2	1	i636-660	o0639-661i	n2-10c16/17o637-661i	1	1	1	1	59	483	425	0.623167	18.4783		0	1	1			0			A Methanosarcina acetivorans	Q8TI67_METAC	Cell surface protein.	4e-31	surface antigen bspa-like
TVAG_165620	85876.m00172	XP_001328157	551	65	217			223	2e-58	327	8.5e-30	DS113249: 180,882 - 182,534 (+)	surface_antigen_BspA-like	551	0	0	0	0	i194-211		i	1	0	0	0	8	550	543	0.985481	23.6087		0	0	0			0			A Methanosarcina acetivorans	Q8TI67_METAC	Cell surface protein.	3e-47	surface antigen bspa-like
TVAG_165630	85876.m00213	XP_001328158	137	127	155		YES	68	1e-11	165	2.1e-12	DS113249: 182,616 - 183,026 (+)	surface_antigen_BspA-like	137	0	0	0	0			i	0	0	0	0	2	117	116	0.846715	5.04348		1	1	2			0			B Flavobacterium psychrophilum (strain JIP02/86 / ATCC 49511)	A6GW10_FLAPJ	Probable cell surface protein (Leucine-ri...	1e-12	surface antigen bspa-like
TVAG_165670	85876.m00221	XP_001328162	137	127	156			68	9e-12	165	2.1e-12	DS113249: 189,028 - 189,438 (-)	hypothetical_protein	137	0	0	0	0			i	0	0	0	0	2	117	116	0.846715	5.04348		1	1	2	1		1			B Flavobacterium psychrophilum (strain JIP02/86 / ATCC 49511)	A6GW18_FLAPJ	Probable cell surface protein (Leucine-ri...	2e-12	putative uncharacterized protein
TVAG_165680	85876.m00165	XP_001328163	633	65	218			247	2e-65	308	1.8e-27	DS113249: 189,520 - 191,418 (-)	surface_antigen_BspA-like	633	0	0	0	0			i	0	0	0	0	59	632	574	0.906793	24.9565		1	1	2	1		1			A Methanosarcina acetivorans	Q8TI67_METAC	Cell surface protein.	6e-49	surface antigen bspa-like
TVAG_166530	85889.m00493	XP_001582264	397	88	264		YES	169	4e-42	272	5.1e-23	DS113191: 137,877 - 139,067 (+)	surface_antigen_BspA-like	397	0	0	0	0			i	0	0	0	0	34	337	304	0.765743	13.2174		1	2	3	1	1	2			B Flavobacterium psychrophilum (strain JIP02/86 / ATCC 49511)	A6GW16_FLAPJ	Probable cell surface protein (Leucine-ri...	2e-29	surface antigen bspa-like
TVAG_167270	85889.m00419	XP_001582338	244	299	694			66	4e-11	119	1.7e-05	DS113191: 327,622 - 328,353 (-)	cell_surface_protein_putative	244	0	0	0	0			i	0	0	0	0	1	198	198	0.811475	8.6087		0	0	0			0			A Methanosarcina barkeri (strain Fusaro / DSM 804)	Q46B13_METBF	Cell surface protein.	3e-13	cell surface protein, putative
TVAG_168020	85922.m00032	XP_001305199	630	256	562			268	6e-72	363	1.7e-33	DS113977: 33,145 - 35,034 (+)	surface_antigen_BspA-like	630	0	0	0	0	o590-612	o0590-612i	o591-612i	1	1	1	1	9	473	465	0.738095	20.2174		1	2	3			0			B Bacteroides forsythus (Tannerella forsythensis)	O68831_BACFO	Surface antigen BspA.	2e-52	surface antigen bspa-like
TVAG_168030	85922.m00041	XP_001305200	238	147	471		YES	161	9e-40	308	2.7e-28	DS113977: 35,439 - 36,152 (+)	surface_antigen_BspA-like	238	0	0	0	1			n3-11c15/16o	0	0	0	0	20	237	218	0.915966	9.47826		1	2	3			0			B Bacteroides forsythus (Tannerella forsythensis)	O68831_BACFO	Surface antigen BspA.	3e-29	surface antigen bspa-like
TVAG_168040	85922.m00037	XP_001305201	280	351	565		YES	97	1e-20	188	1.6e-13	DS113977: 36,529 - 37,368 (+)	surface_antigen_BspA-like	280	0	0	0	0	i231-254	o0235-257i	o234-257i	1	1	1	1	3	222	220	0.785714	9.56522		1	1	2			0			B Clostridium beijerinckii NCIMB 8052	A6LYA7_CLOBE	Putative cell wall binding repeat-contain...	5e-14	surface antigen bspa-like
TVAG_169970	86001.m00176	XP_001329820	1009	101	594			161	1e-39	222	1.1e-20	DS113227: 41,219 - 44,290 (-)	surface_antigen_BspA-like	1009	0	0	0	0		o0973-995i	o973-996i	0	1	1	1	31	903	873	0.865213	37.9565		1	0	1	3		3			A Methanosarcina acetivorans	Q8TI67_METAC	Cell surface protein.	4e-46	surface antigen bspa-like
TVAG_169980	86001.m00214	XP_001329821	1123	107	587			209	3e-54	292	2.1e-24	DS113227: 44,919 - 48,287 (+)	surface_antigen_BspA-like	1123	1	0	1	0		o1087-1109i	o1087-1110i	0	1	1	1	43	1014	972	0.865539	42.2609		1	1	2	2		2			A Methanosarcina acetivorans	Q8TI67_METAC	Cell surface protein.	5e-57	surface antigen bspa-like
TVAG_169990	86001.m00186	XP_001329822	1022	101	593			154	1e-37	278	8.8e-24	DS113227: 48,512 - 51,577 (-)	surface_antigen_BspA-like	1022	0	0	0	0		o0983-1005i	o982-1005i	0	1	1	1	71	755	685	0.670254	29.7826		1	0	1			0			A Methanosarcina barkeri (strain Fusaro / DSM 804)	Q46B13_METBF	Cell surface protein.	1e-43	surface antigen bspa-like
TVAG_170000	86001.m00171	XP_001329823	933	107	608			229	3e-60	333	8.9e-30	DS113227: 52,207 - 55,005 (+)	surface_antigen_BspA-like	933	0	0	0	0	i201-221		i	1	0	0	0	68	891	824	0.883173	35.8261		1	1	2			0			A Methanosarcina acetivorans	Q8TI67_METAC	Cell surface protein.	2e-47	surface antigen bspa-like
TVAG_170180	86001.m00251	XP_001329840	577	57	255			166	3e-41	280	3.5e-23	DS113227: 88,655 - 90,385 (+)	surface_antigen_BspA-like	577	0	0	0	0			i	0	0	0	0	5	539	535	0.92721	23.2609		1	1	2	2		2			A Methanosarcina acetivorans	Q8TI67_METAC	Cell surface protein.	5e-28	surface antigen bspa-like
TVAG_170290	86001.m00193	XP_001329850	625	285	727			219	4e-57	287	4.2e-24	DS113227: 113,134 - 115,008 (-)	surface_antigen_BspA-like	625	1	0	1	1	i570-599	o0572-591i	n2-12c17/18o573-593i	1	1	1	1	51	570	520	0.832	22.6087		1	1	2	1	2	3			B Bacteroides forsythus (Tannerella forsythensis)	O68831_BACFO	Surface antigen BspA.	9e-33	surface antigen bspa-like
TVAG_170980	86045.m00052	XP_001308140	186	393	805			not hit	not hit	110	7.2e-05	DS113817: 3,984 - 4,541 (-)	hypothetical protein TVAG_170980	186	0	0	0	0			i	0	0	0	0	1	165	165	0.887097	7.17391		0	0	0			0			B Flavobacterium psychrophilum (strain JIP02/86 / ATCC 49511)	A6GW18_FLAPJ	Probable cell surface protein (Leucine-ri...	0.0004	putative uncharacterized protein
TVAG_170990	86045.m00050	XP_001308141	676	205	157		YES	214	7e-56	278	9.7e-23	DS113817: 9,187 - 11,214 (+)	surface_antigen_BspA-like	676	0	1	1	1			n4-15c24/25o655-674i	0	0	1	0	15	635	621	0.918639	27		1	1	2			0			A Methanosarcina acetivorans	Q8TI67_METAC	Cell surface protein.	3e-43	surface antigen bspa-like
TVAG_171430	86069.m00044	XP_001302593	927	227	655			182	5e-46	218	1.9e-15	DS114179: 14,916 - 17,696 (-)	surface_antigen_BspA-like	927	1	1	2	1			n6-17c24/25o	0	0	0	0	17	893	877	0.946063	38.1304		0	0	0			0			A Methanosarcina barkeri (strain Fusaro / DSM 804)	Q46B13_METBF	Cell surface protein.	2e-41	surface antigen bspa-like
TVAG_171440	86069.m00032	XP_001302594	897	268	619			170	2e-42	266	9.3e-22	DS114179: 18,507 - 21,197 (+)	hypothetical protein TVAG_505590	897	0	0	0	0	i441-468_498-530_864-890_279-293	o0869-891i	o870-892i	4	1	1	1	42	751	710	0.791527	30.8696		1	0	1			0			A Methanosarcina barkeri (strain Fusaro / DSM 804)	Q46B13_METBF	Cell surface protein.	2e-38	surface antigen bspa-like
TVAG_171480	86069.m00038	XP_001302598	616	39	55	TVAG_114850 78 seq	YES	240	1e-63	333	3e-30	DS114179: 24,141 - 26,356 (-)	surface_antigen_BspA-like	616	0	0	0	0	o359-390_599-614		i	2	0	0	0	7	578	572	0.928571	24.8696		1	1	2	1		1			B Bacteroides forsythus (Tannerella forsythensis)	O68831_BACFO	Surface antigen BspA.	5e-47	surface antigen bspa-like
TVAG_173680	86113.m00101	XP_001315545	673	335	857			114	1e-25	208	1.5e-14	DS113508: 35,537 - 37,588 (-)	surface_antigen_BspA-like	673	0	0	0	0	o29-45_626-651	o0727-649i	o627-649i	2	1	1	1	58	613	556	0.826152	24.1739		0	0	0	5		5	High EST hits	High EST hits	B Flavobacterium psychrophilum (strain JIP02/86 / ATCC 49511)	A6GW16_FLAPJ	Probable cell surface protein (Leucine-ri...	4e-20	surface antigen bspa-like
TVAG_173800	86113.m00120	XP_001315557	103	379	820			58	1e-08	117	3.5e-07	DS113508: 71,198 - 71,506 (+)	cell_surface_protein_putative	103	0	0	0	0			i	0	0	0	0	10	90	81	0.786408	3.52174		0	0	0	1		1			A Methanosarcina acetivorans	Q8TI64_METAC	Cell surface protein.	2e-07	cell surface protein, putative
TVAG_173810	86113.m00113	XP_001315558	103	305	782			not hit	not hit	95	8.4e-05	DS113508: 71,561 - 71,869 (+)	hypothetical protein TVAG_173810	103	0	0	0	0			i	0	0	0	0	2	77	76	0.737864	3.30435		0	0	0	1		1			A Methanosarcina barkeri (strain Fusaro / DSM 804)	Q46B18_METBF	Cell surface protein.	0.022	putative uncharacterized protein
TVAG_173820	86113.m00099	XP_001315559	400	198	96		YES	233	2e-61	330	1.3e-30	DS113508: 72,023 - 73,591 (-)	surface_antigen_BspA-like	400	0	0	0	0	i227-249_374-397		i	2	0	0	0	2	397	396	0.99	17.2174		1	2	3	1		1			B Bacteroides forsythus (Tannerella forsythensis)	O68831_BACFO	Surface antigen BspA.	1e-45	surface antigen bspa-like
TVAG_174670	86141.m00120	XP_001319221	356	385	879			120	2e-27	185	1.4e-12	DS113410: 42,560 - 43,627 (+)	hypothetical_protein	356	0	0	0	0			i	0	0	0	0	66	304	239	0.671348	10.3913		0	0	0			0			B Clostridium phytofermentans ISDg	Q1FG32_9CLOT	Putative uncharacterized protein precursor.	9e-21	putative uncharacterized protein
TVAG_174890	86141.m00140	XP_001319242	621	168	504	with GRD 12 seq		158	1e-38	273	3.4e-22	DS113410: 96,141 - 98,003 (-)	surface_antigen_BspA-like	621	0	0	0	0			i	0	0	0	0	290	553	264	0.425121	11.4783		1	2	3		1	1			B Clostridium difficile (strain 630)	Q183Y9_CLOD6	Hypotheticalphage protein.	3e-27	surface antigen bspa-like
TVAG_174900	86141.m00106	XP_001319243	670	168	505	with GRD 12 seq		226	3e-59	359	1.3e-35	DS113410: 101,063 - 103,072 (-)	surface_antigen_BspA-like	670	1	0	1	0	o1-15		i	1	0	0	0	252	613	362	0.540299	15.7391		1	2	3	1	1	2			B Bacteroides forsythus (Tannerella forsythensis)	O68831_BACFO	Surface antigen BspA.	2e-38	surface antigen bspa-like
TVAG_175550	86188.m00119	XP_001312716	485	155	629			157	2e-38	216	9.8e-16	DS113625: 25,523 - 26,977 (-)	surface_antigen_BspA-like	485	0	0	0	0	o451-478	o0456-478i	o456-479i	1	1	1	1	56	382	327	0.674227	14.2174		0	0	0			0			B Bacteroides forsythus (Tannerella forsythensis)	O68831_BACFO	Surface antigen BspA.	1e-17	surface antigen bspa-like
TVAG_175580	86188.m00104	XP_001312719	393	282	636			133	2e-31	225	4.4e-17	DS113625: 30,384 - 31,562 (-)	surface_antigen_BspA-like	393	0	0	0	0	o359-389	o0367-389i	o366-391i	1	1	1	1	1	189	189	0.480916	8.21739		1	1	2			0			B Treponema denticola	Q73M50_TREDE	Leucine Rich Repeat domain protein.	2e-18	surface antigen bspa-like
TVAG_175590	86188.m00097	XP_001312720	253	295	880			73	3e-13	109	0.00027	DS113625: 35,512 - 36,270 (+)	Leucine Rich Repeat family protein	253	0	0	0	0			i	0	0	0	0	47	241	195	0.770751	8.47826		1	0	1			0			B Eubacterium ventriosum ATCC 27560	A5Z6K7_9FIRM	Putative uncharacterized protein.	2e-10	leucine rich repeat family protein
TVAG_175770	86189.m00003	XP_001288706	242	1	910	interupted?		not hit	not hit	111	0.00014	DS125785: 45 - 770 (-)	hypothetical_protein	242	0	0	0	0			i	0	0	0	0	208	229	22	0.0909091	0.956522		0	0	0	1		1			B Mycoplasma hominis	Q9RLQ0_MYCHO	protein precursor.	0.67	putative uncharacterized protein
TVAG_176470	86245.m00061	XP_001304718	749	327	858			175	4e-44	217	1.8e-15	DS114010: 12,882 - 15,128 (-)	hypothetical_protein	749	0	0	0	0	i701-724	o0705-727i	o703-724i	1	1	1	1	78	620	543	0.724967	23.6087		0	0	0			0			A Methanosarcina acetivorans	Q8TI67_METAC	Cell surface protein.	2e-22	putative uncharacterized protein
TVAG_176920	86278.m00101	XP_001311252	376	341	859			166	3e-41	291	1.7e-26	DS113680: 19,897 - 21,057 (+)	surface_antigen_BspA-like	376	0	0	0	0	o335-357	o0334-356i	o334-358i	1	1	1	1	3	299	297	0.789894	12.913		1	0	1	1		1			B Flavobacterium psychrophilum (strain JIP02/86 / ATCC 49511)	A6GW16_FLAPJ	Probable cell surface protein (Leucine-ri...	4e-27	surface antigen bspa-like
TVAG_179910	86393.m00091	XP_001313249	272	328	563			82	4e-16	165	1e-10	DS113606: 57,683 - 58,498 (-)	surface_antigen_BspA-like	272	0	0	0	0	i228-251	o0231-253i	o231-253i	1	1	1	1	4	211	208	0.764706	9.04348		0	0	0			0			B Treponema denticola	Q73M50_TREDE	Leucine Rich Repeat domain protein.	3e-11	surface antigen bspa-like
TVAG_179920	86393.m00074	XP_001313250	243	194	469		YES	141	8e-34	289	2.8e-26	DS113606: 58,944 - 59,676 (-)	surface_antigen_BspA-like	243	0	1	1	1	o214-234		n3-11c16/17o	1	0	0	0	38	225	188	0.773663	8.17391		0	2	2	2		2			B Flavobacterium psychrophilum (strain JIP02/86 / ATCC 49511)	A6GW10_FLAPJ	Probable cell surface protein (Leucine-ri...	1e-26	surface antigen bspa-like
TVAG_180380	86412.m00190	XP_001321287	994	296	842			204	1e-52	280	1.1e-22	DS113365: 64,913 - 67,952 (-)	surface_antigen_BspA-like	994	0	0	0	0	o939-962	o0942-964i	o942-964i	1	1	1	1	21	938	918	0.923541	39.913		1	0	1	1		1			A Methanosarcina acetivorans	Q8TI67_METAC	Cell surface protein.	2e-50	surface antigen bspa-like
TVAG_180610	86412.m00174	XP_001321309	632	169	821			241	7e-64	276	1.5e-22	DS113365: 117,364 - 119,259 (-)	surface_antigen_BspA-like	632	1	1	2	0			i	0	0	0	0	83	613	531	0.84019	23.087		1	2	3			0			A Methanosarcina acetivorans	Q8TI67_METAC	Cell surface protein.	3e-53	surface antigen bspa-like
TVAG_181880	86480.m00086	XP_001312261	194	299	894			61	1e-09	128	4.5e-07	DS113641: 27,300 - 27,881 (+)	hypothetical_protein	194	0	0	0	0			i	0	0	0	0	10	115	106	0.546392	4.6087		0	0	0			0			A Methanosarcina barkeri (strain Fusaro / DSM 804)	Q46B18_METBF	Cell surface protein.	1e-05	putative uncharacterized protein
TVAG_182170	86485.m00674	XP_001583967	487	14	312			194	1e-49	355	2.9e-33	DS113180: 8,696 - 10,156 (-)	surface_antigen_BspA-like	487	0	0	0	0			i	0	0	0	0	22	477	456	0.936345	19.8261		1	1	2	1		1			A Methanosarcina barkeri (strain Fusaro / DSM 804)	Q46B13_METBF	Cell surface protein.	3e-40	surface antigen bspa-like
TVAG_182920	86485.m00475	XP_001584042	559	14	344			370	1e-102	635	6.1e-63	DS113180: 189,917 - 191,593 (+)	surface_antigen_BspA-like	559	0	0	0	0	i530-558		i	1	0	0	0	7	491	485	0.867621	21.087		1	4	5			0			A Methanosarcina barkeri (strain Fusaro / DSM 804)	Q46B13_METBF	Cell surface protein.	2e-97	surface antigen bspa-like
TVAG_182940	86485.m00620	XP_001584044	497	14	315			239	4e-63	418	6.1e-40	DS113180: 194,872 - 196,362 (+)	surface_antigen_BspA-like	497	0	1	1	0			o302-320i332-356o	0	0	2	0	38	484	447	0.899396	19.4348		1	2	3			0			A Methanosarcina barkeri (strain Fusaro / DSM 804)	Q46B13_METBF	Cell surface protein.	3e-49	surface antigen bspa-like
TVAG_183760	86485.m00515	XP_001584125	256	352	703			73	4e-13	135	2.8e-07	DS113180: 417,090 - 417,913 (+)	hypothetical_protein	256	0	0	0	0			i	0	0	0	0	2	179	178	0.695312	7.73913		0	0	0	2	3	5	High EST hits	High EST hits	A Methanosarcina barkeri (strain Fusaro / DSM 804)	Q46B13_METBF	Cell surface protein.	1e-09	putative uncharacterized protein
TVAG_184400	86492.m00151	XP_001322761	887	154	581			210	2e-54	275	4e-22	DS113336: 68,219 - 70,879 (-)	hypothetical protein TVAG_354050	887	0	0	0	0	o1-24_789-814	o0788-810i	o789-810i	2	1	1	1	3	765	763	0.860203	33.1739		1	1	2			0			A Methanosarcina barkeri (strain Fusaro / DSM 804)	Q46B13_METBF	Cell surface protein.	1e-43	surface antigen bspa-like
TVAG_184420	86492.m00146	XP_001322763	603	281	612			159	3e-39	218	9.3e-16	DS113336: 71,748 - 73,556 (+)	surface_antigen_Bsp_putative	603	0	0	0	0			i	0	0	0	0	88	601	514	0.852405	22.3478		1	0	1			0			B Bacteroides forsythus (Tannerella forsythensis)	O68831_BACFO	Surface antigen BspA.	4e-30	surface antigen bsp, putative
TVAG_185100	86498.m00490	XP_001584190	112	287	484			65	6e-11	130	1.4e-08	DS113179: 99,405 - 99,740 (+)	hypothetical_protein	112	0	0	0	0			i	0	0	0	0	3	111	109	0.973214	4.73913		0	0	0			0			A Methanosarcina acetivorans	Q8TI67_METAC	Cell surface protein.	1e-09	putative uncharacterized protein
TVAG_185280	86498.m00468	XP_001584208	761	260	426			196	3e-50	248	5.3e-19	DS113179: 127,535 - 129,817 (-)	Leucine_Rich_Repeat_family_protein	761	0	0	0	0	o330-353_379-398		i	2	0	0	0	3	691	689	0.905388	29.9565		0	0	0		1	1			B Treponema denticola	Q73M50_TREDE	Leucine Rich Repeat domain protein.	7e-46	leucine rich repeat domain protein, putative
TVAG_185670	86498.m00606	XP_001584246	576	308	429			135	6e-32	197	2e-13	DS113179: 224,156 - 225,883 (-)	hypothetical_protein	576	0	0	0	0			i	0	0	0	0	65	476	412	0.715278	17.913		0	0	0			0			B Treponema denticola	Q73M50_TREDE	Leucine Rich Repeat domain protein.	6e-18	putative uncharacterized protein
TVAG_185805	86498.m00527	XP_001584306	1359	61	368			257	1e-68	326	9.3e-29	DS113179: 387,963 - 392,039 (+)	surface_antigen_BspA-like	1359	0	0	0	0	i30-46	i031-53o	i29-47o	1	1	1	0	2	1260	1259	0.926416	54.7391		1	2	3			0			A Methanosarcina acetivorans	Q8TI67_METAC	Cell surface protein.	6e-60	surface antigen bspa-like
TVAG_185850	86498.m00555	XP_001584263	264	4	882			73	2e-13	174	6.1e-12	DS113179: 258,524 - 259,315 (+)	surface_antigen_BspA-like	264	0	0	0	0			i	0	0	0	0	4	225	222	0.840909	9.65217		0	0	0			0			A Methanosarcina acetivorans	Q8TI64_METAC	Cell surface protein.	2e-13	surface antigen bspa-like
TVAG_186250	86498.m00593	XP_001584303	1118	61	369			224	1e-58	263	1.7e-20	DS113179: 380,150 - 383,503 (+)	surface_antigen_BspA-like	1118	0	0	0	0	o64-89		i	1	0	0	0	1	1043	1043	0.932916	45.3478		1	0	1			0			A Methanosarcina acetivorans	Q8TI67_METAC	Cell surface protein.	2e-49	surface antigen bspa-like
TVAG_186260	86498.m00491	XP_001584304	694	61	377			197	2e-50	261	1.3e-20	DS113179: 383,862 - 385,943 (-)	surface_antigen_BspA-like	694	0	0	0	0			i	0	0	0	0	3	676	674	0.971182	29.3043		1	0	1			0			B Shewanella pealeana ATCC 700345	A0X1P9_9GAMM	FNIP precursor.	6e-47	surface antigen bspa-like
TVAG_186270	86498.m00529	XP_001584305	332	318	389		YES	185	5e-47	303	9.3e-28	DS113179: 386,397 - 387,392 (-)	surface_antigen_BspA-like	332	0	0	0	0	i52-73		i	1	0	0	0	19	298	280	0.843373	12.1739		0	2	2			0			A Methanosarcina acetivorans	Q8TI67_METAC	Cell surface protein.	3e-31	surface antigen bspa-like
TVAG_186280	86498.m00498	XP_001584307	701	61	380			191	7e-49	235	1.4e-17	DS113179: 392,304 - 394,406 (-)	surface_antigen_BspA-like	701	0	0	0	0	o606-626		i	1	0	0	0	1	657	657	0.937233	28.5652		1	0	1			0			B Shewanella pealeana ATCC 700345	A0X1P9_9GAMM	FNIP precursor.	4e-45	surface antigen bspa-like
TVAG_186290	86498.m00612	XP_001584308	1475	61	379			206	3e-53	296	1.7e-25	DS113179: 399,488 - 404,053 (-)	surface_antigen_BspA-like	1475	0	0	0	0			i	0	0	0	0	6	1440	1435	0.972881	62.3913		1	1	2	1		1			B Clostridium botulinum (strain Langeland / NCTC 10281 / Type F)	A7GAE0_CLOBL	Putative cell surface protein.	9e-48	surface antigen bspa-like
TVAG_186300	86498.m00482	XP_001584309	1435	61	378			236	3e-62	309	6.6e-27	DS113179: 404,672 - 409,104 (-)	surface_antigen_BspA-like	1435	1	1	2	0			i	0	0	0	0	2	1418	1417	0.987456	61.6087		1	1	2	7		7	High EST hits	High EST hits	A Methanosarcina acetivorans	Q8TI67_METAC	Cell surface protein.	3e-54	surface antigen bspa-like
TVAG_186310	86498.m00609	XP_001584310	1364	61	370			246	3e-65	296	1.5e-25	DS113179: 409,961 - 414,118 (+)	surface_antigen_BspA-like	1364	0	0	0	0			i	0	0	0	0	2	1313	1312	0.961877	57.0435		1	2	3	7		7	High EST hits	High EST hits	A Methanosarcina acetivorans	Q8TI67_METAC	Cell surface protein.	1e-56	surface antigen bspa-like
TVAG_186330	86498.m00493	XP_001584312	1425	370	376			229	4e-60	360	2.4e-32	DS113179: 426,918 - 431,192 (-)	surface_antigen_BspA-like	1425	0	0	0	0			i	0	0	0	0	2	1404	1403	0.984561	61		1	2	3	1		1			A Methanosarcina acetivorans	Q8TI67_METAC	Cell surface protein.	8e-68	surface antigen bspa-like
TVAG_186340	86498.m00571	XP_001584313	129	320	388		YES	84	1e-16	188	6.3e-15	DS113179: 431,240 - 431,626 (-)	surface_antigen_BspA-like	129	0	0	0	0	o44-66		i	1	0	0	0	10	125	116	0.899225	5.04348		1	1	2			0			B Flavobacterium psychrophilum (strain JIP02/86 / ATCC 49511)	A6GW18_FLAPJ	Probable cell surface protein (Leucine-ri...	1e-15	surface antigen bspa-like
TVAG_186350	86498.m00543	XP_001584314	1319	61	367			257	1e-68	316	1e-27	DS113179: 432,197 - 436,164 (+)	surface_antigen_BspA-like	1319	0	0	0	0			i	0	0	0	0	52	1243	1192	0.903715	51.8261		1	1	2	6	1	7	High EST hits	High EST hits	A Methanosarcina acetivorans	Q8TI67_METAC	Cell surface protein.	3e-56	surface antigen bspa-like
TVAG_188230	86576.m00253	XP_001327995	307	132	538		YES	235	5e-62	777	5.5e-78	DS113251: 159,623 - 160,543 (-)	surface_antigen_BspA-like	307	0	0	0	0	i17-44		i	1	0	0	0	2	285	284	0.925081	12.3478		1	2	3			0			B Flavobacterium psychrophilum (strain JIP02/86 / ATCC 49511)	A6GW10_FLAPJ	Probable cell surface protein (Leucine-ri...	6e-38	surface antigen bspa-like
TVAG_188240	86576.m00201	XP_001327996	136	305	432		YES	131	8e-31	336	3e-31	DS113251: 160,664 - 161,071 (-)	surface_antigen_BspA-like	136	0	0	0	0			i	0	0	0	0	2	135	134	0.985294	5.82609		1	1	2			0			B Flavobacterium psychrophilum (strain JIP02/86 / ATCC 49511)	A6GW18_FLAPJ	Probable cell surface protein (Leucine-ri...	9e-33	surface antigen bspa-like
TVAG_188250	86576.m00270	XP_001327997	381	13	532		YES	305	3e-83	651	1.2e-64	DS113251: 161,144 - 162,286 (-)	surface_antigen_BspA-like	381	0	1	1	1			n2-13c18/19o	0	0	0	0	5	379	375	0.984252	16.3043		1	3	4			0			B Bacteroides forsythus (Tannerella forsythensis)	O68831_BACFO	Surface antigen BspA.	3e-85	surface antigen bspa-like
TVAG_188410	86581.m00015	XP_001301531	457	187	860			165	6e-41	215	1.1e-15	DS114290: 13,981 - 15,351 (-)	surface_antigen_BspA-like	457	0	0	0	0			i	0	0	0	0	38	435	398	0.870897	17.3043		0	0	0			0			B Bacteroides forsythus (Tannerella forsythensis)	O68831_BACFO	Surface antigen BspA.	1e-22	surface antigen bspa-like
TVAG_190460	86622.m00270	XP_001580137	893	58	277			199	3e-51	324	7.5e-29	DS113211: 175,175 - 177,853 (+)	surface_antigen_BspA-like	893	1	0	1	1			n2-9c13/14o	0	0	0	0	46	862	817	0.914894	35.5217		1	3	4	2		2			A Methanosarcina acetivorans	Q8TI67_METAC	Cell surface protein.	4e-61	surface antigen bspa-like
TVAG_190480	86622.m00205	XP_001580139	1785	391	783			256	3e-68	292	9e-25	DS113211: 178,557 - 183,911 (+)	surface_antigen_BspA-like	1785	0	0	0	1			n2-7c12/13o	0	0	0	0	20	1778	1759	0.985434	76.4783		1	4	5	1		1			A Methanosarcina acetivorans	Q8TI67_METAC	Cell surface protein.	1e-72	surface antigen bspa-like
TVAG_191450	86647.m00130	XP_001317271	583	168	506	with GRD 12 seq		148	5e-36	261	8.8e-21	DS113458: 26,666 - 28,414 (-)	surface_antigen_BspA-like	583	1	1	2	0			i	0	0	0	0	248	506	259	0.444254	11.2609		1	1	2			0			B Clostridium difficile (strain 630)	Q183Y9_CLOD6	Hypotheticalphage protein.	6e-28	surface antigen bspa-like
TVAG_191460	86647.m00128	XP_001317272	563	168	507	with GRD 12 seq		166	2e-41	223	2.2e-16	DS113458: 30,979 - 32,667 (-)	surface_antigen_BspA-like	563	0	0	0	0			i	0	0	0	0	274	520	247	0.438721	10.7391		1	1	2	1	1	2			B Clostridium difficile (strain 630)	Q183Y9_CLOD6	Hypotheticalphage protein.	4e-25	surface antigen bspa-like
TVAG_191480	86647.m00139	XP_001317274	729	168	508	with GRD 12 seq		235	6e-62	308	2.6e-27	DS113458: 34,987 - 37,173 (-)	surface_antigen_BspA-like	729	1	0	1	0	o516-539		i	1	0	0	0	254	652	399	0.547325	17.3478		1	1	2		1	1			B Bacteroides forsythus (Tannerella forsythensis)	O68831_BACFO	Surface antigen BspA.	2e-41	surface antigen bspa-like
TVAG_191490	86647.m00151	XP_001317275	442	168	509	with GRD 12 seq	YES	122	6e-28	194	2.5e-13	DS113458: 38,715 - 40,448 (-)	surface_antigen_BspA-like	442	1	0	1	1			n2-10c22/23o	0	0	0	0	251	439	189	0.427602	8.21739		1	1	2	1		1	M-HI_UP	M-HI_UP	B Clostridium difficile (strain 630)	Q183Y9_CLOD6	Hypotheticalphage protein.	4e-32	surface antigen bspa-like
TVAG_192020	86669.m00082	XP_001316126	335	116	382			120	2e-27	238	2.1e-19	DS113490: 18,880 - 19,884 (-)	hypothetical_protein	335	0	0	0	0			i	0	0	0	0	3	316	314	0.937313	13.6522		1	0	1			0			B Bacteroides forsythus (Tannerella forsythensis)	O68831_BACFO	Surface antigen BspA.	3e-20	putative uncharacterized protein
TVAG_192030	86669.m00112	XP_001316127	652	61	362			238	6e-63	286	9.4e-26	DS113490: 20,776 - 22,731 (+)	surface_antigen_BspA-like	652	0	0	0	0			i	0	0	0	0	3	601	599	0.918712	26.0435		1	0	1			0			B Shewanella pealeana ATCC 700345	A0X1P9_9GAMM	FNIP precursor.	3e-49	surface antigen bspa-like
TVAG_192330	86673.m00423	XP_001581243	676	225	557			273	1e-73	362	2.9e-33	DS113199: 10,996 - 13,233 (-)	surface_antigen_BspA-like	676	0	0	0	1	o625-651	o0631-653i	n3-8c12/13o630-653i	1	1	1	1	6	615	610	0.902367	26.5217		1	2	3	1		1			B Bacteroides forsythus (Tannerella forsythensis)	O68831_BACFO	Surface antigen BspA.	4e-46	surface antigen bspa-like
TVAG_192340	86673.m00361	XP_001581244	336	371	726			142	5e-34	224	2.1e-17	DS113199: 13,768 - 14,775 (+)	Leucine_Rich_Repeat_family_protein	336	0	0	0	0	o154-172		i	1	0	0	0	41	323	283	0.842262	12.3043		0	0	0			0			A Methanosarcina acetivorans	Q8TI67_METAC	Cell surface protein.	1e-17	leucine rich repeat family protein
TVAG_192350	86673.m00352	XP_001581245	336	366	728			137	1e-32	204	6.4e-15	DS113199: 14,942 - 15,949 (+)	Leucine_Rich_Repeat_family_protein	336	0	0	0	0			i	0	0	0	0	2	304	303	0.901786	13.1739		0	0	0			0			B Bacteroides forsythus (Tannerella forsythensis)	O68831_BACFO	Surface antigen BspA.	2e-16	leucine rich repeat family protein
TVAG_193130	86673.m00344	XP_001581323	660	229	760			162	3e-40	233	2.2e-17	DS113199: 186,284 - 188,263 (+)	surface_antigen_BspA-like	660	0	0	0	0			i	0	0	0	0	4	605	602	0.912121	26.1739		0	1	1			0			A Methanosarcina barkeri (strain Fusaro / DSM 804)	Q46B13_METBF	Cell surface protein.	3e-30	surface antigen bspa-like
TVAG_193160	86673.m00378	XP_001581326	717	39	53	TVAG_114850 78 seq		236	3e-62	317	2.6e-28	DS113199: 191,025 - 193,175 (-)	surface_antigen_BspA-like	717	0	0	0	0	o663-678		i	1	0	0	0	7	668	662	0.923291	28.7826		1	1	2	1		1			A Methanosarcina acetivorans	Q8TI67_METAC	Cell surface protein.	2e-52	surface antigen bspa-like
TVAG_194200	86693.m00120	XP_001316678	505	56	266		YES	180	1e-45	283	8.4e-24	DS113474: 20,425 - 21,940 (+)	surface_antigen_BspA-like	505	0	0	0	0			i	0	0	0	0	65	504	440	0.871287	19.1304		1	1	2	1		1			A Methanosarcina acetivorans	Q8TI67_METAC	Cell surface protein.	9e-31	surface antigen bspa-like
TVAG_194210	86693.m00109	XP_001316679	477	56	267			195	5e-50	275	8.1e-23	DS113474: 25,189 - 26,619 (+)	surface_antigen_BspA-like	477	0	0	0	0			i	0	0	0	0	43	476	434	0.909853	18.8696		1	1	2			0			A Methanosarcina acetivorans	Q8TI67_METAC	Cell surface protein.	1e-33	surface antigen bspa-like
TVAG_194220	86693.m00122	XP_001316680	761	20	84			269	2e-72	332	7.3e-30	DS113474: 28,435 - 30,901 (+)	surface_antigen_BspA-like	761	0	0	0	0			i	0	0	0	0	5	732	728	0.956636	31.6522		1	3	4	2		2			A Methanosarcina acetivorans	Q8TI67_METAC	Cell surface protein.	5e-66	surface antigen bspa-like
TVAG_194240	86693.m00104	XP_001316682	660	20	85			278	7e-75	340	6.7e-31	DS113474: 33,322 - 35,301 (-)	cell_surface_protein_putative	660	0	0	0	0			i	0	0	0	0	67	631	565	0.856061	24.5652		1	2	3			0			A Methanosarcina acetivorans	Q8TI67_METAC	Cell surface protein.	1e-61	cell surface protein, putative
TVAG_194320	86693.m00114	XP_001316690	298	163	303			127	1e-29	285	7.5e-26	DS113474: 46,046 - 46,939 (-)	surface_antigen_BspA-like	298	0	0	0	0			i	0	0	0	0	14	294	281	0.942953	12.2174		0	1	1			0			B Flavobacterium psychrophilum (strain JIP02/86 / ATCC 49511)	A6GW18_FLAPJ	Probable cell surface protein (Leucine-ri...	3e-26	surface antigen bspa-like
TVAG_194340	86693.m00100	XP_001316692	410	20	224			178	9e-45	234	4.5e-18	DS113474: 55,496 - 56,725 (-)	surface_antigen_BspA-like	410	0	0	0	0	i197-211		i	1	0	0	0	30	408	379	0.92439	16.4783		1	0	1			0			A Methanosarcina acetivorans	Q8TI67_METAC	Cell surface protein.	2e-39	surface antigen bspa-like
TVAG_194350	86693.m00091	XP_001316693	365	149	745			129	3e-30	222	7e-17	DS113474: 57,158 - 58,252 (-)	hypothetical_protein	365	0	0	0	0			i	0	0	0	0	8	280	273	0.747945	11.8696		0	0	0			0			A Methanosarcina barkeri (strain Fusaro / DSM 804)	Q46B13_METBF	Cell surface protein.	2e-19	putative uncharacterized protein
TVAG_194360	86693.m00099	XP_001316694	941	11	799			219	3e-57	321	1.7e-28	DS113474: 58,407 - 61,229 (-)	surface_antigen_BspA-like	941	1	1	2	1	i667-684		n2-13c31/32o	1	0	0	0	23	939	917	0.974495	39.8696		1	3	4			0			A Methanosarcina acetivorans	Q8TI67_METAC	Cell surface protein.	5e-78	surface antigen bspa-like
TVAG_194870	86726.m00064	XP_001307331	408	61	363			155	5e-38	199	5.4e-14	DS113860: 36,011 - 37,234 (-)	surface_antigen_Bsp_putative	408	0	0	0	0	i243-264		i	1	0	0	0	1	402	402	0.985294	17.4783		1	0	1	5		5	High EST hits	High EST hits	A Methanococcus vannielii SB	A6UNW5_METVA	Cell surface protein.	5e-31	surface antigen bsp, putative
TVAG_194880	86726.m00080	XP_001307332	455	61	371			199	4e-51	286	1.8e-24	DS113860: 37,502 - 38,866 (-)	cell_surface_protein_putative	455	0	0	0	0			i	0	0	0	0	1	446	446	0.98022	19.3913		1	0	1	3		3			B Shewanella pealeana ATCC 700345	A0X1P9_9GAMM	FNIP precursor.	2e-43	cell surface protein, putative
TVAG_194890	86726.m00069	XP_001307333	142	325	686			84	1e-16	129	1.7e-08	DS113860: 39,019 - 39,444 (-)	hypothetical_protein	142	0	0	0	0			i	0	0	0	0	17	134	118	0.830986	5.13043		1	0	1			0			B Bacteroides forsythus (Tannerella forsythensis)	O68831_BACFO	Surface antigen BspA.	6e-10	putative uncharacterized protein
TVAG_194900	86726.m00058	XP_001307334	772	137	822			208	7e-54	291	3e-25	DS113860: 41,104 - 43,834 (+)	surface_antigen_BspA-like	772	0	0	0	0			i	0	0	0	0	43	771	729	0.944301	31.6957		1	0	1	2		2			A Methanosarcina acetivorans	Q8TI67_METAC	Cell surface protein.	5e-47	surface antigen bspa-like
TVAG_197100	86800.m00125	XP_001317632	199	299	698			54	1e-07	not hit	not hit	DS113449: 14,753 - 15,349 (+)		199	0	0	0	0			i	0	0	0	0	21	156	136	0.683417	5.91304		0	0	0			0
TVAG_197220	86800.m00103	XP_001317644	180	299	695			79	5e-15	126	3.3e-07	DS113449: 42,710 - 43,249 (-)	surface_antigen_BspA-like	180	0	0	0	0	i138-164	i145-167o	o160-178i	1	1	1	0	13	127	115	0.638889	5		0	0	0			0			A Methanosarcina acetivorans	Q8TI64_METAC	Cell surface protein.	5e-08	surface antigen bspa-like
TVAG_199070	86827.m00353	XP_001582454	262	299	713			60	2e-09	140	8e-08	DS113190: 233,104 - 233,889 (-)	hypothetical_protein	262	0	0	0	0			i	0	0	0	0	2	202	201	0.767176	8.73913		0	0	0	2		2			A Methanosarcina acetivorans	Q8TI64_METAC	Cell surface protein.	2e-09	putative uncharacterized protein
TVAG_199390	86827.m00483	XP_001582486	851	31	410			294	6e-80	488	1.3e-46	DS113190: 306,781 - 309,333 (+)	choline binding protein, putative	851	0	0	0	0	o802-825	o0801-823i	o802-823i	1	1	1	1	2	667	666	0.782609	28.9565		1	5	6			0			A Methanosarcina barkeri (strain Fusaro / DSM 804)	Q46B13_METBF	Cell surface protein.	2e-74	surface antigen bspa-like
TVAG_199450	86827.m00401	XP_001582492	591	12	539			320	2e-87	886	1.5e-89	DS113190: 323,388 - 325,160 (-)	surface_antigen_BspA-like	591	0	0	0	0	o547-569	o0549-571i	o549-571i	1	1	1	1	3	507	505	0.854484	21.9565		0	2	2	1		1			B Bacteroides forsythus (Tannerella forsythensis)	O68831_BACFO	Surface antigen BspA.	2e-61	surface antigen bspa-like
TVAG_199720	86831.m00055	XP_001306128	482	278	843			248	5e-66	367	8.2e-38	DS113925: 17,813 - 19,258 (-)	surface_antigen_BspA-like	482	0	0	0	0	i447-470	o0447-466i	o447-466i	1	1	1	1	52	423	372	0.771784	16.1739		1	1	2			0			B Bacteroides forsythus (Tannerella forsythensis)	O68831_BACFO	Surface antigen BspA.	7e-38	surface antigen bspa-like
TVAG_201660	86997.m00254	XP_001327395	362	298	844			155	7e-38	274	1.1e-24	DS113259: 33,086 - 34,171 (-)	surface_antigen_BspA-like	362	0	0	0	0			i	0	0	0	0	6	335	330	0.911602	14.3478		1	1	2			0			A Methanosarcina acetivorans	Q8TI67_METAC	Cell surface protein.	7e-26	surface antigen bspa-like
TVAG_202790	87022.m00214	XP_001318044	537	222	71			207	1e-53	261	7.1e-21	DS113439: 60,021 - 61,637 (-)	surface_antigen_BspA-like	537	0	0	0	0			i	0	0	0	0	1	515	515	0.959032	22.3913		1	1	2	2		2			B Bacteroides forsythus (Tannerella forsythensis)	O68831_BACFO	Surface antigen BspA.	2e-34	surface antigen bspa-like
TVAG_202800	87022.m00151	XP_001318045	178	172	75			68	6e-12	140	1.1e-09	DS113439: 63,584 - 64,117 (-)	hypothetical_protein	178	0	0	0	0			i	0	0	0	0	59	175	117	0.657303	5.08696		0	0	0			0			A Methanosarcina barkeri (strain Fusaro / DSM 804)	Q46B13_METBF	Cell surface protein.	2e-07	putative uncharacterized protein
TVAG_204430	87079.m00076	XP_001308031	417	92	187			237	2e-62	375	2.2e-35	DS113824: 37,132 - 38,382 (-)	surface_antigen_BspA-like	417	0	0	0	0	o238-259		i	1	0	0	0	2	379	378	0.906475	16.4348		1	2	3			0			B Bacteroides forsythus (Tannerella forsythensis)	O68831_BACFO	Surface antigen BspA.	1e-45	surface antigen bspa-like
TVAG_204440	87079.m00079	XP_001308032	321	276	167		YES	155	8e-38	226	5.4e-18	DS113824: 38,639 - 39,601 (-)	surface_antigen_BspA-like	321	0	0	0	0			i	0	0	0	0	44	319	276	0.859813	12		1	1	2			0			B Syntrophomonas wolfei subsp. wolfei (strain Goettingen)	Q0AX68_SYNWW	Leucine-rich repeat (LRR) protein-like pr...	2e-22	surface antigen bspa-like
TVAG_204970	87100.m00126	XP_001319612	814	23	90			257	1e-68	353	4.7e-32	DS113401: 81,046 - 83,487 (+)	Leucine_Rich_Repeat_family_protein	814	0	0	0	0			i	0	0	0	0	49	792	744	0.914005	32.3478		1	3	4			0			A Methanosarcina acetivorans	Q8TI67_METAC	Cell surface protein.	2e-69	leucine rich repeat family protein
TVAG_205270	87122.m00046	XP_001309171	429	314	780			118	1e-26	154	7.3e-09	DS113767: 6,267 - 7,553 (-)	hypothetical_protein	429	0	0	0	0	i104-128		i	1	0	0	0	2	402	401	0.934732	17.4348		0	0	0			0			B Bacteroides forsythus (Tannerella forsythensis)	O68831_BACFO	Surface antigen BspA.	2e-13	putative uncharacterized protein
TVAG_206970	87158.m00114	XP_001330674	267	28	95			125	7e-29	235	3.8e-20	DS113537: 71,918 - 72,718 (-)	surface_antigen_BspA-like	267	0	0	0	0			i	0	0	0	0	7	217	211	0.790262	9.17391		1	1	2			0			A Methanosarcina acetivorans	Q8TI67_METAC	Cell surface protein.	1e-21	surface antigen bspa-like
TVAG_206980	87158.m00100	XP_001330675	353	262	237			167	2e-41	289	2.8e-26	DS113537: 72,967 - 74,025 (-)	cell_surface_protein_putative	353	0	0	0	0			i	0	0	0	0	6	348	343	0.971671	14.913		1	0	1		1	1			A Methanosarcina barkeri (strain Fusaro / DSM 804)	Q46B13_METBF	Cell surface protein.	5e-29	cell surface protein, putative
TVAG_208740	87283.m00203	XP_001327818	828	122	525			265	4e-71	354	3.8e-32	DS113253: 12,551 - 15,034 (-)	hypothetical protein TVAG_456430	828	0	0	0	0	o780-804	o0781-803i	o780-803i	1	1	1	1	46	695	650	0.785024	28.2609		1	3	4	1	1	2			A Methanosarcina acetivorans	Q8TI67_METAC	Cell surface protein.	2e-71	surface antigen bspa-like
TVAG_208880	87283.m00144	XP_001327832	800	30	196			268	8e-72	279	4.5e-23	DS113253: 55,217 - 57,616 (-)	surface_antigen_BspA-like	800	0	0	0	0			i	0	0	0	0	1	787	787	0.98375	34.2174		1	2	3	1		1			A Methanosarcina acetivorans	Q8TI67_METAC	Cell surface protein.	9e-50	surface antigen bspa-like
TVAG_208890	87283.m00171	XP_001327833	554	30	195			225	4e-59	262	2.3e-21	DS113253: 59,445 - 61,106 (-)	surface_antigen_BspA-like	554	0	0	0	0			i	0	0	0	0	3	541	539	0.972924	23.4348		1	2	3			0			A Methanosarcina acetivorans	Q8TI67_METAC	Cell surface protein.	3e-41	surface antigen bspa-like
TVAG_208900	87283.m00151	XP_001327834	800	30	197			272	5e-73	293	6.4e-25	DS113253: 66,122 - 68,521 (-)	Leucine_Rich_Repeat_family_protein	800	0	0	0	0			i	0	0	0	0	38	787	750	0.9375	32.6087		1	2	3			0			A Methanosarcina acetivorans	Q8TI67_METAC	Cell surface protein.	6e-53	leucine rich repeat family protein
TVAG_209810	87315.m00036	XP_001300591	837	118	73			206	3e-53	272	8.6e-22	DS114416: 13,077 - 15,587 (+)	surface_antigen_BspA-like	837	0	0	0	0	o494-524		i	1	0	0	0	70	786	717	0.856631	31.1739		1	1	2			0			A Methanosarcina acetivorans	Q8TI67_METAC	Cell surface protein.	3e-41	surface antigen bspa-like
TVAG_210180	87328.m00176	XP_001327711	181	172	770		YES	131	1e-30	258	8.7e-23	DS113255: 105,971 - 106,513 (+)	surface_antigen_BspA-like	181	0	0	0	0			i	0	0	0	0	7	177	171	0.944751	7.43478		0	1	1			0			B Bacteroides forsythus (Tannerella forsythensis)	O68831_BACFO	Surface antigen BspA.	1e-21	surface antigen bspa-like
TVAG_210330	87328.m00169	XP_001327726	728	42	304			149	4e-36	234	2e-17	DS113255: 154,753 - 156,936 (+)	surface_antigen_BspA-like	728	0	0	0	0	i348-362		i	1	0	0	0	30	694	665	0.913462	28.913		1	1	2	2		2			A Methanosarcina acetivorans	Q8TI67_METAC	Cell surface protein.	8e-36	surface antigen bspa-like
TVAG_210970	87339.m00100	XP_001311832	342	194	470			214	8e-56	409	5.4e-39	DS113658: 57,856 - 58,881 (+)	surface_antigen_BspA-like	342	1	0	1	1	i1-13		n3-11c15/16o	1	0	0	0	22	326	305	0.891813	13.2609		0	2	2			0			B Bacteroides forsythus (Tannerella forsythensis)	O68831_BACFO	Surface antigen BspA.	2e-41	surface antigen bspa-like
TVAG_210990	87339.m00119	XP_001311834	112	88	265			49	5e-06	87	0.00062	DS113658: 61,828 - 62,163 (+)	hypothetical protein TVAG_210990	112	0	0	0	0			i	0	0	0	0	15	111	97	0.866071	4.21739		0	0	0			0			A Methanosarcina barkeri (strain Fusaro / DSM 804)	Q46B13_METBF	Cell surface protein.	0.002	putative uncharacterized protein
TVAG_211370	87349.m00149	XP_001318908	248	26	114			112	4e-25	222	1.1e-18	DS113417: 47,285 - 48,028 (-)	hypothetical_protein	248	0	0	0	0			i	0	0	0	0	4	206	203	0.818548	8.82609		0	0	0			0			B Clostridium beijerinckii NCIMB 8052	A6LYA7_CLOBE	Putative cell wall binding repeat-contain...	2e-19	putative uncharacterized protein
TVAG_212430	87363.m00203	XP_001325284	369	150	461			175	5e-44	267	5.2e-23	DS113291: 45,733 - 46,839 (+)	hypothetical_protein	369	0	0	0	0	o325-347	o0326-348i	o326-348i	1	1	1	1	11	263	253	0.685637	11		0	0	0			0			B Flavobacterium psychrophilum (strain JIP02/86 / ATCC 49511)	A6GW16_FLAPJ	Probable cell surface protein (Leucine-ri...	7e-24	putative uncharacterized protein
TVAG_212600	87363.m00175	XP_001325301	814	23	91			266	3e-71	322	1e-28	DS113291: 81,925 - 84,416 (+)	cell_surface_protein_putative	814	0	0	0	0	i790-813		i	1	0	0	0	49	792	744	0.914005	32.3478		1	2	3	6		6	High EST hits	High EST hits	A Methanosarcina acetivorans	Q8TI67_METAC	Cell surface protein.	1e-69	cell surface protein, putative
TVAG_214130	87414.m00317	XP_001580174	812	221	732			254	1e-67	353	4.7e-32	DS113210: 40,754 - 43,189 (+)	Leucine Rich Repeat family protein	812	1	0	1	0		o0768-790i	o768-790i	0	1	1	1	15	707	693	0.853448	30.1304		1	2	3			0			A Methanosarcina acetivorans	Q8TI67_METAC	Cell surface protein.	4e-48	surface antigen bspa-like
TVAG_214140	87414.m00311	XP_001580175	232	243	402			60	2e-09	139	6.1e-08	DS113210: 43,532 - 44,227 (-)	surface_antigen_BspA-like	232	0	0	0	0	o180-205	o0182-204i	o183-204i	1	1	1	1	2	131	130	0.560345	5.65217		0	0	0		1	1			B Eubacterium ventriosum ATCC 27560	A5Z7N9_9FIRM	Putative uncharacterized protein.	0.007	surface antigen bspa-like
TVAG_214240	87414.m00396	XP_001580185	688	31	407			309	2e-84	358	8.4e-33	DS113210: 59,546 - 61,609 (-)	surface_antigen_BspA-like	688	1	1	2	1			n2-9c14/15o	0	0	0	0	10	672	663	0.963663	28.8261		1	6	7	1		1			A Methanosarcina acetivorans	Q8TI67_METAC	Cell surface protein.	1e-77	surface antigen bspa-like
TVAG_214470	87414.m00309	XP_001580208	843	119	398			308	4e-84	500	6.1e-48	DS113210: 107,606 - 110,134 (-)	hypothetical protein TVAG_170980	843	1	0	1	0	i791-812	o0790-812i	o789-812i	1	1	1	1	8	671	664	0.787663	28.8696		1	4	5			0			B Bacteroides forsythus (Tannerella forsythensis)	O68831_BACFO	Surface antigen BspA.	4e-76	surface antigen bspa-like
TVAG_214570	87414.m00378	XP_001580218	449	315	558			195	5e-50	428	5.3e-41	DS113210: 125,400 - 126,746 (-)	surface_antigen_BspA-like	449	0	0	0	0	i52-79_133-155_399-422	i131-153o0399-421i	o399-424i	3	2	1	1	3	356	354	0.788419	15.3913		1	2	3			0			B Bacteroides forsythus (Tannerella forsythensis)	O68831_BACFO	Surface antigen BspA.	7e-31	surface antigen bspa-like
TVAG_214580	87414.m00389	XP_001580219	154	279	399			110	2e-24	192	2.3e-15	DS113210: 128,092 - 128,553 (-)	surface_antigen_BspA-like	154	0	0	0	0			i	0	0	0	0	13	141	129	0.837662	5.6087		0	1	1			0			B Flavobacterium psychrophilum (strain JIP02/86 / ATCC 49511)	A6GW09_FLAPJ	Probable cell surface protein (Leucine-ri...	7e-17	surface antigen bspa-like
TVAG_216280	87481.m00121	XP_001317875	102	1	908			not hit	not hit	120	1.7e-07	DS113443: 49,795 - 50,134 (+)	hypothetical_protein	102	0	0	0	0			i	0	0	0	0	2	92	91	0.892157	3.95652		0	0	0	17		17	High EST hits	High EST hits	B Chlorobium chlorochromatii (strain CaD3)	Q3ASJ1_CHLCH	Possible abortive infection phage resistance protein.	7.9	putative uncharacterized protein
TVAG_216970	87502.m00058	XP_001312905	849	5	895			175	5e-44	245	1.4e-18	DS113618: 21,511 - 24,057 (+)	surface_antigen_BspA-like	849	1	1	2	1	i1-13		n2-11c16/17o	1	0	0	0	63	848	786	0.925795	34.1739		0	0	0			0			B Bacteroides forsythus (Tannerella forsythensis)	O68831_BACFO	Surface antigen BspA.	7e-32	surface antigen bspa-like
TVAG_219340	87637.m00006	XP_001295073	258	88	272			100	2e-21	171	1.2e-11	DS116942: 482 - 1,255 (-)	surface_antigen_BspA-like	258	0	0	0	0			i	0	0	0	0	43	248	206	0.79845	8.95652		0	1	1			0			B Bacteroides forsythus (Tannerella forsythensis)	O68831_BACFO	Surface antigen BspA.	5e-13	surface antigen bspa-like
TVAG_219650	87640.m00221	XP_001327006	411	50	280		YES	127	2e-29	233	6e-18	DS113265: 79,793 - 81,025 (-)	surface_antigen_BspA-like	411	0	0	0	0			i	0	0	0	0	37	364	328	0.798054	14.2609		1	1	2			0			B Flavobacterium psychrophilum (strain JIP02/86 / ATCC 49511)	A6GW16_FLAPJ	Probable cell surface protein (Leucine-ri...	6e-21	surface antigen bspa-like
TVAG_219660	87640.m00214	XP_001327007	365	50	281			111	1e-24	234	2.3e-18	DS113265: 83,565 - 84,659 (-)	Leucine_Rich_Repeat_family_protein	365	0	0	0	0			i	0	0	0	0	24	351	328	0.89863	14.2609		1	0	1			0			B Flavobacterium psychrophilum (strain JIP02/86 / ATCC 49511)	A6GW16_FLAPJ	Probable cell surface protein (Leucine-ri...	2e-19	leucine rich repeat family protein
TVAG_219830	87640.m00206	XP_001327023	619	59	276			157	1e-38	221	4.5e-16	DS113265: 138,247 - 140,124 (-)	surface_antigen_BspA-like	619	0	0	0	0			i	0	0	0	0	64	548	485	0.783522	21.087		1	1	2	1		1			B Bacteroides forsythus (Tannerella forsythensis)	O68831_BACFO	Surface antigen BspA.	2e-29	surface antigen bspa-like
TVAG_219840	87640.m00189	XP_001327024	420	51	283			142	4e-34	229	1.9e-17	DS113265: 140,331 - 141,590 (-)	surface_antigen_BspA-like	420	0	0	0	0			i	0	0	0	0	69	376	308	0.733333	13.3913		1	1	2			0			B Flavobacterium psychrophilum (strain JIP02/86 / ATCC 49511)	A6GW16_FLAPJ	Probable cell surface protein (Leucine-ri...	2e-22	surface antigen bspa-like
TVAG_219850	87640.m00182	XP_001327025	297	88	273			130	2e-30	238	1.7e-20	DS113265: 143,000 - 143,890 (-)	surface_antigen_BspA-like	297	0	0	0	0			i	0	0	0	0	32	286	255	0.858586	11.087		0	1	1	1		1			A Methanosarcina barkeri (strain Fusaro / DSM 804)	Q46B18_METBF	Cell surface protein.	2e-19	surface antigen bspa-like
TVAG_219860	87640.m00162	XP_001327026	728	48	284			179	4e-45	249	3.7e-19	DS113265: 144,538 - 146,721 (-)	surface_antigen_BspA-like	728	0	0	0	0	i74-97_124-145		i	2	0	0	0	32	668	637	0.875	27.6957		1	2	3			0			A Methanosarcina barkeri (strain Fusaro / DSM 804)	Q46B13_METBF	Cell surface protein.	2e-40	surface antigen bspa-like
TVAG_221850	87719.m00169	XP_001325055	248	26	116			122	6e-28	241	7.9e-21	DS113295: 83,665 - 84,408 (-)	hypothetical_protein	248	0	0	0	0			i	0	0	0	0	4	206	203	0.818548	8.82609		0	1	1			0			A Methanosarcina acetivorans	Q8TI67_METAC	Cell surface protein.	6e-22	putative uncharacterized protein
TVAG_221860	87719.m00224	XP_001325056	334	266	235			135	8e-32	230	3e-18	DS113295: 85,909 - 87,266 (-)	surface_antigen_BspA-like	334	0	0	0	0	i78-94_135-149		i	2	0	0	0	11	318	308	0.922156	13.3913		1	1	2	1		1			A Methanosarcina acetivorans	Q8TI67_METAC	Cell surface protein.	3e-22	surface antigen bspa-like
TVAG_223570	87823.m00099	XP_001319517	1334	389	473			210	2e-54	218	3.2e-15	DS113403: 36,058 - 40,059 (-)	surface_antigen_BspA-like	1334	0	0	0	0		o1288-1310i	o1290-1310i	0	1	1	1	88	1279	1192	0.893553	51.8261		1	0	1			0			B Treponema denticola	Q73M50_TREDE	Leucine Rich Repeat domain protein.	2e-46	surface antigen bspa-like
TVAG_225270	87854.m00230	XP_001578887	292	240	54	TVAG_114850 78 seq		135	4e-32	286	5.9e-26	DS113224: 26,393 - 27,268 (-)	surface_antigen_BspA-like	292	0	0	0	0	i245-280	i255-277o	o254-279i	1	1	1	0	7	283	277	0.94863	12.0435		0	0	0	2		2			B Bacteroides forsythus (Tannerella forsythensis)	O68831_BACFO	Surface antigen BspA.	1e-24	surface antigen bspa-like
TVAG_225790	87854.m00197	XP_001578939	350	13	528			272	5e-73	817	3.2e-82	DS113224: 169,844 - 170,893 (-)	surface_antigen_BspA-like	350	0	0	0	0			i	0	0	0	0	8	340	333	0.951429	14.4783		1	3	4			0			B Bacteroides forsythus (Tannerella forsythensis)	O68831_BACFO	Surface antigen BspA.	1e-68	surface antigen bspa-like
TVAG_226110	87864.m00042	XP_001305041	244	342	702			63	2e-10	117	3e-05	DS113989: 26,172 - 26,953 (-)	conserved_hypothetical_protein	244	0	0	0	0			i	0	0	0	0	2	197	196	0.803279	8.52174		1	0	1	1		1			B Clostridium beijerinckii NCIMB 8052	A6LYA7_CLOBE	Putative cell wall binding repeat-contain...	3e-07	putative uncharacterized protein
TVAG_226730	87873.m00079	XP_001310359	813	109	474			295	5e-80	446	4.1e-42	DS113715: 7,130 - 9,568 (+)	hypothetical protein TVAG_270040	813	1	0	1	1	o766-789	o0769-791i	n2-7c12/13o768-792i	1	1	1	1	33	739	707	0.869619	30.7391		1	4	5			0			A Methanosarcina acetivorans	Q8TI67_METAC	Cell surface protein.	4e-60	surface antigen bspa-like
TVAG_228050	87949.m00039	XP_001303834	249	172	823			113	2e-25	224	6.5e-19	DS114074: 16,081 - 16,827 (-)	hypothetical_protein	249	0	0	0	0			i	0	0	0	0	55	232	178	0.714859	7.73913		0	0	0			0			B Flavobacterium psychrophilum (strain JIP02/86 / ATCC 49511)	A6GW10_FLAPJ	Probable cell surface protein (Leucine-ri...	7e-20	putative uncharacterized protein
TVAG_228060	87949.m00035	XP_001303835	267	7	472			145	5e-35	278	4.1e-25	DS114074: 17,579 - 18,379 (-)	surface_antigen_BspA-like	267	1	0	1	0			i	0	0	0	0	8	263	256	0.958801	11.1304		0	0	0			0			B Bacteroides forsythus (Tannerella forsythensis)	O68831_BACFO	Surface antigen BspA.	2e-23	surface antigen bspa-like
TVAG_228080	87949.m00032	XP_001303837	360	328	564			125	4e-29	218	1.9e-16	DS114074: 23,816 - 24,957 (+)	surface_antigen_BspA-like	360	0	0	0	0	o317-341	o0318-340i	o315-343i	1	1	1	1	15	321	307	0.852778	13.3478		0	1	1	1		1			B Flavobacterium psychrophilum (strain JIP02/86 / ATCC 49511)	A6GW22_FLAPJ	Probable cell surface protein (Leucine-ri...	2e-17	surface antigen bspa-like
TVAG_229230	87965.m00064	XP_001310586	695	29	183			251	5e-67	348	1.1e-31	DS113706: 22,127 - 24,211 (-)	surface_antigen_BspA-like	695	0	0	0	0	i547-561_580-597		i	2	0	0	0	2	638	637	0.916547	27.6957		1	3	4			0			A Methanosarcina acetivorans	Q8TI67_METAC	Cell surface protein.	6e-60	surface antigen bspa-like
TVAG_229410	87974.m00041	XP_001304001	115	320	768			57	2e-08	101	1.9e-05	DS114060: 15,370 - 15,714 (-)	surface antigen Bsp, putative	115	0	0	0	0			i	0	0	0	0	11	114	104	0.904348	4.52174		0	0	0			0			B Flavobacterium psychrophilum (strain JIP02/86 / ATCC 49511)	A6GW11_FLAPJ	Probable cell surface protein (Leucine-ri...	2e-06	surface antigen bsp, putative
TVAG_230710	88026.m00168	XP_001321334	1214	216	775			289	3e-78	407	1.8e-37	DS113364: 50,491 - 54,681 (-)	surface_antigen_BspA-like	1214	0	0	0	1			n2-9c14/15o	0	0	0	0	73	1118	1046	0.861614	45.4783		1	5	6		1	1			A Methanosarcina acetivorans	Q8TI67_METAC	Cell surface protein.	9e-86	surface antigen bspa-like
TVAG_233100	88141.m00111	XP_001316797	747	22	130			289	4e-78	330	1.1e-29	DS113471: 25,709 - 27,949 (-)	surface_antigen_BspA-like	747	0	0	0	0			i	0	0	0	0	3	717	715	0.957162	31.087		1	1	2			0			A Methanosarcina acetivorans	Q8TI67_METAC	Cell surface protein.	6e-55	surface antigen bspa-like
TVAG_234090	88171.m00071	XP_001303246	786	13	534			342	2e-94	718	9.8e-72	DS114118: 4,314 - 6,671 (+)	hypothetical protein TVAG_173810	786	0	0	0	0	i154-178_183-204_737-760	o0736-758i	o738-758i	3	1	1	1	4	624	621	0.790076	27		1	4	5			0			B Bacteroides forsythus (Tannerella forsythensis)	O68831_BACFO	Surface antigen BspA.	2e-91	surface antigen bspa-like
TVAG_235010	88200.m00225	XP_001329755	817	66	163			254	9e-68	365	2.2e-34	DS113228: 61,360 - 63,847 (+)	Leucine_Rich_Repeat_family_protein	817	0	0	0	0	o79-95_701-723		i	2	0	0	0	43	759	717	0.877601	31.1739		1	1	2	4		4			A Methanosarcina acetivorans	Q8TI67_METAC	Cell surface protein.	4e-63	leucine rich repeat family protein
TVAG_235070	88200.m00231	XP_001329761	573	73	161			234	8e-62	302	1.1e-28	DS113228: 91,333 - 93,051 (+)	surface_antigen_BspA-like	573	0	0	0	0			i	0	0	0	0	5	557	553	0.965096	24.0435		1	1	2	1		1			A Methanosarcina acetivorans	Q8TI67_METAC	Cell surface protein.	8e-52	surface antigen bspa-like
TVAG_236160	88217.m00110	XP_001312048	270	322	824			95	7e-20	221	1.4e-18	DS113649: 55,809 - 56,618 (+)	surface_antigen_BspA-like	270	0	0	0	0			i	0	0	0	0	6	226	221	0.818519	9.6087		1	1	2			0			A Methanosarcina barkeri (strain Fusaro / DSM 804)	Q46B13_METBF	Cell surface protein.	5e-14	surface antigen bspa-like
TVAG_236790	88256.m00023	XP_001299679	459	330	751		YES	172	4e-43	216	8.4e-16	DS114578: 3,471 - 4,847 (-)	surface_antigen_BspA-like	459	0	0	0	0			i	0	0	0	0	1	381	381	0.830065	16.5652		0	1	1			0			B Treponema denticola	Q73M50_TREDE	Leucine Rich Repeat domain protein.	2e-27	surface antigen bspa-like
TVAG_236800	88256.m00030	XP_001299680	559	307	873			146	3e-35	204	3.1e-14	DS114578: 4,862 - 6,538 (-)	hypothetical_protein	559	1	0	1	1	o179-201		n2-10c15/16o	1	0	0	0	54	553	500	0.894454	21.7391		0	0	0	1	1	2			A Methanosarcina acetivorans	Q8TI67_METAC	Cell surface protein.	8e-23	putative uncharacterized protein
TVAG_237430	88271.m00435	XP_001582703	501	168	515	with GRD 12 seq		84	1e-16	156	5.8e-09	DS113188: 136,294 - 137,796 (-)	conserved_hypothetical_protein	501	0	0	0	0			i	0	0	0	0	255	474	220	0.439122	9.56522		1	0	1			0			V Clostridium phage phi CD119	Q24LG7_9CAUD	Putative uncharacterized protein.	#N/A	putative uncharacterized protein
TVAG_238930	88273.m00357	XP_001581507	216	88	275		YES	105	1e-22	187	8.1e-15	DS113197: 112,383 - 113,030 (+)	surface_antigen_BspA-like	216	0	0	0	0			i	0	0	0	0	34	197	164	0.759259	7.13043		1	0	1		2	2			B Bacteroides forsythus (Tannerella forsythensis)	O68831_BACFO	Surface antigen BspA.	3e-16	surface antigen bspa-like
TVAG_240110	88278.m00150	XP_001320873	266	365	498			72	6e-13	120	1.7e-05	DS113374: 103,408 - 104,205 (+)	conserved_hypothetical_protein	266	0	0	0	0			i	0	0	0	0	34	233	200	0.75188	8.69565		1	0	1			0			B Treponema denticola	Q73M50_TREDE	Leucine Rich Repeat domain protein.	1e-08	putative uncharacterized protein
TVAG_240680	88289.m00156	XP_001319490	330	363	825			87	2e-17	192	1.6e-13	DS113404: 69,585 - 70,617 (+)	surface_antigen_BspA-like	330	1	0	1	0	i289-310	o0291-313i	i290-314o	1	1	1	1	16	225	210	0.636364	9.13043		0	0	0	10	4	14	High EST hits	High EST hits	B Victivallis vadensis ATCC BAA-548	A6PMU3_9BACT	Cell surface protein.	5e-12	surface antigen bspa-like
TVAG_241720	88332.m00071	XP_001307417	670	19	230			261	6e-70	335	4e-32	DS113854: 4,210 - 6,219 (-)	surface_antigen_BspA-like	670	0	0	0	0			i	0	0	0	0	2	603	602	0.898507	26.1739		1	2	3			0			A Methanosarcina acetivorans	Q8TI67_METAC	Cell surface protein.	8e-57	surface antigen bspa-like
TVAG_241740	88332.m00075	XP_001307419	203	231	42		YES	66	3e-11	130	3.5e-07	DS113854: 10,814 - 11,422 (-)	surface_antigen_BspA-like	203	0	0	0	0			i	0	0	0	0	3	144	142	0.699507	6.17391		0	0	0	6		6	High EST hits	High EST hits	A Methanosarcina barkeri (strain Fusaro / DSM 804)	Q46B13_METBF	Cell surface protein.	6e-12	surface antigen bspa-like
TVAG_241750	88332.m00050	XP_001307420	624	19	225			255	4e-68	323	1.1e-30	DS113854: 13,399 - 15,270 (-)	surface_antigen_BspA-like	624	0	0	0	0			i	0	0	0	0	40	606	567	0.908654	24.6522		1	1	2	1		1			A Methanosarcina barkeri (strain Fusaro / DSM 804)	Q46B13_METBF	Cell surface protein.	4e-57	surface antigen bspa-like
TVAG_241760	88332.m00067	XP_001307421	568	19	226			240	2e-63	318	1.7e-29	DS113854: 18,396 - 20,100 (+)	hypothetical_protein	568	0	0	0	0			i	0	0	0	0	2	550	549	0.966549	23.8696		1	2	3	1		1			A Methanosarcina acetivorans	Q8TI67_METAC	Cell surface protein.	2e-54	putative uncharacterized protein
TVAG_241770	88332.m00061	XP_001307422	122	231	43			not hit	not hit	101	1.9e-05	DS113854: 20,989 - 21,634 (-)	Leucine Rich Repeat family protein	122	0	0	0	0			i	0	0	0	0	1	63	63	0.516393	2.73913		0	0	0	2		2			A Methanosarcina acetivorans	Q8TI64_METAC	Cell surface protein.	5e-05	leucine rich repeat family protein
TVAG_241780	88332.m00069	XP_001307423	326	181	67		YES	183	2e-46	270	3.2e-24	DS113854: 21,751 - 22,728 (-)	surface_antigen_BspA-like	326	0	0	0	0			i	0	0	0	0	11	324	314	0.96319	13.6522		1	0	1			0			B Bacteroides forsythus (Tannerella forsythensis)	O68831_BACFO	Surface antigen BspA.	8e-36	surface antigen bspa-like
TVAG_242200	88362.m00008	XP_001297552	563	249	550			241	9e-64	431	2.5e-41	DS115275: 2,676 - 4,364 (-)	surface_antigen_BspA-like	563	1	1	2	1	i520-543	o0519-541i	n2-11c16/17o519-541i	1	1	1	1	6	380	375	0.666075	16.3043		1	1	2			0			B Bacteroides forsythus (Tannerella forsythensis)	O68831_BACFO	Surface antigen BspA.	4e-39	surface antigen bspa-like
TVAG_242520	88382.m00012	XP_001301673	521	26	125			266	3e-71	311	3.9e-28	DS114271: 18,839 - 20,401 (-)	cell_surface_protein_putative	521	0	0	0	0			o503-519i	0	0	1	0	2	493	492	0.944338	21.3913		1	1	2			0			A Methanosarcina acetivorans	Q8TI67_METAC	Cell surface protein.	7e-47	cell surface protein, putative
TVAG_244770	88471.m00105	XP_001318269	1177	74	449			305	5e-83	609	3.7e-59	DS113433: 14,565 - 18,095 (+)	surface_antigen_BspA-like	1177	0	0	0	0			i	0	0	0	0	1	1175	1175	0.998301	51.087		1	7	8			0			A Methanosarcina acetivorans	Q8TI67_METAC	Cell surface protein.	4e-97	surface antigen bspa-like
TVAG_244780	88471.m00108	XP_001318270	515	384	522			71	1e-12	211	4.1e-15	DS113433: 18,305 - 19,849 (+)	serine_rich_protein_putative	515	0	0	0	0	o390-413	o0392-414i	o393-414i	1	1	1	1	1	56	56	0.108738	2.43478		0	0	0			0			B Rhodopirellula baltica	Q7UE67_RHOBA	Putative uncharacterized protein.	3e-33	serine-rich protein, putative
TVAG_244790	88471.m00120	XP_001318271	554	74	450		YES	288	7e-78	418	6.1e-40	DS113433: 21,309 - 22,970 (+)	surface_antigen_BspA-like	554	0	0	0	0			i	0	0	0	0	2	552	551	0.994585	23.9565		1	4	5			0			A Methanosarcina acetivorans	Q8TI67_METAC	Cell surface protein.	5e-77	surface antigen bspa-like
TVAG_244800	88471.m00111	XP_001318272	575	384	523			83	3e-16	227	8e-17	DS113433: 23,180 - 24,904 (+)	conserved_hypothetical_protein	575	0	0	0	0	o450-473	o0452-474i	o453-474i	1	1	1	1	1	153	153	0.266087	6.65217		0	0	0			0			B Rhodopirellula baltica	Q7UE67_RHOBA	Putative uncharacterized protein.	4e-42	putative uncharacterized protein
TVAG_244930	88471.m00090	XP_001318284	606	138	718			248	5e-66	284	1.1e-23	DS113433: 65,813 - 67,630 (+)	surface_antigen_BspA-like	606	0	0	0	1	o562-586	o0486-508i562-584o	n2-9c14/15o562-583i	1	2	1	1	6	527	522	0.861386	22.6957	18	1	0	1		1	1	R-ND	R-ND	A Methanosarcina acetivorans	Q8TI67_METAC	Cell surface protein.	3e-35	surface antigen bspa-like
TVAG_247210	88546.m00264	XP_001580028	328	315	554			139	4e-33	244	3.6e-21	DS113212: 140,797 - 141,780 (-)	surface_antigen_BspA-like	328	0	0	0	0	o280-302	o0283-305i	o282-303i	1	1	1	1	5	244	240	0.731707	10.4348		1	1	2			0			B Bacteroides forsythus (Tannerella forsythensis)	O68831_BACFO	Surface antigen BspA.	8e-18	surface antigen bspa-like
TVAG_247240	88546.m00265	XP_001580031	1441	336	722			279	3e-75	332	2.3e-29	DS113212: 148,344 - 152,666 (+)	surface_antigen_BspA-like	1441	0	0	0	0			i	0	0	0	0	72	1371	1300	0.902151	56.5217		1	3	4			0			A Methanosarcina acetivorans	Q8TI67_METAC	Cell surface protein.	3e-74	surface antigen bspa-like
TVAG_249690	88601.m00435	XP_001582895	406	91	222		YES	201	1e-51	312	1e-28	DS113187: 223,187 - 224,404 (+)	surface_antigen_BspA-like	406	0	0	0	0	i369-399		i	1	0	0	0	2	402	401	0.987685	17.4348		1	1	2		1	1			A Methanosarcina barkeri (strain Fusaro / DSM 804)	Q46B13_METBF	Cell surface protein.	3e-43	surface antigen bspa-like
TVAG_249700	88601.m00568	XP_001582896	248	24	83		YES	109	4e-24	219	2.4e-18	DS113187: 224,434 - 225,177 (+)	surface_antigen_BspA-like	248	0	0	0	0	o56-77	i021-43o058-80i	i	1	2	0	0	1	239	239	0.96371	10.3913		1	1	2			0			B Syntrophomonas wolfei subsp. wolfei (strain Goettingen)	Q0AX68_SYNWW	Leucine-rich repeat (LRR) protein-like pr...	7e-22	surface antigen bspa-like
TVAG_250590	88613.m00084	XP_001316522	745	31	414			300	1e-81	491	2.6e-47	DS113479: 31,067 - 33,360 (+)	surface_antigen_BspA-like	745	0	0	0	0	o695-718	o0797-719i	o696-717i	1	1	1	1	3	688	686	0.920805	29.8261		1	3	4	2		2			B Bacteroides forsythus (Tannerella forsythensis)	O68831_BACFO	Surface antigen BspA.	1e-69	surface antigen bspa-like
TVAG_250940	88617.m00067	XP_001307858	820	66	164			219	2e-57	337	2.5e-30	DS113831: 29,037 - 31,760 (+)	surface_antigen_BspA-like	820	0	0	0	0	i682-698		i	1	0	0	0	68	798	731	0.891463	31.7826		1	2	3	2		2			A Methanosarcina acetivorans	Q8TI67_METAC	Cell surface protein.	8e-62	surface antigen bspa-like
TVAG_250950	88617.m00068	XP_001307859	798	30	205			246	3e-65	241	3.7e-18	DS113831: 31,814 - 34,207 (-)	Leucine_Rich_Repeat_family_protein	798	0	0	0	0	o623-639		i	1	0	0	0	24	741	718	0.899749	31.2174		1	0	1			0			A Methanosarcina acetivorans	Q8TI67_METAC	Cell surface protein.	7e-44	leucine rich repeat family protein
TVAG_250970	88617.m00053	XP_001307861	795	30	206			259	2e-69	276	2.4e-22	DS113831: 36,630 - 39,014 (-)	surface_antigen_BspA-like	795	0	0	0	0	i99-124		i	1	0	0	0	26	738	713	0.896855	31		1	1	2	1		1			A Methanosarcina acetivorans	Q8TI67_METAC	Cell surface protein.	1e-53	surface antigen bspa-like
TVAG_250980	88617.m00057	XP_001307862	663	30	207			257	1e-68	355	1.6e-32	DS113831: 39,138 - 41,126 (+)	surface_antigen_BspA-like	663	0	0	0	0			i	0	0	0	0	24	662	639	0.963801	27.7826		1	2	3	1		1			A Methanosarcina acetivorans	Q8TI67_METAC	Cell surface protein.	2e-58	surface antigen bspa-like
TVAG_251670	88645.m00196	XP_001320964	156	371	861			52	6e-07	not hit	not hit	DS113372: 47,786 - 48,253 (-)		156	0	0	0	0			i	0	0	0	0	3	62	60	0.384615	2.6087		1	0	1			0
TVAG_252070	88660.m00007	XP_001298988	1095	237	730			235	5e-62	251	4.2e-19	DS114749: 79 - 3,363 (+)	surface_antigen_BspA-like	1095	0	0	0	0		o1058-1080i	o1058-1081i	0	1	1	1	2	984	983	0.897717	42.7391		1	1	2			0			A Methanosarcina acetivorans	Q8TI67_METAC	Cell surface protein.	1e-55	surface antigen bspa-like
TVAG_253620	88712.m00276	XP_001579236	693	83	174			245	4e-65	327	2e-29	DS113220: 20,500 - 22,578 (+)	Leucine_Rich_Repeat_family_protein	693	0	0	0	0			i	0	0	0	0	3	636	634	0.914863	27.5652		1	2	3	1		1			A Methanosarcina barkeri (strain Fusaro / DSM 804)	Q46B13_METBF	Cell surface protein.	5e-54	leucine rich repeat family protein
TVAG_254310	88712.m00277	XP_001579305	452	154	582			137	2e-32	190	7.4e-13	DS113220: 165,075 - 166,430 (-)	surface_antigen_BspA-like	452	0	0	0	0	i335-358	i335-357o	o336-357i	1	1	1	1	6	326	321	0.710177	13.9565		1	0	1			0			A Methanosarcina acetivorans	Q8TI67_METAC	Cell surface protein.	6e-18	surface antigen bspa-like
TVAG_254850	88728.m00092	XP_001314807	740	283	862			212	3e-55	221	1.5e-15	DS113531: 21,575 - 23,794 (+)	surface_antigen_BspA-like	740	0	0	0	0	i692-716	o0793-715i	o692-711i	1	1	1	1	40	606	567	0.766216	24.6522		1	1	2			0			B Bacteroides forsythus (Tannerella forsythensis)	O68831_BACFO	Surface antigen BspA.	1e-25	surface antigen bspa-like
TVAG_255550	88765.m00199	XP_001326586	483	14	336			255	4e-68	412	2.6e-39	DS113271: 3,494 - 4,942 (+)	surface_antigen_BspA-like	483	0	0	0	0	o51-80_341-363_375-397		i	3	0	0	0	3	435	433	0.89648	18.8261		1	2	3			0			B Bacteroides forsythus (Tannerella forsythensis)	O68831_BACFO	Surface antigen BspA.	1e-52	surface antigen bspa-like
TVAG_255640	88765.m00174	XP_001326595	334	14	337			169	4e-42	336	3e-31	DS113271: 43,550 - 44,551 (-)	surface_antigen_BspA-like	334	1	0	1	0	o1-26	i13-35o	i	1	1	0	0	2	217	216	0.646707	9.3913		1	1	2			0			A Methanosarcina acetivorans	Q8TI67_METAC	Cell surface protein.	3e-31	surface antigen bspa-like
TVAG_255790	88765.m00179	XP_001326610	670	120	481			304	9e-83	401	1.4e-37	DS113271: 92,312 - 94,321 (-)	surface_antigen_BspA-like	670	0	0	0	0			i	0	0	0	0	34	623	590	0.880597	25.6522		1	3	4			0			B Bacteroides forsythus (Tannerella forsythensis)	O68831_BACFO	Surface antigen BspA.	6e-60	surface antigen bspa-like
TVAG_255920	88765.m00185	XP_001326623	412	333	763			148	5e-36	243	3.8e-19	DS113271: 119,750 - 120,985 (-)	hypothetical_protein	412	0	0	0	0			i	0	0	0	0	2	337	336	0.815534	14.6087		0	0	0			0			A Methanosarcina barkeri (strain Fusaro / DSM 804)	Q46B13_METBF	Cell surface protein.	3e-27	putative uncharacterized protein
TVAG_255930	88765.m00169	XP_001326624	225	323	807			49	4e-06	not hit	not hit	DS113271: 121,157 - 121,831 (-)	hypothetical protein TVAG_255930	225	0	0	0	0			i	0	0	0	0	1	151	151	0.671111	6.56522		0	0	0			0			B Treponema denticola ATCC 35405	NP_972561	surface protein, putative	5e-07	surface antigen BspA-like
TVAG_255990	88765.m00163	XP_001326630	423	230	709			104	1e-22	197	1e-13	DS113271: 151,690 - 152,958 (-)	surface_antigen_BspA-like	423	0	0	0	0	i246-262_304-334		i	2	0	0	0	56	367	312	0.737589	13.5652		1	0	1			0			B Bacteroides forsythus (Tannerella forsythensis)	O68831_BACFO	Surface antigen BspA.	2e-17	surface antigen bspa-like
TVAG_256000	88765.m00146	XP_001326631	422	230	710			116	3e-26	187	1.4e-12	DS113271: 153,374 - 154,639 (-)	surface_antigen_Bsp_putative	422	0	0	0	0	o380-404		i	1	0	0	0	56	331	276	0.654028	12		1	0	1			0			B Bacteroides forsythus (Tannerella forsythensis)	O68831_BACFO	Surface antigen BspA.	2e-20	surface antigen bsp, putative
TVAG_256520	88777.m00050	XP_001308641	974	11	795			233	2e-61	271	2.3e-23	DS113792: 42,642 - 45,563 (+)	surface_antigen_BspA-like	974	0	0	0	0	o194-214_424-446		i	2	0	0	0	4	903	900	0.924025	39.1304		1	2	3			0			A Methanosarcina acetivorans	Q8TI67_METAC	Cell surface protein.	1e-64	surface antigen bspa-like
TVAG_257810	88811.m00069	XP_001313156	511	18	531			334	6e-92	673	5.8e-67	DS113609: 63,581 - 65,113 (+)	surface_antigen_BspA-like	511	0	0	0	0	i227-253		i	1	0	0	0	5	499	495	0.968689	21.5217		1	4	5			0			B Bacteroides forsythus (Tannerella forsythensis)	O68831_BACFO	Surface antigen BspA.	8e-82	surface antigen bspa-like
TVAG_259420	88864.m00143	XP_001322084	841	118	74			219	4e-57	267	2.4e-21	DS113349: 110,340 - 112,862 (-)	surface_antigen_BspA-like	841	1	1	2	1	o188-212		n4-11c15/16o	1	0	0	0	41	797	757	0.900119	32.913		1	1	2			0			A Methanosarcina acetivorans	Q8TI67_METAC	Cell surface protein.	6e-46	surface antigen bspa-like
TVAG_259880	88914.m00164	XP_001323126	347	200	667			149	4e-36	263	2.2e-23	DS113329: 11,675 - 12,715 (-)	hypothetical_protein	347	0	0	0	0			i	0	0	0	0	1	331	331	0.95389	14.3913		0	0	0			0			A Methanosarcina acetivorans	Q8TI71_METAC	Cell surface protein.	3e-19	putative uncharacterized protein
TVAG_259890	88914.m00167	XP_001323127	436	106	671			175	7e-44	210	3.6e-15	DS113329: 14,209 - 15,516 (-)	surface_antigen_Bsp_putative	436	1	1	2	0			i	0	0	0	0	2	425	424	0.972477	18.4348		0	0	0			0			B Bacteroides forsythus (Tannerella forsythensis)	O68831_BACFO	Surface antigen BspA.	5e-22	surface antigen bsp, putative
TVAG_259970	88914.m00141	XP_001323135	252	243	412			85	5e-17	166	4.2e-11	DS113329: 30,786 - 31,541 (-)	hypothetical_protein	252	0	0	0	0	o223-238		o222-239i	1	0	1	1	3	138	136	0.539683	5.91304		0	0	0			0			B Treponema denticola	Q73M50_TREDE	Leucine Rich Repeat domain protein.	3e-10	putative uncharacterized protein
TVAG_259980	88914.m00124	XP_001323136	173	199	424		YES	152	5e-37	310	1.7e-28	DS113329: 31,732 - 32,250 (-)	surface_antigen_BspA-like	173	0	0	0	0			i	0	0	0	0	3	171	169	0.976879	7.34783		1	1	2			0			B Bacteroides forsythus (Tannerella forsythensis)	O68831_BACFO	Surface antigen BspA.	7e-28	surface antigen bspa-like
TVAG_260820	88945.m00108	XP_001314845	899	103	425		YES	275	4e-74	430	3.1e-40	DS113530: 54,355 - 57,051 (-)	surface antigen BspA-like	899	0	0	0	1	o848-872	o0851-873i	n3-14c19/20o849-873i	1	1	1	1	2	816	815	0.906563	35.4348		1	4	5	1		1			A Methanosarcina acetivorans	Q8TI67_METAC	Cell surface protein.	2e-82	surface antigen bspa-like
TVAG_262580	89002.m00223	XP_001328231	990	212	493			257	1e-68	316	6.6e-28	DS113248: 169,031 - 172,000 (+)	surface_antigen_BspA-like	990	1	0	1	0	o941-965	o0943-965i	o943-966i	1	1	1	1	52	912	861	0.869697	37.4348		1	1	2			0			A Methanosarcina acetivorans	Q8TI67_METAC	Cell surface protein.	7e-71	surface antigen bspa-like
TVAG_263080	89018.m00104	XP_001311121	155	269	503			not hit	not hit	105	8.3e-05	DS113684: 10,661 - 11,125 (-)	choline binding protein, putative	155	0	0	0	0	o1-24_64-86		i	2	0	0	0	2	108	107	0.690323	4.65217		1	0	1			0			B Shewanella pealeana ATCC 700345	A0X1P9_9GAMM	FNIP precursor.	2e-07	choline binding protein, putative
TVAG_264100	89044.m00090	XP_001309216	725	44	249			187	1e-47	283	2.4e-23	DS113765: 9,603 - 11,777 (-)	Leucine_Rich_Repeat_family_protein	725	0	0	0	1			n2-10c18/19o	0	0	0	0	21	716	696	0.96	30.2609		1	1	2			0			A Methanosarcina acetivorans	Q8TI67_METAC	Cell surface protein.	9e-41	leucine rich repeat family protein
TVAG_264250	89044.m00067	XP_001309231	495	39	56	TVAG_114850 78 seq		178	6e-45	236	5.1e-18	DS113765: 34,891 - 36,375 (+)	Leucine_Rich_Repeat_family_protein	495	0	0	0	0			i	0	0	0	0	7	427	421	0.850505	18.3043		1	0	1			0			A Methanosarcina acetivorans	Q8TI67_METAC	Cell surface protein.	1e-39	leucine rich repeat family protein
TVAG_264260	89044.m00086	XP_001309232	122	231	51	TVAG_114850 78 seq		48	8e-06	109	2.6e-06	DS113765: 36,491 - 36,856 (+)	hypothetical_protein	122	0	0	0	0			i	0	0	0	0	1	103	103	0.844262	4.47826		0	0	0			0			A Methanosarcina acetivorans	Q8TI64_METAC	Cell surface protein.	5e-05	surface antigen bspa-like
TVAG_264280	89044.m00081	XP_001309234	717	39	52	TVAG_114850 78 seq		237	8e-63	333	4.9e-30	DS113765: 38,453 - 40,603 (-)	surface_antigen_BspA-like	717	0	0	0	0			i	0	0	0	0	7	712	706	0.984658	30.6957		1	1	2			0			A Methanosarcina barkeri (strain Fusaro / DSM 804)	Q46B13_METBF	Cell surface protein.	4e-53	surface antigen bspa-like
TVAG_265070	89089.m00053	XP_001302174	476	206	543			262	3e-70	466	5e-45	DS114219: 10,618 - 12,045 (+)	surface_antigen_BspA-like	476	0	0	0	0	o434-458	o0438-460i	o437-460i	1	1	1	1	11	277	267	0.560924	11.6087		1	2	3			0			B Bacteroides forsythus (Tannerella forsythensis)	O68831_BACFO	Surface antigen BspA.	6e-44	surface antigen bspa-like
TVAG_267840	89154.m00306	XP_001579737	1063	234	613			176	3e-44	307	2.4e-28	DS113215: 76,813 - 80,001 (+)	surface_antigen_BspA-like	1063	1	0	1	0		o1021-1043i	o1021-1042i	0	1	1	1	84	934	851	0.800564	37		1	1	2			0			A Methanosarcina acetivorans	Q8TI67_METAC	Cell surface protein.	1e-44	surface antigen bspa-like
TVAG_267860	89154.m00231	XP_001579739	830	141	826			264	6e-71	321	1.4e-28	DS113215: 81,421 - 83,910 (-)	cell surface protein, putative	830	1	0	1	0	o784-808	o0786-808i	o784-808i	1	1	1	1	14	756	743	0.895181	32.3043		1	2	3			0			A Methanosarcina acetivorans	Q8TI67_METAC	Cell surface protein.	1e-68	surface antigen bspa-like
TVAG_268070	89154.m00257	XP_001579760	789	210	477			282	4e-76	355	2.6e-32	DS113215: 125,383 - 127,749 (+)	hypothetical protein TVAG_554290	789	0	0	0	1	i743-770	o0742-764i	n2-9c13/14o742-764i	1	1	1	1	39	705	667	0.845374	29	24	1	2	3	5	1	6	High EST hits	R-UP	A Methanosarcina acetivorans	Q8TI67_METAC	Cell surface protein.	9e-63	surface antigen bspa-like
TVAG_269100	89183.m00109	XP_001320607	367	123	435		YES	233	2e-61	378	1e-35	DS113379: 32,817 - 33,917 (-)	surface_antigen_BspA-like	367	0	0	0	0			i	0	0	0	0	46	366	321	0.874659	13.9565		1	3	4			0			B Bacteroides forsythus (Tannerella forsythensis)	O68831_BACFO	Surface antigen BspA.	3e-57	surface antigen bspa-like
TVAG_269110	89183.m00107	XP_001320608	1071	125	436			261	1e-69	363	7.1e-33	DS113379: 37,830 - 41,042 (-)	surface_antigen_BspA-like	1071	0	0	0	0			i	0	0	0	0	10	1005	996	0.929972	43.3043		1	3	4			0			A Methanosarcina acetivorans	Q8TI67_METAC	Cell surface protein.	2e-63	surface antigen bspa-like
TVAG_269120	89183.m00148	XP_001320609	304	153	430			117	2e-26	182	1.6e-12	DS113379: 42,467 - 43,378 (-)	surface_antigen_Bsp_putative	304	0	0	0	0			i	0	0	0	0	2	272	271	0.891447	11.7826		0	0	0			0			B Bacteroides forsythus (Tannerella forsythensis)	O68831_BACFO	Surface antigen BspA.	2e-15	surface antigen bsp, putative
TVAG_270040	89234.m00082	XP_001311449	153	396	883			not hit	not hit	111	3.1e-06	DS113672: 38,083 - 38,541 (+)	hypothetical protein TVAG_270040	153	0	0	0	0			i	0	0	0	0	8	151	144	0.941176	6.26087		0	0	0			0			B Clostridium phytofermentans ISDg	Q1FME8_9CLOT	GLUG precursor.	0.0007	putative uncharacterized protein
TVAG_270860	89272.m00058	XP_001308225	406	234	615			151	1e-36	241	6.2e-19	DS113813: 27,387 - 28,604 (+)	surface_antigen_BspA-like	406	0	0	0	0			i	0	0	0	0	41	393	353	0.869458	15.3478		1	0	1			0			B Bacteroides forsythus (Tannerella forsythensis)	O68831_BACFO	Surface antigen BspA.	6e-26	surface antigen bspa-like
TVAG_270870	89272.m00052	XP_001308226	312	234	614			75	8e-14	136	1.1e-07	DS113813: 29,508 - 30,443 (+)	surface_antigen_BspA-like	312	0	0	0	0	o267-290	o0270-292i	o270-292i	1	1	1	1	2	187	186	0.596154	8.08696		1	0	1			0			A Methanosarcina acetivorans	Q8TI71_METAC	Cell surface protein.	9e-10	surface antigen bspa-like
TVAG_270910	89272.m00050	XP_001308230	120	231	36			51	1e-06	105	7e-06	DS113813: 33,642 - 34,001 (-)	leucine-rich repeat protein, putative	120	0	0	0	0			i	0	0	0	0	3	90	88	0.733333	3.82609		0	0	0			0			B Treponema denticola	Q73KG0_TREDE	Surface antigen BspA, putative (Leucine-rich repeat protein).	0.0002	leucine-rich repeat protein, putative
TVAG_270920	89272.m00054	XP_001308231	320	253	38		YES	158	6e-39	248	1.2e-21	DS113813: 34,343 - 35,302 (-)	surface_antigen_BspA-like	320	0	0	0	0	i145-168		i	1	0	0	0	21	315	295	0.921875	12.8261		1	1	2			0			B Bacteroides forsythus (Tannerella forsythensis)	O68831_BACFO	Surface antigen BspA.	3e-26	surface antigen bspa-like
TVAG_271740	89282.m00127	XP_001324214	168	299	863			55	9e-08	117	3.1e-06	DS113309: 76,831 - 77,334 (+)	cell surface protein, putative	168	0	0	0	0	i36-51_153-167		o148-165i	2	0	1	0	3	137	135	0.803571	5.86957		1	0	1			0			B Victivallis vadensis ATCC BAA-548	A6PMU3_9BACT	Cell surface protein.	4e-07	cell surface protein, putative
TVAG_272370	89294.m00068	XP_001309839	746	98	32			233	2e-61	320	1.4e-28	DS113738: 16,468 - 18,705 (+)	surface_antigen_BspA-like	746	0	0	0	0	i720-742		o724-742i	1	0	1	1	5	719	715	0.958445	31.087		1	1	2			0			A Methanosarcina acetivorans	Q8TI67_METAC	Cell surface protein.	2e-47	surface antigen bspa-like
TVAG_272380	89294.m00063	XP_001309840	216	253	65			93	2e-19	120	8.8e-06	DS113738: 19,174 - 19,821 (+)	surface_antigen_Bsp_putative	216	0	0	0	0			i	0	0	0	0	5	215	211	0.976852	9.17391		0	0	0			0			B Flavobacterium psychrophilum (strain JIP02/86 / ATCC 49511)	A6GW16_FLAPJ	Probable cell surface protein (Leucine-ri...	3e-11	surface antigen bsp, putative
TVAG_272390	89294.m00072	XP_001309841	384	98	34			172	6e-43	267	1.6e-22	DS113738: 20,239 - 21,390 (+)	surface_antigen_BspA-like	384	0	0	0	0			i	0	0	0	0	43	365	323	0.841146	14.0435		1	1	2			0			A Methanosarcina acetivorans	Q8TI67_METAC	Cell surface protein.	4e-28	surface antigen bspa-like
TVAG_272400	89294.m00049	XP_001309842	730	98	35			226	2e-59	304	6.9e-27	DS113738: 22,759 - 25,226 (+)	surface_antigen_BspA-like	730	0	0	0	0	i105-119		i	1	0	0	0	5	687	683	0.935616	29.6957		1	2	3	3		3			A Methanosarcina acetivorans	Q8TI67_METAC	Cell surface protein.	2e-46	surface antigen bspa-like
TVAG_274660	89386.m00133	XP_001322326	733	168	511	with GRD 12 seq		228	5e-60	295	2e-25	DS113344: 43,862 - 46,060 (-)	surface_antigen_BspA-like	733	0	0	0	0			i	0	0	0	0	257	644	388	0.529332	16.8696		1	2	3			0			B Bacteroides forsythus (Tannerella forsythensis)	O68831_BACFO	Surface antigen BspA.	9e-35	surface antigen bspa-like
TVAG_274720	89386.m00120	XP_001322332	428	230	707			115	9e-26	218	1.1e-17	DS113344: 58,759 - 60,042 (+)	hypothetical_protein	428	0	0	0	0	i191-205		i	1	0	0	0	75	411	337	0.787383	14.6522		1	0	1			0			B Syntrophomonas wolfei subsp. wolfei (strain Goettingen)	Q0AX68_SYNWW	Leucine-rich repeat (LRR) protein-like pr...	4e-17	putative uncharacterized protein
TVAG_278330	89470.m00253	XP_001328290	221	239	189			94	1e-19	233	6.4e-20	DS113247: 109,785 - 110,447 (-)	hypothetical_protein	221	0	0	0	0	i195-220	i200-219o	o201-219i	1	1	1	0	4	206	203	0.918552	8.82609		1	0	1			0			B Bacteroides forsythus (Tannerella forsythensis)	O68831_BACFO	Surface antigen BspA.	3e-19	putative uncharacterized protein
TVAG_278340	89470.m00198	XP_001328291	310	79	192			127	1e-29	242	6e-21	DS113247: 110,869 - 111,798 (-)	hypothetical_protein	310	0	0	0	0			i	0	0	0	0	6	297	292	0.941935	12.6957		1	0	1		1	1			B Shewanella pealeana ATCC 700345	A0X1P9_9GAMM	FNIP precursor.	4e-18	putative uncharacterized protein
TVAG_278570	89470.m00284	XP_001328314	470	8	884			155	7e-38	235	5.7e-18	DS113247: 170,604 - 172,013 (-)	surface_antigen_BspA-like	470	1	1	2	1			n10-20c32/33o	0	0	0	0	87	461	375	0.797872	16.3043		0	0	0			0			A Methanosarcina acetivorans	Q8TI67_METAC	Cell surface protein.	3e-29	surface antigen bspa-like
TVAG_281130	89650.m00210	XP_001329219	742	100	66			242	3e-64	316	3.7e-28	DS113236: 172,869 - 175,094 (+)	surface_antigen_BspA-like	742	0	0	0	0	i668-691		i	1	0	0	0	5	684	680	0.916442	29.5652		1	2	3			0			A Methanosarcina acetivorans	Q8TI67_METAC	Cell surface protein.	1e-47	surface antigen bspa-like
TVAG_281380	89667.m00104	XP_001311470	624	31	413			293	1e-79	485	4.8e-47	DS113671: 13,161 - 15,032 (-)	surface_antigen_BspA-like	624	0	0	0	0	o573-597	o0576-598i	o575-598i	1	1	1	1	2	540	539	0.863782	23.4348		1	5	6			0			A Methanosarcina acetivorans	Q8TI67_METAC	Cell surface protein.	4e-59	surface antigen bspa-like
TVAG_281400	89667.m00095	XP_001311472	438	131	540		YES	254	8e-68	653	7.6e-65	DS113671: 16,789 - 18,102 (-)	surface_antigen_BspA-like	438	0	0	0	0	o390-412	o0392-414i	o392-414i	1	1	1	1	10	312	303	0.691781	13.1739		1	2	3			0			B Bacteroides forsythus (Tannerella forsythensis)	O68831_BACFO	Surface antigen BspA.	3e-39	surface antigen bspa-like
TVAG_281410	89667.m00105	XP_001311473	121	244	731		YES	105	5e-23	205	8.5e-17	DS113671: 18,115 - 18,477 (-)	surface_antigen_BspA-like	121	0	0	0	0			i	0	0	0	0	2	120	119	0.983471	5.17391		1	1	2			0			B Flavobacterium psychrophilum (strain JIP02/86 / ATCC 49511)	A6GW16_FLAPJ	Probable cell surface protein (Leucine-ri...	5e-17	surface antigen bspa-like
TVAG_282780	89692.m00401	XP_001582094	240	315	555			67	2e-11	152	1.8e-09	DS113192: 56,445 - 57,164 (+)	surface_antigen_BspA-like	240	0	0	0	0	o192-215	o0195-217i	o194-215i	1	1	1	1	2	163	162	0.675	7.04348		0	0	0			0			B Ruminococcus torques ATCC 27756	A5KR33_9FIRM	Putative uncharacterized protein.	0.66	surface antigen bspa-like
TVAG_282805	89692.m00463	XP_001582154	352	14	338			197	2e-50	364	3.2e-34	DS113192: 208,245 - 209,300 (-)	surface_antigen_BspA-like	352	0	0	0	0	i113-137		i	1	0	0	0	1	280	280	0.795455	12.1739		1	1	2			0			B Bacteroides forsythus (Tannerella forsythensis)	O68831_BACFO	Surface antigen BspA.	6e-40	surface antigen bspa-like
TVAG_282840	89692.m00464	XP_001582100	285	34	19			128	6e-30	234	4.9e-20	DS113192: 76,675 - 77,529 (+)	surface_antigen_BspA-like	285	0	0	0	0			i	0	0	0	0	2	279	278	0.975439	12.087		1	1	2			0			A Methanosarcina acetivorans	Q8TI67_METAC	Cell surface protein.	4e-18	surface antigen bspa-like
TVAG_283000	89692.m00479	XP_001582116	364	14	339			234	8e-62	485	4.8e-47	DS113192: 120,738 - 121,829 (+)	surface_antigen_BspA-like	364	0	0	0	0	i27-53		i	1	0	0	0	1	248	248	0.681319	10.7826		1	2	3			0			B Flavobacterium psychrophilum (strain JIP02/86 / ATCC 49511)	A6GW16_FLAPJ	Probable cell surface protein (Leucine-ri...	4e-52	surface antigen bspa-like
TVAG_283370	89692.m00484	XP_001582153	1013	218	346			225	5e-59	371	8.9e-34	DS113192: 201,861 - 204,899 (+)	surface_antigen_BspA-like	1013	0	0	0	0			i	0	0	0	0	69	1005	937	0.924975	40.7391		1	2	3			0			A Methanosarcina acetivorans	Q8TI67_METAC	Cell surface protein.	2e-50	surface antigen bspa-like
TVAG_283550	89692.m00500	XP_001582172	690	11	793			247	8e-66	357	1.1e-32	DS113192: 258,172 - 260,241 (+)	surface_antigen_BspA-like	690	0	0	0	0			i	0	0	0	0	5	657	653	0.946377	28.3913		1	1	2			0			A Methanosarcina barkeri (strain Fusaro / DSM 804)	Q46B13_METBF	Cell surface protein.	3e-59	surface antigen bspa-like
TVAG_284390	89704.m00138	XP_001318079	767	208	729			180	2e-45	220	8.5e-16	DS113438: 49,738 - 52,038 (+)	surface_antigen_BspA-like	767	0	0	0	0			i	0	0	0	0	21	758	738	0.96219	32.087		0	1	1			0			A Methanosarcina acetivorans	Q8TI67_METAC	Cell surface protein.	2e-43	surface antigen bspa-like
TVAG_287070	89809.m00052	XP_001304113	829	167	803			146	3e-35	240	5.1e-18	DS114052: 10,133 - 12,619 (+)	surface_antigen_BspA-like	829	1	1	2	1			n2-12c17/18o	0	0	0	0	20	787	768	0.926417	33.3913		1	0	1			0			A Methanosarcina barkeri (strain Fusaro / DSM 804)	Q46B13_METBF	Cell surface protein.	9e-50	surface antigen bspa-like
TVAG_287080	89809.m00069	XP_001304114	702	167	804			155	5e-38	246	7.8e-19	DS114052: 13,665 - 15,770 (-)	surface_antigen_BspA-like	702	0	0	0	0			i	0	0	0	0	10	690	681	0.970085	29.6087		1	0	1			0			A Methanosarcina barkeri (strain Fusaro / DSM 804)	Q46B13_METBF	Cell surface protein.	4e-40	surface antigen bspa-like
TVAG_287920	89842.m00108	XP_001317101	714	72	547			316	3e-86	632	1.3e-62	DS113463: 71,030 - 73,171 (-)	surface_antigen_BspA-like	714	0	0	0	0	o672-695	o0674-696i	o673-696i	1	1	1	1	12	603	592	0.829132	25.7391		1	4	5			0			A Methanosarcina acetivorans	Q8TI67_METAC	Cell surface protein.	4e-72	surface antigen bspa-like
TVAG_288230	89861.m00002	XP_001296463	695	31	404	interupted?		286	2e-77	488	2.3e-47	DS115879: 1,748 - 3,833 (+)	surface_antigen_BspA-like	695	0	0	0	0			i	0	0	0	0	13	612	600	0.863309	26.087		1	5	6			0			B Treponema denticola	Q73M50_TREDE	Leucine Rich Repeat domain protein.	2e-63	surface antigen bspa-like (fragment)
TVAG_290230	89993.m00093	XP_001312006	662	82	138			240	1e-63	335	2.3e-30	DS113651: 40,911 - 42,896 (+)	surface_antigen_BspA-like	662	0	0	0	0	i576-594		i	1	0	0	0	1	604	604	0.912387	26.2609		1	1	2	1		1			A Methanosarcina acetivorans	Q8TI67_METAC	Cell surface protein.	2e-49	surface antigen bspa-like
TVAG_291520	90019.m00175	XP_001329423	429	314	781			96	4e-20	139	3.4e-07	DS113233: 70,256 - 71,590 (-)	hypothetical_protein	429	0	0	0	0			i	0	0	0	0	2	402	401	0.934732	17.4348		0	0	0	3		3			A Methanosarcina barkeri (strain Fusaro / DSM 804)	Q46B13_METBF	Cell surface protein.	3e-13	putative uncharacterized protein
TVAG_294900	90149.m00276	XP_001579824	466	257	788		YES	120	3e-27	172	8.3e-11	DS113214: 59,055 - 60,452 (+)	surface_antigen_BspA-like	466	1	0	1	1	o82-96_370-393		n2-9c13/14o	2	0	0	0	9	451	443	0.950644	19.2609		1	0	1			0			A Methanosarcina acetivorans	Q8TI67_METAC	Cell surface protein.	2e-22	surface antigen bspa-like
TVAG_294910	90149.m00216	XP_001579825	615	11	792			230	2e-60	310	9.8e-28	DS113214: 60,662 - 62,506 (+)	surface_antigen_BspA-like	615	0	0	0	0			i	0	0	0	0	1	576	576	0.936585	25.0435		1	3	4			0			A Methanosarcina barkeri (strain Fusaro / DSM 804)	Q46B13_METBF	Cell surface protein.	3e-49	surface antigen bspa-like
TVAG_295130	90149.m00265	XP_001579847	950	115	606			191	9e-49	264	5e-22	DS113214: 123,336 - 126,185 (+)	surface_antigen_BspA-like	950	0	0	0	1	o913-936	o0914-936i	n4-12c19/20o914-937i	1	1	1	1	112	867	756	0.795789	32.8696		1	0	1			0			A Methanosarcina acetivorans	Q8TI67_METAC	Cell surface protein.	1e-60	surface antigen bspa-like
TVAG_295730	90152.m00103	XP_001330077	559	29	181			241	8e-64	343	1.5e-31	DS113581: 50,407 - 52,083 (+)	surface_antigen_BspA-like	559	0	0	0	0	i7-31		i	1	0	0	0	6	533	528	0.944544	22.9565		1	3	4			0			A Methanosarcina acetivorans	Q8TI67_METAC	Cell surface protein.	8e-55	surface antigen bspa-like
TVAG_296360	90175.m00074	XP_001312181	487	155	631		YES	147	1e-35	221	8.7e-17	DS113644: 58,209 - 59,669 (-)	surface_antigen_BspA-like	487	0	0	0	0	o453-477	o0454-476i	o457-478i	1	1	1	1	51	291	241	0.494867	10.4783		0	0	0			0			B Flavobacterium psychrophilum (strain JIP02/86 / ATCC 49511)	A6GW16_FLAPJ	Probable cell surface protein (Leucine-ri...	3e-16	surface antigen bspa-like
TVAG_296370	90175.m00073	XP_001312182	616	332	771			114	1e-25	132	3.6e-06	DS113644: 59,725 - 61,572 (-)	conserved hypothetical protein	616	1	0	1	0	i1-16_481-508_563-586		i	3	0	0	0	203	610	408	0.662338	17.7391		1	0	1			0			A Methanosarcina barkeri (strain Fusaro / DSM 804)	Q46B13_METBF	Cell surface protein.	3e-12	putative uncharacterized protein
TVAG_297140	90210.m00315	XP_001329258	378	144	129			194	2e-49	263	4.7e-22	DS113235: 68,195 - 69,328 (-)	surface_antigen_BspA-like	378	0	0	0	0			i	0	0	0	0	39	351	313	0.828042	13.6087		1	1	2			0			A Methanosarcina barkeri (strain Fusaro / DSM 804)	Q46B13_METBF	Cell surface protein.	6e-34	surface antigen bspa-like
TVAG_299300	90316.m00102	XP_001315490	605	32	144			228	6e-60	267	1.8e-21	DS113510: 50,393 - 52,207 (+)	surface_antigen_BspA-like	605	0	0	0	0			i	0	0	0	0	49	561	513	0.847934	22.3043		1	3	4			0			A Methanosarcina acetivorans	Q8TI67_METAC	Cell surface protein.	2e-45	surface antigen bspa-like
TVAG_299910	90332.m00078	XP_001311047	733	69	258			198	7e-51	325	3.8e-29	DS113687: 16,966 - 19,522 (-)	surface_antigen_BspA-like	733	0	0	0	1			n2-10c19/20o	0	0	0	0	33	729	697	0.950887	30.3043		1	3	4	15	1	16	M-LI_DOWN	M-LI_DOWN	A Methanosarcina acetivorans	Q8TI67_METAC	Cell surface protein.	7e-46	surface antigen bspa-like
TVAG_299920	90332.m00092	XP_001311048	729	69	256			172	5e-43	303	8.9e-27	DS113687: 19,792 - 21,978 (-)	surface_antigen_BspA-like	729	0	0	0	0	o712-727		i	1	0	0	0	22	692	671	0.920439	29.1739		1	3	4	1		1			A Methanosarcina acetivorans	Q8TI67_METAC	Cell surface protein.	8e-37	surface antigen bspa-like
TVAG_299930	90332.m00073	XP_001311049	252	69	257			95	6e-20	242	6e-21	DS113687: 24,438 - 25,193 (-)	surface_antigen_BspA-like	252	0	0	0	0	o235-250		i	1	0	0	0	1	215	215	0.853175	9.34783		1	1	2			0			B Bacteroides forsythus (Tannerella forsythensis)	O68831_BACFO	Surface antigen BspA.	1e-19	surface antigen bspa-like
TVAG_301290	90380.m00203	XP_001324335	734	171	827			172	6e-43	274	3.7e-22	DS113307: 67,073 - 69,274 (-)	surface_antigen_BspA-like	734	0	0	0	0	i674-696	o0676-698i	o677-698i	1	1	1	1	5	617	613	0.83515	26.6522	18	1	2	3		1	1	R-UP	R-UP	A Methanosarcina acetivorans	Q8TI67_METAC	Cell surface protein.	2e-45	surface antigen bspa-like
TVAG_301760	90397.m00091	XP_001309065	484	54	268		YES	181	8e-46	266	1.2e-21	DS113772: 8,528 - 9,979 (+)	surface_antigen_BspA-like	484	0	0	0	0			i	0	0	0	0	34	439	406	0.838843	17.6522		1	0	1	2	1	3			B Bacteroides forsythus (Tannerella forsythensis)	O68831_BACFO	Surface antigen BspA.	6e-27	surface antigen bspa-like
TVAG_301770	90397.m00094	XP_001309066	264	60	285			107	1e-23	206	6.5e-17	DS113772: 13,169 - 13,960 (+)	surface_antigen_BspA-like	264	0	0	0	0			i	0	0	0	0	2	190	189	0.715909	8.21739		1	1	2			0			B Flavobacterium psychrophilum (strain JIP02/86 / ATCC 49511)	A6GW16_FLAPJ	Probable cell surface protein (Leucine-ri...	1e-18	surface antigen bspa-like
TVAG_301790	90397.m00064	XP_001309068	194	88	269		YES	90	2e-18	164	2.7e-12	DS113772: 14,735 - 15,316 (+)	surface_antigen_BspA-like	194	0	0	0	0			i	0	0	0	0	2	170	169	0.871134	7.34783		1	1	2			0			A Methanosarcina barkeri (strain Fusaro / DSM 804)	Q46B13_METBF	Cell surface protein.	5e-12	surface antigen bspa-like
TVAG_305390	90487.m00101	XP_001317012	177	199	251		YES	105	5e-23	202	1.8e-16	DS113465: 20,963 - 21,493 (+)	surface_antigen_BspA-like	177	0	0	0	0			i	0	0	0	0	2	171	170	0.960452	7.3913		0	1	1			0			B Flavobacterium psychrophilum (strain JIP02/86 / ATCC 49511)	A6GW22_FLAPJ	Probable cell surface protein (Leucine-ri...	5e-18	surface antigen bspa-like
TVAG_305780	90492.m00334	XP_001579044	675	156	724			201	1e-51	226	1.4e-16	DS113222: 15,619 - 17,643 (+)	Leucine_Rich_Repeat_family_protein	675	1	0	1	1			n2-9c13/14o	0	0	0	0	58	671	614	0.90963	26.6957		1	0	1			0			A Methanosarcina acetivorans	Q8TI67_METAC	Cell surface protein.	6e-33	leucine rich repeat family protein
TVAG_306520	90492.m00257	XP_001579116	485	67	41			212	3e-55	323	1e-29	DS113222: 159,561 - 161,015 (-)	surface_antigen_BspA-like	485	0	0	0	0			i	0	0	0	0	1	420	420	0.865979	18.2609		1	1	2			0			A Methanosarcina acetivorans	Q8TI67_METAC	Cell surface protein.	2e-41	surface antigen bspa-like
TVAG_307260	90528.m00062	XP_001306877	557	97	29			160	2e-39	227	7.5e-17	DS113884: 31,390 - 33,060 (-)	surface_antigen_BspA-like	557	0	0	0	0			i	0	0	0	0	5	299	295	0.529623	12.8261		1	1	2			0			E Trichomonas vaginalis G3	A2FMD0_TRIVA	Surface antigen BspA-like.	#N/A	surface antigen bspa-like
TVAG_307450	90547.m00028	XP_001300913	568	80	396			314	8e-86	585	1.2e-57	DS114369: 2,157 - 3,860 (+)	surface_antigen_BspA-like	568	0	0	0	0	o261-279		i	1	0	0	0	5	520	516	0.908451	22.4348		1	4	5	1		1			B Bacteroides forsythus (Tannerella forsythensis)	O68831_BACFO	Surface antigen BspA.	1e-68	surface antigen bspa-like
TVAG_307890	90563.m00060	XP_001313272	505	81	433			320	2e-87	444	1.1e-42	DS113605: 70,727 - 72,241 (-)	surface_antigen_BspA-like	505	0	0	0	0			i	0	0	0	0	1	488	488	0.966337	21.2174		1	3	4			0			B Bacteroides forsythus (Tannerella forsythensis)	O68831_BACFO	Surface antigen BspA.	4e-75	surface antigen bspa-like
TVAG_308640	90594.m00061	XP_001304034	335	258	761			112	8e-25	190	2.9e-13	DS114058: 21,058 - 22,132 (+)	hypothetical_protein	335	0	0	0	0			i	0	0	0	0	21	315	295	0.880597	12.8261		0	0	0	1		1			B Bacteroides forsythus (Tannerella forsythensis)	O68831_BACFO	Surface antigen BspA.	2e-15	putative uncharacterized protein
TVAG_310220	90655.m00138	XP_001318958	758	271	885			177	1e-44	189	2.5e-12	DS113416: 58,673 - 60,946 (+)	hypothetical protein TVAG_103510	758	0	0	0	0	o700-722	o0704-726i	o703-726i	1	1	1	1	50	594	545	0.718997	23.6957		0	0	0			0			B Treponema denticola	Q73M50_TREDE	Leucine Rich Repeat domain protein.	3e-24	surface antigen bspa-like
TVAG_311160	90717.m00044	XP_001304295	782	30	201			217	2e-56	264	2.2e-21	DS114040: 11,579 - 13,924 (-)	surface_antigen_BspA-like	782	0	0	0	0	i755-778		o759-777i	1	0	1	0	17	723	707	0.904092	30.7391		1	1	2			0			A Methanosarcina acetivorans	Q8TI67_METAC	Cell surface protein.	2e-45	surface antigen bspa-like
TVAG_314980	90925.m00140	XP_001316191	175	181	69			97	2e-20	177	1e-13	DS113489: 80,811 - 81,335 (+)	hypothetical_protein	175	0	0	0	0			i	0	0	0	0	3	154	152	0.868571	6.6087		0	0	0			0			A Methanosarcina acetivorans	Q8TI71_METAC	Cell surface protein.	2e-12	putative uncharacterized protein
TVAG_314990	90925.m00138	XP_001316192	437	67	47			168	8e-42	327	2.7e-30	DS113489: 82,623 - 83,933 (+)	surface_antigen_BspA-like	437	0	0	0	0			i	0	0	0	0	11	374	364	0.832952	15.8261		1	1	2			0			A Methanosarcina acetivorans	Q8TI67_METAC	Cell surface protein.	9e-42	surface antigen bspa-like
TVAG_316120	90981.m00076	XP_001310877	215	384	687			78	6e-15	156	6e-11	DS113694: 27,962 - 28,606 (+)	hypothetical_protein	215	0	0	0	0			i	0	0	0	0	14	149	136	0.632558	5.91304		0	0	0			0			B Bacteroides forsythus (Tannerella forsythensis)	O68831_BACFO	Surface antigen BspA.	4e-11	putative uncharacterized protein
TVAG_317740	91023.m00081	XP_001313418	649	76	340			281	1e-75	463	1e-44	DS113599: 31,864 - 33,810 (-)	surface_antigen_BspA-like	649	0	0	0	0	o336-361_431-457		i	2	0	0	0	35	611	577	0.88906	25.087		1	4	5			0			A Methanosarcina acetivorans	Q8TI67_METAC	Cell surface protein.	8e-69	surface antigen bspa-like
TVAG_317820	91023.m00077	XP_001313426	506	16	341			291	6e-79	474	7e-46	DS113599: 45,199 - 46,716 (+)	surface_antigen_BspA-like	506	0	0	0	0			i	0	0	0	0	1	396	396	0.782609	17.2174		1	3	4	1		1			B Bacteroides forsythus (Tannerella forsythensis)	O68831_BACFO	Surface antigen BspA.	2e-67	surface antigen bspa-like
TVAG_319430	91127.m00228	XP_001330717	289	45	238			108	8e-24	191	8.9e-14	DS113231: 17,169 - 18,035 (-)	hypothetical_protein	289	0	0	0	0			i	0	0	0	0	2	242	241	0.83391	10.4783		0	0	0	3		3			B Flavobacterium psychrophilum (strain JIP02/86 / ATCC 49511)	A6GW16_FLAPJ	Probable cell surface protein (Leucine-ri...	3e-19	putative uncharacterized protein
TVAG_319440	91127.m00243	XP_001330718	380	54	261		YES	158	5e-39	260	1.4e-21	DS113231: 18,224 - 19,363 (-)	surface_antigen_BspA-like	380	0	0	0	0			i	0	0	0	0	33	357	325	0.855263	14.1304		1	1	2			0			A Methanosarcina acetivorans	Q8TI67_METAC	Cell surface protein.	1e-22	surface antigen bspa-like
TVAG_320450	91130.m00030	XP_001302341	1001	292	637			136	3e-32	230	9.5e-17	DS114203: 15,783 - 18,785 (-)	Leucine_Rich_Repeat_family_protein	1001	0	0	0	0		o0974-996i	o973-997i	0	1	1	1	85	931	847	0.846154	36.8261		1	0	1		1	1			A Methanosarcina barkeri (strain Fusaro / DSM 804)	Q46B13_METBF	Cell surface protein.	2e-28	leucine rich repeat family protein
TVAG_324970	91362.m00077	XP_001330231	714	97	7			231	5e-61	288	4.2e-24	DS113569: 30,279 - 32,420 (+)	surface_antigen_BspA-like	714	0	0	0	0			o696-712i	0	0	1	0	3	685	683	0.956583	29.6957		1	1	2			0			A Methanosarcina acetivorans	Q8TI67_METAC	Cell surface protein.	2e-44	surface antigen bspa-like
TVAG_325840	91412.m00127	XP_001315235	1112	116	383			224	1e-58	281	1.9e-24	DS113518: 69,225 - 72,560 (-)	surface_antigen_BspA-like	1112	0	0	0	0			i	0	0	0	0	2	1067	1066	0.958633	46.3478		1	1	2			0			A Methanosarcina acetivorans	Q8TI67_METAC	Cell surface protein.	5e-49	surface antigen bspa-like
TVAG_325850	91412.m00116	XP_001315236	850	61	373			248	6e-66	295	2.7e-25	DS113518: 75,300 - 77,849 (+)	surface_antigen_BspA-like	850	0	0	0	0			i	0	0	0	0	1	844	844	0.992941	36.6957		1	0	1			0			A Methanosarcina acetivorans	Q8TI67_METAC	Cell surface protein.	2e-58	surface antigen bspa-like
TVAG_325860	91412.m00102	XP_001315237	359	61	374			202	3e-52	235	1.5e-18	DS113518: 81,030 - 82,106 (+)	surface_antigen_BspA-like	359	0	0	0	0			i	0	0	0	0	3	345	343	0.955432	14.913		1	0	1			0			B Shewanella pealeana ATCC 700345	A0X1P9_9GAMM	FNIP precursor.	9e-37	surface antigen bspa-like
TVAG_327480	91508.m00041	XP_001305369	610	14	327		YES	293	2e-79	493	6.8e-48	DS113967: 9,095 - 11,786 (-)	surface_antigen_BspA-like	610	0	0	0	0			i	0	0	0	0	32	609	578	0.947541	25.1304		1	3	4	2		2			A Methanosarcina barkeri (strain Fusaro / DSM 804)	Q46B13_METBF	Cell surface protein.	3e-78	surface antigen bspa-like
TVAG_328460	91548.m00112	XP_001313013	629	95	150			214	1e-55	288	8e-26	DS113614: 21,468 - 23,354 (+)	surface_antigen_BspA-like	629	0	0	0	0			i	0	0	0	0	26	587	562	0.893482	24.4348		1	0	1		1	1			A Methanosarcina barkeri (strain Fusaro / DSM 804)	Q46B13_METBF	Cell surface protein.	2e-45	surface antigen bspa-like
TVAG_329770	91570.m00033	XP_001300472	230	34	8			96	3e-20	176	1.3e-13	DS114434: 6,271 - 6,960 (-)	hypothetical_protein	230	0	0	0	0			i	0	0	0	0	3	201	199	0.865217	8.65217		0	0	0			0			A Methanosarcina barkeri (strain Fusaro / DSM 804)	Q46B13_METBF	Cell surface protein.	4e-13	putative uncharacterized protein
TVAG_329780	91570.m00030	XP_001300473	485	97	28			184	2e-46	237	3.6e-18	DS114434: 6,988 - 8,442 (-)	surface_antigen_BspA-like	485	0	0	0	0			i	0	0	0	0	1	480	480	0.989691	20.8696		1	1	2			0			B Bacteroides forsythus (Tannerella forsythensis)	O68831_BACFO	Surface antigen BspA.	1e-31	surface antigen bspa-like
TVAG_333530	91770.m00083	XP_001311619	320	173	365			132	5e-31	236	2.9e-20	DS113665: 3,277 - 4,236 (-)	surface_antigen_BspA-like	320	0	0	0	0			i	0	0	0	0	3	298	296	0.925	12.8696		1	0	1			0			A Methanococcus vannielii SB	A6UNW5_METVA	Cell surface protein.	6e-23	surface antigen bspa-like
TVAG_333540	91770.m00082	XP_001311620	783	61	372			210	2e-54	292	1.1e-24	DS113665: 4,346 - 6,694 (-)	surface_antigen_BspA-like	783	0	0	0	0			i	0	0	0	0	17	755	739	0.943806	32.1304		1	1	2			0			A Methanosarcina acetivorans	Q8TI67_METAC	Cell surface protein.	2e-49	surface antigen bspa-like
TVAG_333550	91770.m00104	XP_001311621	537	116	384			197	2e-50	227	6.9e-17	DS113665: 8,208 - 9,818 (+)	hypothetical_protein	537	0	0	0	0	o264-286		i	1	0	0	0	15	513	499	0.929236	21.6957		1	0	1			0			B Shewanella pealeana ATCC 700345	A0X1P9_9GAMM	FNIP precursor.	5e-33	putative uncharacterized protein
TVAG_336800	91920.m00123	XP_001317511	151	127	134			65	1e-10	115	5.8e-07	DS113452: 6,108 - 6,560 (-)	surface_antigen_BspA-like	151	0	0	0	0			i	0	0	0	0	11	107	97	0.642384	4.21739		1	1	2			0			B Clostridium phytofermentans ISDg	Q1FME8_9CLOT	GLUG precursor.	9e-09	surface antigen bspa-like
TVAG_336850	91920.m00129	XP_001317516	132	199	589			84	2e-16	163	3.5e-12	DS113452: 19,332 - 19,727 (-)	hypothetical_protein	132	0	0	0	0			i	0	0	0	0	2	131	130	0.984848	5.65217		0	0	0			0			A Methanosarcina acetivorans	Q8TI67_METAC	Cell surface protein.	2e-12	putative uncharacterized protein
TVAG_336860	91920.m00124	XP_001317517	463	309	598			170	2e-42	233	2e-19	DS113452: 20,038 - 21,426 (+)	hypothetical_protein	463	0	0	0	0			i	0	0	0	0	24	439	416	0.898488	18.087		1	0	1			0			A Methanosarcina barkeri (strain Fusaro / DSM 804)	Q46B13_METBF	Cell surface protein.	6e-23	putative uncharacterized protein
TVAG_336870	91920.m00111	XP_001317518	323	310	596			58	1e-08	not hit	not hit	DS113452: 21,427 - 22,395 (+)		323	0	0	0	0	i276-302_98-112	o0283-305i	o283-306i	2	1	1	1	1	87	87	0.26935	3.78261		0	0	0			0
TVAG_336880	91920.m00114	XP_001317519	391	176	590			143	3e-34	258	3.6e-21	DS113452: 23,010 - 24,182 (-)	surface_antigen_BspA-like	391	0	0	0	0	o207-228_358-385	o0361-383i	o361-383i	2	1	1	1	3	198	196	0.501279	8.52174		0	1	1			0			B Bacteroides forsythus (Tannerella forsythensis)	O68831_BACFO	Surface antigen BspA.	6e-24	surface antigen bspa-like
TVAG_336890	91920.m00126	XP_001317520	722	159	610			175	7e-44	218	1.3e-15	DS113452: 24,309 - 26,474 (-)	hypothetical_protein	722	1	0	1	1			n4-11c19/20o	0	0	0	0	65	703	639	0.885042	27.7826		0	0	0	1		1			A Methanosarcina barkeri (strain Fusaro / DSM 804)	Q46B13_METBF	Cell surface protein.	6e-32	putative uncharacterized protein
TVAG_336900	91920.m00117	XP_001317521	1009	101	597			197	1e-50	280	9.2e-23	DS113452: 27,185 - 30,211 (+)	surface_antigen_BspA-like	1009	0	0	0	0		o0969-991i	o969-992i	0	1	1	1	67	780	714	0.707631	31.0435		1	0	1			0			A Methanosarcina acetivorans	Q8TI67_METAC	Cell surface protein.	6e-43	surface antigen bspa-like
TVAG_337780	91962.m00128	XP_001315201	471	114	605			207	9e-54	284	4.5e-24	DS113519: 82,614 - 84,026 (-)	cell_surface_protein_putative	471	0	0	0	0			i	0	0	0	0	49	468	420	0.89172	18.2609		0	0	0			0			A Methanosarcina barkeri (strain Fusaro / DSM 804)	Q46B13_METBF	Cell surface protein.	4e-34	cell surface protein, putative
TVAG_338210	91975.m00028	XP_001302758	602	40	135			244	1e-64	305	2.4e-30	DS114162: 15,346 - 17,151 (-)	surface_antigen_BspA-like	602	0	0	0	0			i	0	0	0	0	38	560	523	0.868771	22.7391		1	1	2	1		1			A Methanosarcina acetivorans	Q8TI67_METAC	Cell surface protein.	1e-46	surface antigen bspa-like
TVAG_338500	91986.m00062	XP_001306181	648	29	176			258	5e-69	324	3.5e-29	DS113922: 9,376 - 11,319 (-)	surface_antigen_BspA-like	648	0	0	0	0	i534-555		i	1	0	0	0	4	591	588	0.907407	25.5652		1	2	3			0			A Methanosarcina barkeri (strain Fusaro / DSM 804)	Q46B13_METBF	Cell surface protein.	6e-52	surface antigen bspa-like
TVAG_338570	91986.m00054	XP_001306188	141	239	177			66	3e-11	136	3e-09	DS113922: 24,665 - 25,087 (+)	surface_antigen_BspA-like	141	0	0	0	0	i28-43		i	1	0	0	0	6	84	79	0.560284	3.43478		1	1	2			0			B Clostridium beijerinckii NCIMB 8052	A6LYD6_CLOBE	Putative cell wall binding repeat-contain...	3e-10	surface antigen bspa-like
TVAG_339090	92022.m00066	XP_001306716	666	214	828		YES	184	1e-46	266	3e-21	DS113892: 16,596 - 18,593 (+)	surface_antigen_BspA-like	666	0	0	0	0			i	0	0	0	0	89	665	577	0.866366	25.087		0	0	0		1	1			A Methanosarcina acetivorans	Q8TI67_METAC	Cell surface protein.	1e-31	surface antigen bspa-like
TVAG_339150	92022.m00064	XP_001306722	561	32	216		YES	207	2e-53	312	4.3e-28	DS113892: 30,593 - 32,275 (+)	surface_antigen_BspA-like	561	0	0	0	0			i	0	0	0	0	1	555	555	0.989305	24.1304		1	2	3			0			A Methanosarcina barkeri (strain Fusaro / DSM 804)	Q46B13_METBF	Cell surface protein.	3e-43	surface antigen bspa-like
TVAG_339160	92022.m00065	XP_001306723	138	127	143			73	4e-13	146	2.5e-10	DS113892: 32,550 - 32,963 (+)	surface_antigen_BspA-like	138	0	0	0	0			i	0	0	0	0	2	80	79	0.572464	3.43478		1	1	2			0			B Flavobacterium psychrophilum (strain JIP02/86 / ATCC 49511)	A6GW22_FLAPJ	Probable cell surface protein (Leucine-ri...	1e-09	surface antigen bspa-like
TVAG_341990	92116.m00093	XP_001315820	1526	215	349	Two exons		235	4e-62	309	3.3e-28	DS113500: 38,625 - 43,202 (+)	surface_antigen_BspA-like	1526	0	0	0	0			i	0	0	0	0	2	1492	1491	0.977064	64.8261		1	2	3	1		1	M-LI_DOWN		A Methanosarcina acetivorans	Q8TI67_METAC	Cell surface protein.	2e-51	surface antigen bspa-like
TVAG_343760	92153.m00228	XP_001325770	971	202	487			218	6e-57	297	6.9e-26	DS113284: 149,924 - 152,836 (-)	surface_antigen_BspA-like	971	0	0	0	0	o922-946	o0923-945i	o921-947i	1	1	1	1	12	895	884	0.910402	38.4348		1	1	2		1	1			A Methanosarcina acetivorans	Q8TI67_METAC	Cell surface protein.	1e-57	surface antigen bspa-like
TVAG_344670	92202.m00007	XP_001297948	863	235	600			185	4e-47	230	7.6e-17	DS115102: 3,388 - 5,976 (-)	surface_antigen_BspA-like	863	1	1	2	1			n3-14c19/20o	0	0	0	0	65	816	752	0.871379	32.6957		1	0	1			0			A Methanosarcina acetivorans	Q8TI67_METAC	Cell surface protein.	5e-49	surface antigen bspa-like
TVAG_345000	92207.m00088	XP_001330279	737	222	72			211	1e-54	258	3.4e-20	DS113566: 47,974 - 50,591 (+)	Leucine_Rich_Repeat_family_protein	737	0	0	0	0	o188-210		i	1	0	0	0	3	693	691	0.937585	30.0435		1	0	1	1		1			A Methanosarcina acetivorans	Q8TI67_METAC	Cell surface protein.	8e-45	leucine rich repeat family protein
TVAG_346720	92286.m00097	XP_001310600	852	11	794			236	4e-62	322	1.1e-28	DS113705: 10,435 - 12,990 (+)	surface_antigen_BspA-like	852	0	0	0	0	o72-86_373-389		i	2	0	0	0	2	842	841	0.987089	36.5652		1	2	3			0			A Methanosarcina acetivorans	Q8TI67_METAC	Cell surface protein.	8e-70	surface antigen bspa-like
TVAG_347510	92321.m00056	XP_001306394	1038	313	845			236	4e-62	282	6.1e-23	DS113911: 31,992 - 35,105 (-)	surface_antigen_BspA-like	1038	0	0	0	0		o0976-998i	o976-1000i	0	1	1	1	39	863	825	0.794798	35.8696		1	0	1			0			A Methanosarcina acetivorans	Q8TI67_METAC	Cell surface protein.	2e-55	surface antigen bspa-like
TVAG_347640	92335.m00002	XP_001285293	349	207	321			180	2e-45	294	8.4e-27	DS132260: 108 - 1,156 (+)	surface_antigen_BspA-like	349	0	0	0	0	o124-147		o125-144i	1	0	1	0	9	349	341	0.977077	14.8261		1	1	2			0			A Methanosarcina acetivorans	Q8TI67_METAC	Cell surface protein.	9e-33	surface antigen bspa-like (fragment)
TVAG_348100	92349.m00231	XP_001328723	828	79	191			216	2e-56	291	1.8e-24	DS113241: 74,400 - 76,883 (+)	surface_antigen_BspA-like	828	0	0	0	0	i664-684		i	1	0	0	0	19	800	782	0.944444	34		1	3	4		1	1			A Methanosarcina barkeri (strain Fusaro / DSM 804)	Q46B13_METBF	Cell surface protein.	1e-53	surface antigen bspa-like
TVAG_348420	92349.m00243	XP_001328755	988	155	630			175	7e-44	241	5.2e-18	DS113241: 150,017 - 152,980 (-)	surface_antigen_BspA-like	988	0	0	0	0	i496-517_957-981	o0959-981i	o961-985i	2	1	1	1	27	797	771	0.780364	33.5217		1	0	1			0			A Methanosarcina acetivorans	Q8TI67_METAC	Cell surface protein.	2e-30	surface antigen bspa-like
TVAG_348430	92349.m00210	XP_001328756	178	295	881			51	1e-06	not hit	not hit	DS113241: 154,019 - 154,552 (+)	hypothetical protein TVAG_348430	178	0	0	0	0			i	0	0	0	0	33	163	131	0.735955	5.69565		1	0	1			0			B Eubacterium ventriosum ATCC 27560	ZP_02026084	hypothetical protein EUBVEN_01340	6e-05	surface antigen BspA-like
TVAG_348460	92349.m00201	XP_001328759	346	185	645			90	2e-18	155	3.5e-09	DS113241: 160,924 - 161,961 (-)	conserved_hypothetical_protein	346	0	0	0	0			i	0	0	0	0	6	307	302	0.872832	13.1304		0	0	0			0			B Flavobacterium psychrophilum (strain JIP02/86 / ATCC 49511)	A6GW20_FLAPJ	Probable cell surface protein (Leucine-ri...	2e-09	putative uncharacterized protein
TVAG_348470	92349.m00238	XP_001328760	642	106	669			191	1e-48	210	8.4e-15	DS113241: 162,847 - 164,772 (+)	surface_antigen_BspA-like	642	0	0	0	0	i343-366		i	1	0	0	0	89	574	486	0.757009	21.1304		1	0	1			0			A Methanosarcina acetivorans	Q8TI67_METAC	Cell surface protein.	2e-28	surface antigen bspa-like
TVAG_348480	92349.m00260	XP_001328761	550	200	664			154	1e-37	258	1.7e-20	DS113241: 164,782 - 166,431 (+)	surface_antigen_BspA-like	550	0	0	0	0	i454-476	o0456-478i	o453-478i	1	1	1	1	2	283	282	0.512727	12.2609		0	1	1			0			B Flavobacterium psychrophilum (strain JIP02/86 / ATCC 49511)	A6GW16_FLAPJ	Probable cell surface protein (Leucine-ri...	1e-18	surface antigen bspa-like
TVAG_348490	92349.m00263	XP_001328762	799	155	634			149	3e-36	211	9.3e-15	DS113241: 167,285 - 169,681 (-)	surface antigen Bsp, putative	799	0	0	0	0	o761-792	o0768-790i	o769-793i	1	1	1	1	2	695	694	0.868586	30.1739		1	0	1			0			A Methanosarcina acetivorans	Q8TI67_METAC	Cell surface protein.	4e-20	surface antigen bspa-like
TVAG_348500	92349.m00209	XP_001328763	1143	200	666			208	7e-54	315	1.1e-27	DS113241: 171,577 - 175,005 (+)	surface_antigen_BspA-like	1143	0	0	0	0		o1053-1075i	o1050-1075i	0	1	1	1	52	783	732	0.64042	31.8261		1	1	2			0			A Methanosarcina acetivorans	Q8TI67_METAC	Cell surface protein.	7e-43	surface antigen bspa-like
TVAG_348520	92349.m00246	XP_001328765	320	185	635			66	2e-11	108	0.00057	DS113241: 178,118 - 179,077 (-)	hypothetical protein TVAG_348520	320	0	0	0	0			i	0	0	0	0	4	278	275	0.859375	11.9565		1	0	1			0			B Eubacterium ventriosum ATCC 27560	A5Z887_9FIRM	Putative uncharacterized protein.	2e-06	putative uncharacterized protein
TVAG_348530	92349.m00217	XP_001328766	184	185	646			80	2e-15	164	2.7e-12	DS113241: 180,469 - 181,020 (-)	cell_surface_protein_putative	184	0	0	0	0			i	0	0	0	0	23	181	159	0.86413	6.91304		1	0	1			0			B Flavobacterium psychrophilum (strain JIP02/86 / ATCC 49511)	A6GW16_FLAPJ	Probable cell surface protein (Leucine-ri...	7e-10	cell surface protein, putative
TVAG_348540	92349.m00196	XP_001328767	835	200	665			198	8e-51	276	2.6e-22	DS113241: 182,758 - 185,262 (+)	hypothetical protein TVAG_039290	835	0	0	0	0	i742-765	o0743-765i	o742-766i	1	1	1	1	3	459	457	0.547305	19.8696		0	1	1			0			A Methanosarcina barkeri (strain Fusaro / DSM 804)	Q46B13_METBF	Cell surface protein.	9e-26	surface antigen bspa-like
TVAG_349960	92424.m00044	XP_001305579	519	249	548			228	5e-60	356	2.4e-33	DS113955: 16,404 - 17,960 (-)	conserved_hypothetical_protein	519	0	0	0	0	i476-499	o0475-497i	o475-497i	1	1	1	1	1	379	379	0.73025	16.4783		1	0	1			0			B Bacteroides forsythus (Tannerella forsythensis)	O68831_BACFO	Surface antigen BspA.	3e-32	putative uncharacterized protein
TVAG_349980	92424.m00054	XP_001305581	562	249	549			234	8e-62	405	1.4e-38	DS113955: 20,919 - 22,604 (-)	surface_antigen_Bsp_putative	562	1	1	2	1	i519-542	o0518-540i	n2-11c19/20o518-540i	1	1	1	1	8	422	415	0.738434	18.0435		1	1	2			0			B Bacteroides forsythus (Tannerella forsythensis)	O68831_BACFO	Surface antigen BspA.	7e-34	surface antigen bsp, putative
TVAG_350110	92426.m00066	XP_001313444	667	168	516	with GRD 12 seq		139	4e-33	232	2.9e-17	DS113598: 22,254 - 24,254 (-)	hypothetical_protein	667	0	0	0	0	i647-666		i	1	0	0	0	286	612	327	0.490255	14.2174		1	0	1			0			B Clostridium difficile (strain 630)	Q183Y9_CLOD6	Hypotheticalphage protein.	9e-32	putative uncharacterized protein
TVAG_351800	92477.m00191	XP_001326355	355	326	864			135	4e-32	197	5.6e-14	DS113275: 125,334 - 126,398 (+)	surface_antigen_BspA-like	355	1	0	1	1	o176-195		n2-13c18/19o	1	0	0	0	7	351	345	0.971831	15		1	0	1			0			B Bacteroides forsythus (Tannerella forsythensis)	O68831_BACFO	Surface antigen BspA.	4e-24	surface antigen bspa-like
TVAG_353980	92553.m00050	XP_001308716	896	219	400			211	7e-55	268	3e-21	DS113788: 12,705 - 15,392 (-)	hypothetical_protein	896	0	0	0	1			n2-12c17/18o	0	0	0	0	11	878	868	0.96875	37.7391		0	0	0	1		1			B Treponema denticola	Q73M50_TREDE	Leucine Rich Repeat domain protein.	2e-39	putative uncharacterized protein
TVAG_354050	92553.m00064	XP_001308723	373	324	812			86	5e-17	119	4.5e-05	DS113788: 27,149 - 28,267 (+)	hypothetical protein TVAG_354050	373	0	0	0	0			o354-371i	0	0	1	0	1	296	296	0.793566	12.8696		0	0	0			0			B Bacteroides forsythus (Tannerella forsythensis)	O68831_BACFO	Surface antigen BspA.	2e-05	putative uncharacterized protein
TVAG_354990	92580.m00112	XP_001320663	948	115	579			208	7e-54	332	1.4e-31	DS113378: 60,670 - 63,513 (+)	surface_antigen_BspA-like	948	0	0	0	0	o909-935	o0913-935i	o912-935i	1	1	1	1	77	894	818	0.862869	35.5652		1	0	1			0			A Methanosarcina acetivorans	Q8TI67_METAC	Cell surface protein.	7e-57	surface antigen bspa-like
TVAG_355160	92580.m00130	XP_001320680	924	31	405			304	5e-83	444	1e-41	DS113378: 96,284 - 99,055 (+)	surface antigen BspA-like	924	1	0	1	0	o873-896	o0874-896i	o875-896i	1	1	1	1	10	775	766	0.829004	33.3043	30	1	5	6			0	R-NO	R-NO	A Methanosarcina acetivorans	Q8TI67_METAC	Cell surface protein.	8e-82	surface antigen bspa-like
TVAG_355170	92580.m00145	XP_001320681	625	168	510	with GRD 12 seq		151	9e-37	249	2.7e-19	DS113378: 100,632 - 102,506 (-)	surface_antigen_BspA-like	625	0	0	0	0	o599-623	o0700-619i	o599-619i	1	1	1	1	285	535	251	0.4016	10.913		1	2	3			0			A Methanosarcina acetivorans	Q8TI67_METAC	Cell surface protein.	4e-26	surface antigen bspa-like
TVAG_355370	92602.m00069	XP_001310106	513	135	675	interupted?		133	2e-31	157	4.7e-09	DS113726: 51 - 1,589 (-)	hypothetical_protein	513	0	0	0	0			i	0	0	0	0	2	322	321	0.625731	13.9565		1	0	1			0			A Methanosarcina barkeri (strain Fusaro / DSM 804)	Q46B13_METBF	Cell surface protein.	8e-13	putative uncharacterized protein
TVAG_355510	92602.m00071	XP_001310120	316	82	140			128	7e-30	254	2.5e-22	DS113726: 50,691 - 51,638 (-)	surface_antigen_BspA-like	316	0	0	0	0			i	0	0	0	0	2	310	309	0.977848	13.4348		1	1	2			0			A Methanosarcina acetivorans	Q8TI67_METAC	Cell surface protein.	2e-26	surface antigen bspa-like
TVAG_357390	92712.m00085	XP_001311300	725	251	829			185	6e-47	218	1.3e-15	DS113678: 18,402 - 20,576 (-)	surface_antigen_BspA-like	725	0	0	0	0	o574-602	o0580-602i	o577-601i	1	1	1	1	3	509	507	0.69931	22.0435		1	0	1			0			A Methanosarcina acetivorans	Q8TI67_METAC	Cell surface protein.	3e-33	surface antigen bspa-like
TVAG_357400	92712.m00093	XP_001311301	256	7	886			86	4e-17	165	6.7e-11	DS113678: 21,078 - 21,845 (-)	Leucine_Rich_Repeat_family_protein	256	0	0	0	0	i213-234		i	1	0	0	0	47	230	184	0.71875	8		0	0	0			0			B Bacteroides forsythus (Tannerella forsythensis)	O68831_BACFO	Surface antigen BspA.	5e-12	leucine rich repeat family protein
TVAG_357470	92712.m00098	XP_001311308	740	33	23			246	3e-65	288	4.5e-24	DS113678: 36,000 - 38,219 (+)	surface_antigen_BspA-like	740	0	0	0	0			i	0	0	0	0	3	694	692	0.935135	30.087		1	1	2			0			A Methanosarcina acetivorans	Q8TI67_METAC	Cell surface protein.	2e-50	surface antigen bspa-like
TVAG_358150	92720.m00101	XP_001318748	593	112	736			226	2e-59	297	4.8e-28	DS113421: 23,011 - 24,789 (-)	surface_antigen_BspA-like	593	0	0	0	0			i	0	0	0	0	5	440	436	0.735245	18.9565		1	1	2			0			B Bacteroides forsythus (Tannerella forsythensis)	O68831_BACFO	Surface antigen BspA.	2e-32	surface antigen bspa-like
TVAG_358210	92720.m00085	XP_001318754	958	11	796			245	4e-65	317	4.8e-28	DS113421: 37,748 - 40,836 (-)	Leucine_Rich_Repeat_family_protein	958	0	0	0	0	o921-937		i	1	0	0	0	3	946	944	0.985386	41.0435		1	3	4	1		1			A Methanosarcina acetivorans	Q8TI67_METAC	Cell surface protein.	8e-66	leucine rich repeat family protein
TVAG_359480	92757.m00277	XP_001328562	574	31	415			309	3e-84	404	1.8e-38	DS113243: 17,889 - 19,610 (+)	surface_antigen_BspA-like	574	0	0	0	0			i	0	0	0	0	9	554	546	0.95122	23.7391		1	4	5			0			B Treponema denticola	Q73M50_TREDE	Leucine Rich Repeat domain protein.	1e-62	surface antigen bspa-like
TVAG_361500	92800.m00041	XP_001302536	557	261	479			231	1e-60	319	7e-29	DS114185: 17,431 - 19,101 (-)	surface_antigen_BspA-like	557	0	0	0	0			i	0	0	0	0	6	552	547	0.982047	23.7826		1	1	2			0			B Bacteroides forsythus (Tannerella forsythensis)	O68831_BACFO	Surface antigen BspA.	7e-50	surface antigen bspa-like
TVAG_364460	92880.m00186	XP_001322944	816	85	451			296	1e-80	404	1.5e-37	DS113333: 88,272 - 90,719 (+)	choline binding protein, putative	816	0	0	0	0	i770-793_269-283	o0771-793i	o770-794i	2	1	1	1	2	718	717	0.878676	31.1739		1	4	5			0			A Methanosarcina acetivorans	Q8TI67_METAC	Cell surface protein.	3e-87	surface antigen bspa-like
TVAG_365610	92921.m00332	XP_001581039	1012	248	846			187	1e-47	267	3.4e-21	DS113201: 74,208 - 77,277 (+)	surface_antigen_BspA-like	1012	0	0	0	0		o0961-983i	o961-984i	0	1	1	1	41	793	753	0.744071	32.7391		1	1	2	3		3			A Methanosarcina acetivorans	Q8TI67_METAC	Cell surface protein.	1e-53	surface antigen bspa-like
TVAG_365890	92921.m00317	XP_001581067	275	22	107			107	2e-23	224	6.5e-19	DS113201: 143,107 - 143,931 (-)	hypothetical_protein	275	0	0	0	0			i	0	0	0	0	4	253	250	0.909091	10.8696		1	0	1			0			A Methanosarcina acetivorans	Q8TI67_METAC	Cell surface protein.	2e-18	putative uncharacterized protein
TVAG_366150	92921.m00357	XP_001581093	850	86	577			216	4e-56	293	7.2e-25	DS113201: 199,469 - 202,018 (-)	hypothetical protein TVAG_429260	850	0	0	0	0	o802-826	o0805-827i	o805-827i	1	1	1	1	2	826	825	0.970588	35.8696		1	0	1			0			A Methanosarcina acetivorans	Q8TI67_METAC	Cell surface protein.	9e-58	surface antigen bspa-like
TVAG_367540	92995.m00068	XP_001312690	1824	215	347			224	1e-58	320	3e-29	DS113626: 31,911 - 37,382 (+)	surface_antigen_BspA-like	1824	0	0	0	0			i	0	0	0	0	2	1806	1805	0.989583	78.4783		1	3	4			0			B Treponema denticola	Q73M50_TREDE	Leucine Rich Repeat domain protein.	1e-50	surface antigen bspa-like
TVAG_368225	93040.m00054	XP_001308356	1219	183	352			284	7e-77	376	3.6e-34	DS113806: 32,382 - 36,038 (+)	surface_antigen_BspA-like	1219	0	0	0	0			i	0	0	0	0	3	1123	1121	0.919606	48.7391		1	1	2			0			A Methanosarcina acetivorans	Q8TI67_METAC	Cell surface protein.	1e-78	surface antigen bspa-like
TVAG_369190	93091.m00068	XP_001308939	384	302	847		YES	150	2e-36	198	1.6e-15	DS113778: 7,919 - 9,070 (+)	surface_antigen_BspA-like	384	0	0	0	0			i	0	0	0	0	2	380	379	0.986979	16.4783		0	1	1			0			B Bacteroides forsythus (Tannerella forsythensis)	O68831_BACFO	Surface antigen BspA.	3e-22	surface antigen bspa-like
TVAG_370050	93129.m00066	XP_001315000	736	102	447			311	9e-85	422	1.1e-39	DS113525: 67,489 - 69,696 (-)	surface_antigen_BspA-like	736	0	0	0	0			i	0	0	0	0	16	698	683	0.927989	29.6957		1	3	4	1	1	2			A Methanosarcina acetivorans	Q8TI67_METAC	Cell surface protein.	3e-85	surface antigen bspa-like
TVAG_372260	93205.m00038	XP_001307730	415	153	431			243	2e-64	313	8.1e-29	DS113837: 46,810 - 48,054 (-)	surface_antigen_BspA-like	415	1	0	1	0			i	0	0	0	0	9	407	399	0.961446	17.3478		0	1	1			0			B Bacteroides forsythus (Tannerella forsythensis)	O68831_BACFO	Surface antigen BspA.	4e-45	surface antigen bspa-like
TVAG_372300	93206.m00030	XP_001302448	483	166	662			62	5e-10	not hit	not hit	DS114193: 11,332 - 12,780 (-)	hypothetical protein TVAG_372300	483	0	0	0	0	i29-53_382-409	i030-52o077-89i110-132o0388-410i	o30-47i68-87o386-410i	2	4	3	1	5	224	220	0.455487	9.56522		0	0	0			0			B Anaerofustis stercorihominis DSM 17244	ZP_02860961	hypothetical protein ANASTE_00152	0.003	surface antigen BspA-like
TVAG_372310	93206.m00039	XP_001302449	154	295	661			62	7e-10	136	3e-09	DS114193: 13,024 - 13,485 (-)	surface_protein_putative	154	0	0	0	0			i	0	0	0	0	1	150	150	0.974026	6.52174		1	0	1			0			B Treponema denticola	Q73Q69_TREDE	Surface protein, putative.	2e-07	surface protein, putative
TVAG_372320	93206.m00027	XP_001302450	150	295	644			48	1e-05	not hit	not hit	DS114193: 13,755 - 14,204 (-)		150	0	0	0	0			i	0	0	0	0	81	142	62	0.413333	2.69565		1	0	1			0
TVAG_372330	93206.m00031	XP_001302451	318	375	626			52	6e-07	not hit	not hit	DS114193: 16,369 - 17,322 (+)		318	0	0	0	0	i280-307	o0285-307i	o284-308i	1	1	1	1	8	187	180	0.566038	7.82609		0	0	0			0
TVAG_372520	93216.m00110	XP_001314499	741	124	48			240	2e-63	356	1.7e-32	DS113546: 18,497 - 20,719 (-)	surface_antigen_BspA-like	741	0	0	0	0	i555-576		i	1	0	0	0	28	738	711	0.959514	30.913		1	1	2			0			A Methanosarcina acetivorans	Q8TI67_METAC	Cell surface protein.	8e-53	surface antigen bspa-like
TVAG_373530	93239.m00041	XP_001305684	224	3	573		YES	56	3e-08	not hit	not hit	DS113948: 1,483 - 2,154 (+)		224	0	0	0	0			i	0	0	0	0	23	222	200	0.892857	8.69565		0	0	0			0
TVAG_373540	93239.m00040	XP_001305685	541	114	603			167	2e-41	238	3.8e-18	DS113948: 2,492 - 4,114 (-)	cell_surface_protein_putative	541	0	0	0	0			i	0	0	0	0	4	539	536	0.990758	23.3043		1	0	1			0			A Methanosarcina acetivorans	Q8TI67_METAC	Cell surface protein.	4e-30	cell surface protein, putative
TVAG_375480	93300.m00025	XP_001300375	494	96	541			284	7e-77	731	4.1e-73	DS114451: 8,566 - 10,047 (-)	surface_antigen_BspA-like	494	0	0	0	0	i448-472	o0450-472i	o446-473i	1	1	1	1	19	408	390	0.789474	16.9565		1	2	3			0			B Bacteroides forsythus (Tannerella forsythensis)	O68831_BACFO	Surface antigen BspA.	4e-45	surface antigen bspa-like
TVAG_375660	93316.m00039	XP_001303105	554	177	830			195	4e-50	321	4.1e-29	DS114130: 15,655 - 17,316 (-)	surface_antigen_BspA-like	554	0	0	0	0	i507-530_254-268	o0508-530i	o508-530i	2	1	1	1	3	468	466	0.841155	20.2609		1	0	1			0			A Methanosarcina acetivorans	Q8TI67_METAC	Cell surface protein.	3e-39	surface antigen bspa-like
TVAG_376320	93340.m00044	XP_001303506	257	321	765			122	8e-28	206	6.5e-17	DS114097: 19,645 - 20,415 (-)	leucine_rich_repeat_protein_putative	257	1	0	1	0			i	0	0	0	0	1	246	246	0.957198	10.6957		0	0	0			0			A Methanosarcina acetivorans	Q8TI64_METAC	Cell surface protein.	3e-16	leucine-rich repeat protein, putative
TVAG_376540	93348.m00033	XP_001304472	264	170	452			175	7e-44	313	8.1e-29	DS114029: 25,866 - 26,657 (-)	hypothetical_protein	264	0	0	0	0			i	0	0	0	0	6	231	226	0.856061	9.82609		1	0	1	1		1			A Methanosarcina barkeri (strain Fusaro / DSM 804)	Q46B13_METBF	Cell surface protein.	4e-27	putative uncharacterized protein
TVAG_376550	93348.m00041	XP_001304473	197	173	866			75	8e-14	143	1.6e-09	DS114029: 26,829 - 27,419 (-)	hypothetical_protein	197	1	0	1	0			i	0	0	0	0	49	196	148	0.751269	6.43478		0	0	0	1		1			B Bacteroides forsythus (Tannerella forsythensis)	O68831_BACFO	Surface antigen BspA.	7e-07	putative uncharacterized protein
TVAG_379520	93444.m00171	XP_001323593	400	352	704			114	2e-25	190	5.4e-13	DS113320: 23,576 - 25,078 (+)	hypothetical_protein	400	0	0	0	0			i	0	0	0	0	3	309	307	0.7675	13.3478		0	0	0	1		1			B Bacteroides forsythus (Tannerella forsythensis)	O68831_BACFO	Surface antigen BspA.	1e-19	putative uncharacterized protein
TVAG_380010	93446.m00229	XP_001327114	180	4	896			53	4e-07	115	1.4e-05	DS113263: 40,700 - 41,253 (+)	cell_surface_protein_putative	180	0	0	0	0			i	0	0	0	0	32	130	99	0.55	4.30435		0	0	0	1		1			A Methanococcus maripaludis C7	A6VF60_METMP	Putative uncharacterized protein.	1e-07	cell surface protein, putative
TVAG_380080	93446.m00187	XP_001327121	264	230	706			65	8e-11	not hit	not hit	DS113263: 61,625 - 62,416 (-)	hypothetical protein TVAG_380080	264	0	0	0	0	i18-34		i	1	0	0	0	1	181	181	0.685606	7.86957		1	0	1			0			A Methanosarcina acetivorans C2A	NP_619149	cell surface protein	7e-06	surface antigen BspA-like
TVAG_382050	93515.m00149	XP_001330058	300	294	831			128	7e-30	243	4.6e-21	DS113583: 65,436 - 66,335 (-)	surface_antigen_BspA-like	300	0	0	0	0			i	0	0	0	0	3	193	191	0.636667	8.30435		1	0	1			0			B Clostridium beijerinckii NCIMB 8052	A6LYA7_CLOBE	Putative cell wall binding repeat-contain...	1e-21	surface antigen bspa-like
TVAG_382250	93519.m00034	XP_001306510	593	387	809			75	6e-14	135	1.6e-06	DS113904: 36,858 - 38,636 (-)	surface_antigen_BspA-like	593	0	0	0	0	o486-508	o0487-509i	o487-509i	1	1	1	1	11	365	355	0.598651	15.4348		0	0	0			0			B Flavobacterium psychrophilum (strain JIP02/86 / ATCC 49511)	A6GW09_FLAPJ	Probable cell surface protein (Leucine-ri...	9e-06	surface antigen bspa-like
TVAG_382260	93519.m00041	XP_001306511	452	395	906			69	6e-12	119	6.1e-05	DS113904: 39,265 - 40,620 (-)	hypothetical_protein	452	0	0	0	0			i	0	0	0	0	12	438	427	0.94469	18.5652		0	0	0			0			B Mycoplasma mycoides subsp. mycoides SC	Q6MSU3_MYCMS	Conserved hypothetical transmembrane protein.	1e-06	putative uncharacterized protein
TVAG_383590	93576.m00086	XP_001330510	928	291	527			261	6e-70	321	9.8e-30	DS113548: 54,303 - 57,086 (+)	hypothetical protein TVAG_149670	928	0	0	0	0	o530-551_883-906	o0882-904i	o882-907i	2	1	1	1	52	688	637	0.686422	27.6957		1	2	3	5		5	High EST hits	High EST hits	A Methanosarcina acetivorans	Q8TI67_METAC	Cell surface protein.	2e-61	surface antigen bspa-like
TVAG_390020	93835.m00214	XP_001325828	570	14	308			290	2e-78	504	4.7e-49	DS113283: 120,730 - 122,439 (+)	surface_antigen_BspA-like	570	0	0	0	0	o411-433		i	1	0	0	0	1	539	539	0.945614	23.4348		1	3	4			0			A Methanosarcina acetivorans	Q8TI67_METAC	Cell surface protein.	1e-61	surface antigen bspa-like
TVAG_390080	93835.m00247	XP_001325834	419	14	319		YES	190	2e-48	343	5.4e-32	DS113283: 134,061 - 135,317 (+)	surface_antigen_BspA-like	419	0	0	0	0			i	0	0	0	0	2	399	398	0.949881	17.3043		1	1	2			0			A Methanosarcina barkeri (strain Fusaro / DSM 804)	Q46B13_METBF	Cell surface protein.	3e-48	surface antigen bspa-like
TVAG_390320	93846.m00117	XP_001316485	559	33	22			247	9e-66	297	1.9e-26	DS113480: 24,011 - 25,687 (+)	surface_antigen_BspA-like	559	0	0	0	0	o262-285		i	1	0	0	0	3	505	503	0.899821	21.8696		1	2	3			0			A Methanosarcina barkeri (strain Fusaro / DSM 804)	Q46B13_METBF	Cell surface protein.	4e-43	surface antigen bspa-like
TVAG_391270	93857.m00341	XP_001581729	777	33	25			240	1e-63	288	5e-24	DS113195: 103,657 - 105,987 (-)	surface_antigen_BspA-like	777	0	0	0	0			i	0	0	0	0	1	744	744	0.957529	32.3478		1	2	3	1		1			A Methanosarcina acetivorans	Q8TI67_METAC	Cell surface protein.	1e-47	surface antigen bspa-like
TVAG_393260	93878.m00258	XP_001326822	801	30	203			256	3e-68	307	4e-27	DS113268: 86,034 - 88,601 (+)	surface_antigen_BspA-like	801	0	0	0	0			i	0	0	0	0	41	744	704	0.878901	30.6087		1	2	3	5		5	High EST hits	High EST hits	A Methanosarcina acetivorans	Q8TI67_METAC	Cell surface protein.	2e-53	surface antigen bspa-like
TVAG_394080	93904.m00271	XP_001327488	103	323	397			60	4e-09	88	0.00048	DS113258: 73,782 - 74,090 (-)	leucine Rich Repeat domain protein, putative	103	0	0	0	0			i	0	0	0	0	1	95	95	0.92233	4.13043		0	0	0			0			B Treponema denticola	Q73M50_TREDE	Leucine Rich Repeat domain protein.	4e-06	leucine rich repeat domain protein, putative
TVAG_394940	93905.m00154	XP_001321545	312	111	76			102	5e-22	188	3.6e-13	DS113360: 80,886 - 81,835 (+)	hypothetical_protein	312	0	0	0	0			i	0	0	0	0	20	311	292	0.935897	12.6957		0	0	0	3		3			A Methanosarcina barkeri (strain Fusaro / DSM 804)	Q46B13_METBF	Cell surface protein.	7e-13	putative uncharacterized protein
TVAG_394970	93905.m00137	XP_001321548	814	111	77			190	1e-48	250	3.5e-19	DS113360: 84,092 - 86,552 (-)	surface_antigen_BspA-like	814	0	0	0	0	i667-692		i	1	0	0	0	20	777	758	0.931204	32.9565		1	1	2	1		1			A Methanosarcina acetivorans	Q8TI67_METAC	Cell surface protein.	6e-48	surface antigen bspa-like
TVAG_396220	93947.m00086	XP_001316659	737	357	887			157	1e-38	178	3.9e-11	DS113475: 51,977 - 54,187 (-)	surface_antigen_BspA-like	737	0	0	0	0	i206-228_290-308_695-721	o0700-722i	o695-722i	3	1	1	1	45	612	568	0.770692	24.6957		1	0	1	1		1			A Methanosarcina acetivorans	Q8TI67_METAC	Cell surface protein.	4e-19	surface antigen bspa-like
TVAG_396460	93954.m00025	XP_001303019	335	356	757			108	6e-24	166	1.8e-10	DS114139: 9,300 - 10,304 (-)	hypothetical_protein	335	0	0	0	0			i	0	0	0	0	3	277	275	0.820896	11.9565		0	0	0			0			A Methanosarcina acetivorans	Q8TI67_METAC	Cell surface protein.	6e-13	putative uncharacterized protein
TVAG_396470	93954.m00028	XP_001303020	949	151	755			157	2e-38	212	9.3e-15	DS114139: 10,554 - 13,424 (-)	surface_antigen_BspA-like	949	0	0	0	0	i548-562		i	1	0	0	0	26	946	921	0.970495	40.0435		1	0	1	1		1			A Methanosarcina acetivorans	Q8TI67_METAC	Cell surface protein.	7e-36	surface antigen bspa-like
TVAG_396820	93986.m00225	XP_001327175	483	47	286			163	2e-40	257	1.5e-20	DS113262: 27,251 - 28,810 (+)	surface_antigen_BspA-like	483	0	0	0	0			i	0	0	0	0	6	436	431	0.89234	18.7391		1	1	2	2		2			A Methanosarcina acetivorans	Q8TI67_METAC	Cell surface protein.	3e-30	surface antigen bspa-like
TVAG_396830	93986.m00178	XP_001327176	308	337	253			90	2e-18	176	9.1e-12	DS113262: 31,501 - 32,424 (+)	hypothetical_protein	308	0	0	0	0			i	0	0	0	0	61	253	193	0.626623	8.3913		0	0	0			0			B Treponema denticola	Q73M50_TREDE	Leucine Rich Repeat domain protein.	4e-11	putative uncharacterized protein
TVAG_396840	93986.m00218	XP_001327177	417	54	270			169	4e-42	254	1.8e-20	DS113262: 32,731 - 34,134 (+)	hypothetical_protein	417	0	0	0	0			i	0	0	0	0	42	370	329	0.788969	14.3043		1	0	1	1		1			B Flavobacterium psychrophilum (strain JIP02/86 / ATCC 49511)	A6GW11_FLAPJ	Probable cell surface protein (Leucine-ri...	6e-29	putative uncharacterized protein
TVAG_396850	93986.m00173	XP_001327178	266	43	291			121	1e-27	218	3e-18	DS113262: 35,710 - 36,507 (+)	conserved_hypothetical_protein	266	0	0	0	0	o250-266		i	1	0	0	0	2	220	219	0.823308	9.52174		0	0	0			0			B Flavobacterium psychrophilum (strain JIP02/86 / ATCC 49511)	A6GW16_FLAPJ	Probable cell surface protein (Leucine-ri...	4e-18	putative uncharacterized protein
TVAG_396960	93986.m00234	XP_001327189	421	43	293			156	2e-38	258	6.2e-21	DS113262: 55,841 - 57,103 (+)	surface_antigen_BspA-like	421	0	0	0	0	i374-395		i	1	0	0	0	50	383	334	0.793349	14.5217		0	1	1			0			B Flavobacterium psychrophilum (strain JIP02/86 / ATCC 49511)	A6GW16_FLAPJ	Probable cell surface protein (Leucine-ri...	2e-27	surface antigen bspa-like
TVAG_396970	93986.m00206	XP_001327190	772	44	296			209	5e-54	286	1e-23	DS113262: 57,274 - 59,765 (+)	surface_antigen_BspA-like	772	0	0	0	0	i492-507		i	1	0	0	0	34	722	689	0.892487	29.9565		1	2	3	2		2	M-HI_UP	M-HI_UP	A Methanosarcina acetivorans	Q8TI67_METAC	Cell surface protein.	1e-45	surface antigen bspa-like
TVAG_396990	93986.m00259	XP_001327192	621	44	294			184	1e-46	242	1.8e-18	DS113262: 61,438 - 63,300 (-)	hypothetical_protein	621	0	0	0	0	i606-619		i	1	0	0	0	29	582	554	0.89211	24.087		0	0	0			0			A Methanosarcina barkeri (strain Fusaro / DSM 804)	Q46B13_METBF	Cell surface protein.	7e-30	putative uncharacterized protein
TVAG_397030	93986.m00253	XP_001327196	774	44	295			176	3e-44	257	4.8e-20	DS113262: 72,325 - 74,646 (+)	Leucine_Rich_Repeat_family_protein	774	0	0	0	0	i388-407		i	1	0	0	0	64	736	673	0.869509	29.2609		1	0	1			0			A Methanosarcina acetivorans	Q8TI67_METAC	Cell surface protein.	9e-36	leucine rich repeat family protein
TVAG_397050	93986.m00238	XP_001327198	424	43	292			153	2e-37	247	1.5e-19	DS113262: 81,249 - 82,520 (+)	leucine_Rich_Repeat_domain_protein	424	0	0	0	0			i	0	0	0	0	26	417	392	0.924528	17.0435		0	0	0			0			B Treponema denticola	Q73M50_TREDE	Leucine Rich Repeat domain protein.	9e-28	leucine rich repeat domain protein, putative
TVAG_397180	93986.m00200	XP_001327210	391	88	271		YES	185	5e-47	282	7.5e-25	DS113262: 119,283 - 120,455 (+)	surface_antigen_BspA-like	391	0	0	0	0	o274-297		i	1	0	0	0	42	371	330	0.84399	14.3478		1	1	2			0			B Bacteroides forsythus (Tannerella forsythensis)	O68831_BACFO	Surface antigen BspA.	7e-32	surface antigen bspa-like
TVAG_397190	93986.m00214	XP_001327211	364	43	288			145	6e-35	245	8.5e-20	DS113262: 120,494 - 121,585 (+)	Leucine_Rich_Repeat_family_protein	364	0	0	0	0			i	0	0	0	0	6	326	321	0.881868	13.9565		0	1	1			0			B Flavobacterium psychrophilum (strain JIP02/86 / ATCC 49511)	A6GW16_FLAPJ	Probable cell surface protein (Leucine-ri...	2e-28	leucine rich repeat family protein
TVAG_397210	93986.m00223	XP_001327213	388	43	289			149	4e-36	246	1.1e-19	DS113262: 123,837 - 125,045 (+)	surface_antigen_BspA-like	388	0	0	0	0			i	0	0	0	0	19	339	321	0.82732	13.9565		0	1	1	1		1	M-HI_UP	M-HI_UP	B Flavobacterium psychrophilum (strain JIP02/86 / ATCC 49511)	A6GW16_FLAPJ	Probable cell surface protein (Leucine-ri...	1e-25	surface antigen bspa-like
TVAG_397220	93986.m00236	XP_001327214	747	44	290			174	1e-43	253	1.3e-19	DS113262: 125,614 - 127,854 (+)	Leucine_Rich_Repeat_family_protein	747	0	0	0	0	i200-224		i	1	0	0	0	23	692	670	0.896921	29.1304		1	0	1	2		2			A Methanosarcina acetivorans	Q8TI67_METAC	Cell surface protein.	2e-40	leucine rich repeat family protein
TVAG_397230	93986.m00222	XP_001327215	755	44	287			180	1e-45	315	4.9e-28	DS113262: 128,408 - 130,920 (+)	surface_antigen_BspA-like	755	0	0	0	0			i	0	0	0	0	43	705	663	0.878146	28.8261		1	2	3	10		10	High EST hits	High EST hits	A Methanosarcina acetivorans	Q8TI67_METAC	Cell surface protein.	3e-45	surface antigen bspa-like
TVAG_398760	94095.m00102	XP_001315574	524	14	313			194	1e-49	314	1.9e-28	DS113507: 24,989 - 26,932 (-)	Leucine_Rich_Repeat_family_protein	524	0	0	0	0	i402-416_478-494		i	2	0	0	0	22	373	352	0.671756	15.3043		1	0	1	3	1	4			A Methanosarcina barkeri (strain Fusaro / DSM 804)	Q46B13_METBF	Cell surface protein.	3e-40	leucine rich repeat family protein
TVAG_398800	94095.m00108	XP_001315578	456	134	552			237	1e-62	434	1.2e-41	DS113507: 31,822 - 33,189 (-)	surface_antigen_BspA-like	456	0	0	0	0	o80-100_405-428	o0407-429i	o407-428i	2	1	1	1	17	372	356	0.780702	15.4783		1	2	3			0			B Bacteroides forsythus (Tannerella forsythensis)	O68831_BACFO	Surface antigen BspA.	5e-38	surface antigen bspa-like
TVAG_400790	94173.m00215	XP_001324976	214	347	888			70	3e-12	154	1.7e-10	DS113296: 51,875 - 52,516 (-)	cell_surface_protein_putative	214	0	1	1	1	o7-22		n7-15c19/20o	1	0	0	0	28	173	146	0.682243	6.34783		0	0	0			0			A Methanosarcina acetivorans	Q8TI67_METAC	Cell surface protein.	2e-09	cell surface protein, putative
TVAG_402520	94179.m00313	XP_001580983	1017	192	395			264	9e-71	370	4.4e-38	DS113202: 170,919 - 173,969 (+)	surface_antigen_BspA-like	1017	0	0	0	0			i	0	0	0	0	15	915	901	0.885939	39.1739		1	2	3			0			A Methanosarcina acetivorans	Q8TI67_METAC	Cell surface protein.	5e-56	surface antigen bspa-like
TVAG_403310	94208.m00076	XP_001311579	790	232	848			202	3e-52	252	1.9e-19	DS113667: 32,530 - 34,899 (-)	hypothetical protein TVAG_210990	790	0	0	0	0	i737-763	o0740-762i	o740-762i	1	1	1	1	17	706	690	0.873418	30		0	1	1			0			B Bacteroides forsythus (Tannerella forsythensis)	O68831_BACFO	Surface antigen BspA.	1e-36	surface antigen bspa-like
TVAG_403320	94208.m00071	XP_001311580	609	20	86			281	8e-76	343	2.3e-31	DS113667: 35,734 - 37,560 (+)	cell_surface_protein_putative	609	0	0	0	0	o29-44		i	1	0	0	0	7	587	581	0.954023	25.2609		1	2	3			0			A Methanosarcina barkeri (strain Fusaro / DSM 804)	Q46B13_METBF	Cell surface protein.	4e-65	cell surface protein, putative
TVAG_403710	94219.m00128	XP_001318637	428	364	897			137	2e-32	179	1.1e-11	DS113424: 53,484 - 54,767 (+)	choline_binding_protein_putative	428	0	0	0	0	o164-187		i	1	0	0	0	6	403	398	0.929907	17.3043		1	0	1			0			B Streptococcus pneumoniae	Q97NB5_STRPN	Choline binding protein PcpA.	1e-17	choline binding protein, putative
TVAG_404890	94232.m00244	XP_001325166	523	280	478		YES	246	3e-65	260	8.5e-21	DS113293: 62,870 - 64,438 (-)	surface_antigen_BspA-like	523	0	0	0	0			i	0	0	0	0	13	520	508	0.971319	22.087		1	1	2			0			B Bacteroides forsythus (Tannerella forsythensis)	O68831_BACFO	Surface antigen BspA.	6e-45	surface antigen bspa-like
TVAG_405530	94243.m00048	XP_001305184	753	35	11			232	3e-61	293	5.7e-25	DS113978: 21,179 - 23,437 (+)	Leucine_Rich_Repeat_family_protein	753	0	0	0	0			i	0	0	0	0	16	742	727	0.965471	31.6087		1	2	3			0			A Methanosarcina acetivorans	Q8TI67_METAC	Cell surface protein.	3e-45	leucine rich repeat family protein
TVAG_406420	94266.m00068	XP_001306308	114	380	776			67	2e-11	144	4.1e-10	DS113916: 31,745 - 32,086 (-)	hypothetical_protein	114	0	0	0	0			i	0	0	0	0	3	86	84	0.736842	3.65217		0	0	0			0			B Flavobacterium psychrophilum (strain JIP02/86 / ATCC 49511)	A6GW22_FLAPJ	Probable cell surface protein (Leucine-ri...	1e-10	putative uncharacterized protein
TVAG_406430	94266.m00052	XP_001306309	354	290	849		YES	153	3e-37	205	6.4e-15	DS113916: 32,361 - 33,422 (-)	surface_antigen_BspA-like	354	0	0	0	0			i	0	0	0	0	28	348	321	0.90678	13.9565		1	2	3			0			B Treponema denticola	Q73M50_TREDE	Leucine Rich Repeat domain protein.	2e-18	surface antigen bspa-like
TVAG_406580	94269.m00121	XP_001314904	816	19	232			246	2e-65	347	2.1e-31	DS113528: 32,443 - 34,890 (+)	Leucine_Rich_Repeat_family_protein	816	0	0	0	0	o82-107		i	1	0	0	0	5	771	767	0.939951	33.3478		1	1	2			0			A Methanosarcina acetivorans	Q8TI67_METAC	Cell surface protein.	2e-71	leucine rich repeat family protein
TVAG_407460	94290.m00093	XP_001314105	676	29	184			250	2e-66	316	2.9e-28	DS113571: 17,166 - 19,193 (+)	surface_antigen_BspA-like	676	0	0	0	0			i	0	0	0	0	2	646	645	0.954142	28.0435		1	2	3			0			A Methanosarcina barkeri (strain Fusaro / DSM 804)	Q46B13_METBF	Cell surface protein.	1e-55	surface antigen bspa-like
TVAG_408440	94309.m00093	XP_001312364	801	179	623			151	1e-36	218	1.5e-15	DS113638: 48,865 - 51,267 (-)	surface_antigen_BspA-like	801	0	0	0	0			i	0	0	0	0	29	797	769	0.96005	33.4348		0	0	0			0			A Methanosarcina acetivorans	Q8TI67_METAC	Cell surface protein.	4e-35	surface antigen bspa-like
TVAG_408450	94309.m00095	XP_001312365	219	172	643			79	6e-15	198	5e-16	DS113638: 51,719 - 52,375 (+)	hypothetical_protein	219	0	0	0	0			i	0	0	0	0	25	218	194	0.885845	8.43478		1	0	1	1		1			B Victivallis vadensis ATCC BAA-548	A6PMU3_9BACT	Cell surface protein.	2e-12	putative uncharacterized protein
TVAG_408460	94309.m00108	XP_001312366	704	166	659		YES	176	3e-44	256	5.2e-20	DS113638: 52,443 - 54,554 (+)	surface_antigen_BspA-like	704	0	0	0	0	i605-631	o0610-632i	o608-632i	1	1	1	1	1	490	490	0.696023	21.3043		1	0	1	1		1			B Bacteroides forsythus (Tannerella forsythensis)	O68831_BACFO	Surface antigen BspA.	4e-25	surface antigen bspa-like
TVAG_412630	94489.m00081	XP_001315682	266	365	499			75	7e-14	125	3.9e-06	DS113504: 71,009 - 71,806 (-)	conserved_hypothetical_protein	266	0	0	0	0	i41-58_64-92	i244-263o	o244-262i	2	1	1	0	34	235	202	0.759398	8.78261		1	0	1	1		1			B Eubacterium ventriosum ATCC 27560	A5Z6K7_9FIRM	Putative uncharacterized protein.	5e-08	putative uncharacterized protein
TVAG_413445	94508.m00071	XP_001311382	1430	346	488			294	1e-79	455	1.8e-42	DS113675: 53,711 - 58,000 (-)	surface_antigen_BspA-like	1430	0	0	0	0		o1379-1401i	o1380-1402i	0	1	1	1	55	1347	1293	0.904196	56.2174		1	3	4	1		1			A Methanosarcina acetivorans	Q8TI67_METAC	Cell surface protein.	4e-83	surface antigen bspa-like
TVAG_413890	94534.m00150	XP_001321962	266	150	456			127	2e-29	236	2.9e-20	DS113351: 34,165 - 34,962 (-)	hypothetical_protein	266	0	0	0	0	i89-118		i	1	0	0	0	76	264	189	0.710526	8.21739		0	0	0			0			B Bacteroides forsythus (Tannerella forsythensis)	O68831_BACFO	Surface antigen BspA.	2e-23	putative uncharacterized protein
TVAG_413900	94534.m00142	XP_001321963	556	150	459			239	4e-63	337	6.9e-31	DS113351: 36,596 - 38,263 (-)	surface_antigen_Bsp_putative	556	1	0	1	0	o135-162		i	1	0	0	0	24	516	493	0.886691	21.4348		0	0	0			0			B Bacteroides forsythus (Tannerella forsythensis)	O68831_BACFO	Surface antigen BspA.	3e-43	surface antigen bsp, putative
TVAG_414320	94535.m00099	XP_001309881	539	26	119			260	2e-69	341	2e-31	DS113736: 14,626 - 16,528 (-)	surface_antigen_BspA-like	539	0	0	0	0	o36-53_515-538		i	2	0	0	0	9	511	503	0.93321	21.8696		1	2	3	1		1			A Methanosarcina acetivorans	Q8TI67_METAC	Cell surface protein.	3e-50	surface antigen bspa-like
TVAG_414350	94535.m00100	XP_001309884	521	26	121			252	4e-67	330	2.8e-30	DS113736: 20,769 - 22,331 (-)	surface_antigen_Bsp_putative	521	0	0	0	0			i	0	0	0	0	2	493	492	0.944338	21.3913		1	2	3			0			A Methanosarcina acetivorans	Q8TI67_METAC	Cell surface protein.	8e-48	surface antigen bsp, putative
TVAG_414360	94535.m00080	XP_001309885	666	26	122			268	8e-72	344	2.5e-31	DS113736: 23,829 - 26,184 (-)	surface_antigen_BspA-like	666	0	0	0	0	o12-28		i	1	0	0	0	77	624	548	0.822823	23.8261		1	2	3	1		1			A Methanosarcina acetivorans	Q8TI67_METAC	Cell surface protein.	3e-51	surface antigen bspa-like
TVAG_414370	94535.m00075	XP_001309886	640	26	123			262	4e-70	320	9.1e-29	DS113736: 26,580 - 28,499 (-)	cell_surface_protein_putative	640	0	0	0	0	o261-282		i	1	0	0	0	27	612	586	0.915625	25.4783		1	2	3			0			A Methanosarcina acetivorans	Q8TI67_METAC	Cell surface protein.	2e-53	cell surface protein, putative
TVAG_415050	94584.m00077	XP_001311011	618	153	428			206	2e-53	251	1.6e-19	DS113689: 25,155 - 27,008 (-)	surface_antigen_Bsp_putative	618	0	0	0	0			i	0	0	0	0	11	600	590	0.954693	25.6522		0	0	0			0			B Treponema denticola	Q73M50_TREDE	Leucine Rich Repeat domain protein.	4e-34	surface antigen bsp, putative
TVAG_416650	94652.m00123	XP_001317245	506	67	45			202	5e-52	321	2.4e-29	DS113459: 66,089 - 67,955 (+)	surface_antigen_BspA-like	506	0	0	0	0	i254-279		i	1	0	0	0	1	443	443	0.875494	19.2609		1	1	2	1		1			B Bacteroides forsythus (Tannerella forsythensis)	O68831_BACFO	Surface antigen BspA.	3e-37	surface antigen bspa-like
TVAG_416660	94652.m00136	XP_001317246	335	67	46		YES	130	2e-30	286	5.9e-26	DS113459: 68,669 - 69,673 (-)	surface_antigen_BspA-like	335	0	0	0	0	i83-108		i	1	0	0	0	2	272	271	0.808955	11.7826		1	0	1			0			A Methanosarcina barkeri (strain Fusaro / DSM 804)	Q46B13_METBF	Cell surface protein.	3e-32	surface antigen bspa-like
TVAG_416670	94652.m00150	XP_001317247	247	181	70		YES	155	6e-38	254	2.5e-22	DS113459: 69,694 - 70,434 (-)	surface_antigen_BspA-like	247	0	0	0	0			i	0	0	0	0	1	243	243	0.983806	10.5652		0	1	1			0			B Bacteroides forsythus (Tannerella forsythensis)	O68831_BACFO	Surface antigen BspA.	5e-21	surface antigen bspa-like
TVAG_416960	94663.m00096	XP_001316621	461	384	889			143	3e-34	394	2.1e-37	DS113476: 23,376 - 24,988 (-)	surface_antigen_BspA-like	461	0	0	0	0	o375-399	o0376-398i	o376-399i	1	1	1	1	2	283	282	0.611714	12.2609		1	0	1	1		1			B Bacteroides forsythus (Tannerella forsythensis)	O68831_BACFO	Surface antigen BspA.	1e-17	surface antigen bspa-like
TVAG_417680	94687.m00129	XP_001321571	609	160	741			234	1e-61	326	1.7e-29	DS113359: 21,019 - 22,845 (+)	surface_antigen_BspA-like	609	0	0	0	0			i	0	0	0	0	25	445	421	0.691297	18.3043		1	2	3			0			A Methanosarcina barkeri (strain Fusaro / DSM 804)	Q46B13_METBF	Cell surface protein.	4e-40	surface antigen bspa-like
TVAG_417690	94687.m00120	XP_001321572	521	160	742			209	4e-54	277	6.2e-23	DS113359: 31,884 - 33,446 (+)	surface_antigen_BspA-like	521	0	0	0	0			i	0	0	0	0	2	514	513	0.984645	22.3043		1	1	2			0			B Bacteroides forsythus (Tannerella forsythensis)	O68831_BACFO	Surface antigen BspA.	2e-31	surface antigen bspa-like
TVAG_418480	94734.m00165	XP_001323634	160	381	500			53	3e-07	not hit	not hit	DS113319: 17,497 - 17,976 (+)		160	0	0	0	0			i	0	0	0	0	56	116	61	0.38125	2.65217		0	0	0			0
TVAG_418730	94734.m00206	XP_001323659	174	88	278		YES	96	3e-20	199	3.9e-16	DS113319: 93,383 - 94,066 (+)	surface_antigen_BspA-like	174	0	0	0	0			i	0	0	0	0	35	172	138	0.793103	6		1	1	2	1		1			A Methanosarcina acetivorans	Q8TI64_METAC	Cell surface protein.	8e-15	surface antigen bspa-like
TVAG_418740	94734.m00189	XP_001323660	404	43	299			157	2e-38	272	6.4e-23	DS113319: 94,524 - 95,735 (+)	Leucine_Rich_Repeat_family_protein	404	0	0	0	0			i	0	0	0	0	34	344	311	0.769802	13.5217		1	1	2	2		2			B Flavobacterium psychrophilum (strain JIP02/86 / ATCC 49511)	A6GW16_FLAPJ	Probable cell surface protein (Leucine-ri...	2e-29	leucine rich repeat family protein
TVAG_419330	94755.m00006	XP_001296750	233	378	903			68	1e-11	111	0.00013	DS115706: 2,353 - 3,102 (+)	hypothetical_protein	233	0	0	0	0			i	0	0	0	0	60	195	136	0.583691	5.91304		0	0	0	5		5	High EST hits	High EST hits	B Flavobacterium psychrophilum (strain JIP02/86 / ATCC 49511)	A6GW14_FLAPJ	Probable cell surface protein (Leucine-rich repeat protein).	3e-12	putative uncharacterized protein
TVAG_419650	94764.m00139	XP_001319646	281	149	746			88	9e-18	173	1.3e-11	DS113400: 54,837 - 55,732 (-)	hypothetical_protein	281	0	0	0	0			i	0	0	0	0	2	193	192	0.683274	8.34783		1	0	1	3		3			B Flavobacterium psychrophilum (strain JIP02/86 / ATCC 49511)	A6GW22_FLAPJ	Probable cell surface protein (Leucine-ri...	2e-12	putative uncharacterized protein
TVAG_419660	94764.m00128	XP_001319647	595	11	800			222	3e-58	342	2.7e-31	DS113400: 56,174 - 57,958 (-)	surface_antigen_BspA-like	595	0	0	0	0	i59-79		i	1	0	0	0	2	594	593	0.996639	25.7826		1	3	4	2		2			A Methanosarcina barkeri (strain Fusaro / DSM 804)	Q46B13_METBF	Cell surface protein.	2e-60	surface antigen bspa-like
TVAG_419670	94764.m00122	XP_001319648	287	317	785			93	2e-19	137	2.4e-07	DS113400: 57,972 - 58,832 (-)	hypothetical_protein	287	0	0	0	0	i150-173		i	1	0	0	0	2	255	254	0.885017	11.0435		1	0	1			0			A Methanosarcina barkeri (strain Fusaro / DSM 804)	Q46B13_METBF	Cell surface protein.	2e-15	putative uncharacterized protein
TVAG_420300	94782.m00199	XP_001321631	103	301	772			51	2e-06	not hit	not hit	DS113358: 59,011 - 59,319 (+)		103	1	1	2	1			n2-12c16/17o	0	0	0	0	27	102	76	0.737864	3.30435		0	0	0	1		1
TVAG_420310	94782.m00149	XP_001321632	347	388	867		YES	116	3e-26	196	6.8e-14	DS113358: 59,380 - 60,420 (+)	surface_antigen_BspA-like	347	0	0	0	0	o303-330	o0307-329i	o306-329i	1	1	1	1	2	184	183	0.527378	7.95652		1	0	1			0			B Clostridium beijerinckii NCIMB 8052	A6LYA7_CLOBE	Putative cell wall binding repeat-contain...	1e-13	surface antigen bspa-like
TVAG_421110	94823.m00103	XP_001315446	909	136	575			194	1e-49	281	1.9e-25	DS113511: 37,284 - 40,010 (-)	surface antigen BspA-like	909	0	0	0	0	o868-895	o0872-894i	o872-897i	1	1	1	1	3	810	808	0.888889	35.1304		1	0	1			0			A Methanosarcina acetivorans	Q8TI67_METAC	Cell surface protein.	1e-49	surface antigen bspa-like
TVAG_421240	94823.m00121	XP_001315460	596	150	457			234	1e-61	341	3.5e-31	DS113511: 73,254 - 75,041 (+)	surface_antigen_BspA-like	596	1	1	2	1	o1-17_553-576	o0553-575i	n2-12c17/18o552-576i	2	1	1	1	3	472	470	0.788591	20.4348		0	0	0			0			B Bacteroides forsythus (Tannerella forsythensis)	O68831_BACFO	Surface antigen BspA.	2e-44	surface antigen bspa-like
TVAG_421250	94823.m00117	XP_001315461	669	150	458			255	5e-68	342	4.2e-31	DS113511: 76,195 - 78,201 (-)	surface_antigen_BspA-like	669	1	1	2	1	o1-17_626-649	o0726-648i	n2-12c17/18o625-649i	2	1	1	1	77	538	462	0.690583	20.087		0	0	0			0			B Bacteroides forsythus (Tannerella forsythensis)	O68831_BACFO	Surface antigen BspA.	3e-49	surface antigen bspa-like
TVAG_421265	94823.m00111	XP_001315459	557	150	460			256	2e-68	325	1.5e-29	DS113511: 71,276 - 72,946 (+)	surface_antigen_BspA-like	557	0	0	0	0	i514-536	o0514-536i	o513-537i	1	1	1	1	1	439	439	0.788151	19.087		0	0	0			0			B Bacteroides forsythus (Tannerella forsythensis)	O68831_BACFO	Surface antigen BspA.	3e-46	surface antigen bspa-like
TVAG_422400	94915.m00025	XP_001304475	664	55	254			137	2e-32	262	8.9e-21	DS114028: 7,895 - 9,886 (+)	Leucine_Rich_Repeat_family_protein	664	0	0	0	0	i73-94		i	1	0	0	0	8	620	613	0.923193	26.6522		1	0	1			0			A Methanosarcina barkeri (strain Fusaro / DSM 804)	Q46B13_METBF	Cell surface protein.	1e-40	leucine rich repeat family protein
TVAG_422450	94915.m00023	XP_001304480	588	98	33			226	3e-59	331	4.2e-30	DS114028: 25,617 - 27,380 (-)	surface_antigen_BspA-like	588	0	0	0	0	i231-253		i	1	0	0	0	4	568	565	0.960884	24.5652		1	1	2			0			B Bacteroides forsythus (Tannerella forsythensis)	O68831_BACFO	Surface antigen BspA.	6e-45	surface antigen bspa-like
TVAG_424460	94984.m00206	XP_001325637	740	62	542			299	2e-81	745	1.4e-74	DS113286: 118,014 - 120,233 (-)	surface_antigen_BspA-like	740	0	0	0	0	i697-719	o0796-718i	o698-720i	1	1	1	1	4	643	640	0.864865	27.8261		1	4	5	1		1			B Bacteroides forsythus (Tannerella forsythensis)	O68831_BACFO	Surface antigen BspA.	2e-76	surface antigen bspa-like
TVAG_425070	95018.m00075	XP_001312800	570	29	182			228	8e-60	307	1.6e-27	DS113622: 41,308 - 43,017 (+)	surface_antigen_BspA-like	570	0	0	0	0	i440-459		o294-319i	1	0	1	0	2	557	556	0.975439	24.1739		1	1	2			0			A Methanosarcina acetivorans	Q8TI67_METAC	Cell surface protein.	1e-47	surface antigen bspa-like
TVAG_425840	95054.m00088	XP_001308762	283	310	585			55	7e-08	123	9.1e-06	DS113786: 16,235 - 17,083 (-)	surface antigen BspA-like	283	0	0	0	0	i250-275	o0253-275i	o253-277i	1	1	1	1	3	48	46	0.162544	2		0	0	0			0			B Flavobacterium psychrophilum (strain JIP02/86 / ATCC 49511)	A6GW16_FLAPJ	Probable cell surface protein (Leucine-ri...	9e-09	surface antigen bspa-like
TVAG_425850	95054.m00103	XP_001308763	621	311	890		YES	156	2e-38	183	8.3e-12	DS113786: 17,275 - 19,137 (-)	surface_antigen_BspA-like	621	0	0	0	0			i	0	0	0	0	33	592	560	0.901771	24.3478		0	0	0			0			A Methanosarcina barkeri (strain Fusaro / DSM 804)	Q46B13_METBF	Cell surface protein.	8e-21	surface antigen bspa-like
TVAG_427240	95104.m00062	XP_001306532	246	34	12			99	4e-21	208	3.9e-17	DS113902: 9,377 - 10,114 (-)	cell_surface_protein_putative	246	0	0	0	0			i	0	0	0	0	3	235	233	0.947154	10.1304		1	0	1			0			A Methanosarcina barkeri (strain Fusaro / DSM 804)	Q46B13_METBF	Cell surface protein.	3e-18	cell surface protein, putative
TVAG_429230	95218.m00082	XP_001311500	316	273	30		YES	152	4e-37	284	9.6e-26	DS113670: 34,544 - 35,491 (+)	surface_antigen_BspA-like	316	0	0	0	0	i77-101		i	1	0	0	0	50	314	265	0.838608	11.5217		1	1	2		1	1			B Bacteroides forsythus (Tannerella forsythensis)	O68831_BACFO	Surface antigen BspA.	5e-28	surface antigen bspa-like
TVAG_429260	95218.m00067	XP_001311503	202	299	716			55	7e-08	108	0.00018	DS113670: 43,999 - 44,604 (-)	hypothetical protein TVAG_429260	202	0	0	0	0	o62-96		i	1	0	0	0	8	109	102	0.50495	4.43478		0	0	0			0			B Flavobacterium psychrophilum (strain JIP02/86 / ATCC 49511)	A6GW16_FLAPJ	Probable cell surface protein (Leucine-ri...	0.0002	putative uncharacterized protein
TVAG_429300	95218.m00060	XP_001311506	269	299	714			66	5e-11	135	3.4e-07	DS113670: 49,223 - 50,431 (-)	hypothetical_protein	269	0	0	0	0			i	0	0	0	0	8	202	195	0.724907	8.47826		0	0	0	1		1			A Methanosarcina acetivorans	Q8TI64_METAC	Cell surface protein.	6e-06	putative uncharacterized protein
TVAG_429310	95218.m00065	XP_001311507	342	299	715			76	3e-14	156	2.6e-09	DS113670: 51,853 - 52,878 (-)	hypothetical_protein	342	0	0	0	0			o324-340i	0	0	1	0	10	257	248	0.725146	10.7826		1	0	1			0			A Methanosarcina barkeri (strain Fusaro / DSM 804)	Q46B13_METBF	Cell surface protein.	6e-08	putative uncharacterized protein
TVAG_429320	95218.m00069	XP_001311508	547	197	31			221	1e-57	295	8.7e-26	DS113670: 53,825 - 55,748 (+)	surface_antigen_BspA-like	547	0	0	0	0	o123-148		i	1	0	0	0	1	534	534	0.976234	23.2174		1	2	3	1		1			A Methanosarcina barkeri (strain Fusaro / DSM 804)	Q46B13_METBF	Cell surface protein.	2e-44	surface antigen bspa-like
TVAG_432440	95287.m00296	XP_001580634	530	26	124			260	1e-69	317	9.2e-29	DS113205: 9,710 - 11,299 (-)	cell_surface_protein_putative	530	0	0	0	0	i497-527		i	1	0	0	0	2	502	501	0.945283	21.7826		0	2	2			0			A Methanosarcina acetivorans	Q8TI67_METAC	Cell surface protein.	6e-46	cell surface protein, putative
TVAG_432510	95287.m00246	XP_001580641	659	26	117			268	4e-72	332	4.9e-30	DS113205: 24,722 - 26,698 (-)	cell_surface_protein_putative	659	0	0	0	0	o144-168		i	1	0	0	0	1	650	650	0.986343	28.2609		1	3	4			0			A Methanosarcina acetivorans	Q8TI67_METAC	Cell surface protein.	3e-55	cell surface protein, putative
TVAG_432750	95287.m00240	XP_001580665	644	236	766			180	1e-45	252	1.3e-19	DS113205: 89,208 - 91,139 (-)	surface_antigen_BspA-like	644	0	0	0	0			i	0	0	0	0	49	613	565	0.877329	24.5652		1	0	1			0			A Methanosarcina acetivorans	Q8TI67_METAC	Cell surface protein.	8e-40	surface antigen bspa-like
TVAG_433820	95301.m00121	XP_001311984	640	195	802		YES	202	5e-52	246	6.5e-19	DS113652: 50,741 - 52,660 (-)	surface_antigen_BspA-like	640	0	0	0	0	o224-246		i	1	0	0	0	16	639	624	0.975	27.1304		1	0	1			0			A Methanosarcina acetivorans	Q8TI67_METAC	Cell surface protein.	1e-49	surface antigen bspa-like
TVAG_436690	95394.m00443	XP_001581831	353	26	126			169	5e-42	315	5e-29	DS113194: 67,842 - 68,900 (+)	surface_antigen_BspA-like	353	0	0	0	0	i320-350		o331-351i	1	0	1	0	1	344	344	0.974504	14.9565		0	1	1			0			A Methanosarcina acetivorans	Q8TI67_METAC	Cell surface protein.	7e-34	surface antigen bspa-like
TVAG_437200	95394.m00374	XP_001581880	798	32	145			243	1e-64	278	1.4e-22	DS113194: 197,612 - 200,005 (+)	surface_antigen_BspA-like	798	0	0	0	0			i	0	0	0	0	66	754	689	0.863409	29.9565		1	3	4	1		1			A Methanosarcina acetivorans	Q8TI67_METAC	Cell surface protein.	4e-55	surface antigen bspa-like
TVAG_437650	95398.m00056	XP_001303551	217	165	233			101	1e-21	208	3.9e-17	DS114093: 7,669 - 8,356 (+)	hypothetical_protein	217	0	0	0	0			i	0	0	0	0	7	207	201	0.926267	8.73913		0	0	0	1		1			A Methanosarcina acetivorans	Q8TI64_METAC	Cell surface protein.	7e-17	putative uncharacterized protein
TVAG_437660	95398.m00045	XP_001303552	440	19	227			199	4e-51	330	1.3e-30	DS114093: 8,840 - 10,159 (+)	surface_antigen_BspA-like	440	0	0	0	0			i	0	0	0	0	9	418	410	0.931818	17.8261		1	1	2			0			A Methanosarcina acetivorans	Q8TI67_METAC	Cell surface protein.	4e-40	surface antigen bspa-like
TVAG_437670	95398.m00052	XP_001303553	290	19	228		YES	137	2e-32	285	7.5e-26	DS114093: 12,393 - 13,262 (-)	surface_antigen_BspA-like	290	0	0	0	0			i	0	0	0	0	2	268	267	0.92069	11.6087		1	1	2			0			B Bacteroides forsythus (Tannerella forsythensis)	O68831_BACFO	Surface antigen BspA.	1e-22	surface antigen bspa-like
TVAG_437680	95398.m00047	XP_001303554	528	19	234		YES	206	2e-53	281	1.9e-23	DS114093: 13,264 - 14,847 (-)	surface_antigen_BspA-like	528	0	0	0	0			i	0	0	0	0	7	522	516	0.977273	22.4348		1	1	2			0			A Methanosarcina barkeri (strain Fusaro / DSM 804)	Q46B13_METBF	Cell surface protein.	6e-51	surface antigen bspa-like
TVAG_437750	95398.m00043	XP_001303561	818	19	229			258	4e-69	333	6.8e-30	DS114093: 21,178 - 23,761 (+)	surface_antigen_BspA-like	818	0	0	0	0			i	0	0	0	0	7	796	790	0.96577	34.3478		1	2	3	1		1			A Methanosarcina acetivorans	Q8TI67_METAC	Cell surface protein.	8e-72	surface antigen bspa-like
TVAG_437780	95398.m00049	XP_001303564	271	181	68			142	7e-34	241	7.9e-21	DS114093: 31,174 - 31,986 (-)	surface_antigen_BspA-like	271	0	0	0	0			i	0	0	0	0	1	269	269	0.99262	11.6957		1	0	1			0			B Bacteroides forsythus (Tannerella forsythensis)	O68831_BACFO	Surface antigen BspA.	2e-29	surface antigen bspa-like
TVAG_437910	95400.m00090	XP_001310343	115	287	494			60	2e-09	121	1.3e-07	DS113716: 26,422 - 26,766 (+)	hypothetical_protein	115	0	0	0	0			i	0	0	0	0	16	114	99	0.86087	4.30435		0	0	0			0			B Clostridium beijerinckii NCIMB 8052	A6LX45_CLOBE	Putative cell wall binding repeat-contain...	5e-07	putative uncharacterized protein
TVAG_437920	95400.m00082	XP_001310344	894	204	490			235	6e-62	310	2.4e-27	DS113716: 27,313 - 29,994 (+)	conserved hypothetical protein	894	0	0	0	0	o850-872	o0851-873i	o851-874i	1	1	1	1	2	823	822	0.919463	35.7391		1	0	1			0			A Methanosarcina acetivorans	Q8TI67_METAC	Cell surface protein.	1e-67	surface antigen bspa-like
TVAG_440520	95520.m00092	XP_001330142	824	68	193			243	1e-64	296	6.5e-26	DS113574: 53,942 - 56,413 (-)	surface_antigen_BspA-like	824	0	0	0	0	i439-460		o805-822i	1	0	1	0	2	781	780	0.946602	33.913		1	1	2			0			A Methanosarcina acetivorans	Q8TI67_METAC	Cell surface protein.	5e-62	surface antigen bspa-like
TVAG_440930	95537.m00124	XP_001314937	481	254	320			179	3e-45	297	9.4e-27	DS113527: 70,763 - 72,205 (+)	surface_antigen_BspA-like	481	1	0	1	1	o231-256_308-332		n2-13c18/19o	2	0	0	0	8	394	387	0.804574	16.8261		1	1	2			0			A Methanosarcina barkeri (strain Fusaro / DSM 804)	Q46B13_METBF	Cell surface protein.	1e-36	surface antigen bspa-like
TVAG_441130	95540.m00039	XP_001304980	369	247	832			235	4e-62	382	4e-36	DS113994: 34,874 - 35,980 (+)	surface_antigen_BspA-like	369	0	0	0	0			i	0	0	0	0	8	281	274	0.742547	11.913		1	2	3			0			B Bacteroides forsythus (Tannerella forsythensis)	O68831_BACFO	Surface antigen BspA.	4e-43	surface antigen bspa-like
TVAG_441420	95561.m00056	XP_001309358	482	374	850			103	2e-22	129	5.4e-06	DS113759: 51,093 - 52,590 (+)	surface_antigen_BspA-like	482	1	1	2	1	o432-458	o0435-457i	n3-14c21/22o434-457i	1	1	1	1	51	396	346	0.717842	15.0435		0	0	0	1		1	M-HI_UP	M-HI_UP	B Bacteroides ovatus ATCC 8483	A7M397_BACOV	Putative uncharacterized protein.	2e-12	surface antigen bspa-like
TVAG_442120	95599.m00100	XP_001313953	549	153	439			234	1e-61	385	1.9e-36	DS113578: 13,781 - 15,427 (-)	surface_antigen_BspA-like	549	0	0	0	0			i	0	0	0	0	2	480	479	0.872495	20.8261		1	2	3	1		1			A Methanosarcina acetivorans	Q8TI67_METAC	Cell surface protein.	6e-52	surface antigen bspa-like
TVAG_442560	95608.m00027	XP_001302029	491	145	172			202	6e-52	290	5.8e-25	DS114234: 6,826 - 8,298 (+)	surface_antigen_BspA-like	491	0	0	0	0	i323-345_389-406		i	2	0	0	0	24	464	441	0.898167	19.1739		1	0	1			0			A Methanosarcina barkeri (strain Fusaro / DSM 804)	Q46B13_METBF	Cell surface protein.	7e-35	surface antigen bspa-like
TVAG_442570	95608.m00036	XP_001302030	339	87	168			148	5e-36	285	7.5e-26	DS114234: 9,565 - 10,581 (+)	surface_antigen_BspA-like	339	0	0	0	0			i	0	0	0	0	4	314	311	0.917404	13.5217		1	1	2			0			A Methanosarcina acetivorans	Q8TI67_METAC	Cell surface protein.	4e-30	surface antigen bspa-like
TVAG_442600	95608.m00032	XP_001302033	546	75	212			172	7e-43	277	7.3e-23	DS114234: 18,228 - 19,865 (+)	surface_antigen_BspA-like	546	0	0	0	0	i160-177		i	1	0	0	0	67	543	477	0.873626	20.7391		1	1	2	1		1			A Methanosarcina barkeri (strain Fusaro / DSM 804)	Q46B13_METBF	Cell surface protein.	1e-32	surface antigen bspa-like
TVAG_442610	95608.m00029	XP_001302034	139	199	158			53	3e-07	143	5.3e-10	DS114234: 19,890 - 20,341 (+)	hypothetical_protein	139	0	0	0	0			i	0	0	0	0	12	115	104	0.748201	4.52174		1	0	1	1		1			B Flavobacterium psychrophilum (strain JIP02/86 / ATCC 49511)	A6GW11_FLAPJ	Probable cell surface protein (Leucine-ri...	5e-10	putative uncharacterized protein
TVAG_442630	95608.m00026	XP_001302036	226	230	708			68	1e-11	138	7e-08	DS114234: 21,900 - 22,577 (-)	surface_protein_putative	226	0	0	0	0			i	0	0	0	0	5	166	162	0.716814	7.04348		1	0	1			0			B Syntrophomonas wolfei subsp. wolfei (strain Goettingen)	Q0AX68_SYNWW	Leucine-rich repeat (LRR) protein-like pr...	2e-10	surface protein, putative
TVAG_443310	95643.m00066	XP_001313390	637	26	115			263	1e-70	319	1.1e-28	DS113600: 5,961 - 7,871 (-)	surface_antigen_Bsp_putative	637	0	0	0	0	o123-154		o619-635i	1	0	1	1	37	595	559	0.877551	24.3043		1	1	2			0			A Methanosarcina acetivorans	Q8TI67_METAC	Cell surface protein.	4e-52	surface antigen bsp, putative
TVAG_443450	95643.m00048	XP_001313404	806	38	171			255	5e-68	368	1.1e-33	DS113600: 64,230 - 66,688 (+)	surface_antigen_BspA-like	806	0	0	0	0	i721-746		i	1	0	0	0	38	747	710	0.880893	30.8696		1	1	2	1	1	2			A Methanosarcina acetivorans	Q8TI67_METAC	Cell surface protein.	1e-65	surface antigen bspa-like
TVAG_444190	95652.m00258	XP_001325359	560	284	323			111	1e-24	195	2.4e-13	DS113290: 51,882 - 53,561 (+)	Leucine_Rich_Repeat_family_protein	560	0	0	0	0			i	0	0	0	0	6	543	538	0.960714	23.3913		1	0	1	1		1			B Treponema denticola	Q73M50_TREDE	Leucine Rich Repeat domain protein.	5e-20	leucine rich repeat family protein
TVAG_444200	95652.m00194	XP_001325360	201	244	330			90	2e-18	169	7.6e-13	DS113290: 54,927 - 55,529 (+)	surface_antigen_BspA-like	201	0	0	0	0			i	0	0	0	0	2	114	113	0.562189	4.91304		1	1	2			0			B Flavobacterium psychrophilum (strain JIP02/86 / ATCC 49511)	A6GW16_FLAPJ	Probable cell surface protein (Leucine-ri...	7e-13	surface antigen bspa-like
TVAG_444220	95652.m00259	XP_001325362	516	35	3			222	3e-58	301	4.9e-27	DS113290: 57,900 - 59,857 (-)	surface_antigen_BspA-like	516	0	0	0	0	o215-243		i	1	0	0	0	1	484	484	0.937984	21.0435		1	2	3	5		5	High EST hits	High EST hits	A Methanosarcina acetivorans	Q8TI67_METAC	Cell surface protein.	3e-38	surface antigen bspa-like
TVAG_445000	95671.m00018	XP_001302511	820	75	159			212	3e-55	258	4.1e-20	DS114187: 17,634 - 20,093 (-)	surface_antigen_BspA-like	820	0	0	0	0	o708-729		i	1	0	0	0	66	762	697	0.85	30.3043		1	1	2	1		1			A Methanosarcina barkeri (strain Fusaro / DSM 804)	Q46B13_METBF	Cell surface protein.	6e-48	surface antigen bspa-like
TVAG_445080	95674.m00221	XP_001324621	867	267	868			169	3e-42	206	3.8e-14	DS113302: 11,274 - 13,874 (+)	hypothetical protein TVAG_042450	867	0	0	0	0	i232-247_763-790_844-858	o0766-788i846-865o	o764-790i846-865o	3	2	2	1	4	628	625	0.720877	27.1739		1	0	1			0			A Methanosarcina acetivorans	Q8TI67_METAC	Cell surface protein.	1e-37	surface antigen bspa-like
TVAG_445440	95674.m00167	XP_001324655	931	70	354			276	2e-74	310	2.6e-27	DS113302: 124,406 - 127,198 (-)	surface_antigen_BspA-like	931	0	0	0	0	o39-54		i	1	0	0	0	2	895	894	0.960258	38.8696		1	1	2	1		1			A Methanosarcina acetivorans	Q8TI67_METAC	Cell surface protein.	3e-72	surface antigen bspa-like
TVAG_445450	95674.m00191	XP_001324656	383	220	359			251	7e-67	314	6.4e-29	DS113302: 127,367 - 128,515 (-)	surface_antigen_BspA-like	383	0	0	0	0			i	0	0	0	0	1	382	382	0.997389	16.6087		1	1	2	3		3			A Methanosarcina acetivorans	Q8TI67_METAC	Cell surface protein.	3e-43	surface antigen bspa-like
TVAG_446120	95694.m00054	XP_001303242	720	44	239			195	4e-50	321	9.8e-29	DS114119: 28,761 - 30,920 (-)	surface_antigen_BspA-like	720	0	0	0	0			i	0	0	0	0	1	673	673	0.934722	29.2609		1	1	2		3	3			A Methanosarcina acetivorans	Q8TI67_METAC	Cell surface protein.	8e-50	surface antigen bspa-like
TVAG_446210	95695.m00072	XP_001309051	1018	186	833		YES	202	5e-52	283	4.4e-23	DS113773: 23,996 - 27,049 (+)	surface_antigen_BspA-like	1018	0	0	0	0			i	0	0	0	0	25	1006	982	0.964637	42.6957		1	3	4			0			A Methanosarcina acetivorans	Q8TI67_METAC	Cell surface protein.	2e-56	surface antigen bspa-like
TVAG_446710	95721.m00128	XP_001323192	846	11	797			238	6e-63	332	9.3e-30	DS113328: 48,213 - 50,750 (-)	surface_antigen_BspA-like	846	0	0	0	0	o53-71		i	1	0	0	0	22	823	802	0.947991	34.8696		1	3	4	1		1			A Methanosarcina barkeri (strain Fusaro / DSM 804)	Q46B13_METBF	Cell surface protein.	2e-65	surface antigen bspa-like
TVAG_446840	95721.m00159	XP_001323205	247	127	152			127	2e-29	265	1.3e-23	DS113328: 90,747 - 91,487 (-)	surface_antigen_BspA-like	247	0	0	0	0	i225-246		o227-245i	1	0	1	0	1	221	221	0.894737	9.6087		1	1	2			0			A Methanosarcina barkeri (strain Fusaro / DSM 804)	Q46B13_METBF	Cell surface protein.	5e-23	surface antigen bspa-like
TVAG_447520	95725.m00256	XP_001329016	380	339	891			136	3e-32	233	4.1e-18	DS113238: 101,841 - 102,980 (-)	surface_antigen_BspA-like	380	1	1	2	1			n2-11c19/20o	0	0	0	0	29	358	330	0.868421	14.3478		0	1	1			0			B Flavobacterium psychrophilum (strain JIP02/86 / ATCC 49511)	A6GW16_FLAPJ	Probable cell surface protein (Leucine-ri...	2e-18	surface antigen bspa-like
TVAG_447660	95725.m00258	XP_001329030	712	99	63			236	2e-62	320	1.2e-28	DS113238: 130,887 - 133,022 (+)	Leucine_Rich_Repeat_family_protein	712	0	0	0	0			i	0	0	0	0	1	707	707	0.992978	30.7391		1	3	4			0			A Methanosarcina acetivorans	Q8TI67_METAC	Cell surface protein.	4e-52	leucine rich repeat family protein
TVAG_449720	95836.m00089	XP_001313165	802	30	202			245	4e-65	266	1e-21	DS113608: 17,754 - 20,159 (+)	surface_antigen_BspA-like	802	0	0	0	0	o181-199_774-800		o782-799i	2	0	1	1	63	779	717	0.894015	31.1739		1	2	3		1	1			A Methanosarcina acetivorans	Q8TI67_METAC	Cell surface protein.	1e-47	surface antigen bspa-like
TVAG_450350	95864.m00020	XP_001299246	265	365	497			63	3e-10	not hit	not hit	DS114680: 8,792 - 9,586 (-)		265	0	0	0	0			i	0	0	0	0	46	178	133	0.501887	5.78261		0	0	0			0
TVAG_450510	95875.m00096	XP_001315701	802	30	200			257	2e-68	265	1.4e-21	DS113503: 19,703 - 22,108 (-)	surface_antigen_BspA-like	802	0	0	0	0	i240-265_306-323		i	2	0	0	0	63	769	707	0.881546	30.7391		1	1	2			0			A Methanosarcina acetivorans	Q8TI67_METAC	Cell surface protein.	4e-49	surface antigen bspa-like
TVAG_450780	95883.m00015	XP_001300663	299	14	342			217	1e-56	415	1.3e-39	DS114406: 600 - 2,048 (-)	surface_antigen_BspA-like	299	0	0	0	0	i93-112		i	1	0	0	0	2	289	288	0.963211	12.5217		1	2	3			0			B Bacteroides forsythus (Tannerella forsythensis)	O68831_BACFO	Surface antigen BspA.	7e-42	surface antigen bspa-like
TVAG_450800	95883.m00016	XP_001300665	207	14	343		YES	150	1e-36	307	3.5e-28	DS114406: 8,185 - 8,805 (-)	surface_antigen_BspA-like	207	0	0	0	0	i93-112		i	1	0	0	0	2	194	193	0.932367	8.3913		0	1	1			0			A Methanosarcina acetivorans	Q8TI67_METAC	Cell surface protein.	3e-29	surface antigen bspa-like
TVAG_452250	95912.m00296	XP_001580297	254	314	779			77	2e-14	167	3.4e-11	DS113209: 129,560 - 130,321 (+)	hypothetical_protein	254	0	0	0	0			i	0	0	0	0	14	227	214	0.84252	9.30435		0	0	0			0			B Flavobacterium psychrophilum (strain JIP02/86 / ATCC 49511)	A6GW22_FLAPJ	Probable cell surface protein (Leucine-ri...	5e-12	putative uncharacterized protein
TVAG_452700	95912.m00262	XP_001580341	647	22	109			249	2e-66	305	4e-27	DS113209: 224,478 - 226,418 (+)	surface_antigen_BspA-like	647	0	0	0	0			i	0	0	0	0	30	606	577	0.891808	25.087		1	1	2			0			A Methanosarcina acetivorans	Q8TI67_METAC	Cell surface protein.	2e-53	surface antigen bspa-like
TVAG_453300	95937.m00096	XP_001316735	1136	174	567			276	2e-74	407	1.6e-37	DS113473: 69,519 - 73,095 (-)	surface_antigen_BspA-like	1136	0	0	0	0			i	0	0	0	0	27	1104	1078	0.948944	46.8696		1	4	5	3		3			A Methanosarcina acetivorans	Q8TI67_METAC	Cell surface protein.	1e-71	surface antigen bspa-like
TVAG_453340	95937.m00072	XP_001316739	739	36	20			234	8e-62	306	3.7e-29	DS113473: 80,376 - 82,592 (-)	surface_antigen_BspA-like	739	0	0	0	0	i186-218		i	1	0	0	0	7	733	727	0.983762	31.6087		1	3	4			0			A Methanosarcina acetivorans	Q8TI67_METAC	Cell surface protein.	2e-49	surface antigen bspa-like
TVAG_453510	95940.m00217	XP_001329658	798	30	204			238	5e-63	290	2.4e-24	DS113229: 16,840 - 19,567 (+)	surface_antigen_BspA-like	798	0	0	0	0	i124-137		i	1	0	0	0	63	780	718	0.899749	31.2174		1	0	1	1	1	2			A Methanosarcina acetivorans	Q8TI67_METAC	Cell surface protein.	1e-49	surface antigen bspa-like
TVAG_454030	95940.m00210	XP_001329710	334	316	559			128	6e-30	296	5.1e-27	DS113229: 140,088 - 141,089 (+)	surface_antigen_BspA-like	334	0	0	0	0	o285-307	o0286-308i	o286-309i	1	1	1	1	2	270	269	0.805389	11.6957		0	1	1			0			B Flavobacterium psychrophilum (strain JIP02/86 / ATCC 49511)	A6GW16_FLAPJ	Probable cell surface protein (Leucine-ri...	6e-15	surface antigen bspa-like
TVAG_456430	96044.m00376	XP_001582994	167	317	111			56	3e-08	107	8.9e-05	DS113186: 46,950 - 47,450 (-)	hypothetical protein TVAG_456430	167	0	0	0	0			i	0	0	0	0	1	108	108	0.646707	4.69565		1	0	1			0			A Methanosarcina barkeri (strain Fusaro / DSM 804)	Q46B13_METBF	Cell surface protein.	1e-07	putative uncharacterized protein
TVAG_456470	96044.m00372	XP_001582998	288	258	762			109	5e-24	214	8.4e-18	DS113186: 55,597 - 56,460 (-)	surface_antigen_Bsp_putative	288	0	0	0	0			i	0	0	0	0	3	243	241	0.836806	10.4783		0	0	0			0			B Bacteroides forsythus (Tannerella forsythensis)	O68831_BACFO	Surface antigen BspA.	3e-15	surface antigen bsp, putative
TVAG_456480	96044.m00455	XP_001582999	471	369	806			115	9e-26	187	1.9e-13	DS113186: 56,592 - 58,004 (-)	hypothetical_protein	471	1	1	2	1			n2-7c12/13o	0	0	0	0	17	456	440	0.934183	19.1304		1	0	1			0			A Methanosarcina barkeri (strain Fusaro / DSM 804)	Q46B13_METBF	Cell surface protein.	2e-16	putative uncharacterized protein
TVAG_456740	96044.m00405	XP_001583025	340	15	328			226	3e-59	440	2.8e-42	DS113186: 124,147 - 125,166 (+)	surface_antigen_BspA-like	340	0	0	0	0			i	0	0	0	0	3	338	336	0.988235	14.6087		1	3	4			0			A Methanosarcina barkeri (strain Fusaro / DSM 804)	Q46B13_METBF	Cell surface protein.	4e-52	surface antigen bspa-like
TVAG_456840	96044.m00385	XP_001583035	305	94	325			139	4e-33	207	1.2e-15	DS113186: 149,214 - 150,128 (-)	hypothetical_protein	305	0	0	0	0			i	0	0	0	0	28	301	274	0.898361	11.913		1	0	1			0			B Flavobacterium psychrophilum (strain JIP02/86 / ATCC 49511)	A6GW16_FLAPJ	Probable cell surface protein (Leucine-ri...	1e-16	putative uncharacterized protein
TVAG_457260	96044.m00428	XP_001583077	967	101	595			183	2e-46	260	3.1e-20	DS113186: 286,204 - 289,104 (-)	surface_antigen_BspA-like	967	0	0	0	0	i936-965	o0943-965i	o943-965i	1	1	1	1	15	874	860	0.889349	37.3913		1	0	1	1		1			A Methanosarcina acetivorans	Q8TI67_METAC	Cell surface protein.	6e-47	surface antigen bspa-like
TVAG_457270	96044.m00363	XP_001583078	557	158	609			186	3e-47	241	1.8e-18	DS113186: 289,500 - 291,170 (+)	surface_antigen_BspA-like	557	1	0	1	1			n5-13c20/21o535-554i	0	0	1	0	36	486	451	0.809695	19.6087		1	0	1		1	1			A Methanosarcina acetivorans	Q8TI67_METAC	Cell surface protein.	5e-27	surface antigen bspa-like
TVAG_457280	96044.m00439	XP_001583079	589	175	591			197	1e-50	291	8.1e-25	DS113186: 291,242 - 293,475 (+)	surface_antigen_BspA-like	589	0	0	0	0	o528-551	o0528-550i	o528-550i	1	1	1	1	15	354	340	0.57725	14.7826		0	1	1	3		3			B Bacteroides forsythus (Tannerella forsythensis)	O68831_BACFO	Surface antigen BspA.	3e-31	surface antigen bspa-like
TVAG_458850	96092.m00160	XP_001324036	308	372	427			126	3e-29	205	2.1e-16	DS113312: 61,883 - 62,806 (+)	hypothetical_protein	308	0	0	0	0			i	0	0	0	0	45	305	261	0.847403	11.3478		0	0	0			0			B Treponema denticola	Q73M50_TREDE	Leucine Rich Repeat domain protein.	2e-21	putative uncharacterized protein
TVAG_459570	96098.m00060	XP_001308538	291	303	492			112	7e-25	206	7.2e-16	DS113797: 38,404 - 39,276 (+)	hypothetical_protein	291	0	0	0	0	i86-108_223-241		i	2	0	0	0	3	273	271	0.931271	11.7826		0	0	0			0			A Methanosarcina acetivorans	Q8TI64_METAC	Cell surface protein.	5e-17	putative uncharacterized protein
TVAG_459580	96098.m00065	XP_001308539	860	152	485			209	3e-54	285	1.7e-23	DS113797: 39,429 - 42,008 (+)	Leucine_Rich_Repeat_family_protein	860	0	0	0	0	i68-90		i	1	0	0	0	2	847	846	0.983721	36.7826		1	0	1			0			A Methanosarcina acetivorans	Q8TI67_METAC	Cell surface protein.	5e-56	leucine rich repeat family protein
TVAG_459590	96098.m00069	XP_001308540	173	397	569			56	4e-08	not hit	not hit	DS113797: 42,155 - 42,673 (+)		173	0	0	0	0	o123-149	i124-146o	o124-149i	1	1	1	1	2	88	87	0.50289	3.78261		0	0	0			0
TVAG_459830	96111.m00034	XP_001300837	366	13	533			310	2e-84	631	1.6e-62	DS114379: 8,504 - 9,601 (-)	surface_antigen_BspA-like	366	0	0	0	0	i285-301		i	1	0	0	0	5	363	359	0.980874	15.6087		1	4	5			0			B Bacteroides forsythus (Tannerella forsythensis)	O68831_BACFO	Surface antigen BspA.	6e-88	surface antigen bspa-like
TVAG_461260	96169.m00002	XP_001287142	240	20	80	interupted?		151	8e-37	287	4.6e-26	DS128602: 14 - 734 (-)	surface_antigen_BspA-like	240	0	0	0	0			i	0	0	0	0	1	240	240	1	10.4348		1	1	2			0			A Methanosarcina acetivorans	Q8TI67_METAC	Cell surface protein.	3e-26	surface antigen bspa-like (fragment)
TVAG_461990	96214.m00002	XP_001289543	425	164	466	interupted?		182	4e-46	191	4.9e-13	DS124312: 191 - 1,465 (+)	hypothetical_protein	425	0	0	0	0			i	0	0	0	0	1	410	410	0.964706	17.8261		0	0	0			0			B Treponema denticola	Q73M50_TREDE	Leucine Rich Repeat domain protein.	8e-32	putative uncharacterized protein (fragment)
TVAG_462640	96252.m00292	XP_001579564	545	188	721		YES	229	3e-60	365	3.8e-34	DS113217: 81,207 - 82,841 (+)	surface_antigen_BspA-like	545	0	0	0	0			i	0	0	0	0	3	533	531	0.974312	23.087		1	1	2			0			B Treponema denticola	Q73M50_TREDE	Leucine Rich Repeat domain protein.	4e-42	surface antigen bspa-like
TVAG_462650	96252.m00339	XP_001579565	300	383	834			78	1e-14	120	2.3e-05	DS113217: 82,868 - 83,845 (+)	conserved_hypothetical_protein	300	0	0	0	0	o237-258	o0239-256i	o239-257i	1	1	1	1	2	86	85	0.283333	3.69565		1	0	1	2		2			B Treponema denticola	Q73M50_TREDE	Leucine Rich Repeat domain protein.	4e-09	putative uncharacterized protein
TVAG_463750	96267.m00163	XP_001325465	777	22	100			280	1e-75	328	2.1e-29	DS113288: 25,038 - 27,368 (+)	Leucine_Rich_Repeat_family_protein	777	0	0	0	0			i	0	0	0	0	3	749	747	0.96139	32.4783		1	2	3	1		1			A Methanosarcina acetivorans	Q8TI67_METAC	Cell surface protein.	5e-57	leucine rich repeat family protein
TVAG_463920	96267.m00156	XP_001325481	260	230	711			60	2e-09	124	5.5e-06	DS113288: 67,215 - 68,118 (-)	hypothetical_protein	260	0	0	0	0			i	0	0	0	0	2	203	202	0.776923	8.78261		1	0	1	2		2			B Clostridium phytofermentans ISDg	Q1FG32_9CLOT	Putative uncharacterized protein precursor.	7e-07	putative uncharacterized protein
TVAG_464500	96280.m00141	XP_001321125	815	63	153			242	3e-64	316	4.5e-28	DS113368: 43,314 - 45,758 (-)	surface_antigen_BspA-like	815	0	0	0	0	o534-553		i	1	0	0	0	2	768	767	0.941104	33.3478		0	1	1	2	3	5	High EST hits	High EST hits	A Methanosarcina acetivorans	Q8TI67_METAC	Cell surface protein.	3e-62	surface antigen bspa-like
TVAG_464920	96281.m00249	XP_001328327	371	43	300			121	9e-28	232	4.6e-18	DS113246: 18,631 - 19,743 (-)	conserved_hypothetical_protein	371	0	0	0	0			i	0	0	0	0	6	322	317	0.854447	13.7826		1	1	2			0			A Methanosarcina barkeri (strain Fusaro / DSM 804)	Q46B13_METBF	Cell surface protein.	1e-24	putative uncharacterized protein
TVAG_465120	96281.m00277	XP_001328347	661	20	87			271	7e-73	354	2e-32	DS113246: 51,108 - 53,542 (-)	surface_antigen_BspA-like	661	0	0	0	0			i	0	0	0	0	4	632	629	0.951589	27.3478		1	2	3	2		2			A Methanosarcina acetivorans	Q8TI67_METAC	Cell surface protein.	7e-66	surface antigen bspa-like
TVAG_465140	96281.m00307	XP_001328349	752	43	302			195	4e-50	280	6.5e-23	DS113246: 60,827 - 63,082 (-)	surface_antigen_BspA-like	752	0	0	0	0	o261-282		i	1	0	0	0	16	705	690	0.917553	30		1	2	3			0			A Methanosarcina acetivorans	Q8TI67_METAC	Cell surface protein.	1e-43	surface antigen bspa-like
TVAG_465190	96281.m00235	XP_001328354	460	329	786			133	2e-31	188	1.3e-12	DS113246: 77,153 - 78,532 (+)	surface_antigen_BspA-like	460	0	0	0	0			i	0	0	0	0	6	458	453	0.984783	19.6957		1	0	1	1		1			A Methanosarcina barkeri (strain Fusaro / DSM 804)	Q46B13_METBF	Cell surface protein.	3e-27	surface antigen bspa-like
TVAG_465200	96281.m00281	XP_001328355	422	121	798			191	6e-49	326	3.4e-30	DS113246: 78,677 - 79,942 (+)	surface_antigen_BspA-like	422	0	0	0	0			i	0	0	0	0	3	393	391	0.92654	17		1	3	4			0			A Methanosarcina barkeri (strain Fusaro / DSM 804)	Q46B13_METBF	Cell surface protein.	6e-43	surface antigen bspa-like
TVAG_465260	96281.m00217	XP_001328361	412	43	301		YES	144	1e-34	225	5.4e-17	DS113246: 93,906 - 95,237 (+)	surface_antigen_BspA-like	412	0	0	0	0			i	0	0	0	0	62	363	302	0.73301	13.1304		1	1	2	3		3			A Methanosarcina barkeri (strain Fusaro / DSM 804)	Q46B13_METBF	Cell surface protein.	4e-26	surface antigen bspa-like
TVAG_465290	96281.m00246	XP_001328364	416	88	306			179	5e-45	300	1.9e-27	DS113246: 98,935 - 100,182 (+)	hypothetical_protein	416	0	0	0	0			i	0	0	0	0	37	362	326	0.783654	14.1739		1	0	1			0			B Bacteroides forsythus (Tannerella forsythensis)	O68831_BACFO	Surface antigen BspA.	4e-33	putative uncharacterized protein
TVAG_465300	96281.m00280	XP_001328365	525	52	252			180	2e-45	265	2.1e-21	DS113246: 100,721 - 102,295 (+)	surface_antigen_BspA-like	525	0	0	0	0	o234-272_411-425		i	2	0	0	0	6	508	503	0.958095	21.8696		1	1	2			0			A Methanosarcina barkeri (strain Fusaro / DSM 804)	Q46B13_METBF	Cell surface protein.	5e-34	surface antigen bspa-like
TVAG_468140	96423.m00225	XP_001326021	641	84	166			217	2e-56	309	1.4e-27	DS113280: 127,786 - 129,715 (-)	surface_antigen_BspA-like	641	0	0	0	0			i	0	0	0	0	11	638	628	0.979719	27.3043		1	0	1	2		2			A Methanosarcina acetivorans	Q8TI67_METAC	Cell surface protein.	5e-59	surface antigen bspa-like
TVAG_468680	96452.m00062	XP_001312628	750	155	633		YES	172	6e-43	235	1.6e-17	DS113628: 39,464 - 41,713 (-)	surface_antigen_BspA-like	750	0	0	0	0	i386-408_720-744	o0725-747i	o722-745i	2	1	1	1	72	555	484	0.645333	21.0435		1	0	1	1		1			A Methanosarcina acetivorans	Q8TI67_METAC	Cell surface protein.	6e-19	surface antigen bspa-like
TVAG_468690	96452.m00080	XP_001312629	1103	354	673			184	2e-46	236	2.3e-17	DS113628: 43,529 - 46,837 (+)	surface_antigen_BspA-like	1103	0	0	0	0		o1010-1032i	o1009-1033i	0	1	1	1	15	726	712	0.645512	30.9565		1	0	1			0			A Methanosarcina acetivorans	Q8TI67_METAC	Cell surface protein.	4e-39	surface antigen bspa-like
TVAG_470190	96546.m00076	XP_001309784	442	17	316			180	2e-45	286	1.4e-24	DS113741: 36,727 - 38,194 (+)	surface_antigen_BspA-like	442	0	0	0	0	i59-77		i	1	0	0	0	2	348	347	0.785068	15.087		1	1	2	1		1			B Syntrophomonas wolfei subsp. wolfei (strain Goettingen)	Q0AX68_SYNWW	Leucine-rich repeat (LRR) protein-like pr...	1e-31	surface antigen bspa-like
TVAG_471820	96622.m00015	XP_001297832	349	223	185		YES	181	7e-46	285	7.5e-26	DS115152: 1,582 - 2,628 (-)	surface_antigen_BspA-like	349	0	0	0	0			i	0	0	0	0	11	325	315	0.902579	13.6957		1	1	2			0			B Bacteroides forsythus (Tannerella forsythensis)	O68831_BACFO	Surface antigen BspA.	9e-31	surface antigen bspa-like
TVAG_471830	96622.m00014	XP_001297833	317	246	165			119	4e-27	256	1.5e-22	DS115152: 2,814 - 3,773 (-)	surface_antigen_Bsp_putative	317	0	0	0	0			i	0	0	0	0	34	311	278	0.876972	12.087		1	0	1	1		1			B Flavobacterium psychrophilum (strain JIP02/86 / ATCC 49511)	A6GW16_FLAPJ	Probable cell surface protein (Leucine-ri...	3e-21	surface antigen bsp, putative
TVAG_473770	96713.m00121	XP_001317421	302	28	93		YES	194	9e-50	347	2e-32	DS113454: 4,824 - 5,729 (+)	surface_antigen_BspA-like	302	0	0	0	0			i	0	0	0	0	2	298	297	0.983444	12.913		1	1	2			0			B Bacteroides forsythus (Tannerella forsythensis)	O68831_BACFO	Surface antigen BspA.	2e-41	surface antigen bspa-like
TVAG_473800	96713.m00175	XP_001317424	439	28	94			246	2e-65	361	6.6e-34	DS113454: 9,637 - 10,953 (-)	surface_antigen_BspA-like	439	0	0	0	0			i	0	0	0	0	6	389	384	0.874715	16.6957		1	3	4			0			B Bacteroides forsythus (Tannerella forsythensis)	O68831_BACFO	Surface antigen BspA.	2e-51	surface antigen bspa-like
TVAG_474400	96718.m00078	XP_001316457	1640	319	442			236	2e-62	345	1.2e-30	DS113481: 40,836 - 45,761 (-)	surface_antigen_BspA-like	1640	0	0	0	0			o496-515i704-727o	0	0	2	0	2	1566	1565	0.954268	68.0435		1	3	4	4		4			A Methanosarcina acetivorans	Q8TI67_METAC	Cell surface protein.	8e-80	surface antigen bspa-like
TVAG_474540	96718.m00091	XP_001316471	1865	319	440			252	3e-67	377	5.4e-34	DS113481: 69,346 - 75,066 (+)	surface_antigen_BspA-like	1865	1	0	1	1	i118-141		n2-12c17/18o	1	0	0	0	74	1858	1785	0.957105	77.6087		1	7	8	5		5	High EST hits	High EST hits	A Methanosarcina acetivorans	Q8TI67_METAC	Cell surface protein.	3e-87	surface antigen bspa-like
TVAG_474550	96718.m00074	XP_001316472	1014	189	441			244	1e-64	373	5.4e-34	DS113481: 75,383 - 78,772 (-)	surface_antigen_BspA-like	1014	0	0	0	0			i	0	0	0	0	3	998	996	0.982249	43.3043		1	4	5	25		25	High EST hits	High EST hits	A Methanosarcina acetivorans	Q8TI67_METAC	Cell surface protein.	3e-77	surface antigen bspa-like
TVAG_474560	96718.m00073	XP_001316473	854	78	443			234	1e-61	409	4.9e-38	DS113481: 83,131 - 85,692 (-)	surface_antigen_BspA-like	854	0	0	0	0			i	0	0	0	0	2	842	841	0.984778	36.5652		1	3	4			0			A Methanosarcina acetivorans	Q8TI67_METAC	Cell surface protein.	6e-83	surface antigen bspa-like
TVAG_474570	96718.m00105	XP_001316474	1661	391	719			220	1e-57	309	8e-27	DS113481: 87,160 - 92,142 (-)	surface_antigen_BspA-like	1661	1	0	1	1		o1600-1622i	n2-8c13/14o1600-1622i	0	1	1	1	69	1555	1487	0.895244	64.6522		1	2	3			0			B Treponema denticola	Q73M50_TREDE	Leucine Rich Repeat domain protein.	7e-58	surface antigen bspa-like
TVAG_475550	96732.m00428	XP_001583613	817	98	37			242	3e-64	315	5.8e-28	DS113182: 33,563 - 36,013 (+)	surface_antigen_BspA-like	817	0	0	0	0			i	0	0	0	0	33	792	760	0.930233	33.0435		1	2	3			0			A Methanosarcina acetivorans	Q8TI67_METAC	Cell surface protein.	2e-52	surface antigen bspa-like
TVAG_475560	96732.m00382	XP_001583614	983	178	638			243	2e-64	272	1.6e-21	DS113182: 36,961 - 39,909 (-)	surface_antigen_BspA-like	983	0	0	0	0	o936-964	o0943-965i	o945-965i	1	1	1	1	68	926	859	0.873856	37.3478		1	1	2			0			A Methanosarcina acetivorans	Q8TI67_METAC	Cell surface protein.	8e-56	surface antigen bspa-like
TVAG_475590	96732.m00469	XP_001583617	234	172	641			118	8e-27	202	1.8e-16	DS113182: 43,010 - 43,711 (-)	cell_surface_protein_putative	234	0	0	0	0			i	0	0	0	0	2	211	210	0.897436	9.13043		0	0	0			0			B Flavobacterium psychrophilum (strain JIP02/86 / ATCC 49511)	A6GW11_FLAPJ	Probable cell surface protein (Leucine-ri...	6e-15	cell surface protein, putative
TVAG_475600	96732.m00548	XP_001583618	281	304	639			137	2e-32	176	5.5e-12	DS113182: 46,050 - 46,892 (-)	cell_surface_protein_putative	281	0	0	0	0			i	0	0	0	0	28	249	222	0.790036	9.65217		0	0	0			0			A Methanosarcina acetivorans	Q8TI67_METAC	Cell surface protein.	2e-15	cell surface protein, putative
TVAG_475610	96732.m00454	XP_001583619	210	314	778			83	3e-16	147	1.9e-09	DS113182: 47,525 - 48,154 (-)	hypothetical_protein	210	0	0	0	0			i	0	0	0	0	8	188	181	0.861905	7.86957		0	0	0			0			B Flavobacterium psychrophilum (strain JIP02/86 / ATCC 49511)	A6GW22_FLAPJ	Probable cell surface protein (Leucine-ri...	5e-11	putative uncharacterized protein
TVAG_475940	96732.m00393	XP_001583652	645	95	149			203	2e-52	280	4.7e-23	DS113182: 127,432 - 129,366 (+)	surface_antigen_BspA-like	645	0	0	0	0	i617-637		i	1	0	0	0	10	599	590	0.914729	25.6522		1	0	1			0			A Methanosarcina acetivorans	Q8TI67_METAC	Cell surface protein.	9e-44	surface antigen bspa-like
TVAG_476110	96732.m00419	XP_001583668	674	148	423			318	5e-87	466	6.3e-45	DS113182: 154,713 - 156,734 (-)	surface_antigen_BspA-like	674	1	0	1	1	o626-648	o0626-648i	n2-10c15/16o626-649i	1	1	1	1	14	593	580	0.860534	25.2174		1	3	4			0			B Bacteroides forsythus (Tannerella forsythensis)	O68831_BACFO	Surface antigen BspA.	4e-59	surface antigen bspa-like
TVAG_477070	96732.m00467	XP_001583764	537	153	437			268	7e-72	403	2.4e-38	DS113182: 380,516 - 382,126 (-)	surface_antigen_BspA-like	537	0	0	0	0	o176-192_330-354_358-391_442-458_465-489		i	5	0	0	0	1	535	535	0.996276	23.2609		1	2	3			0			B Bacteroides forsythus (Tannerella forsythensis)	O68831_BACFO	Surface antigen BspA.	7e-66	surface antigen bspa-like
TVAG_477080	96732.m00569	XP_001583765	241	274	444			194	8e-50	339	1.4e-31	DS113182: 383,733 - 384,455 (-)	surface_antigen_BspA-like	241	0	0	0	0			i	0	0	0	0	1	232	232	0.962656	10.087		1	1	2			0			B Bacteroides forsythus (Tannerella forsythensis)	O68831_BACFO	Surface antigen BspA.	3e-37	surface antigen bspa-like
TVAG_477090	96732.m00440	XP_001583766	250	153	438		YES	174	1e-43	352	6e-33	DS113182: 385,550 - 386,299 (-)	surface_antigen_BspA-like	250	0	0	0	0	o16-40		i	1	0	0	0	1	249	249	0.996	10.8261		1	2	3			0			B Bacteroides forsythus (Tannerella forsythensis)	O68831_BACFO	Surface antigen BspA.	9e-33	surface antigen bspa-like
TVAG_478640	96800.m00211	XP_001326262	560	179	627			141	9e-34	251	1.2e-19	DS113276: 78,680 - 80,359 (-)	surface_antigen_BspA-like	560	0	0	0	0	o536-551	o0529-551i	o529-551i	1	1	1	1	33	417	385	0.6875	16.7391		1	0	1			0			B Bacteroides forsythus (Tannerella forsythensis)	O68831_BACFO	Surface antigen BspA.	3e-19	surface antigen bspa-like
TVAG_478650	96800.m00237	XP_001326263	371	265	624			109	5e-24	197	6.6e-14	DS113276: 84,188 - 85,300 (-)	surface_antigen_BspA-like	371	0	0	0	0			i	0	0	0	0	3	354	352	0.948787	15.3043		1	0	1			0			A Methanosarcina acetivorans	Q8TI67_METAC	Cell surface protein.	7e-16	surface antigen bspa-like
TVAG_478660	96800.m00271	XP_001326264	750	105	663			184	1e-46	285	1.3e-23	DS113276: 85,532 - 87,781 (+)	surface_antigen_BspA-like	750	0	0	0	0			i	0	0	0	0	1	725	725	0.966667	31.5217		1	0	1	1		1			A Methanosarcina acetivorans	Q8TI67_METAC	Cell surface protein.	6e-51	surface antigen bspa-like
TVAG_479820	96830.m00080	XP_001311740	350	377	905			72	6e-13	128	3.9e-06	DS113661: 33,916 - 34,965 (-)	hypothetical_protein	350	0	0	0	0			i	0	0	0	0	57	293	237	0.677143	10.3043		1	0	1			0			B Clostridium phytofermentans ISDg	Q1FME8_9CLOT	GLUG precursor.	4e-10	putative uncharacterized protein
TVAG_481640	96936.m00018	XP_001301412	305	358	160			113	2e-25	251	5.6e-22	DS114304: 16,890 - 17,804 (-)	surface_antigen_BspA-like	305	0	0	0	0			i	0	0	0	0	2	237	236	0.77377	10.2609		0	0	0			0			A Methanosarcina acetivorans	Q8TI67_METAC	Cell surface protein.	8e-22	surface antigen bspa-like
TVAG_482820	96976.m00054	XP_001305336	218	381	501			61	1e-09	not hit	not hit	DS113969: 29,241 - 29,894 (-)		218	0	0	0	0	o106-126_187-216	i199-216o	o199-216i	2	1	1	0	5	201	197	0.90367	8.56522		0	0	0			0
TVAG_484410	97026.m00033	XP_001304357	208	299	699			54	1e-07	not hit	not hit	DS114036: 23,243 - 23,866 (-)		208	0	0	0	0			i	0	0	0	0	21	156	136	0.653846	5.91304		0	0	0			0
TVAG_486150	97090.m00117	XP_001321191	264	266	236			109	4e-24	205	8.5e-17	DS113367: 74,110 - 74,901 (+)	surface_antigen_BspA-like	264	0	0	0	0			i	0	0	0	0	59	260	202	0.765152	8.78261		0	0	0			0			A Methanosarcina acetivorans	Q8TI64_METAC	Cell surface protein.	2e-20	surface antigen bspa-like
TVAG_486160	97090.m00170	XP_001321192	365	26	120			206	3e-53	293	1.1e-26	DS113367: 74,977 - 76,071 (+)	surface_antigen_BspA-like	365	0	0	0	0	i341-364		o342-363i	1	0	1	0	2	337	336	0.920548	14.6087		0	1	1			0			B Bacteroides forsythus (Tannerella forsythensis)	O68831_BACFO	Surface antigen BspA.	1e-38	surface antigen bspa-like
TVAG_486870	97114.m00234	XP_001326467	485	93	495		YES	294	8e-80	413	2.1e-39	DS113273: 87,577 - 89,031 (+)	surface_antigen_BspA-like	485	0	0	0	1			n4-12c20/21o	0	0	0	0	1	484	484	0.997938	21.0435		0	1	1	2		2			B Bacteroides forsythus (Tannerella forsythensis)	O68831_BACFO	Surface antigen BspA.	6e-63	surface antigen bspa-like
TVAG_486880	97114.m00176	XP_001326468	633	190	489		YES	226	3e-59	350	4.6e-32	DS113273: 89,152 - 91,050 (+)	surface_antigen_BspA-like	633	0	0	0	0	o579-602	o0579-601i	o579-602i	1	1	1	1	3	632	630	0.995261	27.3913		1	1	2			0			A Methanosarcina acetivorans	Q8TI67_METAC	Cell surface protein.	9e-41	surface antigen bspa-like
TVAG_487790	97119.m00163	XP_001320775	618	117	448			319	2e-87	497	2.6e-48	DS113376: 108,824 - 110,677 (+)	surface_antigen_BspA-like	618	0	0	0	0	o366-387		i	1	0	0	0	24	617	594	0.961165	25.8261		1	5	6			0			B Bacteroides forsythus (Tannerella forsythensis)	O68831_BACFO	Surface antigen BspA.	1e-77	surface antigen bspa-like
TVAG_488130	97121.m00221	XP_001323934	177	282	512	TVAG_174900 GRD 13 seq (partial)		64	2e-10	147	1.9e-10	DS113314: 80,148 - 80,678 (+)	hypothetical_protein	177	0	0	0	0			i	0	0	0	0	1	120	120	0.677966	5.21739		1	0	1			0			B Flavobacterium psychrophilum (strain JIP02/86 / ATCC 49511)	A6GW15_FLAPJ	Probable cell surface protein (Leucine-ri...	2e-07	putative uncharacterized protein
TVAG_488960	97166.m00050	XP_001307287	427	33	26		YES	182	6e-46	262	2.1e-21	DS113862: 40,659 - 41,939 (+)	surface_antigen_BspA-like	427	0	0	0	0			i	0	0	0	0	7	426	420	0.983607	18.2609		1	1	2			0			A Methanosarcina barkeri (strain Fusaro / DSM 804)	Q46B13_METBF	Cell surface protein.	6e-32	surface antigen bspa-like
TVAG_488970	97166.m00043	XP_001307288	284	34	24		YES	108	1e-23	203	1.1e-15	DS113862: 42,027 - 42,878 (+)	surface_antigen_BspA-like	284	0	0	0	0			i	0	0	0	0	3	226	224	0.788732	9.73913		0	0	0			0			A Methanosarcina acetivorans	Q8TI67_METAC	Cell surface protein.	3e-19	surface antigen bspa-like
TVAG_489190	97179.m00130	XP_001315598	281	34	18			100	2e-21	206	6.5e-17	DS113506: 29,315 - 30,157 (-)	surface_antigen_Bsp_putative	281	1	1	2	1			n4-14c21/22o	0	0	0	0	3	240	238	0.846975	10.3478		1	0	1			0			A Methanosarcina acetivorans	Q8TI64_METAC	Cell surface protein.	6e-16	surface antigen bsp, putative
TVAG_489320	97179.m00136	XP_001315611	146	273	211			71	1e-12	112	1.2e-06	DS113506: 71,433 - 71,870 (-)	Leucine_Rich_Repeat_family_protein	146	0	0	0	0			i	0	0	0	0	62	144	83	0.568493	3.6087		1	0	1			0			A Methanosarcina acetivorans	Q8TI67_METAC	Cell surface protein.	2e-09	leucine rich repeat family protein
TVAG_489330	97179.m00131	XP_001315612	222	88	213			83	3e-16	155	2.8e-10	DS113506: 73,324 - 73,989 (+)	surface_antigen_Bsp_putative	222	0	0	0	0			i	0	0	0	0	7	221	215	0.968468	9.34783		0	0	0			0			A Methanosarcina acetivorans	Q8TI67_METAC	Cell surface protein.	1e-11	surface antigen bsp, putative
TVAG_489340	97179.m00123	XP_001315613	264	82	141			106	2e-23	254	2.5e-22	DS113506: 74,953 - 75,744 (+)	surface_antigen_BspA-like	264	0	0	0	0			i	0	0	0	0	3	260	258	0.977273	11.2174		1	1	2			0			A Methanosarcina acetivorans	Q8TI67_METAC	Cell surface protein.	1e-24	surface antigen bspa-like
TVAG_489945	97193.m00074	XP_001310818	803	9	869			215	5e-56	294	4.1e-25	DS113697: 58,174 - 60,582 (+)	surface_antigen_BspA-like	803	0	0	0	0	i711-733_735-751		i	2	0	0	0	5	700	696	0.86675	30.2609		0	0	0	1	2	3			A Methanosarcina acetivorans	Q8TI67_METAC	Cell surface protein.	6e-56	surface antigen bspa-like
TVAG_490840	97225.m00210	XP_001326169	405	193	391			157	1e-38	299	2.5e-27	DS113277: 17,627 - 18,841 (-)	surface_antigen_BspA-like	405	0	0	0	0	i375-397_213-227		i	2	0	0	0	1	280	280	0.691358	12.1739		0	1	1			0			B Flavobacterium psychrophilum (strain JIP02/86 / ATCC 49511)	A6GW16_FLAPJ	Probable cell surface protein (Leucine-ri...	7e-28	surface antigen bspa-like
TVAG_490850	97225.m00199	XP_001326170	299	77	392		YES	228	5e-60	407	8.9e-39	DS113277: 19,762 - 20,658 (-)	surface_antigen_BspA-like	299	0	0	0	0			i	0	0	0	0	20	283	264	0.882943	11.4783		1	2	3			0			B Bacteroides forsythus (Tannerella forsythensis)	O68831_BACFO	Surface antigen BspA.	9e-44	surface antigen bspa-like
TVAG_491190	97225.m00174	XP_001326204	900	77	393			279	3e-75	403	2.5e-37	DS113277: 132,413 - 135,112 (-)	surface_antigen_BspA-like	900	0	0	0	0	o792-813		i	1	0	0	0	22	893	872	0.968889	37.913		1	2	3	1		1			A Methanosarcina acetivorans	Q8TI67_METAC	Cell surface protein.	1e-61	surface antigen bspa-like
TVAG_491510	97241.m00157	XP_001322517	753	35	13			263	2e-70	308	6.3e-30	DS113340: 14,643 - 16,901 (+)	Leucine_Rich_Repeat_family_protein	753	0	0	0	0	i266-281		i	1	0	0	0	7	742	736	0.977424	32		1	2	3		1	1			A Methanosarcina barkeri (strain Fusaro / DSM 804)	Q46B13_METBF	Cell surface protein.	3e-48	leucine rich repeat family protein
TVAG_491590	97241.m00179	XP_001322525	753	35	14			259	3e-69	312	1.9e-31	DS113340: 41,360 - 43,618 (-)	Leucine_Rich_Repeat_family_protein	753	0	0	0	0			i	0	0	0	0	7	742	736	0.977424	32		1	2	3		1	1			A Methanosarcina acetivorans	Q8TI67_METAC	Cell surface protein.	1e-49	leucine rich repeat family protein
TVAG_491600	97241.m00140	XP_001322526	725	44	246			181	7e-46	295	1.9e-25	DS113340: 45,128 - 47,395 (-)	Leucine_Rich_Repeat_family_protein	725	0	0	0	0			i	0	0	0	0	16	678	663	0.914483	28.8261		1	2	3	2		2			A Methanosarcina acetivorans	Q8TI67_METAC	Cell surface protein.	6e-40	leucine rich repeat family protein
TVAG_491720	97241.m00146	XP_001322537	727	44	244			197	1e-50	309	2e-27	DS113340: 67,591 - 69,862 (-)	Leucine_Rich_Repeat_family_protein	727	0	0	0	0	o66-88		i	1	0	0	0	64	682	619	0.851444	26.913		1	2	3	6	1	7	High EST hits	High EST hits	A Methanosarcina acetivorans	Q8TI67_METAC	Cell surface protein.	8e-42	leucine rich repeat family protein
TVAG_491840	97241.m00178	XP_001322549	735	44	245			197	1e-50	292	9.7e-25	DS113340: 98,790 - 101,096 (-)	surface_antigen_BspA-like	735	0	0	0	0	o696-714		i	1	0	0	0	12	690	679	0.92381	29.5217		1	1	2	3		3			A Methanosarcina acetivorans	Q8TI67_METAC	Cell surface protein.	5e-42	surface antigen bspa-like
TVAG_492550	97294.m00103	XP_001311694	635	139	151			201	8e-52	240	3.1e-18	DS113662: 1,899 - 3,803 (-)	surface_antigen_BspA-like	635	0	0	0	0			i	0	0	0	0	1	614	614	0.966929	26.6957		1	2	3	1		1			A Methanosarcina acetivorans	Q8TI67_METAC	Cell surface protein.	4e-42	surface antigen bspa-like
TVAG_493090	97299.m00090	XP_001313865	246	89	113			130	2e-30	246	2.1e-21	DS113584: 16,133 - 17,208 (+)	hypothetical_protein	246	0	0	0	0			i	0	0	0	0	2	245	244	0.99187	10.6087		1	0	1	1		1			A Methanosarcina acetivorans	Q8TI67_METAC	Cell surface protein.	1e-18	putative uncharacterized protein
TVAG_493590	97304.m00101	XP_001309347	647	384	688			159	4e-39	261	1.1e-20	DS113760: 50,787 - 52,935 (+)	surface_antigen_BspA-like	647	0	0	0	0			i	0	0	0	0	139	591	453	0.700155	19.6957		1	0	1	3	1	4	M-LI_DOWN	M-LI_DOWN	A Methanosarcina acetivorans	Q8TI67_METAC	Cell surface protein.	2e-34	surface antigen bspa-like
TVAG_494740	97337.m00104	XP_001314764	258	87	169			105	1e-22	200	3e-16	DS113533: 11,678 - 12,451 (+)	surface_antigen_BspA-like	258	0	0	0	0			i	0	0	0	0	6	233	228	0.883721	9.91304		1	1	2			0			A Methanosarcina acetivorans	Q8TI67_METAC	Cell surface protein.	3e-18	surface antigen bspa-like
TVAG_494750	97337.m00120	XP_001314765	817	87	170			254	6e-68	277	1.9e-22	DS113533: 15,310 - 17,789 (+)	surface_antigen_BspA-like	817	0	0	0	0	i86-113		i	1	0	0	0	24	792	769	0.941248	33.4348		1	2	3	2		2			A Methanosarcina acetivorans	Q8TI67_METAC	Cell surface protein.	5e-64	surface antigen bspa-like
TVAG_495520	97354.m00159	XP_001327760	373	324	813			66	5e-11	not hit	not hit	DS113254: 49,365 - 50,483 (-)	hypothetical protein TVAG_495520	373	0	0	0	0	o37-55		i	1	0	0	0	1	307	307	0.823056	13.3478		0	0	0			0			A Methanococcus maripaludis C7	YP_001330886	TPR repeat-containing protein	0.0006	surface antigen BspA-like
TVAG_495710	97354.m00232	XP_001327776	1192	182	434			294	1e-79	589	5.4e-57	DS113254: 86,169 - 89,744 (+)	surface_antigen_BspA-like	1192	0	0	0	0			i	0	0	0	0	19	1145	1127	0.94547	49		1	5	6			0			A Methanosarcina barkeri (strain Fusaro / DSM 804)	Q46B13_METBF	Cell surface protein.	8e-79	surface antigen bspa-like
TVAG_495790	97354.m00166	XP_001327783	562	13	529			375	5e-104	940	2.9e-95	DS113254: 113,642 - 115,327 (+)	surface_antigen_BspA-like	562	0	0	0	0			o534-554i	0	0	1	0	8	502	495	0.880783	21.5217		1	4	5			0			A Methanosarcina barkeri (strain Fusaro / DSM 804)	Q46B13_METBF	Cell surface protein.	1e-110	surface antigen bspa-like
TVAG_496000	97354.m00193	XP_001327804	96	368	737			54	1e-07	90	0.00029	DS113254: 159,620 - 159,907 (-)	choline binding protein, putative	96	0	0	0	0			i	0	0	0	0	3	92	90	0.9375	3.91304		0	0	0	2		2			B Treponema denticola	Q73M50_TREDE	Leucine Rich Repeat domain protein.	1e-05	choline binding protein, putative
TVAG_496010	97354.m00199	XP_001327805	139	320	480		YES	82	7e-16	150	9.1e-11	DS113254: 159,982 - 160,398 (-)	surface_antigen_BspA-like	139	0	0	0	0			i	0	0	0	0	39	137	99	0.71223	4.30435		0	0	0	2		2			A Methanosarcina acetivorans	Q8TI71_METAC	Cell surface protein.	7e-12	surface antigen bspa-like
TVAG_497240	97417.m00104	XP_001320323	433	34	9			200	2e-51	314	6.9e-33	DS113385: 54,053 - 55,351 (+)	Leucine_Rich_Repeat_family_protein	433	0	0	0	0			i	0	0	0	0	11	404	394	0.909931	17.1304		1	0	1			0			A Methanosarcina acetivorans	Q8TI67_METAC	Cell surface protein.	5e-34	leucine rich repeat family protein
TVAG_498720	97465.m00178	XP_001323401	713	64	60			218	6e-57	316	3.3e-28	DS113324: 87,278 - 89,416 (+)	Leucine_Rich_Repeat_family_protein	713	0	0	0	0	o616-637_697-713		o694-711i	2	0	1	1	1	653	653	0.915849	28.3913		1	1	2	1		1			A Methanosarcina acetivorans	Q8TI67_METAC	Cell surface protein.	3e-50	leucine rich repeat family protein
TVAG_501820	98239.m00006	XP_001295040	427	106	670			172	5e-43	212	2e-15	DS116966: 912 - 2,192 (+)	surface_antigen_BspA-like	427	0	0	0	0			i	0	0	0	0	2	381	380	0.88993	16.5217		0	0	0			0			A Methanosarcina barkeri (strain Fusaro / DSM 804)	Q46B13_METBF	Cell surface protein.	4e-23	surface antigen bspa-like
TVAG_505030	99394.m00009	XP_001298530	366	82	139			165	6e-41	272	1.8e-24	DS114887: 1,314 - 2,411 (-)	surface_antigen_BspA-like	366	0	0	0	0			i	0	0	0	0	3	319	317	0.86612	13.7826		1	1	2			0			B Bacteroides forsythus (Tannerella forsythensis)	O68831_BACFO	Surface antigen BspA.	2e-32	surface antigen bspa-like
TVAG_505590	99562.m00006	XP_001297015	167	375	898			not hit	not hit	113	1.2e-05	DS115558: 2,502 - 3,002 (-)	hypothetical protein TVAG_505590	167	0	0	0	0	o114-137	o0125-147i	i121-141o	1	1	1	1	2	116	115	0.688623	5		0	0	0			0			B Bacteroides forsythus (Tannerella forsythensis)	O68831_BACFO	Surface antigen BspA.	0.041	putative uncharacterized protein
TVAG_506660	99902.m00008	XP_001298289	866	11	744			235	6e-62	308	3.7e-27	DS114970: 4,082 - 6,679 (-)	surface_antigen_BspA-like	866	0	0	0	0	i388-409		i	1	0	0	0	4	821	818	0.944573	35.5652		1	3	4			0			A Methanosarcina acetivorans	Q8TI67_METAC	Cell surface protein.	3e-68	surface antigen bspa-like
TVAG_508600	100596.m00002	XP_001279743	154	231	44	interupted?		71	1e-12	129	1.7e-08	DS145139: 68 - 530 (-)	Leucine_Rich_Repeat_family_protein	154	0	0	0	0			i	0	0	0	0	3	144	142	0.922078	6.17391		0	0	0			0			A Methanosarcina acetivorans	Q8TI67_METAC	Cell surface protein.	3e-12	leucine rich repeat family protein (fragment)
TVAG_510990	101530.m00002	XP_001288325	305	14	310			186	3e-47	394	2.1e-37	DS126463: 242 - 1,156 (-)	surface_antigen_BspA-like	305	0	0	0	0	i153-167		i	1	0	0	0	1	237	237	0.777049	10.3043		1	2	3			0			B Flavobacterium psychrophilum (strain JIP02/86 / ATCC 49511)	A6GW11_FLAPJ	Probable cell surface protein (Leucine-ri...	7e-39	surface antigen bspa-like
TVAG_511010	101537.m00005	XP_001297020	780	11	747			249	3e-66	326	3.4e-29	DS115554: 1,037 - 3,376 (+)	surface_antigen_BspA-like	780	0	0	0	0	i161-175		i	1	0	0	0	1	717	717	0.919231	31.1739		1	3	4			0			A Methanosarcina acetivorans	Q8TI67_METAC	Cell surface protein.	1e-72	surface antigen bspa-like
TVAG_512720	102132.m00002	XP_001280250	303	207	322	interupted?		172	4e-43	291	1.7e-26	DS143819: 21 - 931 (+)	surface_antigen_BspA-like	303	0	0	0	0	o90-110		o91-110i	1	0	1	0	1	301	301	0.993399	13.087		1	1	2			0			A Methanosarcina barkeri (strain Fusaro / DSM 804)	Q46B13_METBF	Cell surface protein.	5e-32	surface antigen bspa-like (fragment)
TVAG_514450	102810.m00011	XP_001297423	299	257	790			102	5e-22	203	3.2e-15	DS115329: 381 - 1,277 (-)	surface_antigen_Bsp_putative	299	0	0	0	0	i164-190		i	1	0	0	0	1	289	289	0.966555	12.5652		0	0	0			0			A Methanosarcina acetivorans	Q8TI64_METAC	Cell surface protein.	1e-19	surface antigen bsp, putative
TVAG_522150	105793.m00003	XP_001281548	169	206	544			not hit	not hit	122	3e-07	DS140464: 160 - 735 (+)	surface_antigen_BspA-like	169	0	0	0	0	o127-151	o0131-153i	o130-153i	1	1	1	1	39	167	129	0.763314	5.6087		0	0	0			0			E Trichomonas vaginalis G3	A2HPP9_TRIVA	Surface antigen BspA-like.	#N/A	surface antigen bspa-like
TVAG_529010	108711.m00002	XP_001278277	210	14	334	interupted?		177	2e-44	339	1.4e-31	DS149113: 390 - 1,019 (+)	surface_antigen_BspA-like	210	0	0	0	0	o36-51		i	1	0	0	0	2	210	209	0.995238	9.08696		1	2	3			0			B Bacteroides forsythus (Tannerella forsythensis)	O68831_BACFO	Surface antigen BspA.	1e-32	surface antigen bspa-like (fragment)
TVAG_530020	109111.m00005	XP_001296127	401	164	468	interupted?		151	9e-37	235	3.1e-18	DS116096: 19 - 1,223 (+)	surface_antigen_BspA-like	401	0	0	0	0	o348-373	o0351-373i	o349-374i	1	1	1	1	6	308	303	0.755611	13.1739		0	0	0			0			B Bacteroides forsythus (Tannerella forsythensis)	O68831_BACFO	Surface antigen BspA.	2e-25	surface antigen bspa-like (fragment)
TVAG_530030	109111.m00006	XP_001296128	714	99	64			232	3e-61	326	2.8e-29	DS116096: 1,262 - 3,435 (-)	surface_antigen_BspA-like	714	0	0	0	0			i	0	0	0	0	1	654	654	0.915966	28.4348		1	1	2	6	1	7	High EST hits	High EST hits	A Methanosarcina acetivorans	Q8TI67_METAC	Cell surface protein.	3e-57	surface antigen bspa-like
TVAG_534530	110976.m00011	XP_001297260	370	348	870			121	1e-27	212	1.2e-15	DS115424: 1,332 - 2,441 (+)	surface_antigen_BspA-like	370	0	0	0	0	o330-352	o0331-353i	o330-354i	1	1	1	1	1	185	185	0.5	8.04348		1	1	2			0			A Methanosarcina barkeri (strain Fusaro / DSM 804)	Q46B13_METBF	Cell surface protein.	6e-20	surface antigen bspa-like
TVAG_554290	121353.m00002	XP_001289393	104	1	909	interupted?		not hit	not hit	91	0.00023	DS124544: 1,139 - 1,450 (+)	hypothetical protein TVAG_554290	104	0	0	0	0			i	0	0	0	0	1	55	55	0.528846	2.3913		0	0	0			0			B Acinetobacter sp. (strain ADP1)	Q6F8T8_ACIAD	Putative hemagglutinin protein (FhaB).	2.1	putative uncharacterized protein (fragment)
TVAG_559690	123691.m00005	XP_001295737	507	64	62	interupted?		219	3e-57	349	1.2e-32	DS116384: 1 - 1,521 (+)	surface_antigen_BspA-like	507	0	0	0	0	i483-505_134-148		o485-504i	2	0	1	0	1	447	447	0.881657	19.4348		1	1	2			0			A Methanosarcina acetivorans	Q8TI67_METAC	Cell surface protein.	6e-45	surface antigen bspa-like (fragment)
TVAG_562160	124706.m00006	XP_001297026	635	110	220			219	3e-57	345	1.7e-31	DS115548: 2,490 - 4,394 (+)	surface_antigen_BspA-like	635	0	0	0	0	i73-95		i	1	0	0	0	24	617	594	0.935433	25.8261		1	2	3			0			B Bacteroides forsythus (Tannerella forsythensis)	O68831_BACFO	Surface antigen BspA.	3e-44	surface antigen bspa-like
TVAG_574760	130484.m00025	XP_001302270	747	6	892			155	6e-38	218	1.4e-15	DS114209: 17,823 - 20,063 (-)	hypothetical_protein	747	0	0	0	0	i663-681		i	1	0	0	0	47	735	689	0.922356	29.9565		1	0	1			0			A Methanosarcina barkeri (strain Fusaro / DSM 804)	Q46B13_METBF	Cell surface protein.	7e-38	putative uncharacterized protein
TVAG_574770	130484.m00023	XP_001302271	874	350	617			137	2e-32	231	5.9e-17	DS114209: 20,704 - 23,325 (+)	hypothetical protein TVAG_348520	874	1	0	1	0	o494-509_847-872	o0850-872i	o850-872i	2	1	1	1	72	850	779	0.891304	33.8696		0	0	0			0			A Methanosarcina barkeri (strain Fusaro / DSM 804)	Q46B13_METBF	Cell surface protein.	4e-34	surface antigen bspa-like
TVAG_575690	131034.m00002	XP_001286695	341	382	519	interupted?		92	4e-19	195	8.1e-14	DS129468: 281 - 1,304 (-)	surface_antigen_BspA-like	341	0	0	0	0	i298-318	o0297-319i	o299-319i	1	1	1	1	1	102	102	0.29912	4.43478		1	1	2			0			B Roseiflexus castenholzii DSM 13941	A7NH56_9CHLR	Putative uncharacterized protein precursor.	3e-23	surface antigen bspa-like (fragment)
TVAG_577760	131877.m00003	XP_001294926	149	206	546		YES	117	2e-26	245	2.7e-21	DS117055: 871 - 1,317 (-)	surface_antigen_BspA-like	149	0	0	0	1			n2-13c18/19o	0	0	0	0	11	144	134	0.899329	5.82609		1	1	2			0			B Bacteroides forsythus (Tannerella forsythensis)	O68831_BACFO	Surface antigen BspA.	2e-23	surface antigen bspa-like
TVAG_579070	132437.m00005	XP_001298020	988	338	851			211	8e-55	255	1.2e-19	DS115072: 1,486 - 4,449 (+)	surface_antigen_BspA-like	988	0	0	0	0	o946-969	o0950-968i	o948-968i	1	1	1	1	78	830	753	0.762146	32.7391		1	0	1			0			A Methanosarcina acetivorans	Q8TI67_METAC	Cell surface protein.	6e-43	surface antigen bspa-like
TVAG_583360	134485.m00003	XP_001294553	544	206	545			315	6e-86	505	3.7e-49	DS117408: 620 - 2,251 (+)	surface_antigen_BspA-like	544	0	0	0	0	o497-526	o0506-528i	o505-528i	1	1	1	1	3	345	343	0.630515	14.913		1	2	3			0			B Bacteroides forsythus (Tannerella forsythensis)	O68831_BACFO	Surface antigen BspA.	3e-60	surface antigen bspa-like
TVAG_587450	136524.m00030	XP_001301434	598	25	97			262	4e-70	388	2e-36	DS114301: 11,631 - 13,424 (+)	surface_antigen_BspA-like	598	0	0	0	0	o504-526		i	1	0	0	0	28	540	513	0.85786	22.3043		1	3	4			0			A Methanosarcina barkeri (strain Fusaro / DSM 804)	Q46B13_METBF	Cell surface protein.	1e-64	surface antigen bspa-like
TVAG_589630	137494.m00002	XP_001294025	529	64	58	interupted?		184	9e-47	267	1.2e-21	DS117959: 6 - 1,594 (-)	surface_antigen_BspA-like	529	0	0	0	0			i	0	0	0	0	6	528	523	0.988658	22.7391		1	1	2			0			A Methanosarcina barkeri (strain Fusaro / DSM 804)	Q46B13_METBF	Cell surface protein.	5e-45	surface antigen bspa-like (fragment)
TVAG_598680	141278.m00005	XP_001291104	433	382	520	interupted?		143	2e-34	275	4.7e-23	DS121921: 292 - 1,591 (-)	surface_antigen_BspA-like	433	0	0	0	0	i390-412	o0389-411i	o391-411i	1	1	1	1	1	154	154	0.355658	6.69565		1	1	2			0			B Lyngbya sp. PCC 8106	A0YRU7_9CYAN	Hemolysin-type calcium-binding region protein.	1e-29	surface antigen bspa-like (fragment)
TVAG_602250	142878.m00009	XP_001298562	175	127	154			62	7e-10	138	1.8e-09	DS114876: 1,061 - 1,585 (+)	hypothetical_protein	175	0	0	0	0			i	0	0	0	0	8	154	147	0.84	6.3913		0	0	0			0			B Flavobacterium psychrophilum (strain JIP02/86 / ATCC 49511)	A6GW11_FLAPJ	Probable cell surface protein (Leucine-ri...	1e-09	putative uncharacterized protein
TVAG_607280	145789.m00002	XP_001292036	274	164	467	interupted?		142	4e-34	207	5.1e-17	DS120531: 882 - 1,703 (+)	surface_antigen_Bsp_putative	274	0	0	0	0			i	0	0	0	0	3	267	265	0.967153	11.5217		0	0	0			0			B Bacteroides fragilis (strain ATCC 25285 / NCTC 9343)	Q5L829_BACFN	Possible bacterial surface protein.	2e-19	surface antigen bsp, putative (fragment)

## Sheet: B_Gene_features
Locus tag	Identifier	RefSeq accession	AA Length	Pseudo genes	Genomic ID	Genomic length	ORF start	ORF end	Distance from contig end	Genomic Location	first INR ([ATC]CA[ATGC][AT]) within 30bp	first TATA-box (TATA[AT]A[AT]) within 50bp	Tot-EST	Start codon	Length 5'extracted	5'upstrem Sequence extracted from TrichDB
TVAG_000110	80213.m00087	XP_001309112	757		DS113770	56584	15506	17776	38808	DS113770: 15,506 - 17,776 (-)	NA	9:TATATAA	8	ATG	153	TAGAAATAAGTACAGTCTGGGAATTGAAATTCAATTTTATTAATTTAGTGATATTATTTGTTTTTGAAATGTGTTCTCTCTAGTTATTCAAAATCTGATCTAAAATTTTTTTATGTAAAATTTTCGACGATAGAAAAAAAATATATAAAAATG
TVAG_001420	80266.m00008	XP_001296869	510		DS115637	4324	2733	4264	60	DS115637: 2,733 - 4,264 (-)	22:ACAAT	NA	0	CCA	63	ATGGTGTATTTTCCAGAAGCTATCATTTGAATGAAATTACAATTGGCTCTGGAATATCAGCCA
TVAG_002470	80325.m00012	XP_001298474	383		DS114903	8102	3580	4728	3374	DS114903: 3,580 - 4,728 (+)	15:CCATA	NA	0	ATG	153	CAAAAAATCGAAGCTGGCTCATTTTATGCAACTATCATAGAGACAATATTTATTCCAAAAGGTGTTTCATCCTTAGCTGGAAATGCTTTTGAAACTTCTAAAACATTAAGAACGATTGTTGGAAATCCATCAAATCCATACTATTCTATAATG
TVAG_002860	80361.m00114	XP_001314378	366		DS113555	81173			57730	DS113555: 7,098 - 8,195 (+)	7:CCATT	NA	0	ATG	153	TTCCTATTGCAGCATGGCCAGTGGAATCTCTCTCACCATTAATTCCACCACCTCTGCCACCTATATATACAGCACTATTGCCATAAGAACCCCCGCCGCCGCCCGTTATCAGAATGCGGCTGTCAAAATTCTGGTCCCAGGAACCATTCGATG
TVAG_003000	80361.m00102	XP_001314392	401		DS113555	81173	43065	44267	36906	DS113555: 43,065 - 44,267 (-)	6:CCAAA	NA	0	ATG	153	ACCAAAGGTTGTATTGAATTAATTCAAGAATTATTCAAAGATGAATTTGCAAATATAACTTTTCCTCAGACATCTTCAGAAGGAGAAAAAGTTACGATCGGAAAAAATGCATTTCAATATGCTTGTGTTAAAATTAAATTTCCACCAAACATG
TVAG_003090	80361.m00125	XP_001314401	371		DS113555	81173			60391	DS113555: 61,019 - 62,131 (-)	13:CCATT	NA	0	ATG	153	AATTTTAATTCGACGTGAATTAACCGACAATTGTTTTGTATCTGATCAGAAAATTCAATGAATTTCTGAGTAAATTCAGAAAAAAAAGTTTTTAAAAATCGAACTTACAAGTTCGAAATCATATGAATCAAAATTATCCATTGATAAATAATG
TVAG_004550	80413.m00239	XP_001328647	410		DS113242	198627	72665	73894	124733	DS113242: 72,665 - 73,894 (-)	6:TCACA	NA	0	ATG	153	GATGGAAATTCTCATTTTAAGCTCTCTGATGGAATTCTAACAACTCAAAGTGGTCACACATTAATAGCTTATTTGTCAACAAACAAGAACAAGAAATATAAAGTTCCAAATGAAATAACAACAATTTCTCCTTATGCTTTTAACTCACAAATG
TVAG_004560	80413.m00247	XP_001328648	165		DS113242	198627	75221	75715	122912	DS113242: 75,221 - 75,715 (-)	3:TCAAT	NA	0	ATG	153	TATTTCATATTCAAAAATTGTGAGCACTCGAAAGTTATTCATTGAAAACAATTATTTGAAAAATTCTAATTATTATATGTACGTGCAATGTACAATAATTTTGATAAAAATAAAAATAATATTTTTCATATAATAATTTTTATCAATTCAATG
TVAG_004800	80413.m00209	XP_001328672	353		DS113242	198627	136067	137125	61502	DS113242: 136,067 - 137,125 (+)	NA	NA	1	ATG	153	TCCTGCCAGTTCACAAAAAGAGTTGTTCATTCCTAATTCTGTCAGATCAATTTTATTTGGATTTCAAAATTGCATCAATGTTGAAAAAATTGTTTTTCAATCCAAAAAATAGATGAATTAGGTGAATATTTATTTTCAGGATGTACTAATATG
TVAG_004820	80413.m00195	XP_001328674	402		DS113242	198627	138815	140020	58607	DS113242: 138,815 - 140,020 (-)	8:TCAAA	NA	1	ATG	153	CTTAATTGTCTATCATTGGAAAGTTTTATAATTACAGAAAACGTTGAAAACATTGGTACATCTTCATTTGAAGGCTGCATCAACATTAAAAGTATCACATTCATGAAATCATCAACATTAGCTAGAATCGGTAATTGTTGTTTCAAAAATATG
TVAG_004830	80413.m00191	XP_001328675	234	YES	DS113242	198627	141451	142185	56442	DS113242: 141,451 - 142,185 (-)	4:TCATA	NA	0	ATG	153	CAAAATCAAGGAATAAAAAAGATTGATAAATGATTTATAATAACAATTATTCTTTCGAAAGAACAACTTATTGTGACACAAACACGCTATATTATAGATCCGAATGATCTGATTTTTTAATTTGAGAACTTTACAGATTTATCAAATCATATG
TVAG_005490	80444.m00135	XP_001317928	746		DS113442	102874	68061	70298	32576	DS113442: 68,061 - 70,298 (-)	9:ACAGT	NA	0	ATG	153	TGTACAACGATTCAAGGAGGTACAAGGGTTGAACTAAGTCCATTCTACTTATGCAGAAATACGATTACGTCTATTATATTTGGCAAAGGGAGTTTGTTAGAATCTCTTTGTTATGGCTGTTTTTCAGAATCAGCATTAGTTACAGTGGATATG
TVAG_007190	80469.m00065	XP_001313118	337		DS113610	73534	33916	34965	40318	DS113610: 27,756 - 28,766 (+)	21:ACAAT	NA	0	ATG	153	GGTGATGCATTTGGAGGATGTAAGAAGTTCAATATAACAGATTTCCCAGAATCATTGATATACATAGGGATTAGTGCATTCATAGGATGCGATTTACTTACTGAAATTCATTTTAAAATAAATTTATTAACAATTGATAATTATGCATTTATG
TVAG_007200	80469.m00059	XP_001313119	276		DS113610	73534	33374	34201	39333	DS113610: 33,374 - 34,201 (-)	17:TCAAA	NA	0	ATG	153	GTTCATTGTTTTGATCATTGTAAATATCTAAAAAGAGCTGTTTTTCCAAATGATATTACTCGAGTACCATTTGGTATATTTGCAAATTGTGTGAATTTCACAGATATCGAATTGCCAGAATCAATTCTTACGATCAAAGACGAAGCGTTCATG
TVAG_007210	80469.m00063	XP_001313120	198		DS113610	73534	35845	36438	37096	DS113610: 35,845 - 36,438 (-)	9:TCAGA	NA	0	ATG	153	TTTAATAATTGTACAAACATAAGAGAATTAAAAATTACATCGAAACTAACAAGGAGAGGCTTACATTGCTTTGGACTTATGAGTAAATTGGAAAAGGTTGTCTTTGAAGATGGTTCAGAATCAATATATGAAGAAGAATTTTCAGATTTAATG
TVAG_007220	80469.m00081	XP_001313121	1064		DS113610	73534	38923	42114	31420	DS113610: 38,923 - 42,114 (-)	27:TCATT	NA	1	ATG	153	CACAATCGTTCAATTGTCTTGGAATGCTCAATGATTCTGTTCATACATTACAGTTTTAAAATTTTCTTGAAAACTCTTATTTTAATTACGGTAACGATCGATTCTTATTCAAATATTGAATGTTCATTGAAAACTTTCGGATTATTGCGCATG
TVAG_007990	80483.m00110	XP_001315014	778		DS113524	85521	18041	20374	65147	DS113524: 18,041 - 20,374 (+)	3:ACAAT	NA	0	ATG	153	TATTTTTTAACATTAATTTTGGTATCTTGATATATGTTGAGAATTATTAAAAATTTGGATTAGCCGCAAAGCTCTCAATTTGCATCGAAACGAATAAATTTTGAATACGTTACAAAGAAAAATTGACTATACTCTCAAAATTCATTTACAATG
TVAG_008010	80483.m00083	XP_001315016	625		DS113524	85521	21569	23443	62078	DS113524: 21,569 - 23,443 (+)	27:TCAAT	NA	0	ATG	153	AAAAATTCTTTTGGATCTGTAATTTCTCATCTAGAACGGAAATAATGAATATTGTCAAAAAGTCCATATATTTTGCCGAAACATTAGGAATTTGTCTGAAACTATTTTGAATACCGAAAAAATTCAATAGATTCTTAAATTTCTTTTGCAATG
TVAG_008860	80531.m00069	XP_001308805	674		DS113784	55877	4178	6199	49678	DS113784: 4,178 - 6,199 (-)	8:ACAAA	NA	7	ATG	153	AATTTAGTTTCTGCTGATTTAAGACAATGTCAAAACCTTCCTTATCTTAATTATTCAGTATTCAGACAATGTAGTAAATTATCTACATTTTATTTTCCTCCAAATATCAAAGAAGTTAAAGCAGGATGCTTTTTTAGTGATGACAAATTGATG
TVAG_009650	80578.m00146	XP_001316381	292		DS113483	94013	19907	20782	73231	DS113483: 19,907 - 20,782 (-)	NA	NA	0	ATG	153	TCGATTGAAGAAATTGGACAAGCTTGTTTTTCAAATTCTTCAGTTGAAACAATCCAATTCCCTTCTTCTCTTCGAAGTTTTGGAGCCAGTGTATTTTTAAATTCAAAAGTAAAATTTGCAAACTTTTCTGCGTGCACGCAACTAAAGAACATG
TVAG_009940	80584.m00091	XP_001311149	285		DS113683	65522	77	931	64591	DS113683: 77 - 931 (-)	4:TCAAA	NA	0	ATG	153	GGTAGTTTGCTTTTGCTGCTTATCAGTATTGCATTGATCACATTTATTCTGTGAGTCGTTTGTTGGCTGACCCTCCATTGGAGTAAAATCTCGAAAAATTTAAAAATAAGGGAGAATATTGTGTTATTTTAGGGGATAGAACCATTTCAAATG
TVAG_010480	80596.m00241	XP_001329959	382		DS113225	210993	10046	11293	199700	DS113225: 10,046 - 11,293 (-)	9:ACAAT	NA	1	ATG	153	GTTACTCTTAGTCATAGTGCATTTGAACATAGTGGTTTAACAACCATAAAAATTTCACCTAATTCTAAATTAGAAAAAATTCAAGATTTTTGTTTTAGATTTTCAAAACTTTCGTCGATTTTTATTCCAAAATCAACAAAAACAATTCCTATG
TVAG_010640	80596.m00178	XP_001329975	304		DS113225	210993	55873	56830	154163	DS113225: 55,873 - 56,830 (-)	NA	NA	1	ATG	153	TATTTTGCTCATTATTCTATTACAATTCCTAATTCTGTGACAAAAATTAAAGAAAAAGCATTCGAAAATTCTATAATTGAGAAATTTTATTTCACAAAAGATTCTCAAATCACTGATATAGAAAATAATGCATTTAAAAATTGCTCAAGAATG
TVAG_010650	80596.m00163	XP_001329976	481	YES	DS113225	210993	57024	58466	152527	DS113225: 57,024 - 58,466 (-)	5:TCATT	NA	0	ATG	153	GTGAAAATCTACGAACACTGCCAATTTTTGAGAGTGATAGTTCTTGTCAATTTTTTAATTCAAAATTTATTGAGAGTTGGTCTCTTTTTTTGTCACATATTATTACAATAAACAAAGACGTAAGAAAAAAGCATACTTGAATAATTCATTATG
TVAG_010770	80596.m00242	XP_001329988	728		DS113225	210993	96736	98919	112074	DS113225: 96,736 - 98,919 (-)	22:ACAAA	39:TATAAAT	0	ATG	153	TCTTATTTTCTGATCATTCAAAATTCAACAGTATAGTTGAGAGTTATTCGGATTAGATTTGTAAAAATATAGACATTCATGAAAAACGAAAACGTTTGGGTTTCATAGTTTTATAAATTGAGTAGTTTACAAATAAGCAAAAGAAGTTAGATG
TVAG_011510	80604.m00066	XP_001305729	817		DS113946	42805	23226	25676	17129	DS113946: 23,226 - 25,676 (+)	14:ACATT	46:TATAAAA	1	ATG	153	TTAAGAAACAATACAAGAATTCAGAAATAACCTTAAATATAAAAATTGAGAGAGTGTCAGAAAGAACACCCATGAAAAGTGCTCAAAATTCAATTTCTTCTCAATATAAAATGTTTCTTTTTTAGTGTAAAAATGTACATTCGGTAGAGAATG
TVAG_012310	80651.m00129	XP_001323088	203		DS113330	136217	32608	33216	103001	DS113330: 32,608 - 33,216 (-)	NA	NA	0	ATG	153	TGTTTTGAAGGTACTCAAAAGCTCAAATCAATAGATATACCAGATTTTGTGGTAACTATATTTGATTCTGCTTTCTCCTTGTGTAGTTTGACAACAATAAATATCTCTCCTGATTCTCAATTGAAAAATTTAGGTTTTTATTGTTTTAAAATG
TVAG_012550	80651.m00172	XP_001323112	651		DS113330	136217	111240	113192	23025	DS113330: 111,240 - 113,192 (+)	12:ACAAA	6:TATAAAA	0	ATG	153	AAATTAGAAAATATATCTACATTTTGTTTTTATAAAGCAAAACTATCTTCGTTGTTTATCCCAAAATATCTAAATTCAATTGATTCATATGCAATTATTAATTGTCCATTAGAAAATATAACAGTTCATCCAGATAATACAAATTATAAAATG
TVAG_012950	80671.m00476	XP_001582516	623		DS113189	375402	4802	6670	368732	DS113189: 4,802 - 6,670 (+)	NA	NA	0	ATG	153	AAAGAAAACGTGTTAATTTTAAGATATTCTGCATTAACATAAACCATAGATCATGTTTATTAATTTACCCATATAAATTTTTTTTGGGATCCGCAATAAAGTTCTGAAATTGTGAAAAAAAATTATTTTTCTCTTATAACTTTTTGATAAATG
TVAG_012960	80671.m00483	XP_001582517	285		DS113189	375402	49365	50483	324919	DS113189: 6,906 - 7,760 (+)	NA	NA	0	ATG	153	TTGAAAAAAGTTATTCTTTCCAGTCAGATAGATACTCTACGAGAAAGATGTTTTGATGGATGTTCATCATTATATGACATTGATTTAAGATACATTACAACAATTTACAATGGATGTTTCTCGGGTTGTATTGCTTTGAAATCTTTTAATATG
TVAG_013960	80671.m00389	XP_001582615	669		DS113189	375402	261809	263893	111509	DS113189: 261,809 - 263,893 (-)	12:CCAGA	NA	1	ATG	153	AATTTGATCCGTAACTTTTGAATAATTTACATATATTTATATGATGCTTCTATCAGCGGTTTTTATGCTTTCCTCAATCAAAAAATATATATTTCCAAAGAAGCTACTTATAGCGATTCTACTGTTTCTTTAGATAAGCCAGAAGACTTTATG
TVAG_013970	80671.m00320	XP_001582616	967		DS113189	375402	264319	267219	108183	DS113189: 264,319 - 267,219 (+)	NA	17:TATATAA	0	ATG	153	AATTATATTCATAAATTTCATTAAAAATAACTTGGAATACATGGTACCGCATAATATATTGAATTTTTCACACACCATAATTTATTGAATTTATTTTTACCGATGTTTAACATCTTTTTGCTTAGAAATCTATTATATAAAGACTTATTTATG
TVAG_014000	80671.m00463	XP_001582619	455		DS113189	375402	278947	280311	95091	DS113189: 278,947 - 280,311 (-)	10:TCAAA	NA	0	ATG	153	TTTAACAAATTTTATTTTAATTCAATTAATTTTAATAATTCACCAATTACAGTCATTCCAGATGATTTATTTGGTAACTGTGTAGCTTTAGTCGATGTTACTCTATCAAATAATGTCGAAACTATTGGTAGTCGAGCATTTCAAAATTGTATG
TVAG_014010	80671.m00383	XP_001582620	175	YES	DS113189	375402	280512	281036	94366	DS113189: 280,512 - 281,036 (-)	4:TCAAA	NA	0	ATG	153	TTGTAAAGTTATCAAAAATATGTTTTTCAGATTTTGCGATCATTTCATAAAGAAATAAAAATATCCATTTATAAAAGAATTGAGAAGATAATGATGGCGTTTTTGATCAATTCGATACATTTTTTTTTCCATAAAAACATTATTTTTCAAATG
TVAG_016290	80746.m00296	XP_001329934	438		DS113226	208063	128329	129642	78421	DS113226: 128,329 - 129,642 (-)	6:TCATA	NA	0	ATG	153	TTGAAGGGTTTGTTTGATTAATTAATAAACTTTTCTTTCAGAATTACAATAACCTAATGAATACATGCATGTTTTATCATTTCCTCACAAAAAATAAACAAAAATTCTTCTTCATTTCATTCAAAATTATTTGGAGTGGTAAACTCATAAATG
TVAG_016810	80754.m00119	XP_001317132	790		DS113462	97621	61279	63648	33973	DS113462: 61,279 - 63,648 (+)	13:CCAAT	NA	0	ATG	153	TGAAAAATAGTTGTTGGGGAGACTTATAAAGAGAATAATCGAGTTCTATATGCAACTGATAGTTGCGTTGACGTTCATCTTAAAGTTGAATGTGAAATTATTTATGGAGATGAATCAAATAGTGCTTTCAAAGGGAGCCAATCAACCCTTATG
TVAG_020140	80896.m00118	XP_001317491	198		DS113453	99852	60534	61127	38725	DS113453: 60,534 - 61,127 (-)	3:CCAAT	NA	0	ATG	153	TACTTTTAAAAAAAATACCCTATATATTTTTGCCATGTAAACTTGTCACTTTTGTCAGAAGTGAAGTGAACCGAATTTTCATGCACAACAGGTTATTCGGTATTTTATTCTTGTAAAAATCTTGAACTAATTGTATTTCCTAATTCACCAATG
TVAG_020580	80898.m00095	XP_001314744	571		DS113534	84609	51967	53679	30930	DS113534: 51,967 - 53,679 (+)	20:ACACA	39:TATAAAT	0	ATG	153	AAAGGATCAGCAAAATCAATGTTGAATTAAGTAACACGAAGATAGCAAATTTTTTCGGGCAAATTATTGAAACAAAATCCTTTGAAAAAAAATTGAATTGTATTGAAATTTTATAAATCAATGTTATCTTACACAATTATACGGCGGAAAATG
TVAG_021860	80906.m00334	XP_001581225	439		DS113200	279084	231874	233190	45894	DS113200: 231,874 - 233,190 (+)	4:ACAAA	NA	0	ATG	153	TCGATTGGAGCCAATGCATTTGCTGGTTGTCAAAATTTGAAGAGCGTAATATTGCCACCAAATATAACATCGTTAGGAGGAAATTGTTTCCCAAGAGAGTCAACAAAGATAGAATTCGCAGAAGGATCGCAGCTTTCTTTTGATGAACAAATG
TVAG_023530	81037.m00062	XP_001309583	208		DS113749	58664	37720	38343	20321	DS113749: 37,720 - 38,343 (+)	NA	NA	0	ATG	153	ATAAGTCTAGATTGGAATTCATTTGCCGTTACTGGTTTATCATCAATCCATTTAGGTCCAAATTTGAGATATTTTTCTGGTTATGCTTTTAATCAATGCTCAAATTTAAATACATTTTCTGTTGTGAATAACTTTGTTTTAAGTAAAAACATG
TVAG_023540	81037.m00080	XP_001309584	208		DS113749	58664	39767	40390	18274	DS113749: 39,767 - 40,390 (+)	NA	NA	0	ATG	153	ATTACTGGTATATCATCAATCCATTTAGGTCCGAATTTAAGATATTTTTCTGGTTATGCTTTTAATCAATGCTCAAATTTAAATACATTTTCTGTTGATGAAAATAATAATTATTTTTCTGTTGTGAATAACTTTGTTTTAAGTAAAAACATG
TVAG_024700	81132.m00058	XP_001309390	774		DS113757	58035	13352	15673	42362	DS113757: 13,352 - 15,673 (-)	14:ACAAA	NA	0	ATG	153	TAATCACTAATTAATGTTAATTATTTCTAGTTTGACAATTTTCAATAAAATTTATTTGCTCTTTCAAAATTGAGACAGTTTGATCACAATAAAAAAGTTTCTGTTTATTCTTCTAAACTTTTTTTGGTCAAAAAGAACAAAAAGTAAAATATG
TVAG_026370	81190.m00236	XP_001326539	407		DS113272	171793	66834	68054	103739	DS113272: 66,834 - 68,054 (-)	NA	NA	0	ATG	153	TCAATTTTGCATATTTAAGTTGAAATTCATTTGGTTGAAAATTTTATGGTCAAATATCAAAAAGTTATATGTGACTTCAATAATCAATTAATAACTGAAAAATGTAAATGAGTGTTTTGCCAAAAATGATATTGTAGTATAAAGATTATCATG
TVAG_028330	81244.m00195	XP_001326103	970		DS113278	168694	8555	11464	157230	DS113278: 8,555 - 11,464 (+)	8:TCAGA	NA	1	ATG	153	CAACACAATTACAGAAATCGATGGCTTAAAAGTTTCAACTTTCATCATTGATAATCTTTTTGTCACAACTTTTGATGAGAATGTATTCAAGGAAAATAAGTTTATCAAGACAGTTCAATTAACAGATTCAGTTACTGAAATCTCAGATTCATG
TVAG_028700	81244.m00225	XP_001326140	456		DS113278	168694	100911	102278	66416	DS113278: 100,911 - 102,278 (-)	30:TCATT	NA	0	ATG	153	AAATACATTTTTCTTAATTGCATTGAATTTATAGAGTTTAGGCCTCCAAAGTATTTCTTAATAACTTCCCTGGGAATGTTTAAAAACTGTAAAACTTTTAATCGTTTGGATAATCTAACCTCATTAGAAATTATTAATGATGAAACTTTCATG
TVAG_029490	81254.m00021	XP_001303399	610		DS114105	31853	17441	19270	12583	DS114105: 17,441 - 19,270 (-)	NA	NA	0	ATG	153	CCACATCCAATTGTTGTTCCTACTGGTTATAGAACTGCACTTGACCCATTGTCAACTCCACCTGCAAGTTGGCCATTAATATTCGTTATTACAGGTGTTACCAATAGAGGACTACCACTCTATGCTGCCGGAGAAGGTGCTGGTGTGTTTATG
TVAG_029600	81255.m00050	XP_001307497	795		DS113850	50315	16254	18638	31677	DS113850: 16,254 - 18,638 (-)	NA	NA	1	ATG	153	TCAAAAAGAACATTATTATAAATCCGTTTATTGTCCTCGATGCTCTTATCCTAAAGGTGACTTTCTGAGGGTGGTCCATTGATTCAATGGCCCCATTCTCCAATTGTTATCAATTAAAAGCTTAGATTTGAAATAAGAGATAAATAAAATATG
TVAG_030510	81312.m00086	XP_001330639	262		DS113538	84284	37437	38222	46062	DS113538: 37,437 - 38,222 (+)	NA	NA	0	ATG	153	ATCGGAATTGACGCTTTTCGTGGCTGCAGAGTCGAATCTCTCGATTTCAGGTCATGTAAGAACTTAACGACGATATTAACAGGTACTTTTTCTGGATGTACACTATTGAGGTTTATTGGCCTCCCTTCTTCGATTTCTACGATAAAAAAGATG
TVAG_030640	81312.m00077	XP_001330651	470		DS113538	84284	76092	77501	6783	DS113538: 76,092 - 77,501 (-)	NA	NA	0	ATG	153	TTCAAAGGGAAAATACTAGCGGATAAAAACTACCTCCATGAAAGGGTCATAATGGAGTCAAGTTGTATTTTTTGATATTTTTTGCTTTTCGAGCCTAAATAGGTAGCCAAGATAATGCCTAAAAATAAGGTTCTAAATTCTGAAGTTTACATG
TVAG_032340	81387.m00002	XP_001285581	154		DS131625	1249	759	1220	29	DS131625: 759 - 1,220 (-)	9:TCACT	NA	0	ATG	32	AATTTTGTTTTGCGGGGAGTTCACTCGAGATG
TVAG_032540	81399.m00037	XP_001308117	736		DS113819	52633	25061	27268	25365	DS113819: 25,061 - 27,268 (-)	9:ACAGA	NA	0	ATG	153	CCTTTGAATAGAGTAACAAGAATCGAAGCAGGTGCATTCAGTCATTGCATATTACTTGAAGGTGACGAAAACTATGTAATAAATGGAAAGAAGTCATCATTTGAAGGCTGTTCTAAACTCACAAAAATTAAAGTTAAGTCAACAGATGCTATG
TVAG_032550	81399.m00048	XP_001308118	200		DS113819	52633	27885	28484	24149	DS113819: 27,885 - 28,484 (-)	23:TCAAT	NA	0	ATG	153	GGGAATGAAGAAAGCCGTAAATCAATATTCAAAATCTAAAAAATTGAAGCCAGTATTTTTCAAAGAATTGAATATCCTTCAAAAGTATGAGATTTACCCATCTTGTATTCTTTATAAGTTTTGGATATCAATTTTTTTTTACTGATATTAATG
TVAG_032560	81399.m00044	XP_001308119	1061		DS113819	52633	13755	14204	38429	DS113819: 32,649 - 35,847 (+)	10:TCATT	37:TATAAAA	3	ATG	153	TCATCGAGAAAATAAACTAACGAATCCCTCAAAATTGAGAGGGTAATCCCCCTCCTCTCAAATAAACGTACATACGGGTGCACCCTTAATATTAAATATATTTTTTGTAATATTATAAAATGTTTCTATCGTTATGTTAATCATTCAAAAATG
TVAG_032730	81403.m00043	XP_001306817	617	YES	DS113887	46963	22115	23965	22998	DS113887: 22,115 - 23,965 (-)	NA	NA	0	ATG	153	ATTTGTATGATAATCAACATTCACTAAAATCTCCTCATGAAACATTGATTTTATATGATTTTCCTTTTCTAGAGCATGTGTTGATGAATATACATTCTGGTGGTTTAAAGACATTTTTTTGATGAATCCTTAGATACTAATCTGGCAGGAATG
TVAG_034990	81529.m00458	XP_001583462	340		DS113183	431961	72967	74025	300142	DS113183: 64,200 - 65,219 (-)	3:CCAAT	NA	0	ATG	153	GAAACAGGTTCCTTATTGGAAACACTTGGTATTGGTACATTTTCATCATTCACAAAGCTCGTAAGTGTTAATTTGAGTATGTGCAATCATTTAAAGAACATAAGTTCTGGAGCTTTTCAGAATTCTAATTTAAATCAGATTTTTCTTCCAATG
TVAG_035470	81529.m00393	XP_001583510	335		DS113183	431961	36576	37610	389288	DS113183: 184,330 - 185,334 (-)	18:ACAGT	NA	0	ATG	153	TTAGAATTTACAAGTGATCTCACAACTATTTATAGTTATGCATTTGCATCAACTGGTTTATCTGGTATATTTGATTTTTCTGACATTGAAATTTATGAGAATGTTTTTGAAAGTACGCAAATCCAACAAGTTACAGTTGGATTAGAAGAAATG
TVAG_035480	81529.m00374	XP_001583511	168		DS113183	431961	185559	186062	245899	DS113183: 185,559 - 186,062 (-)	3:TCAAT	NA	0	ATG	153	GTTTATTTCTATTCGCAGTATTCAGGTTTGTGCTAAACACACCTTTGGACACCCTATATCACAATTCCAGCAACTTGCACAAAAATATTAAATTATGCTTTTCAGAGTAGTTCTCTTTCAAAGATTACATTTGATTCAGGAATAACATCAATG
TVAG_035490	81529.m00480	XP_001583512	222		DS113183	431961	187420	188085	243876	DS113183: 187,420 - 188,085 (-)	NA	NA	0	ATG	153	TTCACTTTTTGATAATTTTCAAAAAATTGAGAGCAATTTATTGCTTTTCCAATAATATTCATTATAATAAATAAGCTTATCTCTCAAAACATTTTTGATTGAAATTGATAGCTTATGATAAATTAAAAACGTATTTTTATATTTTTGTGAATG
TVAG_035870	81529.m00536	XP_001583549	582		DS113183	431961	294986	296994	134967	DS113183: 294,986 - 296,994 (-)	4:CCATA	NA	2	ATG	153	CTTGATGAATCCATTTTCTATAATGTAAGTTGCAGAGAAATTTCACTTATTGATACTGAATCAATAATCATTCTAACTGGAATTCAAAACCTCAAGATAATAAATCTCCCTTCTTCATTAAATAAAATAAACTTTTTGGCATTTCCCCATATG
TVAG_036030	81529.m00553	XP_001583564	424		DS113183	431961	339123	340394	91567	DS113183: 339,123 - 340,394 (+)	12:ACACT	NA	0	ATG	153	AAAATCGATGTCCTTCGCAAGCACATGTAATTACACCTCCGTTGGGATTTGGAATTTTTGGTGGATTTTTTTTTCAGAGTTTGATCAAAATTTTAAATACTATTCAAAATTTGGAAAACGATAAAACCGCTTCAGATTACACTCCGAAAAATG
TVAG_036040	81529.m00427	XP_001583565	308	YES	DS113183	431961	2470	3057	428904	DS113183: 340,769 - 341,692 (+)	NA	NA	0	ATG	153	GAAAATATAGAAATTCCTGAGTCAGTGTTAGAAATTCATTCTAAAGCTTTTTATAATTGTTCTAAACTCAAAAGCGTTACAATTCCTATTGAAGTAAAAATTATCCCAGATCAATGTTTCTATGCATGCGAATCTCTTGAAAAGATTGTTATG
TVAG_036050	81529.m00395	XP_001583566	424	YES	DS113183	431961	343001	344272	87689	DS113183: 343,001 - 344,272 (+)	10:CCAAA	NA	0	ATG	153	TGGAAAAATCACCGGAAAATTCATAAGATTTTTGACAAATTATTTTATCAAAAACTTGTATGTGTTGAATTCAAAACATTTGAGAATAACTCATAGAATATTTTGAGAGAAGTCATCGGATTTATTTATCAAAGGATTTCCCAAAAAAACATG
TVAG_036060	81529.m00495	XP_001583567	270		DS113183	431961	344758	345567	86394	DS113183: 344,758 - 345,567 (+)	12:CCATT	NA	0	ATG	153	CAATGTTTCTATGCATGCGAATCTCTTGAAAAGATTGTTATGAATGTAAATAACCAATTCGTGATAGGAAATTCATCATTTCAGAATTGTCATTCATTGAAAATAGTTAATTTCCCAAATCTTTTGAATTCGATCAAACCATTAGCATTTATG
TVAG_036070	81529.m00534	XP_001583568	788		DS113183	431961	348067	350430	81531	DS113183: 348,067 - 350,430 (+)	NA	NA	0	ATG	153	TTCAAAGGGAAAATACTAGCGGATAAAAACTACCTCCATGAAAGGGTCATAATGGACTCAAGTTGTATTTTTTGATATTTTTTGCTTTTCGAGCCTAAATAGGTAGCAAAGATAATGCCTAAAAATAAGGTTCTAAATTCTGAAGTTTACATG
TVAG_036090	81529.m00484	XP_001583570	627		DS113183	431961	354584	356464	75497	DS113183: 354,584 - 356,464 (+)	3:TCAAT	NA	0	ATG	153	TTGCCTCCAAACTTACAAAATATTTACAAAAATTCGTTTTCATATTGTAAAAGTTTAAAAACTATCATATTTCATTCAGAAAATACTACAATTTACGAAAACTCGTTTGAATTATGCACAAAACTCGAAGCTATACAACTTCCTTCTTCAATG
TVAG_036100	81529.m00408	XP_001583571	617		DS113183	431961	357121	358971	72990	DS113183: 357,121 - 358,971 (+)	9:ACATA	NA	0	ATG	153	CAAATTTTTTATAACGATACCTGTCAATTTTTACTCTTATTGTTTTCAATATAGAATAAAGTTTTGAAAAAGTATTCTGATTAATGTTTCCTCTCGGATTTTTATTGACGATACCTGTCAAATTCTACTCTTAATTTTTCAACATAAAAAATG
TVAG_037590	81599.m00078	XP_001310182	326		DS113723	60910	23599	24576	47004	DS113723: 23,599 - 24,576 (-)	3:TCAAT	NA	1	ATG	153	TTGCATCTAGAATTTAAAATACTCTTTAATGTGATAATTTAACATTAATTTTATTCGAAATTTATGAAATCTGTTGAATTTCTATAGAATCTTGCCTAAAATTTAACAAATGAATATACAAAGTTCTGAACTTTATGCAATACAAGATCAATG
TVAG_039290	81617.m00193	XP_001324304	184		DS113308	145300	129428	129979	15321	DS113308: 129,428 - 129,979 (-)	11:CCAAT	NA	0	ATG	153	GCTGTGCATCATATGAATACAGGTGTTGAGCAAATTGACATATATGCATTTGATGGCTGTTCCTCTCTCACTGGGTTCACAATTCCAAAAACTCTCACAAGGATTCTAAACTTTGCATTCCAGTCTTGTTCTAAGCTCACCAATATTCGCATG
TVAG_039300	81617.m00156	XP_001324305	573	YES	DS113308	145300	130101	131819	13481	DS113308: 130,101 - 131,819 (-)	NA	NA	0	ATG	153	TACCATATAGACATCCCAAGGGCCCTAGGAAGATGGTATAAAATAAGAGTTTATATAAAAGTGACATTTTTAATGAAAGTTTTTGATTAAAAAATTTCTAGTGGAAATAGTCGTGGTGTTGAATTTTCTGCAGATGGAACTATTCTCCTCATG
TVAG_039840	81660.m00118	XP_001317155	376	YES	DS113461	97795	42155	42673	55122	DS113461: 14,777 - 15,904 (+)	14:TCACA	NA	0	ATG	153	TATCATTTATTTTTAGTTATAGTTCATTTACGAATATCATAATTCCAGAAAAAGTAACACATCTTGGGAATTCTGCATTTGTAGGATGTCCACTTACGAATTGCACAATCTGATGCATGGTGTTCATTCATAAAACTCACAATTCCATCTATG
TVAG_040740	81679.m00107	XP_001315147	1157		DS113520	86477	96403	97050	10573	DS113520: 40,383 - 43,853 (-)	NA	30:TATAAAT	0	ATG	153	TTACAATTTAAACAACTGTTAGTAAAGGAAGTAAAATTGATTTCTGCTACATGCACTTATGATAGCCACATCATCACTTGCTCAGGAAGTGGCAATATCTCAATTAATGAAGTGTCAAAATATAAATCTCAAGCGGAACAACTTAAAATAATG
TVAG_041580	81737.m00054	XP_001309486	444		DS113753	58232	17592	18923	39309	DS113753: 17,592 - 18,923 (-)	8:TCATA	NA	2	ATG	153	TATAGAAGAATTTGTATATTTTGTGTCGTAATGAGGAAATTCATTTTGAATTGGAGTCATATTTTTGATTCATTAGAATACTGATCGAAAAAGAAAATATTTTAGCAATTCTGTTTGTATCTCCGGTAAGCTTCTCAATTTATCATATTGATG
TVAG_041950	81757.m00143	XP_001315766	293		DS113501	91920	7185	8063	83857	DS113501: 7,185 - 8,063 (-)	NA	NA	0	ATG	153	TGGATTGATTATGCAGGGTTTTATTCATGTTCTTCATTAATATCAGTGATTTTCGATGGACATGATCAAGAAAAATATTATGACCTATATTCTAGTGTTTTTAGTAGCTGTGTGAACCTTGTAGAATTGCAATTGAATTATGGTCTTCGAATG
TVAG_042340	81757.m00132	XP_001315805	383		DS113501	91920	79697	80845	11075	DS113501: 79,697 - 80,845 (-)	19:ACAAA	NA	1	ATG	153	CCTGCTAGCTCTACTAATGGCGATGATACAGATGGAGGTTCAGGTGGAAGCGGTTATGTTTACACCAGAGAAACATCGAAATATTATCCAACAGGATGCAAACTAAATCCATCCTATTTCCTTGAAAATGCACAAACAATTGGTGGCAACATG
TVAG_042450	81778.m00002	XP_001292683	267		DS119643	1809	980	1780	29	DS119643: 980 - 1,780 (+)	9:ACAGA	NA	0	ATG	153	TTTTTGAAAATTCTTGATAAAAGTAATTTTTCTTCATATACACTTATTAATTCATTAATGATCTTATCTGATGGAATCAATGGGAACTACAATTTCGATTTTTTTTTTTTGAATGGCCGAAAAAATTTCATGGTAAAAAGCACAGATTAGATG
TVAG_042615	81795.m00031	XP_001301406	328		DS114305	22451	39082	40092	7224	DS114305: 12,923 - 13,906 (+)	11:TCAAA	NA	0	ATG	153	AAATCTCAAAAAATATAAAAGTGACATTGTATCAAATTTATGATATCAAATCTTTTTGTTTTAAATATAACTTCTGATAACATTAAGGACGTATTACATAAAAATCCTAATCCAGATGTCGTTAATATACTTGGAAATGTCAAATATATTATG
TVAG_043020	81812.m00088	XP_001312324	120		DS113639	70126	27964	28323	41803	DS113639: 27,964 - 28,323 (+)	4:TCAAA	NA	0	ATG	153	TTGAGAAGTTTACATTTTAATCATTAAAAATCAATTCAAAATTCAAGTTGTCTTTAATCTTAAATTTTTATCTATTCATTGTCAGCATGTATTTTCCTTAATTTTAATTTTTTCAAACTTCCGCGATTTTTAAATTCATTTTTTTTTCAAATG
TVAG_043030	81812.m00083	XP_001312325	392		DS113639	70126	28336	29511	40615	DS113639: 28,336 - 29,511 (+)	13:ACATA	22:TATAAAA	0	ATG	153	GGTGATAATGTTGAAGAAATCGGATTAAATGTCTTTGTCAACTGCGTTTCCTTACGAGAATTCATTATTCCTCCAAATGTAAGATCAATTGGCAAGTATTGCTTCAAAGGATGCACTGGTCTTACCTCTATAAAATAACATAATTCCAACATG
TVAG_043250	81816.m00006	XP_001298123	366		DS115035	6787			59407	DS115035: 4,150 - 5,247 (-)	24:CCAGA	NA	0	ATG	153	AATAAAATTCAAGAGGCAGCATTTTCAGGCTGTTCTAATCTTAATTCAATTATTTTCCCAATTTTTCTAGATGAAATCTCAATTTATGCTTTTGCGTACTGCCCTAATTTAAAAAATATTGTGTTGCCAGAAAATTTAAAGCGTATTAAGATG
TVAG_043290	81818.m00020	XP_001301143	748	YES	DS114339	21212	6674	8917	12295	DS114339: 6,674 - 8,917 (+)	9:TCAGA	41:TATATAT	0	ATG	153	ATAATCATTTTCAAGTAAAATTTTCATAATTCACTTGGATTAACTGTAATGTTTTTGATTTTACTCACTCTTGGTCTGGGATTTACATTTGTTGTTCAAAGAACAACACTATATATCACTGGGTCATGAACCTTATCAAGTTCAGAAGTTATG
TVAG_043300	81818.m00026	XP_001301144	309		DS114339	21212	12923	13906	7306	DS114339: 9,204 - 10,130 (+)	24:TCAAA	NA	0	ATG	153	TGCACATCATTAACTACATACAATGTTCCAGACTCATTTCGAGAAATCAGCAATAACTGTTTTGGTGGTGCACCATCAATTTCAACAGTTAATATTGCAAGTAATCTTGCAATTAGTAAGATCGTATCAAATGCATTTTCATCTATTCCGATG
TVAG_043310	81818.m00028	XP_001301145	714		DS114339	21212	10520	12996	8216	DS114339: 10,520 - 12,996 (+)	4:TCATA	NA	3	ATG	153	AATTTTGAGCCAGGAAGTCAAATTTCATCCATCTGCATTTATTGTTTTTACAATTCTAGTCTTATAACAGCTGATTTTAGGAACTGTCCAAATCTACTTATTTTGAACTATGCATCCTTTGCATATTGCAAAAAATTGTCAACTTTTCATATG
TVAG_043760	81839.m00111	XP_001315653	660		DS113505	91574	78144	80123	11451	DS113505: 78,144 - 80,123 (-)	4:TCAAA	NA	0	ATG	153	TTAATTTTACCTAATTCATTAACAAATTTAGGCGAAAGTTCCTTTTCTTATATGCAATCTATCCAAACGATTTCGATCCCTATATTAGTAGATAGATTTCCAAAAGAAGTCTTTGTAAAGTGTACAAAATTAAAAACGATCGATATTCAAATG
TVAG_044700	81841.m00109	XP_001330691	654		DS113536	84290	67602	69563	14727	DS113536: 67,602 - 69,563 (+)	24:TCATA	NA	2	ATG	153	TTTTTGTTTATCTGGATGTAAAAGCCTTCAAGCTATAAATATTGGACCTGAATCTCAATTAGTTAGTATTGGAATTGGTGCTTTCTCTGGAACATTGATAACACAAATACATCTTCCAAAAATGTATCATATGTTAGTGAATACGCATTTATG
TVAG_044780	81845.m00217	XP_001323277	1195		DS113326	137447	121157	121831	15616	DS113326: 9,629 - 13,213 (+)	10:TCAGA	NA	1	ATG	153	TCAGTCACTTTTATCTTAAAAAGAAGAGGAACGCCACTTTTAGATCATGTACCTAATGTTAAATATTTCAGGGTAATTTCATAACAAGAATTCAATTTATGAATTCAGAAGTATATTCAATTTTTCTGTGAAATTTGAATTCAGATATTCATG
TVAG_046390	81864.m00271	XP_001579421	225	YES	DS113219	220729	192573	193247	27482	DS113219: 192,573 - 193,247 (+)	20:CCAGA	NA	0	ATG	153	TGCCTTCGCTTTTTCCTACATTACAGACTTTGTTTTCCCAGAATGTATCAAAAGCTTACTACCATGCGTATTTTCGTACGCAGAAAAGCTCGAAATGGTTGACTTATTCACAACAAAATTAACAGAAATTCCAGAAAGGACTTTCGAGCGATG
TVAG_046400	81864.m00321	XP_001579422	72		DS113219	220729	193587	193802	26927	DS113219: 193,587 - 193,802 (+)	8:CCAAA	NA	0	ATG	153	TCGACAACGTTGACAAGCTTGGCCTTAGGCATATTCAGTAACTGCCATTCATTACTACAAGTTAAGCTTCCGCATACAATTACTGAATTTAAGGAAAATAAAAATCCTGACCGAGTACAAATCGGAGATTCGATTGGATTCGCCAAAGAAATG
TVAG_046410	81864.m00264	XP_001579423	268	YES	DS113219	220729	193836	194639	26090	DS113219: 193,836 - 194,639 (+)	3:TCAAT	NA	0	ATG	153	AATTGCTTTAAACTGAAGTCGATTGATATATCAGTTACGAAAGTGAAGAGTTTGCCCGATTTTACATTCTTTAATTGCTCAGATTTGAAAAATATCAAATTACCTGACGATCTATAGAGAATTGGTGATGGATGCTTCAAAGGATGCTCAATG
TVAG_047170	81877.m00063	XP_001308549	597		DS113796	54716	14941	16731	37985	DS113796: 14,941 - 16,731 (-)	16:CCAAA	NA	0	ATG	153	AGTGAATTCACTATAACATCAAAAATTTCTACTATAGAAAATTCCGCTTTTGAAAATGTCCCACTAACAGAGATTTTTGTCAGTCAAAACAACAAAAATTTTATTGTTGTGAACAAATTTTTATTGACTTATAACCAAACTATTGTTGTAATG
TVAG_048140	81909.m00088	XP_001310243	815		DS113720	61220	12783	15227	45993	DS113720: 12,783 - 15,227 (-)	7:ACAAT	NA	0	ATG	153	CCAATTCCTATCTTTTATTGAAGATTGTAATAGATGATGAAGTAATTTTTTTTCAACCACTAAATTTATTGTCTTTTTATATATATAAAAATTCAATACTTCTCAATTGAAGTATATCAAATATTTGAAATAGTTATGTGTTGACAATAAATG
TVAG_048640	81933.m00088	XP_001307916	816		DS113828	52049	20450	22898	29151	DS113828: 20,450 - 22,898 (+)	NA	NA	1	ATG	153	AGTTCCTCTTTCCCAAACTAAAATTCATTTCAAGAATAGAAACTTCTTACATCTATCCGCCAGACAACTGGTGTTTTACATCATATAAAAACCGTTAATTTGTTTAACCTTATATTTTTATGTTATTACATCTCCTTTCTGCTAGGTTAAATG
TVAG_050290	81997.m00117	XP_001319437	355		DS113405	112220	8504	9601	106973	DS113405: 62,102 - 63,166 (-)	6:TCATA	NA	0	ATG	153	ATTGGAAAATATTGTTTTTACTTCAATATAAATTTACAAACATTTGATATTCCAGATAGTGTAATAGATATTGCAGAACATGCACTTGAAGGATGTAAATCAATTAAAACAATAACTCTACCACCAAATTTCATTTTTATAACTTCATATATG
TVAG_050300	81997.m00134	XP_001319438	381		DS113405	112220	65052	66194	46026	DS113405: 65,052 - 66,194 (-)	6:TCATA	NA	0	ATG	153	ATTAAAGAATATTGTTTTTACTTCAATATAAATTTACAAACATTTGATATTCCAGATAGTGTACAATATATTGAAATACATGCACTTGAAGGCTGTAAATCAATTAAAACAGTGATTCTACCACCAAATCTCCGTGTTATAACTTCATATATG
TVAG_052440	82064.m00090	XP_001308916	384		DS113779	56104	12796	13947	42157	DS113779: 12,796 - 13,947 (+)	16:ACAAT	NA	0	ATG	153	ACAACCGTAGTAAGTCGATTCTTCCTTTCTTCTACTGAGATTTGAATCTGATTTCGAATTGTAAAGAGATTCAAAGGGAAAATACTAGCGGATAAAAACTACCTCCATGAAAGGGTCATAATGGAGTCAAAATTACAATATATTGAAAATATG
TVAG_052450	82064.m00081	XP_001308917	384		DS113779	56104	14644	15795	40309	DS113779: 14,644 - 15,795 (-)	16:ACAAT	NA	0	ATG	153	AATAAAAGTATTTCGCAATTCATTGGTCAAGAAACTGAAGTTATAATACCATCTACTGTCACAAAAATCAATCAAAAGGCATTTCTCAACAAAATTCAATTATCTCAAGTGACATTCGATGGAGATTCACAATTACAATATATTGAAAATATG
TVAG_052460	82064.m00083	XP_001308918	212		DS113779	56104	15970	16605	39499	DS113779: 15,970 - 16,605 (-)	30:ACAAA	NA	0	ATG	153	TATTCATTCAGTCAATGCACATCAGTTACAACTGTTCTTCTTCCAGAAGGACTCACAACAATTTCATCATATTCATTCGACTCTCTGAAACTCACATCAATCAATATTCCATCAACAGTTACAAAAATTGAAGGTTACGCAATTTCTTCTATG
TVAG_052480	82064.m00085	XP_001308920	378		DS113779	56104	20206	21339	34765	DS113779: 20,206 - 21,339 (+)	30:ACAAA	NA	0	ATG	153	TATTCATTCAGTCAATGCACATCAGTTACAACTGTTCTTCTTCCAGAAGGACTCACAACAATTTCATCATATTCATTCGACTCTCTGAAACTCACATCAATCAATATTCCATCAACAGTTACAAAAATTGAAGGTTACGCAATTTCTTCTATG
TVAG_052560	82064.m00080	XP_001308928	221		DS113779	56104	43190	43852	12252	DS113779: 43,190 - 43,852 (+)	24:CCAAA	NA	0	ATG	153	ATTGGAATTGAGTCTTTCTCAGAAACTATTATAAAGAAGTTTGATTTCTCAAAATGTGTAAATTTTGATAATCTGGGTTTGAAATCTATACAAGATACTAATTCTCTTTCAATTCTTATACTCCCACCAAATCTCAAGAAAATTTCTGATATG
TVAG_052880	82075.m00109	XP_001312375	411	YES	DS113637	70192	6685	7917	62275	DS113637: 6,685 - 7,917 (+)	24:TCATA	NA	0	ATG	153	TTTTGTTTTTCTGGAATTAGAAGCTTTCGGACGATAGATATTGGAATTGAATCTAATTTAGTAAGTATTGCTACAGGAGCATTCACTGGCACATCAATAACACAAATATATCTTCCCAAAAATTTATCATATATTAGTGAAGCTGCATTTATG
TVAG_052890	82075.m00105	XP_001312376	160		DS113637	70192	8168	8647	61545	DS113637: 8,168 - 8,647 (+)	22:TCAAT	NA	0	ATG	153	CATGATACAAAGTCAATCTCAGATTATGCATTCAAAAACTGTTATAATCTTGATACATTCATCATTGGTGAAAACAGTTCATTCAAATCACTTGGTTACTTTGTTTTCGAAGGATGTACATCACTTCGTCAATTTGTTTGCAATGAAAGCATG
TVAG_052980	82075.m00084	XP_001312385	781		DS113637	70192	22296	24638	45554	DS113637: 22,296 - 24,638 (-)	12:CCACA	NA	0	ATG	153	GGTGAAACTTATATTGATAACGATCGTGTCCTGTTTGCGATCGATCGTAGTGTTGACGTTGTTCTCAAACTAACATGTGAAGAAATTTATGGCGATTCTTTCAAAGGAAGCATTAATACTCTTTTATCCATACATTTCCCACAAGGATCGATG
TVAG_052990	82075.m00113	XP_001312386	781		DS113637	70192	25332	27674	42518	DS113637: 25,332 - 27,674 (-)	12:CCACA	NA	0	ATG	153	AACGATCGTGTCCTGTTTGCGACCGATCGTAGTGTTGATGTTGTTCTCAAACCAATATGTGAAGAAATCTATGGTGACTCTTCTAAAGGAAATTATGCTTTCAAAGGAAGCACGAATACTCTTTTATCCATACATTTCCCACAAGGTTCGATG
TVAG_053030	82075.m00080	XP_001312390	337		DS113637	70192	208245	209300	53532	DS113637: 39,082 - 40,092 (-)	NA	NA	0	ATG	153	GAAGGATCTGCTTTTCGTATGTGTACATCTTTAAGAAAATTATATTTCCCTGAGAATATAAATTTTCTTGGTTATTACTCGTTTTTATTTTGTTCAGGTTTAGTTGAAGTTCACTTTAGAAATGTTGCTGTATTACAAGGATATGTATTTATG
TVAG_053840	82091.m00074	XP_001308799	713		DS113785	55877	44642	46780	9097	DS113785: 44,642 - 46,780 (-)	5:TCAAA	NA	0	ATG	153	CGATTTGATATTTCAAGCAAAGTCAGATCAATTTGCAAGTTCTGTTTTTCCAGTTCTTCTCTTGAAACTGTTGACATGGAACAATGTACAGAACTAAAAAGTCTGAACAACTCCTTATTTTCGATGTGTTCCAAACTTATATCGATCAAAATG
TVAG_054220	82116.m00062	XP_001306747	371		DS113891	46615			7785	DS113891: 34,515 - 35,667 (+)	NA	NA	2	ATG	153	TCAACATTACAATCAATAACAGGATACGACACTTTTTATTGTTCAAACTTTGCAAATTTTTACCTTCCAAGTGGAAGCAACTACCTGGAGCTTGATGAATACGGTGCCCTGTATTATAAAGGACGAAACCTCTTAATTTGTTTACCTCCGATG
TVAG_054620	82119.m00100	XP_001330631	355		DS113539	84265	4150	5247	43392	DS113539: 81,037 - 82,101 (-)	NA	NA	0	ATG	153	TTCAACGAATTTTTTGTATTGTTAATAGCATAACATATTATTATAAAGCTTATGTATTTTTTGCTTTTTCCGAAAAACCAGTATTTTCTTCAGAAAAACTACAATTTTTAACTTATTTTGAACTTTTTTAAATTTTTAAAATATTTTTTAATG
TVAG_055160	82140.m00103	XP_001316253	601		DS113487	93775	41646	43448	50327	DS113487: 41,646 - 43,448 (+)	NA	NA	0	ATG	153	AATCTAAAGCTGACAACTGCTGAAATTGACAGTGATTCTCTTTTGACGACCATCAATAAGCATGTGTTCTATCTGACATCTGTTTCGACCTTTAGAGTTCCAAAAAGAGTTTCAACATTTTATGGATTGGCTTTTAATGCAGATGCAAAGATG
TVAG_055260	82140.m00124	XP_001316263	626		DS113487	93775	67338	69215	24560	DS113487: 67,338 - 69,215 (-)	NA	NA	0	ATG	153	AATCTAAAGCTGACTAGCGTTGATATTGACAGTGATTCTCTTTTGACGACGATCAATAAGCATTTCTTTTATGCGACATCTGTTTCGACCTTTAGAGTACCAAAAAGAGTTTCAACATTTTATGGATTGGCTTTTAATGCAGATGTAAAGATG
TVAG_056130	82174.m00091	XP_001318842	660		DS113419	109024	70290	72269	36755	DS113419: 70,290 - 72,269 (-)	NA	NA	2	ATG	153	TGGCGAGTTCTATTCATTTCTCATTTGTAGATCTCATATCATATGGTTTTTATTATCAGAAGTCTAAGAAAATTGCGAAATTAGTTGTCACATTTTTTATTAAATATGATTTTTGCATTTCTGACTTTTTCCCGAGCACTTGAACGAAATATG
TVAG_056160	82174.m00132	XP_001318845	727		DS113419	109024	81659	84213	24811	DS113419: 81,659 - 84,213 (-)	4:TCATA	NA	3	ATG	153	GACTATGCATTCAGTGGTTGTACAAAACTTACTTCTCTTAACTTTACAAACTGCTATTTTCTTCAAGAAATTAGAACACATGCCTTTGAAAACTGCAATAAGCTATCAGAAACTATTCTCCCAGAAAATTTCTCTGAAATCTCTCCTCATATG
TVAG_057770	82203.m00071	XP_001307206	254		DS113866	48907	12066	12827	36080	DS113866: 12,066 - 12,827 (+)	23:TCATA	NA	0	ATG	153	CTCAAGATAGTCAAATCAAGTAATATTTTCGAATTTAAGTCTTTGGATAATTATACATCTAGCTCATATAAATTCATATTAGATCAATATTCAAATTACCTTTGAAACATAAGAATTTTGCAATTTATCATACTAAATTAAAATTTAAGCATG
TVAG_057820	82203.m00070	XP_001307211	697		DS113866	48907	25285	27466	21441	DS113866: 25,285 - 27,466 (+)	5:TCATA	NA	1	ATG	153	GCATTACAATTTTTGAATTGTAAAAAATGCGTTATTTTATTTAAAAAGTGCATAAAGAATGATACCATTAATGAGGGCTCAATTTTTTCCTCCACAGAATAATCCGGTTCATTTCCTCTCTGTAACTTCACATCGAACTTCAATATCATAATG
TVAG_057870	82203.m00065	XP_001307216	136		DS113866	48907	36091	36498	12409	DS113866: 36,091 - 36,498 (-)	3:CCAAT	NA	0	ATG	153	AAACTTTACAATGATGATGAAAATTTTGTAAAGCTCACAATTTGACTCTTGAATTTGTACTATTAGAAATGTAATTATTTTTTTTAAAAATCTTAAGACCGAATCATTAAATACGTTTTTTCCCCTTCTGAATTCACTAAATTTTTTCCAATG
TVAG_058200	82214.m00158	XP_001317386	659		DS113455	99163	19312	21288	77875	DS113455: 19,312 - 21,288 (+)	3:ACAAT	NA	0	ATG	153	AAAACAATCAATACTTATGCATTCTTTAATTGCTATTCACTAGTGAATATATCTTTACCATCTTCAATACAAGTTTTGTCAAAATACTGTTTCTTGGATTGCTCAAAGCTTGAGAATGTTTTTATTTCATCAGATTCAGAACTGCAAACAATG
TVAG_058640	82218.m00060	XP_001307704	516		DS113838	51103	7188	8735	42368	DS113838: 7,188 - 8,735 (-)	NA	NA	0	ATG	153	AGATGAAAAAGTTCGAATTTTACTAGTTTGCAATTCTTGATATAAATTGAAAACTTTACAAAATATGCGGAATCTGCGTCAAAATAGTACAGATTCTGAAAGCTGTTTCACATATTTTTAAAATTGTAAAATTCCGAAAATTGAGTGTTAATG
TVAG_058650	82218.m00063	XP_001307705	125		DS113838	51103	9516	9919	41184	DS113838: 9,516 - 9,919 (+)	26:TCACA	NA	1	ATG	153	GTCCAATATCTCTCGAAACGATTTATCCAGAATCGTTCTTTTCATGTACATCCCTTTCTGCAATCATCATTCCTTCAACTTCGAAACATCACATGCAACAACAACAACAACAATTACAAAGTTGTCACAGGTGCATTGTTTGATATCTCTATG
TVAG_058680	82218.m00059	XP_001307708	727		DS113838	51103	14480	16660	34443	DS113838: 14,480 - 16,660 (+)	9:ACACA	NA	1	ATG	153	AACCAAAGTAATTATGCATTCAAAAACTGTAATTCTACAATCAAATCAGTCATATTTGAAACAGGATCACAATTGTATGAGATCCAAAGTTATTCATTTTATTATTGCAGTTCTCTTGAATCCATTGATCTTCGTTCTTGTACACAATTAATG
TVAG_059720	82246.m00065	XP_001310837	745		DS113696	63840	38815	41133	22707	DS113696: 38,815 - 41,133 (-)	5:TCATT	NA	4	ATG	153	TCATATATATAAATTTTTGTTATCCCAAAAAGGTGACACTTTGGGTGTATCGTCCATCCCAGGGATGCAAAATTCACATCACCTTGTATCTATATTCATAACTACTTTTATAAACGAATTCAAAGTAGAAACTGTATGTGATGATTCATTATG
TVAG_059970	82254.m00077	XP_001308403	401		DS113804	53762	37628	38830	14932	DS113804: 37,628 - 38,830 (+)	18:TCACT	NA	1	ATG	153	GCATTCATCAAGAAAGACATCATCGTCATTGGTTCTAACTCATTCTACAGCTGTTCATCTCTTCGTAATCTTACATTCGAAGACGGGTGCAAACTTGAACTTATCGAAGATGGAACATTCTATTCATGCACATCACTTGAGCGTGTTGACATG
TVAG_060270	82261.m00130	XP_001321874	140		DS113353	127916	40454	40873	87043	DS113353: 40,454 - 40,873 (+)	3:CCAAT	NA	0	ATG	153	ATCCCAGAAGATTCTGTATTACAAAGAATTGGAGATCAGTGTTTTTCTGGTTCAAAAGTAACTTCAATTTTTATCCCAAAAACTTTAACTTCTTTCGCAGCAAATGCATTTGAATATTCAATAACTTTGAGAGAAATAACATGTGACCCAATG
TVAG_060280	82261.m00196	XP_001321875	438		DS113353	127916	40988	42301	85615	DS113353: 40,988 - 42,301 (+)	10:TCAAA	NA	1	ATG	153	ATTGGCGGATATGCTTTCGATGAATGCCCAAATTGAAAGAGTATAGTTTTACCTTCAACGATAAAGGATTTAGGTGGATCAGCATTTCCAACTACTGTTGAAGTAACTTTTACTCCAGGAGCCCAACTTTCCATTGACGATCAAAGTATAATG
TVAG_061850	82343.m00206	XP_001323504	216		DS113322	140155	96403	97050	43105	DS113322: 96,403 - 97,050 (+)	6:ACATA	NA	0	ATG	153	TATACATCTTTACAACAAATAGAAATATGTCTATTACATATACTGATACATACTTTTACAATATTTCTAATCTCAGCTCTGTTATTGTAGGAAGAGGAATAAGATACCTTTCTCACAGCTGTTTTTCTAATCCAAACATTCTTTACATATATG
TVAG_064470	82414.m00111	XP_001320123	798		DS113389	116627	8721	11139	105488	DS113389: 8,721 - 11,139 (-)	26:TCAAA	NA	3	ATG	153	GCCAATATGAACAGGAAAACCTCTACTCTTATCTAAAACGAATAAATTTCATTCAATTTTTGAATTGAAAGGAGTTCAGTATTGTAATTCTTTATTCCCCAAATTAAGCTAAAGCATACATTTTTCAAACACCGATTCAAGTTCTAGCATATG
TVAG_064840	82414.m00149	XP_001320159	222	YES	DS113389	116627	92544	93209	23418	DS113389: 92,544 - 93,209 (-)	24:TCACT	NA	0	ATG	153	ATTGTGCGTCATTGGAAAAGATTTCTTTGTCAAATTCACTAAAAGAAATTTCTGAATTTTCTGACAAAAATTGTTTTGCCAGAAAAAGTGACAAATCTTTCTAACTATTGTTTTGCTAACTGCATATCACTGAAGACTATTGTTATTAAAATG
TVAG_064850	82414.m00139	XP_001320160	391	YES	DS113389	116627	93256	94428	22199	DS113389: 93,256 - 94,428 (-)	6:TCAAA	NA	0	ATG	153	ATACATTTTTGTTCTTTTATGAATAAATATATCACCAGGTTCAATTTTTGGTGACTTTTTTCATATCCAAGTTTAACCTTAAAATTCTTCATTTTTTGAATAGAAAATAATCTTACATTTTTTACATCGGGACAGAAATTTTTATCAAAAATG
TVAG_065790	82471.m00146	XP_001318545	740		DS113426	106028	43003	45222	60806	DS113426: 43,003 - 45,222 (-)	14:ACAAA	NA	0	ATG	153	TTCAATTTATCTTATTGGATATTTTATACGTGTTTCATGCATGTCTTTTTTTGGAATTTTATGCGGAATTTTTTGACAAAAATCGTTTTATTTCATGATTTTCCCCCACTGGTTACCATATGCATTTTACCGAATAACAAATGACATGTGATG
TVAG_067210	82490.m00317	XP_001328939	501		DS113239	199390	134371	135873	63517	DS113239: 134,371 - 135,873 (+)	4:TCATA	NA	0	ATG	153	TTAGGTGAAAGCCTGTTTGAGAACTCTTCAATAGAATACATCAAATTTCATGATAAAATTACTTCAATTAAATCATCAATTTTCCGAAATTGCTTCAATCTAAAAAAAGTTGATATGCAAGTACTAAATTTAACGAGAATTCCTGATCATATG
TVAG_069350	82569.m00115	XP_001318789	355		DS113420	108128	7098	8195	98368	DS113420: 36,486 - 37,550 (-)	3:ACAAT	NA	0	ATG	153	AGCTTGGTTGGTGTATCATTTGAAGAGAATTCTGATTTACAATACATAGAAAGAGAAGCTTTTGTTAATTGCATAAATCTTGTATATTTTTCATTTGGAAATAAATTAATATCCATCGGATTAAATGCATTTTCAAACACGCAATTAACAATG
TVAG_069440	82569.m00128	XP_001318798	332		DS113420	108128	124147	125166	61826	DS113420: 59,075 - 60,119 (-)	NA	28:TATAAAA	2	ATG	153	TTATTCAATAATTATATAGTGAAGATTATCAATATTCGAATTAACGCAATAAATATTTAGCAAATCACCTTAATTGATGGAAACATACAGATATTCAATTAACCCGACTTATTGTAAATAGTTATAAAATAATTTAATAATTTAAAAGCGATG
TVAG_069840	82576.m00101	XP_001316557	766		DS113478	94796	39495	41792	53004	DS113478: 39,495 - 41,792 (+)	8:TCAAT	32:TATAAAA	0	ATG	153	ATTAAAGACATTCTTATCAAAAGCCAGAGATTAAAACGAAATGAGGTGAGTGAAACATTGCATAAATATTAAAGAAAATAGCATTTGGTTGTAAATTGAATGTGCCCTCAATTTTTTTTATAAAAATGATTTGAAAAGTTGATCAATTAAATG
TVAG_070010	82576.m00147	XP_001316574	408	YES	DS113478	94796	78856	80079	14717	DS113478: 78,856 - 80,079 (-)	22:CCAGA	NA	0	ATG	153	ATGTATGCATTCTCATGCATCCAGACAATCAAGACATTCACAATGCCAATCAACATCTACTCTGTTCCAGCCGGTGCTTTCTATGACTGCCACAACTTAGAGAAGGTCGTCTACAACTCTCATATCTTCCAGATCTGGGAGAAGGCCTTCATG
TVAG_070020	82576.m00108	XP_001316575	301		DS113478	94796	80144	81046	13750	DS113478: 80,144 - 81,046 (-)	8:CCACA	NA	0	ATG	153	TTTTTTCATGGCGGATTTAATGTCAAAATGTTAATTGTGTATCAAAAACTATGCAATTATGTGCCTCATCATGTGTATATTAATATTTTGTAGTTTGTTTTGATTTCATTGCTGTCATTTTATTGTAAGTCGCTTTTCAGAACCACAATTATG
TVAG_070125	82578.m00675	XP_001584518	562		DS113178	503923	443724	445409	58514	DS113178: 443,724 - 445,409 (-)	16:CCATT	NA	0	ATG	153	TGGGCGTTTTATAACTGTTCTTACTTGAAATCTTATAATTGACCAAATGCAGGAATTAATTTATCATATAATTCATTAGGCGGTATCAATTTGATTGAAAACCTTTCAATTGCTAGTAGTTGGAGAAGAAGATACCATTTATTTGATGGAATG
TVAG_070700	82578.m00534	XP_001584393	1093		DS113178	503923	154019	154552	349371	DS113178: 137,412 - 140,690 (-)	30:ACAAT	NA	0	ATG	153	TTATTTTTAATTTTTGAATTTCTCAACTGGGCGAACAAAAAAAATGTACGCCCGGTCAAATGGCGTGTTTAACGCATCCCTAATAACATCCTAAATCTAATTCAAACTCATAACATTGAAACAATCAGGATGGAAAATTTCTATTATTATATG
TVAG_070710	82578.m00629	XP_001584394	280		DS113178	503923	142982	143821	360102	DS113178: 142,982 - 143,821 (+)	28:TCAAT	5:TATAAAT	0	ATG	153	TATTTCTGTCAATTTTAGAAAAAATTAATCAAACCGATGGAGTTTTAAAAAATGTATTCTGGTTCTTTTAATATACTATAAGAATTATTAAGTTACAACAAATTTGAATTCAATACTCAAATTCAATTTTTTAAGCCATCGCGAATATAAATG
TVAG_070730	82578.m00584	XP_001584396	553		DS113178	503923	144334	145992	357931	DS113178: 144,334 - 145,992 (+)	NA	22:TATAAAA	0	ATG	153	TATATAAAAGAGTTAATTATTAATGCAACTGATGTACCAATATTCAGGAACTGTATGGAATTAGAAAAAGTTACATTTGTTGAAGGTTCTGGTATGAGTTATATTGGTTGAGATCAATTTCAAAATTGTATAAAATTAACTGAAGTAATAATG
TVAG_071190	82578.m00566	XP_001584441	365		DS113178	503923	251985	253079	453440	DS113178: 251,985 - 253,079 (-)	12:TCAAT	NA	0	ATG	153	GGAATTTCAACTTTTTATAATTTTACAAATTTAATATCCGTTGACCTTTCAAATTGTAACCAACTTACATCATTAGAAGTAGGAGTTTTCTGTAAAACTTCTTTAACAAATTTTAAATTTCCAACAAACTCCAAAATTTCAATCATAAAAATG
TVAG_071950	82578.m00552	XP_001584517	1168		DS113178	503923	1483	2154	501769	DS113178: 438,867 - 442,370 (-)	26:TCAAA	NA	0	ATG	153	AAATTATAATAATAAATTTCATGTAATTTAATGGCTCAATTCATCATTTAACGATGAAAATTTTATTTTTGAATGAAATTTTCAGAGATTTGAAAAGTACTTTCAAAAGTTTATTTTGATAAACTCAAAATTTATTTTTATTTGATTGATATG
TVAG_071960	82578.m00609	XP_001584519	847		DS113178	503923	445518	448058	55865	DS113178: 445,518 - 448,058 (-)	19:TCATT	NA	0	ATG	153	TTTCAAAATTTTTAAAAGGAATTGAATTGATCTCATTTTTAATTCAATTTTGATTGAATCTAAAAATGATATTGAGCATTTAAAGTTTTTTAAAACTAAATTCATCAAACATAGTAATCCGATAAAATATTTCATTCAATTTTTTAAAGAATG
TVAG_071970	82578.m00564	XP_001584520	766		DS113178	503923	454441	456738	47185	DS113178: 454,441 - 456,738 (-)	NA	NA	0	ATG	153	AAGAATGCAAGAATAATTTCTCTTACTCTTCCTGAATCTCTTCAAAGAATTGAAAATGGTGCATTTTATAATTGCAAATATTGGAATTCATCACTAATTCTTCCAGTAAAGCTTTCTGAAATCGGAGATTCTGCATTCTTTAATTGTAAGATG
TVAG_071980	82578.m00658	XP_001584521	447		DS113178	503923	457433	458773	45150	DS113178: 457,433 - 458,773 (-)	NA	NA	0	ATG	153	TTGTTTTGCCAAAGTTTTCAAAAATTGAGAAATCATATAGAATTCGATGTTGAAAAACATTATTTACATATGATATCAAATGATGACTAATTTTAAACCGATGAAAAAAAATCACATTCAAAATTTTGAGTTTACTGGAAAATGAATAATATG
TVAG_072690	82606.m00048	XP_001302853	799		DS114153	29203	7364	9760	19443	DS114153: 7,364 - 9,760 (+)	6:TCAGT	NA	0	ATG	153	TTGTCAATTGATTTAGGTTCTACTTCTTTTTATTCATGTAAACAACTTTCAAAAATATCTATTTCATGCGAAGGTTATTTAACAATTAATAGCACTGCATTTTTCCTTGCAGAGAATCTAGAAACACTAAATTTGTATTCAAATTCAGTAATG
TVAG_073710	82699.m00088	XP_001321228	693		DS113366	122575	44208	46302	76273	DS113366: 44,208 - 46,302 (-)	12:TCATT	NA	2	ATG	153	TATAATTGTACATCATTAAAAGGTATTGATCTTTCTAAATGTACTAAGCTAACAACTATAGGTGAGTATGCATTCTCAAATTGTGTATCAGCCGCCAATTTAATTTTACCAAACTCACTAGTTTATCTAGGTACAAATTCATTTTCTTATATG
TVAG_073720	82699.m00110	XP_001321229	733	YES	DS113366	122575	48763	51550	71025	DS113366: 48,763 - 51,550 (+)	13:TCACA	NA	3	ATG	153	CAATGAAAACACAGGAATTTATGCATTTGCAGGTAGTCGGGATACTCTTGAATCTATCGAATTTCCTCCACAATCTAAACTTAAAACCATTGGTGTATGGTCATTTCAAAAATGTTCAAAATTAACATCAATTAATTTCACAAACTGCGAATG
TVAG_073760	82699.m00090	XP_001321233	625		DS113366	122575	59956	61830	60745	DS113366: 59,956 - 61,830 (-)	8:ACACT	NA	3	ATG	153	AAAATAAAATGATATTTATTTTAAATATATAAGATCCTTATATAAAATATAAATATTTTATCGTTTTATTTTCTTGTTTTAGAAATGTTTTTTATTGAAAAATCAATAAAACTAACTCCAAAATAAAATTTTTGATTTAAAGACACTATGATG
TVAG_075780	82761.m00553	XP_001583817	801		DS113181	437572	109493	111895	325677	DS113181: 109,493 - 111,895 (-)	10:TCATA	NA	0	ATG	153	TTGTTAAAATGATGAAAGCATATAACAATCGACTATAAGTTCAGTTTTAATTGAATTTGTTAACATTGCAAACTAAAGACATTCATTATTCCATTTAATTAACACAATAAATCATCCAATTAAAATCTTTGATATTTCTTTCATAGATAAATG
TVAG_076240	82761.m00487	XP_001583863	333		DS113181	437572	217694	218840	218732	DS113181: 217,694 - 218,840 (-)	22:TCAAT	NA	2	ATG	153	GAAGAGGAATCATTTTTCGCATGTACAAAACTTAAAGAGGTGAAAATTGAAAAGGCTGTCACAAATATAGTAGAGAAAGCATTTGCTGGTTGTATTTCATTAAAAGATGTTTCTATTTCAGATGGCGTTCAATTGGGAACTGGAGCATTTATG
TVAG_076250	82761.m00596	XP_001583864	269		DS113181	437572	219182	219988	217584	DS113181: 219,182 - 219,988 (+)	NA	NA	0	ATG	153	GGTGATGCTAGGGATCCTGGAATTTTCATTGAATGTGACGCACTCAAATCAGCAGATCTGACTGGTCTAAGTATAATCCCAGAGGGTCTCTTTTATAAATGCAAGAAATTGGAAGAAGTGAGCTTTGGTAATCAAGTTGTAAGAATTGAAATG
TVAG_076530	82761.m00444	XP_001583892	521		DS113181	437572	287907	289469	148103	DS113181: 287,907 - 289,469 (-)	6:ACATT	32:TATAAAA	1	ATG	153	TTTTAAAGATGCTGACAAAAGGATTTATTTTAGTCATTCAGCTGACAATAACAGTAAGATTATGCTTTTCTCTTGTTAGATTTCCATTTTATTTAAAAATTTTGAATTATAATCTTTTTATAAAAACAAGTTATTCATTTGTATACATTGATG
TVAG_077500	82762.m00167	XP_001325235	948		DS113292	156788	72194	75037	81751	DS113292: 72,194 - 75,037 (-)	7:TCAAA	NA	0	ATG	153	GACTGCTCATTTATAAATTTTGTAATAGACTCAAGCAATCAAATTGAAATTAGTGGTAGGAGTACCTTCAAAAACTTTAAATCTCTTAACACTATAAATTTCACTACGAATCTAGAAAAATTATCTTTTAATAAACTTGATCTTCAAAATATG
TVAG_077510	82762.m00247	XP_001325236	1704		DS113292	156788	49365	50483	106305	DS113292: 75,791 - 80,902 (-)	9:TCATT	NA	0	ATG	153	GTTATTAACACAGAAAAACCAAATATTAAATACATTACAAATATTGAAAACTTAACAAACATTGAAGAATCAGATCATCTCATATTTGTTAATAAGAGCATTGAACTTTCAGAACTTCCATATTTGGATGTCGAAGAAATATCATTTTATATG
TVAG_077520	82762.m00188	XP_001325237	1442		DS113292	156788	81375	85700	71088	DS113292: 81,375 - 85,700 (-)	13:TCATT	NA	0	ATG	153	AGTTATAATTTTTGCATACTTTACATTCAAACATATAAATAATAATATTCATTGATGCCATGAAATGGTTAAAATTTCTCCGATTACATAAATTTTATTTATTTATTTTTTGAATTAATTTTATTACGTGTCAATTTTCATTGAATTTTAATG
TVAG_078450	82787.m00063	XP_001308086	230		DS113820	52495	1086	1775	50720	DS113820: 1,086 - 1,775 (+)	15:CCAAA	NA	0	ATG	153	TACTCTCCTTTATATTTCATGAGATTTTAAATTTATTCTCATAAAATTGACAATCTTAAACATATATCTTTACCAAACTGCGAAGAATTAGTTGAATCTTTCCTCAGATGCACCAGTATTGTATCAATTGAATTACCAAAACTTAAATATATG
TVAG_078990	82810.m00032	XP_001304390	429	YES	DS114034	35608	23272	24558	11050	DS114034: 23,272 - 24,558 (+)	NA	NA	0	ATG	153	ACATTATCATCAATTACATTTCCTGAAGGCTCGAAACTTAAAACAATCAATGATTGTGCATTCAAGCAATGCACAAAACTAACATCCGTTGACTTTTCGAATTACGAATTTTTAACAAATATTGGAATTAATGCATTTTATGAATGCAATATG
TVAG_079000	82810.m00036	XP_001304391	258	YES	DS114034	35608	24643	25416	10192	DS114034: 24,643 - 25,416 (+)	5:ACACA	NA	0	ATG	153	TTCAGTGGATGTACATCTCTGAAGACACTCACGCTTAGTGAAAATATTTCTAGTATTGATATGTAATACTTCAGCAACTGTGCATCTCTTGAAAGCATCAACATTCCTTCTACTCTCAAATACATCGGCATATACGCATTCTCTAACACAATG
TVAG_079390	82838.m00160	XP_001320904	483		DS113373	120337	58321	59769	60568	DS113373: 58,321 - 59,769 (-)	12:ACAAT	NA	1	ATG	153	AGTAACATCGGCACATGGGCTTTTGCACAAACAGGTATAACATCAATAAAGATCCCAGAGTTGGTTACTAGCGTTAAGATTAGCTGTTTTGCACATTGTATTTCTTTGCAATATGTGAATCTTTCAAATAAAACAACTACAATTGAATATATG
TVAG_080020	82862.m00073	XP_001310672	267		DS113702	63169	11987	12787	50382	DS113702: 11,987 - 12,787 (-)	15:CCAAA	NA	0	ATG	153	ACTTATATAGAAAATGATGCATTTAGAAATTGTTCAAAATTAAGATTATTTAATTATTCATTTCCTTATTTACAAGCATTAGGAACATCATCATTTAAAGATTGCATTAATTTAGAAAATTTCACATTTTCATCACCAAATTTGATTGTAATG
TVAG_080030	82862.m00059	XP_001310673	375	YES	DS113702	63169	13386	14564	48605	DS113702: 13,386 - 14,564 (-)	5:TCATT	NA	2	ATG	153	TTTTTGTCTTTAAAGAAAAGCTATGGTCACATTGTTTAAGAGTGAAAACGTCTCACCCAGTCAATTTTTTTTTGTCAAAAACAAGCATTGGTCTCTATTTTAGTATCATAAACAAAGATGTGTAAAAATGATGTACTTGATTAGTTCATTATG
TVAG_080100	82862.m00079	XP_001310680	196		DS113702	63169	31411	31998	31171	DS113702: 31,411 - 31,998 (-)	NA	NA	0	ATG	153	GATGATCATCATTCATATTGACCCGATAATAATATTCAATTGAGATTTTTAAATGGTCGGCCAAAATCCATAATTTTTTTATTCAATAATGAATATATCTAACTAACCATGTGTGATAATTTAGTGTACACCCTAAAAGATACCTATTATATG
TVAG_080110	82862.m00080	XP_001310681	197		DS113702	63169	32333	32923	30246	DS113702: 32,333 - 32,923 (-)	21:TCACT	NA	0	ATG	153	TCATAAATAATCTATTTGAAGCATTGATTCATAAAAATAATATAATGCATGAATAAAATTATTCGTTGCCACTTTTTATTTTTCAATTTGTATAAATTTGTAGAGTAACTGTGCGATGAATTAAAATACTCACTACAAGATAATTACTATATG
TVAG_080130	82862.m00061	XP_001310683	727		DS113702	63169	34591	36771	26398	DS113702: 34,591 - 36,771 (-)	5:TCATT	NA	3	ATG	153	GAATGAAAAATGTGAAATAGAGGAAGTAAAATTGAGAGAGAAAAGGGAAGTATGTTTTTTTTGTGAAAAATTCGTGTTGATTTCTATTTTAGTCTCAAATCATTATCATAAACCAAGGCGAAAGAAAAATGTGTGTCTGAGTGATTCATTATG
TVAG_080240	82862.m00074	XP_001310694	847		DS113702	63169	55724	58321	4848	DS113702: 55,724 - 58,321 (+)	5:TCATT	NA	6	ATG	153	AACGAATACTGTCAATTTTTGATAGTGATAGTTTCTTTCAATTTTTTTAAAATTTTTTTTCAAAATTTATTGAGCGTTGGTCTCTATCTTTTTCTCAAATTTCTATCATAAACAACGACGTAAGGAGAAGGTGTAATTGAGTAATTCATTATG
TVAG_080250	82862.m00070	XP_001310695	778		DS113702	63169	59143	61476	1693	DS113702: 59,143 - 61,476 (+)	5:TCATT	NA	4	ATG	153	AACGAATACTGTCAATTTTTGATAGTGATAGTTTCTTTCAATTTTTTTAAAATTTTTTTTCAAAATTTATTGAGCGTTGGTCTCTATCTTTTTCTCAAATTTCTATCATAAACAACGACGTAAGGAGAAGGTGTAATTGAGTAATTCATTATG
TVAG_080260	82862.m00066	XP_001310696	196		DS113702	63169	62505	63092	77	DS113702: 62,505 - 63,092 (+)	5:TCATT	NA	2	ATG	153	AACGAATACTGTCAATTTTTGATAGTGATAGTTTCTTTCAATTTTTTTAAAATTTTTTTTCAAAATTTATTGAGCGTTGGTCTCTATCTTTTTCTCAAATTTCTATCATAAACAACGACGTAAGGAGAAGGTGTAATTGAGTAATTCATTATG
TVAG_081960	82952.m00164	XP_001323847	532		DS113316	142234	121572	123167	19067	DS113316: 121,572 - 123,167 (-)	8:TCATT	NA	1	ATG	153	CCATTGATGACACCCATCTGTAGGATGTTGTTTTCTTACATTTTATATTTTTGAGTTAATTGAATTCATAAACAAAAAAACGAATATGAATTAAATAATGAAACTTGATACAAATTTGGATTGTTGCAGATTTGTCAATTTTTCATTTCTATG
TVAG_082190	82971.m00064	XP_001306942	1114		DS113880	47429	9510	12851	34578	DS113880: 9,510 - 12,851 (+)	NA	NA	0	ATG	153	ACAGTATTCTCTTTAAATTATTCATCATCTTATAGCAATTTATACATATATGGACCACAAACAATTGAACCAAAAGATCTCTATTCCCTTGAATCAACTTACGGATATGTTCATTTTTGTTCAGGCGTTATTTCTATTTCAAGTAATGTCATG
TVAG_082200	82971.m00067	XP_001306943	424		DS113880	47429	15418	16689	30740	DS113880: 15,418 - 16,689 (+)	5:TCAAA	NA	0	ATG	153	ATTGTTAGGCACTATATAGGGATGCTATTTATCCTATTTTCATCCCATTTTACTGTTATCGCCTAGTGAATGTACCTTTATTATCACCCCTCAACAAATTTCAAATATCACTCTCAATTTTTAAGATTAAAATTTGAAATCTTTGTCAAAATG
TVAG_082210	82971.m00056	XP_001306944	565		DS113880	47429	17481	19175	28254	DS113880: 17,481 - 19,175 (+)	27:ACAGT	NA	0	ATG	153	TGTATTTATAACAAAAACTTTTCAATTTTACTGTGGTATTTTGGAAATGCAACAAATGTTGTTATAAAATCCACAGCAAGGATAATATTTGATAAAGCATTTTTTGCAGGATACCATTTAGAAACAGTCAGTTTTGATTCAACTGATAGTATG
TVAG_082800	82996.m00027	XP_001299649	507		DS114584	13171	2784	4304	8867	DS114584: 2,784 - 4,304 (-)	27:ACAAT	NA	0	ATG	153	ATTTGGAATTCTGGTTACTATTCATTTAATTCATATGCAAACTCTATCATATCAGTATTATTGCTCAAATTCATTAATGTTGTGCGAAATGGTATTGGTCCTTTCTATGATGGATTTTATGAAACAATAGAATTTGATCCGAAATCGAAGATG
TVAG_084760	83057.m00096	XP_001313368	182		DS113601	75251	12986	13531	61720	DS113601: 12,986 - 13,531 (-)	6:TCATT	NA	0	ATG	153	CCTACAATTAAGATTATCAGTTCAAATGCATTTCAATGGACAAATATCACGACTTTCACAGTTCCACGTGATACACATACAATTTCAGAATATGGTTTGCATAATTGCGTTAATCTCAGCACATTCATCATTGAAAGTAATTCTTCATTAATG
TVAG_086270	83138.m00073	XP_001310018	812		DS113730	60218	42868	45303	14915	DS113730: 42,868 - 45,303 (-)	19:ACAAT	36:TATATAA	0	ATG	153	TTCGTTAGATATTCATATCATTTTATATAAATATTCATCACTCATCAAATTGTTCATTTACAGATTCATTTGAGATTTATATTTTACAAATAAATGAACCATATCTTTCTATTTTATATAAAAATCAAAAGACAATAATATTATTTAAACATG
TVAG_087230	83211.m00084	XP_001318168	486		DS113436	104135	75340	76797	27338	DS113436: 75,340 - 76,797 (+)	7:ACAGT	NA	1	ATG	153	TAAATATATCATTGTACCTAATTTGTCACTTTTATTTCAAATTTTCAATGCATTCAAATGTTATACAAAAATGATTTTATCAGCGACATAAATATTTAAGGATTATGCGAATAATTATTTTTTGTGGATCTGAAAATTTAATTACAGTGAATG
TVAG_087240	83211.m00095	XP_001318169	258		DS113436	104135	77128	77901	26234	DS113436: 77,128 - 77,901 (+)	14:TCACA	NA	0	ATG	153	ATCAACTTAGAGAATGTTAGTAGATTAGGATTATCAGTTTTCGGTGGATGCACTTCATTAGAGAGAGTCAGTATTCCATCTGCAATCAGAAGATTATCTAACTATTTGTTCAGTGGATGCACATCACTTTATGAAGTCACATTAAATGATATG
TVAG_088560	83275.m00147	XP_001322364	345		DS113343	131661	62102	63166	107085	DS113343: 36,576 - 37,610 (+)	3:TCAAT	NA	0	ATG	153	AGACTTACTGCGGATTTGGTTAAACAAAAATGTGATCGTAACTCGATTACAATTATTCATCTTGGAGAAGGGTGCACAGAATTAGAAAGTGGAACATTCTACTACTTTGCTTCACTAAAAAATATTTACTTACCATCGACTTTAACCTCAATG
TVAG_088570	83275.m00174	XP_001322365	613		DS113343	131661	37953	39791	91870	DS113343: 37,953 - 39,791 (+)	3:TCAAT	NA	0	ATG	153	AAGGAATTAGAAACAGTGATATTCGATCCGAATTGTCCATTATCATCAATAGAAGATCAAACATTTAATAGATGTAAAAAATTAAAAAGTTTTACGTTACCTAAAAATGTAATTCAATTATGTGACAGTTGTTTTTCTAATACAGATTCAATG
TVAG_088600	83275.m00135	XP_001322368	151		DS113343	131661	43947	44399	87262	DS113343: 43,947 - 44,399 (-)	11:CCAGA	42:TATAAAT	0	ATG	153	AAATATTTGAGTACACAATGTTTCAAAGACTGTGCAAGTCTCAAATCAATTACTATCAAGTCAACAAGTAATCTCGAACGAATTGATGTTGGAGTATTTGATGGATGTTATAAATTCAGCAATGTTAGTTCATTTGATTCCAGAAACTTTATG
TVAG_088610	83275.m00185	XP_001322369	584		DS113343	131661	44549	46300	85361	DS113343: 44,549 - 46,300 (-)	NA	NA	1	ATG	153	TCAAAAAGAACCTTATTATAAATCAGTTTATTGCCCTCTATGCTCTTATCCTAAAGGTGACTTTCTGAGGGTGCTCCATTGAATCAATGGCCCTACTATCCAATTGTTATCAATTAAAAGCTTAGATTCGAAATAATAGATAAATAAAATATG
TVAG_090330	83372.m00052	XP_001311187	456	YES	DS113682	65637	2822	4189	61448	DS113682: 2,822 - 4,189 (+)	13:ACATT	7:TATATAA	0	ATG	153	AAATGTTGACTATTGAATTCGATTATTTATGCAACTACTTTTTATTCAATTATATAAACCGAAAAAATGAAATATGCTCTGATTATTTATTTTAATATTATTTAATAAAAAATAAATGATTTTCTTTCAATATAAAAACATTTTATATAAATG
TVAG_090340	83372.m00050	XP_001311188	434		DS113682	65637	4409	5710	59927	DS113682: 4,409 - 5,710 (+)	6:TCAGA	NA	0	ATG	153	TCTGTGACTATAGGAAATTCAATAAGTGGACGCGCATTTTTAAATTGTACAAAGCTTAAAAAGGTCGAAATTGCATAAAACAACTTCAATACAAAAGCTTTTGTAAATTCGTCAAATTTTGAAATTGAAGTTATCGCTGCAACATCAGATATG
TVAG_090430	83372.m00046	XP_001311197	517		DS113682	65637	29527	31077	34560	DS113682: 29,527 - 31,077 (+)	29:ACAGA	NA	1	ATG	153	GATTTTGGGCGAAACTGCAATAATTAACTTCATGGATGCCTTATTGGCATTATAATGAAACCTTGGAATTAATAATCATTAATTTGATATCAAAACTAAATTGAATAATTACGTATAATAAACAGAATAATTTAATAAAACGCTTCTAAAATG
TVAG_090530	83372.m00054	XP_001311207	260		DS113682	65637	60358	61137	4500	DS113682: 60,358 - 61,137 (-)	23:CCAAA	NA	0	ATG	153	AGAGGGCGCAACGCGCCTGGAAGCCCCACTACCTTTTTTTTTTTTTTTAACGAAATTACAGAATTATACTTAGAATCATTTTATGAATGTCAAAATTTAAGAGAAATTAATATTCCTAATTCAGTTACCAAAATAGGCAATTCATGCTTTATG
TVAG_092600	83450.m00066	XP_001312134	1185		DS113646	69272	61202	64756	4516	DS113646: 61,202 - 64,756 (+)	4:TCAAA	NA	1	ATG	153	AATTCATATTCATCTATTGAGTTAAGGAATTTTACTGATATATTTCTGATTTATTCCATAATTACATTCTAAATATATTATTATTAATATATATTTGGAGAATTTCCTTTGACGATAAAAGTGGAAACTTGCAATTTTTTTTTTCATCAAATG
TVAG_093820	83472.m00398	XP_001583194	453		DS113185	425053	172374	173732	251321	DS113185: 172,374 - 173,732 (-)	6:ACACA	NA	0	ATG	153	GTATTCCCAAAGACATTAAAAGAAATTCATCTTAGCGCATTTTATCCAAATTCCTTTAATTCAATTGAATTTCAATCTCCAATCAATGTCATTTTAAATCAAAACTTTGAATATGATAATATTGATTCTAATTTTATTTTACCTACACAAATG
TVAG_093830	83472.m00516	XP_001583195	441		DS113185	425053	180476	181798	243255	DS113185: 180,476 - 181,798 (-)	14:TCAAT	NA	1	ATG	153	TTGATAAATATGTAATAATATGTTTTTCTGATACATAATATTTATTATAGTTTTCAAATTGCCCCGTTTGAAATATTATGATTCGTATAAAATAGATCTGAAATTATTGAGAGAGTTAATTGAAATTTTATTTGATTCAATGAATGGAAAATG
TVAG_093840	83472.m00471	XP_001583196	446		DS113185	425053	182074	183411	241642	DS113185: 182,074 - 183,411 (-)	4:TCAAA	NA	1	ATG	153	TTTCCAGAGACCCTAGAACAAATAGAGGGTGGCGCATTTTATGGAAACAGTTTAACTTCGATTGAATTTAAGTCTACAGTAAAAGTTATTGCAAATGGAAATTTTGAAGGTTACAATAACTATGGAACTGAATTTATTTTTCCAAATCAAATG
TVAG_093850	83472.m00487	XP_001583197	432		DS113185	425053	187977	189673	235380	DS113185: 187,977 - 189,673 (-)	21:TCAAT	NA	2	ATG	153	GTTGAATTTAAATCATCAATTAATGATATTGAACCTAAAAACTTTGAAAACAATTTCGATACTAACTTTATATTTCCAAATAACATTCATTATCCATTTGAATATAAAGATGATGTATCTGATACAGTTTCAATCGAAGATGAATTTCCGATG
TVAG_094450	83472.m00529	XP_001583256	602		DS113185	425053	346677	348482	76571	DS113185: 346,677 - 348,482 (-)	NA	NA	0	ATG	153	ATAACATCTCTTGAAATAGTAACTTTTTCACCAGGATCTCAACTAAAGGAAATAGTTGTAAACACCTTTTATGTTACAAGTATAACAACATTTACAGTTCCACAAAGTGTCAATAAGATTAGTGGGGTCGCATTTTATTTTATATTAACTATG
TVAG_097930	83629.m00134	XP_001325446	1532		DS113289	161778	23599	24576	137202	DS113289: 132,401 - 137,009 (-)	10:TCACT	NA	3	ATG	153	GAATTTAGAAAATTTGAAATAAGATTTGGTCCATTCAATTTCACCGACCTATCAAGAATATCCTCTATGCTGATCTAAATCTTAAAATCTGGATGATTTTATTCAATTTCTCCCTCCTCTCAATCAAATTTTTTATTAGTTCACTTCAAGATG
TVAG_099790	83695.m00092	XP_001319162	859		DS113411	111291	14242	16818	94473	DS113411: 14,242 - 16,818 (+)	NA	NA	0	ATG	153	TGTTATTATTTTATTTTCTTATCAAATGTCAGATTGGATAAAAGTTCAAGTTATGATATATCATAATATGCTTTATAAATTTCTGATTTTTAGCTTCATATCAATCAAATACAATTCAATTGAATTGAATTTCTTTGAATTGATATTTTTATG
TVAG_101520	83714.m00238	XP_001580420	545		DS113208	240682	176794	178428	62254	DS113208: 176,794 - 178,428 (+)	24:TCAAA	NA	0	ATG	153	AGTAGATAACCTTCTCATAGGAAAACTCCGTCAAATCTGATCGGATTTCAATTTTAGGAAATAAATCATAATGTTAATAACGATTCTTATTAAAAGCTATTTTATTGTTTTTTTTAACCACCTCTCTCAAAATTTTTTTCTTTTTTTTTTATG
TVAG_101710	83714.m00209	XP_001580439	1034		DS113208	240682	227540	230641	10041	DS113208: 227,540 - 230,641 (-)	4:ACATA	NA	0	ATG	153	AATTTGCTTCGCAAATTTTGTAAAGCTCTCAATAATATACAAAATATGCTAATTTTTATTTTAAATTTATGTCTCAATCAAGCAATAGATGCGATTTTCTTGAACAAAACATTAAGCCGTTTTATACATTCAATTTCTTAATAACAACATATG
TVAG_101720	83714.m00227	XP_001580440	1035		DS113208	240682	232214	235318	5364	DS113208: 232,214 - 235,318 (+)	20:TCAAA	NA	0	ATG	153	ATTCAACTTTACAAACAATCAACTTAGAGAATGTGGACACTATTTATAAAAATGCTTTTGAAGGCTGTGCTCATTTAACCAATGTCAAGTTAGACAAGCAAAACAAAAATTATATTTTCAAGATCAGGTATCAAAGAATTAAATATTAAAATG
TVAG_103420	83766.m00156	XP_001319015	494		DS113415	109696	86979	88460	21236	DS113415: 86,979 - 88,460 (-)	30:CCATT	NA	0	ATG	153	AAATCAATTCTGGATTTCCTGGTTTTGCGCGTGGTAAAACTTCCAGGAAATCTTACATTAATTGATGTTTTATCATTTCAATATTGTTCCAAATTAGAAAGTATTAATTTAGAGAAACGACCATTAGAGAAAATTGGAAATTTTGCATTCATG
TVAG_103430	83766.m00163	XP_001319016	773	YES	DS113415	109696	88546	90864	18832	DS113415: 88,546 - 90,864 (-)	11:CCATT	NA	0	ATG	153	AAACTGCATATTTTGTAAATAATAGTGATCCAAATATGAATCATTTTTTCAATAGATCTCAAATTTTCAATTGAAAATCAAATTATGATTTTGCTCAATTTTTATTGTGCTCTATGCTTTGGACTTAGTTATATGGGCCCCATTCAAGAAATG
TVAG_103510	83766.m00166	XP_001319024	58		DS113415	109696	107025	107198	2498	DS113415: 107,025 - 107,198 (-)	27:ACATA	NA	0	ATG	153	TTTTCCGGAAATCCGTGCATCAAACGAGTATTCATTCCTAACACTATCATCACTATTCACAGATATGCATTCTACTACTGCGAAAACCTCAAAACTGTAGAGTTTGAAGCTAATTCTTCTTTGACATACATAGGTTTGAGTTCTTTCTCTATG
TVAG_103830	83787.m00066	XP_001307744	753		DS113836	51430	34965	37223	14207	DS113836: 34,965 - 37,223 (+)	21:TCAAT	NA	0	ATG	153	TCTGGTGATTTCACCGTCATCGCAGAATGTACAACAATCAAAGGAGGAACAACTCAAGATGCAAGTCCTTTCTTCTTCTGTTGAGAATCTTTATCCACAATATCATTTGCTCCAGGAAGCCAATTATCATCAATATGCGATTGTTGCTTTATG
TVAG_103970	83791.m00051	XP_001306608	243		DS113898	46322	17246	18179	28143	DS113898: 17,246 - 18,179 (+)	14:TCACA	NA	1	ATG	153	TACAATCGATAGTTCTGCATTTCAAAATTGTATAAATTTAGCCAAGATCGAATTACCAAACAGTTTGCAATCTATTGGTGCGAAAGCATTTATGAATTGTTATAAGTTGAATACAGTTGTTTTAAAGAAAATGAAATCACAATTGGAGAGATG
TVAG_104650	83818.m00058	XP_001306350	708		DS113913	45174	11293	13416	31758	DS113913: 11,293 - 13,416 (+)	26:CCAAT	NA	0	ATG	153	TTTATTGGTGTCAAATTAATAATATTACTATTGTCCCAACTCTATACAATTAAGCTATCTTCTACAATTACAAGAATAGATGATTGTGCTTTTTATAATTGTAAGTTGCAATTTATTGATCTCCCCAATGGATTTAAGTCTTTTGGAAAAATG
TVAG_104660	83818.m00053	XP_001306351	662		DS113913	45174	13867	15852	29322	DS113913: 13,867 - 15,852 (-)	3:TCAAT	NA	0	ATG	153	TTTGCTTATACTAATATTGAAAAGCTTTATATTCCTGAAACTCTTCAAAGAATTGGGAGTTATTCATTCGCATATACAAAACTCAATTATGTAAATCTCACAACTCATATAAGTATAGGTTCATGTGCATTCGCAAATTCAACCCTTTCAATG
TVAG_106550	83923.m00165	XP_001323983	875		DS113313	143279	69471	72099	71180	DS113313: 69,471 - 72,099 (-)	NA	NA	1	ATG	153	TGTATCTTCGATAGACTCGTTTGATTTTATATGAAACAATCGTTCATACGTTTCGATGTACTCTTCGTATTGTTTTATATACTTTGAGCTCATTAAAATCTAAAAATGTCACCTTTTTTCATGGAAATTTTTTTTATCGCTTTTTTTTATATG
TVAG_106590	83923.m00172	XP_001323987	959		DS113313	143279	91896	94772	48507	DS113313: 91,896 - 94,772 (-)	NA	NA	0	ATG	153	TCGGATTTTCAATTTTTGAATTGAGAAGAATTCATTTTATTTTATGTATATAGCTGAATTCTCGAAAAATCAAGCCCGACATTAATTTTACATCTATTGAATTTTTCAAGTGTCATTCAAAATTGAATATAAGAGTTTTATAACTAAATTATG
TVAG_106600	83923.m00194	XP_001323988	979		DS113313	143279	95154	98090	45189	DS113313: 95,154 - 98,090 (+)	8:CCAAT	NA	0	ATG	153	AACTTATTGTCCAGCGCAATTTGTCCATCTATTGTTTCCTAAAAACTCAGTATTGAGATGACACACTTGTTTTCATTTAAAAACTTTAAATTGGCAACATGTCAATAAAATTCGGTTCGGAATTTAACATTTGAATTTGTTCCCAATTTCATG
TVAG_107350	83938.m00052	XP_001305131	1011		DS113982	39622	12488	15520	24102	DS113982: 12,488 - 15,520 (-)	12:TCAAA	NA	0	ATG	153	TCATCTCATTTTATTTTGTCCTAATTTGCATTATTGTACTCAGATTGTCATTTTGTTTTCCTCAGAAGAAAAGATTGAATTGCGATTTTTCTTTGTTAATTCAATTGTTAGATCCTTTCAAATATTATTGCTTTTTATTCAAATTTTTTAATG
TVAG_107460	83944.m00005	XP_001295773	569		DS116359	3221	1	1707	1514	DS116359: 1 - 1,707 (+)	NA	NA	0	CAC	149	TTCTTTCATTTCTGGAGAATATCTGTTTGAAGAAATGGCAACAAAGGTCTTATCTTCATCCATTATGTCGGAATATCCGATTTTTCTACAAATAGGAATAGAATTTCTTAGAAAACTGGAGTGTGGTAGAATTTACGAAAAAGTGACAC
TVAG_109320	83992.m00242	XP_001322571	914		DS113339	133781	9476	12217	121564	DS113339: 9,476 - 12,217 (-)	5:CCATA	NA	0	ATG	153	TCTTTAACAATATTCAATTTTTTTCTCCATTTAATTCAATTTTTGCACATCATTTGCTTTACCTATTGTCATATAATTATATTATGACAAAATTATTTTCTATATTCAAAACATTAAATTTTTTGTAAACATTTCAAAAAATAAACCATAATG
TVAG_109330	83992.m00231	XP_001322572	453		DS113339	133781	12913	14271	119510	DS113339: 12,913 - 14,271 (+)	21:TCATA	NA	0	ATG	153	AAATTTTCATTTTTCAATATTATTATTTGATTATTATCTATTCGGATAGATTAATTCTAATATCTGGTTTAACGATTTTGATTTTTGAGGCAACTCATTGAAAGAGAAATTTGAGATGTACTCAATTTATCATATTAAAAATTTATTTAGATG
TVAG_109340	83992.m00205	XP_001322573	495	YES	DS113339	133781	14431	15915	117866	DS113339: 14,431 - 15,915 (+)	3:TCAAT	NA	0	ATG	153	GAAAAGGCTTTCATAAATACAAATATTGCAATTCTTAACTTGAAAAATGTCAATACAATTAATTTCAATTGTTTCAATGGTGTTAAAATCAAAGAATTGGTTTTCAATCATATTCTGGTAGAACCTGTCCAAGAAAATGATGATTATTCAATG
TVAG_113340	84088.m00296	XP_001578976	655		DS113223	212726	68637	70601	142125	DS113223: 68,637 - 70,601 (+)	25:TCATA	NA	0	ATG	153	TACTCTCAGTTCACGTTTGTTCAGTTGTTAAAAAGGTCTCTAAATATGCATTTGGCTATTGTGAATCATTAACAAATATTTCTCTCCCTGACTCAGTTGAGATTATTTCAGACTATGCATTCTGTTCATACAACTATTCCTAATTATTTCATG
TVAG_113350	84088.m00260	XP_001578977	552		DS113223	212726	71583	73238	139488	DS113223: 71,583 - 73,238 (-)	29:ACAAT	NA	0	ATG	153	CAGTGAGAAACTGTTCAAAAATGAAATAAAATTATTATATAAATCAGGTTTCAACAAATTCAAGCTAAAATAATCGTTGTTCCAAAGTTTTATTTCATTTCATATGAAAGGTTAGTTTCTTACAATAACCGATGCATTATTTGATAAAAAATG
TVAG_113510	84088.m00272	XP_001578993	779		DS113223	212726	112813	115149	97577	DS113223: 112,813 - 115,149 (-)	23:TCAAA	NA	0	ATG	153	CCAAACGTTACTTCCATTGGAGTTTATTGTTTTTATTATTGCAGAGATCTTCAAACCATACAACTCTCTGCATCATTAGAATCTATTCAAAGCTATGCATTTTGTGGATGTTCAAGTTTACAACATATCAAACTTCCTCCAAGTGCTAATATG
TVAG_114850	84122.m00062	XP_001308904	612		DS113780	56083	45849	47684	8399	DS113780: 45,849 - 47,684 (-)	8:TCACA	NA	5	ATG	153	GGTGACTGGTCATCAAAAGATGGAGGTGTCTTTGCAAAGTGTGTTTCCTCAATATCGATTAATCCTTCATCTAACCTGAAGAAGTTTGGAGGTGATGCTTTTGCTGATTCAAAATTTACTTCAATTTACATCCCAAAAAATGTCACAATAATG
TVAG_114860	84122.m00048	XP_001308905	197		DS113780	56083	48472	49062	7021	DS113780: 48,472 - 49,062 (+)	NA	NA	0	ATG	153	NNNNNNNNNNNNNNNNNNNNNNNNNNNNNNNNNNNNNNNNNNNNNNNNNNNNNNNNNNNNNNNNNNNNNNNNNNNNNNNNNNNNTCATGCATTTCTTTGACATCATTCACTATTCCATCTAGTTTGAAGAAGATTCGCTTCTATGCATTCATG
TVAG_116420	84192.m00020	XP_001300177	196		DS114483	16079	2470	3057	13022	DS114483: 2,470 - 3,057 (-)	11:TCACT	NA	0	ATG	153	TTTTTGTTCAACTTCTTGCTTTGATTTTTCAAGTTCAGCTATTTTCTTCTTAAGTTGCTCGATTTCTTCGTTTTTCTCTTTCTCTGCTTCGTCTAAAAGCTTGTGTATCGCTGTAAAAGTTGTCATTGTCACCTTTTTGTCACTTTTATTATG
TVAG_116830	84221.m00074	XP_001310095	720		DS113727	60348	38537	40696	19652	DS113727: 38,537 - 40,696 (-)	4:ACAAA	NA	1	ATG	153	TTTTAATTATTATTTGTCACTTTTTATAATTGATGTGAAAAAGAATTGAAAATTTCTATTTTAGTCTCAAATTATTATCATAAACAAAGACATAAAGAAAAGTAATACTTGAAGAATTCATTATGATTATGTTTTAATTATTCTTTACAAATG
TVAG_116960	84222.m00188	XP_001324897	712		DS113297	152798	9746	11881	140917	DS113297: 9,746 - 11,881 (+)	5:TCAAA	NA	1	ATG	153	CGATTTGATATTTCAAGCAAAGTCAGATCAATTTGCAAGTTCTGTTTTTCCAGTTCTTCTCTTGAGACTGTTGACATGGAACAATGTACAGAACTAAAAAGTTTGAACAATTCCTTATTCTCGATGTGTGCCAAACTTATATCCATCAAAATG
TVAG_118390	84263.m00195	XP_001322410	197		DS113342	132270	24280	24870	107400	DS113342: 24,280 - 24,870 (-)	12:ACAAA	NA	0	ATG	153	AAATAAGAACAATTTATGTTCCTTGGAAGTGTTAGGTATATTAATCGATATGCATTTTATTATTCAGGAATTACAAATATCTCTTTACCAGATGACATATCTTATATAGATGAATATTGTTTTGCTTATTCTAATTTAACAAATATAGATATG
TVAG_118400	84263.m00192	XP_001322411	854		DS113342	132270	24986	27547	104723	DS113342: 24,986 - 27,547 (-)	3:ACAAT	NA	0	ATG	153	ATTTATTACGGTAACTTTTACGAAAGACGCAACATCAACATATGATAATCTTTTTACAATTATGGCTCAGTTTCAAATCTCATAATTCCAAGTAATGTACAAACAGTTGGAAGCTATTCATTTTACAGTTCAGAATTAAAAAATTTAACAATG
TVAG_118410	84263.m00146	XP_001322412	349	YES	DS113342	132270	42560	43627	82289	DS113342: 27,613 - 28,659 (-)	5:TCAAA	NA	1	ATG	153	TAATTACTTGTTGTAGTTTTTTTTTCATACTTAACAATTTCAATTTATTGTCAAAAGTTATTGATAATATTACTTAACTAATATGTAAACATATATAATTTATAAACCAAATTTTTTCAAAACTTTACATGATAATTTTTTAACTTCAAAATG
TVAG_118420	84263.m00149	XP_001322413	448		DS113342	132270	30948	32291	99979	DS113342: 30,948 - 32,291 (+)	24:TCAGA	NA	1	ATG	153	TCTTTAAAGGTAAATAAATTGAAATTTAAAAAGTTAAGTGTTACCATGAATTATTATTATCTTATTCTTAATTATTATTAAACAATAATATTCGATTACGTTATTTTCAATACTTTACACATAATTTCAGATTATTTATTAACTTAAAAAATG
TVAG_118430	84263.m00158	XP_001322414	438		DS113342	132270	32846	34159	98111	DS113342: 32,846 - 34,159 (+)	10:TCAGA	NA	0	ATG	153	TCTAAATTTTGAAGTTTACATGATCCTCTCGTGTGCACCCTTAACCTCTCTAAGAATATTCAATCAATTGGCACAATGTGTTTCTTCTATTCATTAATTTATGAAATCTCAATTCCTGATAATGTAACTGTAATTGAAATTCAGACATTTATG
TVAG_118440	84263.m00188	XP_001322415	329		DS113342	132270	9565	10581	89324	DS113342: 34,356 - 35,342 (-)	5:TCAAT	NA	0	ATG	153	TGACACCACGAAACTACAGTCTGAGTAGTTACATGGTATTGTTCTTGCATAATACTTTGATAAGTAGAAACACATGACATTAAATACTTTAGGAACTGTGTGTAGCAACATACTTATGCATTTGCAAATAGTAACGTTTTGATTCTCAATATG
TVAG_119560	84270.m00525	XP_001276867	735		DS113177	584929	174599	176803	408126	DS113177: 174,599 - 176,803 (-)	NA	NA	0	ATG	153	TGCACGACAATCCAAGGTGGATCCACTGTTGCAGAAAGCCCATTTGCAGAATGCAGATCTGCGTTAACATCTATCTCATTTGCAGTCGGAAGTCAGTTGACTTCGATTTGCGAATGTTGTTTTCAAGAATCAGGTCTGATTACTGTTGACATG
TVAG_120170	84270.m00656	XP_001276928	497		DS113177	584929	322625	324115	260814	DS113177: 322,625 - 324,115 (-)	6:TCAAA	26:TATATAA	0	ATG	153	GGTTATCAATCATTCAGTTATTGCTTTTCACTAGAGGATGCTGATTTTCAATGCGCTACCGTACTTGGTGATGATGTATTTATGTACTCAAAAATTAAAGTCTTCAATTTAGTAAATGTTCTAATATATAATGACATATCTCTTTCAAACATG
TVAG_120270	84270.m00764	XP_001276937	638		DS113177	584929	351236	353149	231780	DS113177: 351,236 - 353,149 (+)	NA	NA	0	ATG	153	TAAGAATAAAAACCGTAAGAATCATACATTTTTTACTTCATATGTTAAAAAAAATGATACAAAATCGTTCAATATTGTATGAATTCTTACGTTTACAAAAAAAGTCACACAACCCATCATACCCTACTACTAATCCCGTCGAAATTAAAAATG
TVAG_120420	84270.m00686	XP_001276952	744		DS113177	584929	388439	390670	194259	DS113177: 388,439 - 390,670 (+)	9:ACAGT	NA	0	ATG	153	TGTACTACAATTCAAGGCGGAGAAAGAATTGAATTAAGTCCATTCTACTTATGCAGAAATACAATTACATCTATTATATTTGGCAAAGGGAGTCTTTTGACATCACTTTGTTATGGATGTTTCCAAGATTCAGCCTTAGTTACAGTAGATATG
TVAG_120690	84270.m00591	XP_001276979	744		DS113177	584929	453445	455939	128990	DS113177: 453,445 - 455,939 (+)	9:ACAGT	NA	2	ATG	153	TGTACTACGATCCAAGGAGGTGCAAGAGTTGAACTAAGTCCATTCTACTTATGCAGAAATACGATTACATCTATTATATTTGGCAAAGGAAGTCTTTTAACAACACTTTGCTATGGCTGCTTCTCAGAATCAGTATTAGTTACAGTGGATATG
TVAG_121050	84270.m00556	XP_001277015	734		DS113177	584929	544114	546315	38614	DS113177: 544,114 - 546,315 (-)	18:TCATT	NA	2	ATG	153	TGTACTACGATCCAAGGCGGTGCAAGAGTTGAATTAAGTCCATTCTACTTATGCAGAAATACTATAACATCTATTATATTTGGCAAAGGGAGTCTTTTGACATCACTTTGTTATGGATGTTTTCAAGAATCATCATTAGTTACCGTAGATATG
TVAG_121060	84270.m00594	XP_001277016	719		DS113177	584929	548986	551142	33787	DS113177: 548,986 - 551,142 (-)	18:TCATT	NA	0	ATG	153	TGTACTACGATCCAAGGCGGTGCAAGAGTTGAATTAAGTCCATTCTACTTATGCAGAAATACTATAACATCTATTATATTTGGCAAAGGGAGTCTTTTGACATCACTTTGTTATGGATGCTTTCAAGAATCATCATTAGTTACTGTAGATATG
TVAG_121300	84272.m00037	XP_001302316	736		DS114205	26677	12974	15269	11408	DS114205: 12,974 - 15,269 (+)	5:TCATT	NA	7	ATG	153	GAAATAATATCAAATGAACATTTCAATAAAAAGTGAGAGAATTTTTTTTTGTGAAATTCCTATTTCGTTGATGATGTTGATTTCTATTTTAGTATCAAATTTCTATCATAAACAAAGACGTAAGAAAAAGGCATACCTGAGTAATTCATTATG
TVAG_122120	84288.m00008	XP_001297500	428		DS115297	5370	3577	4860	510	DS115297: 3,577 - 4,860 (+)	NA	NA	0	ATG	153	ATCAATAATGCATATTTGATGCATAATTAAAAATATAATTATATCTAATCAAATATCTGTTCATATTAGGCTCCAAATAGAAAGCTAGACGGATATGAAAGAAAAACGCATTTTCAGTCAGAAACCATGACTTAAGGTATTTGTTAACTTATG
TVAG_122610	84302.m00259	XP_001579181	571		DS113221	216738	94131	95843	120895	DS113221: 94,131 - 95,843 (+)	17:TCAAA	NA	0	ATG	153	CAAATACAACAGGGAGCTTTTGAAAGTTGCTCTAAATTAGAATATTTTGAAATAAGGTCGAGAAAAGAATCTTTTATTGGAGTTAATGCTTTTATATATTGTAGATCGTTGAAAATCTTCAAATATAATTCTATCAAAATTGCTTTTGATATG
TVAG_123530	84316.m00078	XP_001310233	730		DS113721	61032	47792	49981	11051	DS113721: 47,792 - 49,981 (+)	13:TCAAT	NA	0	ATG	153	GAAAAATTTGAGGATATATTTAAAAGCTAATGCTTTTGTTTTACATCCACAAGAAACCGATCCCTTTCTAGGGATTATGAACGAAAAAGGATAATGACTATCAAGCTGACTTCAATAATTCTAAATCTTTTTAGAGATCAATAAGTTTAGATG
TVAG_125530	84394.m00085	XP_001311339	384		DS113677	66672	57740	58920	7752	DS113677: 57,740 - 58,920 (+)	17:TCAAT	9:TATAAAA	2	ATG	153	GTTTAGTAATAATAACCTGAAATTGTTGGTTTTCCGGTTCGGAATGTCACTTTTTGAATGTGGATCTCATTTCGATTTTTCCACTAAATCCGGTATAGCTCAAGTCAACCACAAAAAACATTTTTAAAATCTGTCAATTTTTATAAAATCATG
TVAG_126670	84414.m00058	XP_001308467	242		DS113800	54118	21660	22385	31733	DS113800: 21,660 - 22,385 (-)	NA	NA	0	ATG	153	TTTTCATTGAAGTATTTCTTGAAAATACCATTTGATTCGCATCTGATCAATAAAATGAAATTAAAAATCATTTTGTTTGAAAAAGTGATATTTTTGGATTTAATGAAGTTTAGAATACGAAATTATAAGTTTGCATTAAATGTTTGAAGGATG
TVAG_127150	84433.m00226	XP_001323432	998		DS113323	138931	39953	42946	95985	DS113323: 39,953 - 42,946 (-)	6:TCAAA	38:TATATAT	1	ATG	153	AGGATATCACTTGAAAAGTGCCAACAATTTTTAGACTTTTGCTTTTTTAACTAATACCTTATTGTTTATATGCTCAGGAGCTATGTATTTTCGATTTATCTCAGCAAAACGATATATATAGCTCGCGAGCCGACCATTGATGGTTCAAAAATG
TVAG_127590	84436.m00033	XP_001302626	558		DS114175	28132	5385	7058	21074	DS114175: 5,385 - 7,058 (+)	21:ACAAT	NA	0	ATG	153	TCTAACAATTTCTGATGGTTTATTAGTTTCCGATAAAGTTGATTTCATATTAATAACACCACAATTTGATAAAAAAGAACTTACATTACCAGATTTTGAAACAGCACAAATAAAAATTTAAGAAAATTAACAATATCTAAAATAGAAGCAATG
TVAG_129440	84511.m00330	XP_001580822	462		DS113203	256459	7437	8918	247541	DS113203: 7,437 - 8,918 (+)	5:TCAAT	NA	2	ATG	153	TTTAATATTTCCACCAACCACTTAAACAGATGAAAAAATTGAGACAATTTTTTTATGAAAACAAAATTTAATATGATAGTAAAAGAGTAACTGACAAATATCTATCCTGAATTCTATTATAATTCAGGGACACTTCTCAAAGGTGTCAATATG
TVAG_129450	84511.m00340	XP_001580823	297	YES	DS113203	256459	8981	9871	246588	DS113203: 8,981 - 9,871 (+)	15:TCATT	NA	1	ATG	153	AACAAATTTTACATTTCTTGGTACTAGTGCTTTTTCTGGAGTAAGGACACTGCCAAGTGTTACATTTTCATCGACTGTAAAAAAATAGCAATTCAAGATTCTGCATTTGCCGGATGTACATCTTTGAGAACTGCATCATTTGATGGATGTATG
TVAG_129680	84511.m00272	XP_001580846	355		DS113203	256459	57158	58252	167696	DS113203: 64,772 - 65,836 (-)	5:ACAAT	NA	1	ATG	153	ACTTCAACATTTGAAATCAAGTCGGTCCCAGCGAAACTTCTTAGGTTGATTCAATTGTAAAGGAAAGTGTTAAACTAACTATTGCATTGGAATTATTATTCAACCACCTTTCAATTGTCTGAAATTTGTAAAGTTGTGAAAAGTGACAATATG
TVAG_129960	84511.m00278	XP_001580874	540		DS113203	256459	136303	137922	118537	DS113203: 136,303 - 137,922 (-)	7:TCAAA	NA	0	ATG	153	GAAACTATTATTGGTTGTTCCGGATCATCTGATGACATTGTTATCCCTAAATATGTCAAAGAAATATATTCTGAATACCCCGAAATCCCAGCATTTGATAGCTGTTTAAATAACATTCTATCAATTAGTTTCGAAGAAGATAGTCAAATCATG
TVAG_131910	84626.m00049	XP_001306833	964		DS113886	47008	28944	31835	15173	DS113886: 28,944 - 31,835 (-)	12:TCAAT	NA	0	ATG	153	AGAAAAATTAACGTTTTTTACTCGGTTTTCAATTGATTTGAGTTATTTTTTGGTCAATATCATTAAATATAGTAATGATTCATATTGTTGGTAAAAGTTTTATGATTTTAAAGCTAAAATTTTATCATTTTTTATTTTTCAATATTATTGATG
TVAG_131950	84626.m00059	XP_001306837	1067		DS113886	47008	17497	17976	29032	DS113886: 39,543 - 42,743 (+)	6:TCAAA	NA	1	ATG	153	CTCCTCTCAAATAAACGTACATACGGGTGCACCCTTAAACATTTCAATTCAATTTCAATTAAGATTAATAAAAATAATATGATTATCATTTTAGGCATCTAAATCCATGATTTATTTTGTGATAAAACCAAAAAGTGTAAAAAATCAAAAATG
TVAG_133050	84692.m00131	XP_001321471	837		DS113361	124669	20624	23134	101535	DS113361: 20,624 - 23,134 (-)	NA	NA	1	ATG	153	GGCTTTGTTATAAGCAATCACGAAAATTAGTGAATCATTGATATCCATTAAAATTATTCTGAATTTAAAATTTAATTCATCCAGCCACAAAATTTCCAATTTACTATTACACTAGTTTTGATATTTCCATGTACTCATGCAAATTAAAGAATG
TVAG_133220	84692.m00187	XP_001321487	363		DS113361	124669	84188	85300	20618	DS113361: 63,873 - 64,961 (-)	7:TCAAA	NA	0	ATG	153	GATACATTATTATTTGGATAATTGAATAATTGTTGTTATATTCAAATTATATAATTGTTGTTTTAATTATGAGGCTCTTTACTTTTTTTTAAGAATTTTGATTGAATATGGATTCAATTTTTTTTTAAAAAAATCATTTTAGTTCAAAATATG
TVAG_133230	84692.m00143	XP_001321488	205		DS113361	124669	66750	67364	57305	DS113361: 66,750 - 67,364 (+)	10:TCATT	NA	0	ATG	153	TTTCCTAGAGCATTCGCTTTCGAAGATTGTGTTTCGTTACAAGAATTCAAAGTAAATGCATGTCAACAAATTGGAGATTCATATTTCAGAAACTGTTTGAAACTGAAAGAAATCAAAATTGTTTCAGAAGTTCTTGGATCTCATTCATTCATG
TVAG_133240	84692.m00180	XP_001321489	601		DS113361	124669	67380	69182	55487	DS113361: 67,380 - 69,182 (+)	3:CCAAT	NA	0	ATG	153	GTTACTCTATTCGAAATCAGATATGATTACTATATGAAATATCCAATTTTGATGCAATTCAAAAATAGAGAATATGCAGTATATGTAGCCCCATTCAAATGTTGTAATGATTTGACAAAGGTTGTTTTCAAATGATCAGAAGCACCTCCAATG
TVAG_133260	84692.m00185	XP_001321491	285		DS113361	124669	71791	72645	52024	DS113361: 71,791 - 72,645 (+)	5:CCAAT	NA	0	ATG	153	TTCAAACAACAGGAATTCAGTTTTAATAAGTAACATTTCCTTCCAACATAAATTCCAGATATTTAATTTTTTTAGACAATCAAATTAATGACAATTGTGAAGTTTACAATATTTTTCAAATTAATGTTTAAGCGTCTATTCATTACCAATATG
TVAG_133270	84692.m00148	XP_001321492	205		DS113361	124669	72829	73443	51226	DS113361: 72,829 - 73,443 (+)	10:TCATT	NA	0	ATG	153	TTCCCCAGAGCATTCGGTTTCGAAGATTGTGTTTCGTTACAAGAATTCAAAGTAAATACATGTCAACAAATTGGAGATTCATATTTCAGAAACTGTTTGAAACTGAAAGAAATCAAAATTGTTTCAGAAGTTCTTGGATCTCATTCATTCATG
TVAG_133280	84692.m00167	XP_001321493	583		DS113361	124669	73459	75207	49462	DS113361: 73,459 - 75,207 (+)	3:CCAAT	NA	0	ATG	153	GTTACTCTATTCGAAATCAGATATGATTACTATATGAAATATCCAATTTTGATGCAATTCAAAAATAGAGAATATGCAGTATATGTAGCCCCATTCAAATGTTGTAATGATTTGACAAAGGTTGTTTTCAAATGATCAGAAGCACCTCCAATG
TVAG_133290	84692.m00151	XP_001321494	318		DS113361	124669	18880	19884	104785	DS113361: 75,474 - 76,427 (-)	18:TCAAA	NA	0	ATG	153	AAAATCCAAAACAAAGAACTTTATATTTTTAGGGAAAGTGAAAGAAATGAGTTTCAAATTCCAGATGAAATTGACAATGTAAATACTGATGCATTTGGTTATTTACTAAATCCGTTAAAAGTTATTGTATCTTCAAAAATAACTAATTTTATG
TVAG_133300	84692.m00174	XP_001321495	566		DS113361	124669	29241	29894	94775	DS113361: 77,865 - 79,562 (+)	8:TCAAA	NA	0	ATG	153	AATATGTTTTCTTAGTTAAATACTTTCAAAAATTTAACAATCACTGAATTCAAATATTCTTCAAAAATTATACCTTTAACTATAGATATCATCCTAGAAATTCACAGAATTTTCACAAAATTTTGTGGCAATTGAATCCATTTCAAATCCATG
TVAG_133310	84692.m00135	XP_001321496	595		DS113361	124669	82216	84000	40669	DS113361: 82,216 - 84,000 (+)	6:CCAAA	NA	0	ATG	153	CGGTATGATATAATTAGATATATATATGAACTAAAATATGACTATATAACAAAATTAAAAGATCGAGAAAACATTTTTGATGTTGCTCCTTTCAAATGTTGTAATGATTTGATTAAAGTTGTTTTCACTGGGTCATCTACACAACCAAAAATG
TVAG_133330	84692.m00175	XP_001321498	666		DS113361	124669	86766	88763	35906	DS113361: 86,766 - 88,763 (+)	8:TCAAA	NA	0	ATG	153	TACAACAACCACAGAAAATCAGAATTTATTTCAAGTTGTTTTTTTATTTATCTTTTGAAAGAAATTAATTTCAAATAATATTATCGAAATCAAATTATTATTTCATAGTTTTAATACAATTTTGTGAGGTTTACAAATAATTTCAAATTGATG
TVAG_133340	84692.m00183	XP_001321499	448		DS113361	124669	88904	90247	34422	DS113361: 88,904 - 90,247 (+)	26:CCAAA	NA	0	ATG	153	AATGATTTAAATGGTTTCTCATTTTCATTTTCAACAAATCTCAAATATATTGAAATTAATTGTACAAGATTCACATACTTTGATTTTCTATATTGTGATAATCTTGAACATGTCAAAATACAAACCAAATATATTGGGCGTGGAATATTTATG
TVAG_133360	84692.m00170	XP_001321501	333		DS113361	124669	51853	52878	71628	DS113361: 91,147 - 92,145 (-)	3:ACAAT	NA	0	ATG	153	AGGGTTATCCTCCTCCTCTCGAATAAACGTACATACGGGTGCACCCTTAAAATTTTATTTTTAATTTTTGAATTTCTCAAATGGCGAAATTTTTGGGCGAACAAAAAAAATGTACGCCCGGTCAAATGGCGTGTTTAACGCATCCCTACAATG
TVAG_133380	84692.m00182	XP_001321503	174		DS113361	124669	96511	97032	27637	DS113361: 96,511 - 97,032 (+)	8:ACAAT	NA	0	ATG	153	TATTTATATATCATTGGATTTCAAAATTTTTCTCAAAATTGTGGTTCTGCTTCAATTCATTTCAAGCAAATGCTTAAAAATCTATTTTTCTCAAGTTTGATTGAACATATTGTAAAGCTAAACGCACATATGCAGATTAGTAACAATACCATG
TVAG_133390	84692.m00154	XP_001321504	638		DS113361	124669	97489	99402	25267	DS113361: 97,489 - 99,402 (+)	10:TCATT	NA	0	ATG	153	TTTCCAAAATCATTCACTTTCGAAGATTGTGTTTCGTTACAAGAATTCAAAGTAAATACATGCCAACAAATTGGAGATTCATGTTTCAGAAACTGTTTGAAACTAAAAGAAATCAAAATTGTTTCAGAAATTCTTGGATCTCATTCATTCATG
TVAG_133410	84692.m00136	XP_001321506	562		DS113361	124669	102366	104051	20618	DS113361: 102,366 - 104,051 (-)	4:TCAAA	NA	0	ATG	153	ATTTTTCATTACATTTTACTTTGAATCGAATTTTACATTTGCATCTTCAAATAAAAGTAATGAACTAAAGATTACATTTCGAACTTTATTCAACGATCTTTCTTAAACTTATTTTCAAATATAATTGAAAAATTCAGTCAAAAATTTCAAATG
TVAG_133420	84692.m00156	XP_001321507	392		DS113361	124669	106834	108009	16660	DS113361: 106,834 - 108,009 (+)	4:TCAAA	NA	0	ATG	153	AAAAATCCCTTTTTCAACTAAAAATTGAAAAATGATTTTTGAATGCAATGAAATCTTTATAATTTTTAGTAACAAAAAAAATTACTTGATTTCTATCTAATAAAATTTGTATTGCTTTCAATTCAAAAAGTTTTCAAAATCCGTTTTCAAATG
TVAG_133430	84692.m00138	XP_001321508	734		DS113361	124669	108193	110394	14275	DS113361: 108,193 - 110,394 (+)	NA	NA	2	ATG	153	ACAGAAAAAGATTATGGATCAAACGTTTTCTCAGATTGTCCTAAATTAGTTGTTAATGAACTATTTTATGTTGGAGTTGAAATGTTCTCAATGTGCAATTCTATTACAAGTGTTATATTTAAAGGATCTCGGTTAGAAAGAGGATTATTTATG
TVAG_133900	84734.m00054	XP_001309820	738		DS113739	59223	29313	32156	27067	DS113739: 29,313 - 32,156 (+)	NA	NA	1	ATG	153	ATTCCACAACAACCAGGCAAAGAAGTTGTTGCAAATAGCTTGTTTTTTTCATGTAAGGATGCTATCACATCCATTTCATTTGAAACAGGCAGTAAACTGAGAGACACTGCTAAACTTGTTTTTGCGACATCCGCCTTTGAAACTGTTGATATG
TVAG_133930	84734.m00075	XP_001309823	575		DS113739	59223	38138	39862	19361	DS113739: 38,138 - 39,862 (+)	18:TCACT	NA	0	ATG	153	ATCACATATGATCTTAACAGGCTTACTGAAGGCTTTGAAAGCTTTGCTTTCTGCAATTGCACATCTTTGACAAGTATTCAACTCACTAATGATTTAAGGCGTTGCGGAACGAATGTTTTTGAAGGATGTACATCACTTACAGGACCTATAATG
TVAG_133940	84734.m00076	XP_001309824	414		DS113739	59223	40985	42226	16997	DS113739: 40,985 - 42,226 (+)	14:CCAAA	NA	1	ATG	153	GTAATCCTCCTCCTCTCAAATAAACGTACATACGGGTGCACCCTTAACTTTGAAGATCAAATTCTTGAAAACAGAAATCAATTAGAAACTGTTGAAATTATTTCTCAAAAAGTGACAATTGGAAAATATTCATTTTCCAAATGTTCGGCAATG
TVAG_134540	84758.m00043	XP_001303661	749		DS114086	32753	18774	21020	11733	DS114086: 18,774 - 21,020 (-)	16:TCATA	NA	0	ATG	153	CGATAGCTATTGTTTGGTCAGATAATTGAAATTTGACGTAGTTGGATCAGATTTAATAAGGCAAAGGGGTTTCTCCCCTTGGACATGAATTAACTGCCATTTTTGTATAAGTGTGATCGAACATGATATGGAATTCATAAATGTTTTATTATG
TVAG_135540	84800.m00010	XP_001300468	816		DS114435	17565	7895	10342	7223	DS114435: 7,895 - 10,342 (-)	NA	NA	0	ATG	153	ATTTTTTACTCTTCCATCTTCATCGACCAGAATTGGAATTTAACATTCTAGAGATCAATTTGGTCCTTCAATAAACTTTACACAGTTCAAAATATTTTATCTGTTCATACCATTCTTGTATTTTTAGTATTCAGCAATTAATTTTGTGAAATG
TVAG_137300	84874.m00056	XP_001306375	421		DS113912	45349	32959	34221	11128	DS113912: 32,959 - 34,221 (-)	3:TCAAT	NA	1	ATG	153	CCAAGTAGTGTCAAAAGAATTGAAAATTCTGCTTTCTCTAATTGCTATAATTTAATTAATGTTACATTTTTAGGTTCTTTAGATTTCATTGGTAGTGATATATTTTATAATTGCAGAAATCTTAACTTCATTAATTTCCCTAATTCATCAATG
TVAG_137450	84879.m00020	XP_001302666	489		DS114171	28254	10010	11476	16778	DS114171: 10,010 - 11,476 (+)	NA	NA	0	ATG	153	TTGGTAAACATTTCTGGTGAAGTGTTCATGAAAACAAAAATAATATCTTTTTACATACCGAATCATGTTGTTGAAATAAACATGAGCGCTTTTGCTGAATGCCCTTTTCTAAAAGAAGTCATATTAGATAATGCAAATGAAAATTTTCGAATG
TVAG_137460	84879.m00026	XP_001302667	1050		DS114171	28254	12183	15332	12922	DS114171: 12,183 - 15,332 (+)	NA	NA	0	ATG	153	TTGAATTCTATTGGAAAATACGCATTTTCTAAAACATTGTTAAAATCAATTCAAATACCCTGTTCAATTAAAGTCATTGATGAATATGCATTTCAGTATTGCGAATTAGATGATATTTCGTTTTTAGCAAATTCGAACTATACTGAACTTATG
TVAG_139560	84950.m00098	XP_001319549	951		DS113402	112605	50189	53041	59564	DS113402: 50,189 - 53,041 (+)	4:ACAAA	37:TATAAAA	1	ATG	153	TTAGATATTTAGATAATTTCCAAAAAATTGCTGTATGAAACCTGTTAGCATCATTTGAAAAATGGTAAGAAGTTGATAAGTGATCATTTTCCCTTCTTATTTCAATATCGTGTTATAAAATCGGATGATCAATTCATTTTTTTTTTACAAATG
TVAG_143210	85144.m00142	XP_001315245	317		DS113517	87651	85909	87266	385	DS113517: 13,276 - 14,226 (+)	3:TCAAT	NA	0	ATG	153	TGTGCATTACTTAAAGAACTTGATTTCTCTAATTGCACTTCCCTAGAAAATATAGGATCATTTTGTTTCTTTGAATGCACTGGAATAGAACGCATAACCTTTCCAACACAGTCTAAACTAGAAATATTAGATTACGCGTGCTTTTGTTCAATG
TVAG_145120	85226.m00010	XP_001298588	626		DS114868	8576	879	2756	5820	DS114868: 879 - 2,756 (-)	6:TCATT	NA	0	ATG	153	GATTTAAGAATTCATGACGGATTGACTAGTAATTCTGTTACTAAGATCAAGGTTACAGAAGAAGTGTCTATGATAATGCCTTTTACAGGCCTAAATATTGTCACATTATTTGATTTATCGCAGTCAAACGTAGAATACATTCCATCATTTATG
TVAG_145470	85232.m00182	XP_001320690	1021		DS113377	119395	9813	12875	106520	DS113377: 9,813 - 12,875 (-)	29:ACATT	NA	0	ATG	153	TGCTGTAAATTCATCACTTATTGAACTACAATACACTGTATTTCTAAATGCAAACATTACAACATTAACTTTACCAAAGTCACTAAAAACAATGGGACAAGGTTGTTTCATGGGTGCAAGAACATTGAAGTATTAATTTTCGAAGAAGGAATG
TVAG_145480	85232.m00157	XP_001320691	474		DS113377	119395	12890	14311	105084	DS113377: 12,890 - 14,311 (-)	NA	NA	0	ATG	153	TTTCCACTCTTGTGGATGTTACAATCGGCATCTGTCACAAATTTTAAACCGAGCGCTTTCCGATATGATTACGCAATCGACAACATATATTTAAGTGAGAACAATCAATATTTTGCAAGGGATAGATACGGTGCAATCTATTCTAAAGACATG
TVAG_148700	85304.m00064	XP_001309448	212		DS113755	58137	43520	44155	13982	DS113755: 43,520 - 44,155 (-)	NA	NA	0	ATG	153	ATTCCCATTTCTGGAGATGTTGAAATTTTTGCACAGAACAACATTGTTTTCCAACCAAATAGTTTTTATGTATCATATATTGGATCTGAAGAAGAAGAGACTCCTTTATCAAATAAAATGAATATAACAGGTTTGAATCAAGTAATTATTATG
TVAG_148710	85304.m00092	XP_001309449	431		DS113755	58137	44927	46219	11918	DS113755: 44,927 - 46,219 (-)	14:TCACT	NA	0	ATG	153	ATTTAGGAAGTATTTATATACGGTGAAAAAGTTTTACTTGGAACAAATTCATTTAATGGCTGTGGCTTTTTGTCAGAATTAGGACTAAATGCGCAAAATTGTCTGATAGAACAGTATGCTTTAGATGGGACAATTTTCACTGAATTTTCTATG
TVAG_148720	85304.m00075	XP_001309450	430		DS113755	58137	46344	47633	10504	DS113755: 46,344 - 47,633 (-)	10:ACACT	NA	0	ATG	153	TTTTACAATTCAATTAAAATTGTTAAAAAATGTTCTTACCTTGATGAAATTGTTCAATATTTTTTAAACCATCATCTTTGAATTAAATTCATTGTCATTTTTACAATAAATTGAATACAATTGAAAAATCAAAAATTCTTACACTGTGTAATG
TVAG_149670	85336.m00076	XP_001308179	581		DS113815	53001	7928	9670	43331	DS113815: 7,928 - 9,670 (+)	18:ACAGA	NA	0	ATG	153	CTTAACACTGATATTGTTAATAATTTAAAGATTGGAAAATTAATATTTTTATTGGGTGATTCATCAAACTTACGGATTACCAGTCAATGCATTAATGAAATCGTGTTTTACAATAATTTATCTCATATTAATACAGAAGCTTTTAAAGACATG
TVAG_150740	85337.m00294	XP_001329145	572		DS113237	201805	185678	187393	14412	DS113237: 185,678 - 187,393 (-)	9:TCATT	NA	1	ATG	153	ATTACTAAACGTATATTTTTCAGAGCAAATTGATTTATTTCAAGTGTCTCTTTCACAATTTAAGAGTGCACTTACTACTTCCTGACATTTTCTGAAAATAGTCACATGAATCGAAATAATGGCATTTTTTGACATTCATGTTCATTTTTCATG
TVAG_150950	85357.m00070	XP_001306978	1708		DS113878	47547	7855	12978	34569	DS113878: 7,855 - 12,978 (-)	12:CCAGT	NA	0	ATG	153	GGTGCAACAATCGTTATTGGTGACACTGCTTTCTATGCATGCAGATCATTAAAGCAATTGCATATGCCACAGGGCGAGTTGACTGTCGGAGCCAACGCTTTCTTCTAATGCACAAATCTTCACGATTTCTTCATTGGCCCAGTCACATCCATG
TVAG_150960	85357.m00058	XP_001306979	306		DS113878	47547	13021	13938	33609	DS113878: 13,021 - 13,938 (-)	3:TCAAT	NA	0	ATG	153	CATTCCATACACTCACAGATACTGTTAGCGTTGGAAAGAATTCAAGACATTTTCATCGGCGCATTAGTTGCCTTTGATGTTTCATCATTCCAAAATTCTGGTATCTCACAAGTTGTCATCAAAGTCAACGATACAGTTATCCAAGAATCAATG
TVAG_150970	85357.m00049	XP_001306980	197	YES	DS113878	47547	14012	14602	32945	DS113878: 14,012 - 14,602 (-)	5:CCAGA	NA	0	ATG	153	CCAATATTTTCATTCCCAAATAACTTGAATTTTTTTGAAAGAAAAAGATCAACAACTTGTTATTATTTTAAACATCTATGCATAATGCATCAATGATTAAACGATACCTATCATAAATTTCAATGAGTATTCAAAATTTCAAAAACCAGAATG
TVAG_153500	85473.m00023	XP_001301818	721		DS114255	24383	19190	21352	3031	DS114255: 19,190 - 21,352 (-)	NA	NA	0	ATG	153	AACTAAAATATCGAAATAAATTACTAAAATAAATTTGTAAAATGGTGATTACTTATGGGAAAGCAAGCTGTTTCAAAATATATTTGCCGATTTTTTTTTGATAAATTTTGACATGCGAAATTCTAAAAAAAATATTTGCATTGATGCTTGATG
TVAG_154230	85495.m00097	XP_001324795	841		DS113299	152130	29134	31656	120474	DS113299: 29,134 - 31,656 (-)	7:ACAAT	NA	1	ATG	153	AAAAAATTTGTTCTAATTTTTTCAGATCGAAATTACGACGTATTTAAAAATTCCTTAACATGAAAGAAATTAATAACTCTGAAATACTTGATAAATATTGAAATTCAAAGAAATGAAATCAAACACAAACTAATAAAAAAGTGACAATTGATG
TVAG_154640	85506.m00087	XP_001313891	806		DS113582	77088	7560	9977	67111	DS113582: 7,560 - 9,977 (+)	13:TCATT	NA	2	ATG	153	ACTACCTTTTTTTTTTTTTTTTTTTTTTTTTTTTTTCTAAAATCACATTATTTGTGAGTGGGATCACTTCTTTGACTAGTCAAAAACTAGTTTTTTTTTTTTTTTTTTTTGAAAATATTGAGAGGTTTATTAAAATTTCATTTTCCTAGAATG
TVAG_157870	85699.m00098	XP_001310732	487		DS113700	63506	35379	36839	26667	DS113700: 35,379 - 36,839 (-)	27:TCACT	NA	0	ATG	153	TATGTCTCTATCCCATCAGCTGTTAATATCGATAGTTATGCATTTCGTGCATGTACATCTCTCGAGTCTGTCTATTTCGAGAAAGTTAAATCCATCAATTTTTTAGCATGGGATGGATGCGATTCACTTGCAAGCATCCACCTGCCTTCTATG
TVAG_158640	85728.m00158	XP_001323860	566		DS113315	142334	20124	21821	120513	DS113315: 20,124 - 21,821 (-)	12:TCAAT	NA	0	ATG	153	TTTTGTGAATGCTTAAAACTATATTAGTAACTCACCTTTTAAAGAAAAATATTCACATCATCAGGATCTACAATAGAACTCACAGAATCAGCTGATTTTACACGTGAAACCGAAATTTCCAATTATATCACTCAAAATTCAATCGAATCCATG
TVAG_158670	85728.m00121	XP_001323863	424		DS113315	142334	33751	35022	107312	DS113315: 33,751 - 35,022 (+)	6:CCAAA	NA	0	ATG	153	CATTCCCTCCATCGTTGGGATAAATGAAAAGTGGTTTTGGTATTTAAGTTATTCATTTTAAATATCTTCAATTAGATAATACTAGCCTTATTTTTCAAAAATAATTCAATTATATTCAAAAAAAAGTTTCAAGTATTCAATCAACCAAAAATG
TVAG_158680	85728.m00124	XP_001323864	195		DS113315	142334	35047	35631	106703	DS113315: 35,047 - 35,631 (+)	22:CCACA	NA	0	ATG	153	TGTCACCTCGACGAACGTGCTCTTTACAAGAACGAAGTTATTGAAAGAATCTCAGTCACATACATAAGTTACTGGTCATGTCTCAACATGTCTGCTCTGAAGACTGTACAAATTAACTCTAACTAGAACCACATTCCTGTTGGTTGTTTCATG
TVAG_158710	85728.m00118	XP_001323867	406		DS113315	142334	40297	41514	100820	DS113315: 40,297 - 41,514 (+)	15:CCACT	NA	1	ATG	153	TGAATAGTAATAATTTTAGTTTTAATACATAGCTAATTGCTAAGCAAAATAATTAATTTATTGTAATTTTGACATGTAAACTAAAGGGGAATTTAGCCGGCCAAATATGTGTCACTTTTTGACTTCACCTCACTTCCACTATTTTGTCTTATG
TVAG_158720	85728.m00150	XP_001323868	725		DS113315	142334	42978	45172	97162	DS113315: 42,978 - 45,172 (-)	8:TCAAA	NA	5	ATG	153	TGTGAGAAATTGACTTCATTCGATTTCGATAAGATTTCTACTATTGAATTTGCAGCCTTTGAACATTGCTATTCATTAGTTACTATTGCATTATAAAATTCACAGGTTATTGGTGATCAAGCGTTTAGATTTTGTAAAGGGATCAAAGTTATG
TVAG_158730	85728.m00139	XP_001323869	164		DS113315	142334	45227	45718	96616	DS113315: 45,227 - 45,718 (-)	NA	NA	1	ATG	153	TTCAACAATATAAGGTTCTCAAATAATTCATAAGGCTTGTTTTGAAAAGCACATTGAATTTTCTGAATTTTAATTTTTCTATACTTGTTCGAATATTGTATTATTCTATTAATAATTGGAATTAAGTAAATTTTAACGCTACTCTTAAAAATG
TVAG_158740	85728.m00130	XP_001323870	1048		DS113315	142334	59011	59319	83015	DS113315: 46,298 - 49,441 (+)	13:TCAAT	23:TATATAA	3	ATG	153	TATTGTTTCACATTCTTAAATGACCGCTTTATAAATATAGATCTTTACATGCATACTGTAATTGATCAATTATTACTAACTCTTAAATTTCTGATTGAATGTTTAAAATCAAATTCAAAATATTGAATATATAAGGTTCAATTCTAATAAATG
TVAG_160400	85746.m00190	XP_001328090	442		DS113250	190369	184321	185646	4723	DS113250: 184,321 - 185,646 (-)	19:TCAAA	NA	1	ATG	153	CTTCTTTATCATAGTTACAGTGTTGGATCCATTGAATACAAAGACAGCGAGCACAAAATTGTTAGTGGTTGTTCAGAAGATCTTACTGAAGTCGTAATTCCTCGATCTGTTGTAGAAATTTACAGCGAAAGTCAAACAAATTATGCATTTATG
TVAG_161750	85788.m00095	XP_001315859	281	YES	DS113499	91993	65420	66262	25731	DS113499: 65,420 - 66,262 (+)	3:TCAAT	NA	0	ATG	153	AAATTGACTTCATTTTGTATTCCAAAATCTATGAAAACTATAAACGAATCTGCATTTGATGGTTGCCCGCTAGAAAAATTAACAGTAGATTCAAATAATATTAATTTTAAAGTCCTATCAAAATCTATATTTACAGGGACAAAATTTTCAATG
TVAG_161790	85788.m00133	XP_001315863	459		DS113499	91993	74142	75806	16187	DS113499: 74,142 - 75,806 (+)	8:ACAAT	NA	1	ATG	153	ACAACCATCATCGAAACAGCAAACCTGAGTGAATGCAAAAAGCTTACATTCCTTAGTGATTATACATTCGAAAATTGTTACTTTTTAACAACAGTTTTACTTCCACCATCATTAAGTAGCATTGGTAGTTACTGTTTTTATTACAATTACATG
TVAG_162010	85805.m00061	XP_001310525	817		DS113708	62665	1885	4335	58330	DS113708: 1,885 - 4,335 (+)	4:TCAAA	NA	0	ATG	153	TCATAATGGAGTCAAGTTGTATTTTTTGATATTTTTTGCTTTTCGAGCCTAAATAGGTAGCCAAGATAATGCCTAAAAATAAGGTTCTAAATTCTGAAGTTTACATGATCCTCTCGTGTGCACCCTTAAATCATCGTGTAAAAAATTCAAATG
TVAG_163280	85859.m00305	XP_001581618	492		DS113196	297989	122057	123532	174457	DS113196: 122,057 - 123,532 (-)	9:TCATA	NA	0	ATG	153	TTAAAATATATTCAAAAAGCGATTAGTTCGCAATTTTTTTATCCATGATTTTCAAAAGAAATCGGAAACATTTTGAAATAACTTTTTTATGTAGTTGGGAAAATATTTCTTTTATTTATGATTAAAATAACTCACAAAGCTTCATAGTAAATG
TVAG_163690	85859.m00326	XP_001581659	254		DS113196	297989	217768	218529	79460	DS113196: 217,768 - 218,529 (-)	6:TCATT	NA	0	ATG	153	TTGTTAGTTTAGGCAATTGTTCTTTCAATTATTCAAGTATTAAATTTGCAGATTTATCAAAAACTAAATTGACAAATTCTGTTGGAGAATCTATTTTCTATCACTCCAAATTAGAAGAAATACTATTACCTGATTCCCTAGAAATCATTGATG
TVAG_163950	85859.m00393	XP_001581685	682		DS113196	297989	276905	278950	19039	DS113196: 276,905 - 278,950 (-)	11:CCAAA	NA	0	ATG	153	ATATTTAATGAATGTTACCGTATTACATATGCACAACGAATACATTTGTTATTATCATTTAAATTTATTCAATGGTTACTGAAATATTCAGAATGAGTAGGAAAAATATTTTTGAGATGTATACAAAAATTTTTTCAGACCAAATTATCGATG
TVAG_165620	85876.m00172	XP_001328157	551		DS113249	192713	180882	182534	10179	DS113249: 180,882 - 182,534 (+)	4:CCAAA	NA	0	ATG	153	GTCATTTTTGGAAAAGATAAATCAAATTATTGTTTCCAACTTGTTACAACTTCTCTTAAATCGTTTACATTCGAACCAAATCCGAATTTACAAAATATTAATAACTATGCGTTCTATAATTGCATTAATCTTCTTTCGATTGATCTCCAAATG
TVAG_165630	85876.m00213	XP_001328158	137	YES	DS113249	192713	182616	183026	9687	DS113249: 182,616 - 183,026 (+)	NA	NA	0	ATG	153	GAATCTGTTCACATTTCATCAACAAGCAAACTCGAGCATATCGAATTTGGTGTTTTCAGTGGATGCTGATCACTCCGCTCATTTTCAGAATTCGAAAGCACATACTTCTGTGTTGACAACGGTGCTATCTATTCTAAAGATCGTCGTCGTATG
TVAG_165670	85876.m00221	XP_001328162	137		DS113249	192713	189028	189438	3275	DS113249: 189,028 - 189,438 (-)	NA	NA	1	ATG	153	GAATCTGTTCACATTTCATCAACAAGCAAACTCGAGCATATCGAATTTGGTGTTTTCAGTGGATGCTGATCACTCCGCTCATTTTCAGAATTCGAAAGCACATACTTCTGTGTTGACAACGGTGCTATCTATTCTAAAGATCGTCGTCGTATG
TVAG_165680	85876.m00165	XP_001328163	633		DS113249	192713	189520	191418	1295	DS113249: 189,520 - 191,418 (-)	30:TCATT	47:TATAAAA	1	ATG	153	TTATCGTACACTTCAAGATCATATTACTTGAAATGAATTTTTATTTGTAGAAATTTCTTAAGTTGAATATACAGACTTCTGCCTTTGAAGCACATTTATAAAATATAAAAGTTTTTGTCCTCATTTTTTAAATGAAATAGCTTATGATATATG
TVAG_166530	85889.m00493	XP_001582264	397	YES	DS113191	359356	137877	139067	220289	DS113191: 137,877 - 139,067 (+)	NA	NA	2	ATG	153	TTTGGTATTTGTGGATAAGACCGTTGTTTCTCCAAACGAGAACTTCAATGACAGTTTTCTTACAATGATTTTTTTGTTTTTTTCAGCCTTTTTGAAGATTTCAATTGCAAAAAATGCTTCGAACTTTTAAGATTATATTAATGCTTTGTAATG
TVAG_167270	85889.m00419	XP_001582338	244		DS113191	359356	327622	328353	31003	DS113191: 327,622 - 328,353 (-)	3:ACAAT	NA	0	ATG	153	AGGCTTTAGCGCACCCTTAAAGAAAGTGCTTTTAGTCGATGTGTAAATCTAACATATTTCACTTTTTCGACTAATTTAAGAGCTCTTGCGTTAAATGCATTGGCGCATTGCCCAATAAGCTCAATTTTCATACCATCGACTGTGCTAACAATG
TVAG_168020	85922.m00032	XP_001305199	630		DS113977	40410	33145	35034	5376	DS113977: 33,145 - 35,034 (+)	22:ACAAA	NA	0	ATG	153	AAAAGTTTATATGAGTCTTTGAATTTTTTTTTCTATATTGCATCTTTATAGTTAAATCAAATATATAATTGTGTTTGAGATATTTTTATTCACATTTGGCCCTATTCATTCAAAAATTTCAAAGGTGTACAAAATTTTTAATTTATTTTAATG
TVAG_168030	85922.m00041	XP_001305200	238	YES	DS113977	40410	35439	36152	4258	DS113977: 35,439 - 36,152 (+)	16:TCAAA	NA	0	ATG	153	ATTTAATAGTTGAATTTTTATATTTTATCAAGGCAACGAATGATATGGTTGTAAAAAATTAAGCAGTTCATTGAAATTTCTGATTTCGGACGATAATTTTTTTACCGTATTCAATTTAAATCTGTAACCGTTTGTCAAAATTGTGTTATTATG
TVAG_168040	85922.m00037	XP_001305201	280	YES	DS113977	40410	23599	24576	15834	DS113977: 36,529 - 37,368 (+)	7:TCATA	45:TATAAAA	0	ATG	153	TGTGACTTCTATAATTATTAATTCTGATAACATTGTTTTGGAAAGTTTTTCATTCCATAATTTAGCTAATCTGAAAAGTGTCGAATTCAAAGGAAAAACAGCCGATATAAAACATGTAGCATTTGTTTCATCTAATTTAGAAATCATAAAATG
TVAG_169970	86001.m00176	XP_001329820	1009		DS113227	207319	41219	44290	163029	DS113227: 41,219 - 44,290 (-)	6:TCATA	NA	3	ATG	153	GATTTATTCAATACGATATAAACATTGAATTTCAATTTCAAATTTTTTTTCTGATCAAATATAAAATTCGAAAATAACATGCATTAAGAATACATTATGTGTATTCGTAAAAATACTCTCAATTTCGAATCCATTCAATTCATTTCATAGATG
TVAG_169980	86001.m00214	XP_001329821	1123		DS113227	207319	14753	15349	191970	DS113227: 44,919 - 48,287 (+)	24:TCAAA	NA	2	ATG	153	TATTTCATGTAGAATTATGTCTTTTTTAGATTCAATAAAAACGGTTATTTCTTATTTTAAAATGTCATTATTAAATTATAAAGTATTGTTATCTATTATTCAACTAATTTATTTTTGAATATACTCTCAAATATTACTATTAATTTTATTATG
TVAG_169990	86001.m00186	XP_001329822	1022		DS113227	207319	48512	51577	155742	DS113227: 48,512 - 51,577 (-)	11:TCATT	NA	0	ATG	153	AGAATAAATTGTTCAATTACAATCGGTTTTTTTAATATCACATCATATCGTTTTGATCAAAAACATCATTTATATTATCTGTAATATTATTTTCATTTTAAAATCATATCATGTTCTCAATTTTTTTATTGTTTTCAATTCATTTTATTGATG
TVAG_170000	86001.m00171	XP_001329823	933		DS113227	207319	52207	55005	152314	DS113227: 52,207 - 55,005 (+)	12:TCATA	NA	0	ATG	153	AAAAAGGTATTGTTCATATTTGAATACTAACGGCTTATTGAATAAAATTTAATTGTTTTAATTTATCTCAAATTATAATATATCATATATTAGATTATAATCTTTAATAAAAAAATTGAATGTGTTATCAAAAAAAATTCATAATTTTTAATG
TVAG_170180	86001.m00251	XP_001329840	577		DS113227	207319	88655	90385	116934	DS113227: 88,655 - 90,385 (+)	27:ACATA	NA	2	ATG	153	TTTTATCAATGCTCGAATCTTATTATAATTAATTTATCTTCATGTAAAAAACTCAGATATATATGGTATGTGGCCTTTTCTGGGTGTAAAAAAGTTAGTAATATATTATTTCCAAATGATATTACATATATAGATTCTAGTGCATTTAGCATG
TVAG_170290	86001.m00193	XP_001329850	625		DS113227	207319	113134	115008	92311	DS113227: 113,134 - 115,008 (-)	3:ACAAT	NA	3	ATG	153	CAATATATAGACTAAAAATTTAATTAGCTCAAATGAAACAGGTATATAAAACTCTAACATTATAGTTAATATGAATATTCATGATTCTTTGAAATTTCTTAGGGAGAAATGAATTATCGTTCCGATGAAAGGATTTCATAAATCAAAACAATG
TVAG_170980	86045.m00052	XP_001308140	186		DS113817	52850	3984	4541	48309	DS113817: 3,984 - 4,541 (-)	11:ACATA	NA	0	ATG	153	ATAGAAAATCAATATTATACAGTCGATAATCAAGTTCTTTACAATAAAGAAAAACATGCGATTTACAAAGTTCCAGTGAACATGACAGAAATCAGCCTTCCTTCCACAGTTTTAATAATTAAAAGCCATTCGTTCCATTACATAAAGAATATG
TVAG_170990	86045.m00050	XP_001308141	676	YES	DS113817	52850	9187	11214	41636	DS113817: 9,187 - 11,214 (+)	NA	NA	0	ATG	153	CCCACGCTTTCCACAAATGTTCAGCAGTAACAAAACTATTATGCCCAGAAAACCTCAAACCAATTGGTTCTTATGCAATATCCGAATTATCTTTACTTCGTTATTAATCCTTCATCAGTAGCAACGATTTTCGAATATAGTATTTCATCGATG
TVAG_171430	86069.m00044	XP_001302593	927		DS114179	27871	14916	17696	10175	DS114179: 14,916 - 17,696 (-)	14:TCAAA	NA	0	ATG	153	TGGTATGAGTTCAAAATTGTTTTGATTCTTATTAGGAATTGCAATTTATCTCTTTTATTTTCCTTTAACTTTATTCGTCTTACAAAAATTGTTTCAATCTAATTCAAAATTAAGGATTTAAATTCAATAGGGCTATTCAAACGACTAGGAATG
TVAG_171440	86069.m00032	XP_001302594	897		DS114179	27871	18507	21197	6674	DS114179: 18,507 - 21,197 (+)	23:TCAAA	NA	0	ATG	153	TTTCAATATGATCACAATCTCGAAAAAATACGAATATTGCTTTTAAAAATTTACTTATTGGCTCATCACAACGAGCCACCTATATGGTACGATATAATTAATCGCTCTCAATTTTTCCTACATAACTTCAAAAAAATAATTTTTTTCTGAATG
TVAG_171480	86069.m00038	XP_001302598	616	YES	DS114179	27871	24141	26356	1515	DS114179: 24,141 - 26,356 (-)	25:TCAAT	NA	1	ATG	153	GTTATTACAATCGGGACAACATCAGACTCTGTTGGCGGTCCATTCTTCAAATGCAAAAATAACATAAGATCTTTATCTTTTTTTCCATCAGCCAAAGTCCAAAATATATGCAGTTTCTGTTTCTTTCAATCCTCTCTAGAAACTGTAGATATG
TVAG_173680	86113.m00101	XP_001315545	673		DS113508	89847	35537	37588	52259	DS113508: 35,537 - 37,588 (-)	14:ACACT	NA	5	ATG	153	GTATGGTTGTGAGAATAGAATTACATGTTCAATCAGCGATTTAAATTTTAATGCCAATTGGCATCCCATTTCATTCATGAACCATACTTAAAATAATCATGTAATTACATCTCTCAAACAAACGCATGTCATAAAAACACTTTAAATAAAATG
TVAG_173800	86113.m00120	XP_001315557	103		DS113508	89847	71198	71506	18341	DS113508: 71,198 - 71,506 (+)	21:TCAAT	NA	1	ATG	153	TGTGCTTTTGTTTATTGTAATTGCCAACGAATTTATCTACCTTCTTCAATAACAAGCTTAAATCCTGGTTGTATAACATATTCATGGTATCTTGAAGAGGTTTTGACATCAGGAACATCAACTTCCTTTTCAATTGTAAATAAATCCTTAATG
TVAG_173810	86113.m00113	XP_001315558	103		DS113508	89847	71561	71869	17978	DS113508: 71,561 - 71,869 (+)	3:ACAAT	NA	1	ATG	153	AATTTGAATATTAATGCATTTCAAGATTGTCCAAGGCTTACAACCATCCATTTAGGAATGCAGACAATACCAAAAATGAACTTACCAGTAGTTTAATTTGTTACAATTGGAAATAAAACAGAAATAATTAATGATTCAGCATTTACTACAATG
TVAG_173820	86113.m00099	XP_001315559	400	YES	DS113508	89847	72023	73591	16256	DS113508: 72,023 - 73,591 (-)	16:ACATT	NA	1	ATG	153	TGTGATCCATCAAATGAACAATACATGTCTGAAGGCGGAATACTATACTCAAAAGATAAAACCACTATTGTCTATTATCCAGCAAACTACGGTAGATCTACTTTTACAATTCCAGATTCTGTTACATCTATATGACATTCAGCTTTCAACATG
TVAG_174670	86141.m00120	XP_001319221	356		DS113410	111324	32817	33917	101168	DS113410: 42,560 - 43,627 (+)	12:TCATT	NA	0	ATG	153	TCATAAAACTAATTGTGTAATTCTTTTTTAATTTTTATCTGACCCTCAAATTCCAGATTTCAGTTTTGGATTATAACCCATTACGACTATGATACAACTCTTAAATAGTAATAAAAATTTAATTTATGTGATTTATTTTCATTATTTTTAATG
TVAG_174890	86141.m00140	XP_001319242	621		DS113410	111324	96141	98003	13321	DS113410: 96,141 - 98,003 (-)	16:ACACA	NA	1	ATG	153	TAAATGCTCAGTACAAACGATTTTGATGTGAAATATTATGTTTTCGTAGGATGTAAGAAGTAAGTAAAAGATTTTAGATCTGGCAAAAAATTGTTTTCTGAAGATATTTCGGTTTTGGCATTTTTTTGACACAGACACACTTGATGGTGAATG
TVAG_174900	86141.m00106	XP_001319243	670		DS113410	111324	101063	103072	8252	DS113410: 101,063 - 103,072 (-)	19:TCACT	NA	2	ATG	153	ATGCTTTTCTCTGATTTTTCTTTTGATAATTTATTATCCTATTTTATATCTCATGAAACCTTTAAAATTATAGATGATTAAAGGTTTTCTTCTGCAGTGAACCAGTGTAAGTTATCCAGACACTTAGTTCTTCACTAATGCTAAACTTTAATG
TVAG_175550	86188.m00119	XP_001312716	485		DS113625	72054	25523	26977	45077	DS113625: 25,523 - 26,977 (-)	7:TCAGA	NA	0	ATG	153	TAAATAAACTTTATATATATGTAACTTGTTTATTTCTATTCGCAGTATTCAGGTTTGTGCTAAACACACCTTTGGACACCCTATATTTATCCGCAAATAGATCTTGATTGGCAAACAGATAAGCCAATATGGAGACTTTCTAATCAGAGTATG
TVAG_175580	86188.m00104	XP_001312719	393		DS113625	72054	30384	31562	40492	DS113625: 30,384 - 31,562 (-)	6:CCAAA	NA	0	ATG	153	AACGTAGATCAAACTAGTATAATTCTCTATTTACCTTCAAGAGACAATAAAGAATTTGAAATACCTTCAACTATTACAAGTATTGGAGAAGGTGCTTTCGTTTTAGCCTCGAAACTTGAGAAGATCACAATAAATTTTGTTCAACCAAACATG
TVAG_175590	86188.m00097	XP_001312720	253		DS113625	72054	35512	36270	35784	DS113625: 35,512 - 36,270 (+)	21:ACAAT	NA	0	ATG	153	AAAGTTGTTATTATTGAAAGTATTGATTTTTCATAGGTTTTTCAATTTATAAAAAGCAATAACATTGTTTGTTTATTATAAGGTATATTTTTGGGTTAAAAAAATTCTGAATTGCAGTTATTTACATATACAATTATTTTTTTAGGAATAATG
TVAG_175770	86189.m00003	XP_001288706	242		DS125785	1435	45	770	665	DS125785: 45 - 770 (-)	8:ACACT	NA	1	ATG	153	CTTTTGATGAATTTCTGTTTATTACAATATAAGATCCTTATATAAAATATAAATATTTTATCGTTTCATTTTCTTGTTTTAGAAATGTTTTTTATTGAAAAATCAATAAAACTAACTCCAAAATAAAATTTTTGATTTAAAGACACTATGATG
TVAG_176470	86245.m00061	XP_001304718	749		DS114010	37367	12882	15128	22239	DS114010: 12,882 - 15,128 (-)	27:ACATA	24:TATAAAA	0	ATG	153	ATTACAGTTTAAAATCAATTTTTTAACTAATTTTGTGGCAAACTTTATGAACTGAGAGAAATAAGCTGCTATTGTTTAAAAATATAGAATGTTGATCAAAATAGAAAACGACCTTAATTTTGGACATATAAAATTTTTTTAAATTTAATTATG
TVAG_176920	86278.m00101	XP_001311252	376		DS113680	66035	19897	21057	44978	DS113680: 19,897 - 21,057 (+)	3:TCAAT	NA	1	ATG	153	TAAAGAACACTCATGTACTCATTCTTTTTATTTTTCTGCAAATCATCCTTAGTTACTGATGGAAATGTGCAATATACAATTGAAGACTCTGAAATGGAGATCACTGTTGTGCAAAACTCTGGGTCAATAAAATCAGAAATTTTATTATCAATG
TVAG_179910	86393.m00091	XP_001313249	272		DS113606	74236	8792	9586	64650	DS113606: 57,683 - 58,498 (-)	9:CCAAA	NA	0	ATG	153	ATCTTTAATTCAAATATTACATTAAATAAAGAAGTTTTTTATCTATGTACAACACTCGAAAGTGTTTTATTCAATGGATACAAAGCTACAATTTGTGCTTCAGCATTTTATAGCTGCAAAAATTTGAAATCCGTAAAATTACCAAAAGATATG
TVAG_179920	86393.m00074	XP_001313250	243	YES	DS113606	74236	58944	59676	14560	DS113606: 58,944 - 59,676 (-)	4:ACAAA	NA	2	ATG	153	ATTCTATAACTATATATGTGATGATATTTGAAAAATCGTATATTCAAAGTGATATCTCAATTTTTATGGTAAATGATCGGGGCGGTTATTGTTGAATCGTTTACAAAAAATAATTGATAATTCATTTGATTTTTCAAAATTTTACTACAAATG
TVAG_180380	86412.m00190	XP_001321287	994		DS113365	122713	64913	67952	54761	DS113365: 64,913 - 67,952 (-)	NA	NA	1	ATG	153	TTATATTCTGCCCATCAAATTTATTATAAAATTTGAAATCACATTGAATTTCATAACATTTTTTATGATGATAGTATTTTACTTTCTTTTTTATATTTGAATGGGAATGCAACCTTGTTGTCAACTGATTTCTCTAATAGCGGAGATACCATG
TVAG_180610	86412.m00174	XP_001321309	632		DS113365	122713	117364	119259	3454	DS113365: 117,364 - 119,259 (-)	9:TCATT	NA	0	ATG	153	AGTTCAAAAATAGTTACTGGGTTGGATTATTGCTATTTTTGATATTTCATAATTGAATTTATCAAAAATTAGATTTGAAGAATATTCTGATTAAATATGAGTTTGATATATCTTAGCCATCTAGTTTTCAATATATTTGTTTCATTTTTTATG
TVAG_181880	86480.m00086	XP_001312261	194		DS113641	69996	27300	27881	42115	DS113641: 27,300 - 27,881 (+)	3:ACAAT	NA	0	ATG	153	AAATTGAAAAGCCTTACATTGCCTCCAAGTGTGACAAAGATAGATCCAGGAGGTCTTTGTGGATGTTATTTCTTAACAGAAATCAACTGCAACCCTGACAATCCATATTTCACTGTTGTTGATGGAATTCTCTACTCAAAAGATATTACAATG
TVAG_182170	86485.m00674	XP_001583967	487		DS113180	481047	8696	10156	470891	DS113180: 8,696 - 10,156 (-)	26:TCAAA	36:TATATAA	1	ATG	153	ACTTACAAAATTGCAAGCTATCCAATATATTATTCCGTGTTTTAGTACTTATTGATACATTATTTATTCAAAATTTAATCTTTTCACAAATTGACAAATTAAATCTTTCTGTTTTATATAAAAATCAAAAGATAATAATATTGTTTAAACATG
TVAG_182920	86485.m00475	XP_001584042	559		DS113180	481047	189917	191593	289454	DS113180: 189,917 - 191,593 (+)	6:ACAGA	NA	0	ATG	153	ATATATTTTGCAAGGCACTCTTCCATTTCAGGAGAATAACATTTATTTTATAATTTTACAAACTACAAATCAAAAGATACTAATATTATTTAACAATGTTTTTATTTCACCTTTGTCAAAGTTATAGCTTTGAACAATTTGATTACAGAGATG
TVAG_182940	86485.m00620	XP_001584044	497		DS113180	481047	194872	196362	284685	DS113180: 194,872 - 196,362 (+)	6:ACAGA	NA	0	ATG	153	TTTTCTATACCAATATTTATACACCTTTTACAAAGTTTACCAAATAAAGCGTATTATTTTGTATTTTATTCAAAAGATAATAATACTATTTAAACATGATTTTCTTTCTTCCTTATAATAGTTATAGTTCTGAACCATTTGGTTACAGAGATG
TVAG_183760	86485.m00515	XP_001584125	256		DS113180	481047	417090	417913	63134	DS113180: 417,090 - 417,913 (+)	22:CCAAT	NA	5	ATG	153	AATTGTAAGATTGAGAACTTCACAGCTCCTACATCTTTGACAAAGCTAGGAAGTTATGCATTTAGTACAGCTTTTATTAAATTTGTGGATTTTTCCACGACAAAAATTCAAAAATTTGGAGGAAGTGTCCAATTCGCAGATTCCTTATTAATG
TVAG_184400	86492.m00151	XP_001322761	887		DS113336	134636	68219	70879	63757	DS113336: 68,219 - 70,879 (-)	8:TCACA	NA	0	ATG	153	ACCGAACATTGTCAGCATTGATGATAATTGCTTTACGAATTATACATCCAATATGTACCAGAAGTTGGTGTTTCCTGCTTTTTAGGATGCCAATACATAAAGGAAATTGTATGTCCGAAATTAAAAATTATTCCGAGTGGATTCACAAGTATG
TVAG_184420	86492.m00146	XP_001322763	603		DS113336	134636	71748	73556	61080	DS113336: 71,748 - 73,556 (+)	10:TCAAT	NA	0	ATG	153	AAATCCGGGAAACAATGACCTTTCTGAAATTTTAATCGCATAAAAAGGCTAATTCGTCTCGTAATTATTTATCAATTATTCTATCCCACAGCAATGGAATTGATTTAAATTGTAAAGCTAACATATCTATTCAATTTATTTCAATTTTATATG
TVAG_185100	86498.m00490	XP_001584190	112		DS113179	495035	99405	99740	395295	DS113179: 99,405 - 99,740 (+)	6:TCATT	NA	0	ATG	153	ACAACAATTCCAAATGACTTAATTTCCTTCAAGCATTACACAAGAATTTCATTTAATTCTCTCGAAACACTAAATACAGGATTTTCTGATTGTCCATACTTAACAACGATTGAACTTGCAAAGGTAACTCGTATCGAAGCTGAATCATTCATG
TVAG_185280	86498.m00468	XP_001584208	761		DS113179	495035	127535	129817	365218	DS113179: 127,535 - 129,817 (-)	NA	NA	1	ATG	153	TTGAACTGCTTCGATATTGACTAACAAGGCTCATAAATGCACTGCTCGTCAAAAATATTTAACAAGATTTTAAAACAAAATTTACTTCAAACACCTTTACGAACTATATTTAACGATTTATTGATATATTATAGTAATTGATGATGTTCCATG
TVAG_185670	86498.m00606	XP_001584246	576		DS113179	495035	224156	225883	269152	DS113179: 224,156 - 225,883 (-)	25:TCATT	NA	0	ATG	153	TAGAATTTGAGCTATGCATACAAACACTTAGATCTTAATTCTAAAATATAAAGAAAAACAACAATAATGTGAACAATATTCTCAAACAATTATGTGAAAGTTATACTTATCACTAAAAATTAGTATCATTGCTTTATTTAACGATATCTAATG
TVAG_185805	86498.m00527	XP_001584306	1359		DS113179	495035	61625	62416	432619	DS113179: 387,963 - 392,039 (+)	8:TCAGA	NA	0	ATG	153	TGAATAGAACAAAATAAAAATAAATAAGGTTACTATAATGGCAAAAAGGATTCATCTTTTAGTAAACAGATAGCATTACAAAATTCTAAATCTTATTGATGTTTTCTTGATGTTAAAATTTTCAAAACTCTGATAAAAAAATTCAGAAATATG
TVAG_185850	86498.m00555	XP_001584263	264		DS113179	495035	258524	259315	235720	DS113179: 258,524 - 259,315 (+)	6:TCATT	NA	0	ATG	153	AACATTCATGATCCGTTGTATATAAGAAATGTAAGCATCGTTGGATCACGTGCATTTTCTTCTTCAAATATATCCATAGATTTGAATTTTATTAATGTACATACAATTAAAAGTAGTGCTTTTGAAAGAGTCAACATTAGCACATCATTGATG
TVAG_186250	86498.m00593	XP_001584303	1118		DS113179	495035	380150	383503	111532	DS113179: 380,150 - 383,503 (+)	15:TCAGA	NA	0	ATG	153	AACTGTTCCCTTCTTGATGAGATTACATTTCCCGATACGTTAACAAAGATAGGAGATTATGCATTTTACAATAATTCAAACATTTCCCAACTTAATCTACCTCCATCCTTGACATACATTGGCAACTATGGACTCTCAGAATTTAAAAATATG
TVAG_186260	86498.m00491	XP_001584304	694		DS113179	495035	383862	385943	109092	DS113179: 383,862 - 385,943 (-)	NA	NA	0	ATG	153	CCGATACTATTCAAATCATTGATAGTTATGCATTTAATAAATGCCCATTACTAAACATTACTATTCCAAATGACCTGAGTTTTCGAAAATTACCCGGTAAAGAATATCACGCTCCCATATGGATTTTCCGAAATTGGCTATCAAGCATTCATG
TVAG_186270	86498.m00529	XP_001584305	332	YES	DS113179	495035	64200	65219	466621	DS113179: 386,397 - 387,392 (-)	NA	NA	0	ATG	153	TAAATTCAAATAAAATCTCCTGAAAATTTTCAGAACTTTACGATTTGGAGAATTTGAAAATAAGCTTCATTTTCTATGACATTAAAATGAATCTGTTAAGTAGTTAAATACTTTTTACTTTACAACTTTTGAAATTCTTTAGAGATTTAAATG
TVAG_186280	86498.m00498	XP_001584307	701		DS113179	495035	392304	394406	100629	DS113179: 392,304 - 394,406 (-)	9:CCATA	NA	0	ATG	153	ATTTATCTTCCCGATGGACTTTCAAGGATTGATGCAGAAGCATTTCGAGATTCAAATATCTCTGATTTAAGGATTCCAAGTAGTTTGAGAAATATTAGATCTAGAGCTTTTGATAACTGTCCATTGAAAAACATTACACTTCCATATGGAATG
TVAG_186290	86498.m00612	XP_001584308	1475		DS113179	495035	399488	404053	90982	DS113179: 399,488 - 404,053 (-)	15:CCAGT	NA	1	ATG	153	TCGTTTCACATGAAAGGAAAGAATATTTACTGAAATATCTTAATGAAATAGGAAGTTTGAGTTTTGGAACATGAGTTAAAGCAAAGGCGTACTCATCAACTCTTGAGAATCCTTCTTCTATTTCGATAGAATAAGCCAGTAAACCGGTAAATG
TVAG_186300	86498.m00482	XP_001584309	1435		DS113179	495035	23599	24576	470459	DS113179: 404,672 - 409,104 (-)	NA	NA	7	ATG	153	TTCGATCATAATATGACAGTGAAAGTTACAATTGATGGATCGAATTATTTATTTCAAGACGGATATATCAACGACAATGCTTATCAAGGCAAAAATTATATTACCAATGCAACTTTTAGCAATGTTTCTGCAATTAGATACAGGGCATTTATG
TVAG_186310	86498.m00609	XP_001584310	1364		DS113179	495035	61625	62416	432619	DS113179: 409,961 - 414,118 (+)	3:TCAAT	NA	7	ATG	153	ATATGACTTCAATAAGGTTATTATTCGTCAAAAATGAATTTCAATAAATTTATATCAAAACTCTAATTAATTACATTAGGATGTTATTTAAATTATATCAATTATTAATAAATTAACAATTTCAAAATTTCACGGTCAAAATTCAGATCAATG
TVAG_186330	86498.m00493	XP_001584312	1425		DS113179	495035	8792	9586	485449	DS113179: 426,918 - 431,192 (-)	21:TCACT	NA	1	ATG	153	CACAAGTCTCACAAGTATTGATTTACCATTGAATCTCAGTTCAATAGGTAGTCAAGCATTTTATTCGTGCTCAAAAATTAATTCTGCTACTTTCTCAGCATAGGATCATATGCCTTTAATAACCTTAATTCACTTGTAAGGGTAGACTTTATG
TVAG_186340	86498.m00571	XP_001584313	129	YES	DS113179	495035	431240	431626	63409	DS113179: 431,240 - 431,626 (-)	8:TCATT	NA	0	ATG	153	TATCTTAAATTGTTCAATATAATTTTCTGAGCTTCTCAATTTTATAAATTCAACAAAAATTTGGCTTCATATAAAATTAATACTTTAATTAATTTCTGTATTATTTCATCTTTAAAATTTTAAACTTATTCAATTTTTTTTTTCATTCAAATG
TVAG_186350	86498.m00543	XP_001584314	1319		DS113179	495035	217768	218529	276506	DS113179: 432,197 - 436,164 (+)	13:CCAAA	NA	7	ATG	153	TGATTGGTTTTACTATGGATATTCGCTCCTTCTGAATTTTTCTGACAATCATTCAATCGAATTAATGGTATAATTCCAATGCCTATGTTTTCAAATCAATATTGTTTGATTTTTGTGAATAAGGTTTTAAAAAATTTCCAAAAAAAAAGAATG
TVAG_188230	86576.m00253	XP_001327995	307	YES	DS113251	190215	159623	160543	29672	DS113251: 159,623 - 160,543 (-)	9:TCAAT	NA	0	ATG	153	ACATCAATTAAATCTTACGCATTTTCATAATGTAACGCACTATCAAATATAACATTTGGCAGAAAAATTACATCAATTGGAAAAAATACATTTGAATATTGTTATAGTATCACAACAATAACAATTCCTAATAGTATTTCATCAATTGAAATG
TVAG_188240	86576.m00201	XP_001327996	136	YES	DS113251	190215	160664	161071	29144	DS113251: 160,664 - 161,071 (-)	18:ACATT	NA	0	ATG	153	TATGGCTGTTATGATCTCATTAATATAATAATTACTAATAAAATCACATCACTTGAAAATGGAGTATTTTCTGCATGATCTAGTCTCCCAAATTTCACAGTTAGTAACAGTGTTAAATCAATTGGAAACAATACATTTTCTTTTTGTAATATG
TVAG_188250	86576.m00270	XP_001327997	381	YES	DS113251	190215	161144	162286	27929	DS113251: 161,144 - 162,286 (-)	19:TCAAT	NA	0	ATG	153	TTATAATTTTGAGTTCATGATAATTCAAAGCGAAACTTTTTAATATAAAATTGGTGTCTAATGTGATATAGACAAATTTTATGTATTATTTTTGAGTGACGATAGAATTTGTTTTTTCTAATAATTGGTTCTCAATTTTATTTTTTATTAATG
TVAG_188410	86581.m00015	XP_001301531	457		DS114290	22982	13981	15351	7631	DS114290: 13,981 - 15,351 (-)	16:ACAAT	NA	0	ATG	153	AAAGAATTTCCTCTCAAAAATATAATAAACAAACAATCTATTATTCCATATATACAATAAAACATTATTAATTTCCAAAATAAACGCAAATTTTTATTCTTATTTTATTATTCGATTTTTATGCTTTCTTTTCAACAATTCTTTGTTCCCATG
TVAG_190460	86622.m00270	XP_001580137	893		DS113211	230382	175175	177853	52529	DS113211: 175,175 - 177,853 (+)	7:TCAAT	NA	2	ATG	153	ACACCTTAAAATATATACATTTGATTTTTGAATTCAGTTGATTTTAATTTTCTTTTGATTGTAAACTATTCAAAATCAGAGATATTTGATATCTCGATTAGACAACTTCCTCTCAGAAATAAACTTCACATCGAACTTCTATATCAATAAATG
TVAG_190480	86622.m00205	XP_001580139	1785		DS113211	230382	178557	183911	46471	DS113211: 178,557 - 183,911 (+)	13:TCAAT	NA	1	ATG	153	TCCCAACTCAAGCAAGGCGAAAACGGCTACGAATTCGCCGATTGGGTTAACTCACTTTACAACCAATAAATTTAGTTATTGAATTTGATTAAAAAATAATCGGTATTATTCAATTTTAATTTTTTTTTCTTTACAATTCAATCAAAAAATATG
TVAG_191450	86647.m00130	XP_001317271	583		DS113458	98304	26666	28414	69890	DS113458: 26,666 - 28,414 (-)	15:TCATA	NA	0	ATG	153	AAATTAATCTAATAATATTAGTCTGATATATGAGAACTTTGCAACTCTAAAGTACTAATTTCACGTCTTTACTAACAAAAAAATATTTAAAGTCTGCTAATTATGTGATTCATCTGTCTTATAAGCCAAATTTTTTCATAAGTTTATGATATG
TVAG_191460	86647.m00128	XP_001317272	563		DS113458	98304	30979	32667	65637	DS113458: 30,979 - 32,667 (-)	NA	NA	2	ATG	153	AAAATATTGAGAAATTCTTTAACATTCAGATGTTTTGCAACAAAACGACTTGAAAATTCTTATAATTCGTCTATACATTCAAACTATTTTCCATTAAGCATACAATTTCTTGGAATAAAGATTTCCTTATTTATTTAAGGGGTTTATGATATG
TVAG_191480	86647.m00139	XP_001317274	729		DS113458	98304	34987	37173	61131	DS113458: 34,987 - 37,173 (-)	NA	NA	1	ATG	153	ATGAATATAATATTATTAATTATTTAACTTGAATTTATAATTTATGCTACTTTCAAGCATCCATGATATCACCATGTGCATTCAGATTTGTTATTAGATAGCGTTTTCTCGAGGATATAAGAATTCTCCTTATTCGTATGAGTATATGATATG
TVAG_191490	86647.m00151	XP_001317275	442	YES	DS113458	98304	38715	40448	57856	DS113458: 38,715 - 40,448 (-)	NA	21:TATAAAT	1	ATG	153	ATATCTCGAACAAAAATTTTGCAAAGTCCAAATATTATATACCTATCTGCCTACCAAATATTTGCATTACAACCACATTGGTTAAAAAACTCCTTCTGAGAAATTCCATGGAGAAAATTTGGATTCCTCTATAAATTATAAGTTTATGATATG
TVAG_192020	86669.m00082	XP_001316126	335		DS113490	93104	160924	161961	31875	DS113490: 18,880 - 19,884 (-)	21:TCAAA	NA	0	ATG	153	TTGAATCAGATGCATTTTCAAACACATCTTTAACAACAATTTCATTCCCTATGTGAAGAAGTATTTGTGAATTGCAACATAAGTATTATTTATATAACTTCTAATTTCACAACGCTTAATCGCTCTTTTTCAAATTGCAGATGTAAAAATATG
TVAG_192030	86669.m00112	XP_001316127	652		DS113490	93104	20776	22731	70373	DS113490: 20,776 - 22,731 (+)	9:TCATT	NA	0	ATG	153	TTGATGATAAGTATTTCGGGAGAATAATCGATTTAATAGGACAATAACCAAATGCATAAGATTCAATATAATTAATCTGATCAGATAGATTAATTATATGCATACGTAGGGGATTATGCCTTCTTTAACTCGTCATTGATATCATTTAACATG
TVAG_192330	86673.m00423	XP_001581243	676		DS113199	279741	10996	13233	266508	DS113199: 10,996 - 13,233 (-)	26:TCAGA	NA	1	ATG	153	TAGTTTAGTTCTGATCGGCCTCCTAATTTTTTGAGAAGATATTCAAATTAATTTTCAATTTTTGCATAAAATAATTGGTTTATTTAACTTAGATGATAATTGTTTTAATTTCCCTCTCAATTTTTCAGAAGTATACTCGGATAAATAAAAATG
TVAG_192340	86673.m00361	XP_001581244	336		DS113199	279741	108	1156	240297	DS113199: 13,768 - 14,775 (+)	NA	NA	0	ATG	153	TGCTATATTTTTGAAAAGTATGTTCAATTTAGAAAGATATCATTATAAATCTTAAAAAAAAAATTGTTTCTTTTCTTATTCTGCTTTACTTATTCAGCGAAAATAGGATCTGTAATTTCCTATGAGAATGAAGCAGATCTTATATTTCTTATG
TVAG_192350	86673.m00352	XP_001581245	336		DS113199	279741	169844	170893	235907	DS113199: 14,942 - 15,949 (+)	29:TCACT	NA	0	ATG	153	GCTTTCGCGTATTGCGATGAACTGTTGAGTGTTGATTTTTCAAAGACAAAAATCACGGGAATAGAAAAACAGACATTCTACAAAACTTCAAAACTCAAAGAAATAAAAATACCAAAATCTGTCACTTTTATCGGTGATGCTGCATTTTACATG
TVAG_193130	86673.m00344	XP_001581323	660		DS113199	279741	186284	188263	91478	DS113199: 186,284 - 188,263 (+)	23:CCACA	NA	0	ATG	153	GTCGAAATTAAAGCATTTGGTGAAATATATATCAGTTCCAAATCTTTTTATTCATGCATATATCTTACAAAAATTGATATTTCATGTAATAAATCTTTGCTAATTAAAGAATACGCATTTACTAACACCACACTCCTATCAACTTTAAATATG
TVAG_193160	86673.m00378	XP_001581326	717		DS113199	279741	191025	193175	86566	DS113199: 191,025 - 193,175 (-)	25:TCAAT	NA	1	ATG	153	GTTATTACAATTGGGACCACGTCAGGCGATGTTGGTGGACCATTCTCCAAATGCAAAGATAACATTAGATCTTTATCATTTTTCCCTGAAGCTAAAGTCCAAAATATTTGTAGTTACTGTTTCTTTCAATCCGCTTTAGAAACGGTTGATATG
TVAG_194200	86693.m00120	XP_001316678	505	YES	DS113474	95132	20425	21940	73192	DS113474: 20,425 - 21,940 (+)	7:ACATA	NA	1	ATG	153	GTTTTAAATTATGTTTAACAACATTTTATCATCATAAATTCAATCCCATTGAAAGGGAGAAATGGTGTCACTTTTTACAGATGTTTTACATTGAATCTTACTACCGTTACAACAAAAGACATCGTAAGAAGATACAATAGTTAACATATCATG
TVAG_194210	86693.m00109	XP_001316679	477		DS113474	95132	25189	26619	68513	DS113474: 25,189 - 26,619 (+)	17:ACAAT	NA	0	ATG	153	TCTTTTTTATTTATTTCAGGAGCTAAATTAGATTAAATGGGGTAATCGAGATTATGCTTGTCACTTTTTTCATTTTTATGTATAATTTCATTAATTCTCACTACCATTACAAAAAAAGTCATCGTAAGAAGAAACAATAGATAATTCATCATG
TVAG_194220	86693.m00122	XP_001316680	761		DS113474	95132	28435	30901	64231	DS113474: 28,435 - 30,901 (+)	17:ACACT	NA	2	ATG	153	TATGGAAATGGAAAAAAAATTCTTTTATCTGTCATTAATGCAACAGACTTTGTTCTTAAAGTTGATTGTGAAGTTATATATGGTGTTTCACAAGAGGAAGTTTGTGCGGAATATGCATTTCAAGGAAGTCGAAACACTTTATCATCTATTATG
TVAG_194240	86693.m00104	XP_001316682	660		DS113474	95132	33322	35301	59831	DS113474: 33,322 - 35,301 (-)	18:ACAAT	NA	0	ATG	153	CTTCCTACAAACTTAGAAATAATTTCGAGGTATTGTTTTGGATATTGTGATATTAGATCAATAAATATTCCAAATAATGTTAAAGAGATGAAAATATGCTGTTTTCAATTAAATAATAATTTTAAAACAGTGACAATAACTGATAATTCCATG
[truncated: 532 more rows]
