# Supplementary material for: Trichomonas vaginalis vast BspA-like gene family: evidence for functional diversity from structural organisation and transcriptomics
Source: BMC Genomics. 2010 Feb 8;11:99. doi: 10.1186/1471-2164-11-99 (PMC2843621; doi:10.1186/1471-2164-11-99)
Supplement: Additional file 4 — Supplemental Table S4. BlastP hit list for all 911 TvBspA. Table listing the top BlastP hit for each TvBspA (other TvBspA, other eukaryote, Bacteria and Archaea). [file 1471-2164-11-99-S4.XLS]

## Sheet: Table S4
Locu tag TirchDB	RefSeq accession	AA Length	top_TV	Taxon	TV pos	TV score	TV %ID	TV aln length	TV_info	top_Euk	top_Eukid	Euk pos	Euk score	Euk %ID	Euk aln length	Euk_info	top_Bact	topB_Bactid	Bact pos	Bact score	Bact %ID	Bact aln length	Bact info	top_Arch	top_Archid	Arch pos	Arch score	Arch %ID	Arch aln length	Arch_info
TVAG_009940	XP_001311149	285	XP_001291104.1	Trichomonas vaginalis G3	2	1105	100	219	surface antigen BspA-like	XP_001734308.1	Entamoeba dispar SAW760	136	211	29.96	183	hypothetical protein	ZP_02081532.1	Clostridium leptum DSM 753	37	149	38.04	91	hypothetical protein CLOLEP_03013	NP_619153.1	Methanosarcina acetivorans C2A	4	287	30.58	204	cell surface protein
TVAG_133270	XP_001321492	205	XP_001321488.1	Trichomonas vaginalis G3	2	1095	100	203	cell surface protein	XP_001734836.1	Entamoeba dispar SAW760	26	130	29.29	136	hypothetical protein	ZP_02868475.1	Clostridium spiroforme DSM 1552	35	135	27.45	140	hypothetical protein CLOSPI_02317	NP_619153.1	Methanosarcina acetivorans C2A	571	168	32.92	149	cell surface protein
TVAG_080260	XP_001310696	196	XP_001310695.1	Trichomonas vaginalis G3	2	1001	100	193	hypothetical protein	XP_001741795.1	Entamoeba dispar SAW760	345	148	28.81	116	hypothetical protein	ZP_02861046.1	Anaerofustis stercorihominis DSM 17244	218	175	34.62	127	hypothetical protein ANASTE_00239	YP_305509.1	Methanosarcina barkeri str. Fusaro	272	135	32.69	102	cell surface protein
TVAG_450800	XP_001300665	207	XP_001300663.1	Trichomonas vaginalis G3	2	957	100	184	surface antigen BspA-like	XP_001740560.1	Entamoeba dispar SAW760	110	154	45.21	72	hypothetical protein	ZP_02081532.1	Clostridium leptum DSM 753	57	89	37.31	66	hypothetical protein CLOLEP_03013	NP_619153.1	Methanosarcina acetivorans C2A	114	268	39.18	169	cell surface protein
TVAG_450780	XP_001300663	299	XP_001300665.1	Trichomonas vaginalis G3	2	957	100	184	surface antigen BspA-like	XP_001740560.1	Entamoeba dispar SAW760	80	409	39.69	242	hypothetical protein	ZP_02081532.1	Clostridium leptum DSM 753	37	307	33.33	251	hypothetical protein CLOLEP_03013	NP_619153.1	Methanosarcina acetivorans C2A	131	410	37.8	252	cell surface protein
TVAG_575690	XP_001286695	341	XP_001291104.1	Trichomonas vaginalis G3	2	901	100	180	surface antigen BspA-like	XP_001741179.1	Entamoeba dispar SAW760	217	177	40	89	hypothetical protein	AAC82625.1	Tannerella forsythia	42	194	41.41	98	surface antigen BspA	YP_305509.1	Methanosarcina barkeri str. Fusaro	5	101	32.35	67	cell surface protein
TVAG_522150	XP_001281548	169	XP_001294553.1	Trichomonas vaginalis G3	2	852	100	167	surface antigen BspA-like	XP_001210658.1	Aspergillus terreus NIH2624	37	111	55.26	37	predicted protein	ACJ72051.1	Mycoplasma crocodyli MP145	51	112	38.6	56	putative beta-N-acetylhexosaminidase			-1	0	0	0
TVAG_032340	XP_001285581	154	XP_001294025.1	Trichomonas vaginalis G3	2	734	100	140	surface antigen BspA-like	XP_648136.1	Entamoeba histolytica HM-1:IMSS	239	118	34.55	109	hypothetical protein	ZP_04807293.1	Clostridium cellulovorans 743B	173	104	29.63	106	Ig domain protein group 2 domain protein	NP_619149.1	Methanosarcina acetivorans C2A	309	138	29.41	117	cell surface protein
TVAG_241770	XP_001307422	122	XP_001307419.1	Trichomonas vaginalis G3	2	609	100	120	surface antigen BspA-like	AAI51738.1	Bos taurus	205	86	35.59	58	LRFN4 protein	ZP_02081532.1	Clostridium leptum DSM 753	115	84	32.76	57	hypothetical protein CLOLEP_03013	NP_619156.1	Methanosarcina acetivorans C2A	95	89	38.6	56	cell surface protein
TVAG_344670	XP_001297948	863	XP_001326103.1	Trichomonas vaginalis G3	2	3742	99.86	726	hypothetical protein	XP_001741794.1	Entamoeba dispar SAW760	101	357	22.37	747	hypothetical protein	ZP_04803695.1	Clostridium cellulovorans 743B	104	312	23.25	777	Ig domain protein group 2 domain protein	NP_619153.1	Methanosarcina acetivorans C2A	49	530	27.39	810	cell surface protein
TVAG_052450	XP_001308917	384	XP_001308916.1	Trichomonas vaginalis G3	2	1950	99.74	382	surface antigen Bsp	XP_001741795.1	Entamoeba dispar SAW760	382	233	28.03	259	hypothetical protein	AAC82625.1	Tannerella forsythia	340	289	33.33	243	surface antigen BspA	NP_619153.1	Methanosarcina acetivorans C2A	322	121	40.98	58	cell surface protein
TVAG_052440	XP_001308916	384	XP_001308917.1	Trichomonas vaginalis G3	2	1950	99.74	382	surface antigen BspA-like	XP_001741795.1	Entamoeba dispar SAW760	381	231	28.03	259	hypothetical protein	ZP_02861219.1	Anaerofustis stercorihominis DSM 17244	339	202	25.07	333	hypothetical protein ANASTE_00419	NP_619153.1	Methanosarcina acetivorans C2A	321	121	40.98	58	cell surface protein
TVAG_512720	XP_001280250	303	XP_001285293.1	Trichomonas vaginalis G3	2	1539	99.67	300	surface antigen BspA-like	XP_001740405.1	Entamoeba dispar SAW760	204	320	32.11	289	hypothetical protein	ZP_04807293.1	Clostridium cellulovorans 743B	101	217	27.24	281	Ig domain protein group 2 domain protein	NP_619153.1	Methanosarcina acetivorans C2A	166	84	28.17	65	cell surface protein
TVAG_347640	XP_001285293	349	XP_001280250.1	Trichomonas vaginalis G3	2	1539	99.67	300	surface antigen BspA-like	XP_001740405.1	Entamoeba dispar SAW760	189	328	33.2	241	hypothetical protein	ZP_03631085.1	bacterium Ellin514	84	196	27.05	292	cell surface protein	NP_619156.1	Methanosarcina acetivorans C2A	147	201	36.04	110	cell surface protein
TVAG_589630	XP_001294025	529	XP_001295737.1	Trichomonas vaginalis G3	3	1516	99.66	294	surface antigen BspA-like	XP_001734626.1	Entamoeba dispar SAW760	160	139	27.18	156	hypothetical protein	ZP_04805416.1	Clostridium cellulovorans 743B	204	278	27.32	358	cell surface protein	YP_305509.1	Methanosarcina barkeri str. Fusaro	151	235	24.03	364	cell surface protein
TVAG_175770	XP_001288706	242	XP_001580110.1	Trichomonas vaginalis G3	2	1145	99.55	221	hypothetical protein	XP_663489.1	Aspergillus nidulans FGSC A4	13	97	32.14	83	hypothetical protein AN5885.2	ZP_05068793.1	Candidatus Pelagibacter sp. HTCC7211	16	96	46	49	ATP-dependent Zn protease			-1	0	0	0
TVAG_241740	XP_001307419	203	XP_001279743.1	Trichomonas vaginalis G3	2	797	99.35	153	hypothetical protein	XP_001740560.1	Entamoeba dispar SAW760	225	181	32.59	134	hypothetical protein	ZP_02861219.1	Anaerofustis stercorihominis DSM 17244	158	91	29.01	139	hypothetical protein ANASTE_00419	YP_305509.1	Methanosarcina barkeri str. Fusaro	164	90	29.52	101	cell surface protein
TVAG_508600	XP_001279743	154	XP_001307419.1	Trichomonas vaginalis G3	2	797	99.35	153	surface antigen BspA-like	XP_001735302.1	Entamoeba dispar SAW760	239	178	32.35	134	hypothetical protein	ZP_02861219.1	Anaerofustis stercorihominis DSM 17244	196	91	29.01	139	hypothetical protein ANASTE_00419	NP_619153.1	Methanosarcina acetivorans C2A	177	107	25.9	138	cell surface protein
TVAG_002470	XP_001298474	383	XP_001287142.1	Trichomonas vaginalis G3	2	1203	99.17	239	surface antigen BspA-like	XP_001734308.1	Entamoeba dispar SAW760	272	228	29.21	244	hypothetical protein	AAC82625.1	Tannerella forsythia	238	337	31.01	282	surface antigen BspA	NP_619153.1	Methanosarcina acetivorans C2A	245	168	27.12	229	cell surface protein
TVAG_165630	XP_001328158	137	XP_001328162.1	Trichomonas vaginalis G3	2	697	98.53	135	hypothetical protein	XP_001740560.1	Entamoeba dispar SAW760	980	118	43.94	65	hypothetical protein	YP_001295103.1	Flavobacterium psychrophilum JIP02/86	398	100	44	49	cell surface leucine-rich repeat-containing protein	YP_305504.1	Methanosarcina barkeri str. Fusaro	461	77	38.78	48	cell surface protein
TVAG_165670	XP_001328162	137	XP_001328158.1	Trichomonas vaginalis G3	2	697	98.53	135	surface antigen BspA-like	XP_001739223.1	Entamoeba dispar SAW760	1011	115	42.11	56	hypothetical protein	YP_001295111.1	Flavobacterium psychrophilum JIP02/86	404	88	43.48	45	cell surface leucine-rich repeat-containing protein	NP_619149.1	Methanosarcina acetivorans C2A	469	137	49.23	64	cell surface protein
TVAG_042450	XP_001292683	267	XP_001299246.1	Trichomonas vaginalis G3	2	1367	98.12	265	hypothetical protein	XP_001734308.1	Entamoeba dispar SAW760	24	115	25.53	139	hypothetical protein	YP_001295115.1	Flavobacterium psychrophilum JIP02/86	9	151	28.74	173	cell surface leucine-rich repeat-containing protein	NP_619156.1	Methanosarcina acetivorans C2A	49	96	24.65	140	cell surface protein
TVAG_450350	XP_001299246	265	XP_001292683.1	Trichomonas vaginalis G3	2	1367	98.12	263	hypothetical protein	XP_001734308.1	Entamoeba dispar SAW760	18	104	25.53	137	hypothetical protein	YP_001295115.1	Flavobacterium psychrophilum JIP02/86	8	140	28.74	171	cell surface leucine-rich repeat-containing protein	NP_619156.1	Methanosarcina acetivorans C2A	35	86	24.65	138	cell surface protein
TVAG_023540	XP_001309584	208	XP_001309583.1	Trichomonas vaginalis G3	2	1050	98.07	206	surface antigen Bsp	AAW88349.1	Entamoeba histolytica	24	100	29.63	80	leucine rich repeat protein 1	ZP_05414850.1	Bacteroides finegoldii DSM 17565	11	168	33.33	134	putative cell surface antigen	NP_619156.1	Methanosarcina acetivorans C2A	65	101	23.48	114	cell surface protein
TVAG_023530	XP_001309583	208	XP_001309584.1	Trichomonas vaginalis G3	2	1050	98.07	206	surface antigen Bsp	XP_001733760.1	Entamoeba dispar SAW760	34	102	32.14	83	hypothetical protein	ZP_05414850.1	Bacteroides finegoldii DSM 17565	11	157	28.65	162	putative cell surface antigen	YP_305509.1	Methanosarcina barkeri str. Fusaro	132	96	27	99	cell surface protein
TVAG_307260	XP_001306877	557	XP_001306873.1	Trichomonas vaginalis G3	2	1518	97.95	292	FLJ00246 protein	XP_001182934.1	Strongylocentrotus purpuratus	678	205	38.74	110	PREDICTED: similar to ankyrin 2,3/unc44, partial			-1	0	0	0				-1	0	0	0
TVAG_197100	XP_001317632	199	XP_001304357.1	Trichomonas vaginalis G3	2	1003	97.42	193	hypothetical protein	XP_653176.1	Entamoeba histolytica HM-1:IMSS	8	162	27.15	145	hypothetical protein	ZP_03010628.1	Bacteroides coprocola DSM 17136	28	112	25.44	139	hypothetical protein BACCOP_02509			-1	0	0	0
TVAG_484410	XP_001304357	208	XP_001317632.1	Trichomonas vaginalis G3	2	1003	97.42	193	hypothetical protein	XP_653176.1	Entamoeba histolytica HM-1:IMSS	8	165	27.81	145	hypothetical protein	ZP_03010628.1	Bacteroides coprocola DSM 17136	69	105	24.85	139	hypothetical protein BACCOP_02509	YP_001329237.1	Methanococcus maripaludis C7	595	115	27.65	158	hypothetical protein MmarC7_0013
TVAG_162010	XP_001310525	817	XP_001289543.1	Trichomonas vaginalis G3	2	1980	96.4	388	hypothetical protein	XP_001741794.1	Entamoeba dispar SAW760	26	190	27.27	211	hypothetical protein	AAC82625.1	Tannerella forsythia	23	520	28.34	638	surface antigen BspA	YP_305509.1	Methanosarcina barkeri str. Fusaro	37	520	25.24	660	cell surface protein
TVAG_241720	XP_001307417	670	XP_001307420.1	Trichomonas vaginalis G3	2	2945	96.26	588	surface antigen BspA-like	XP_001741794.1	Entamoeba dispar SAW760	277	184	30.12	243	hypothetical protein	ZP_03631085.1	bacterium Ellin514	329	349	30.33	360	cell surface protein	NP_619153.1	Methanosarcina acetivorans C2A	289	395	29.64	397	cell surface protein
TVAG_052560	XP_001308928	221	XP_001328290.1	Trichomonas vaginalis G3	2	1071	95.45	219	hypothetical protein	XP_001734308.1	Entamoeba dispar SAW760	404	114	49.15	58	hypothetical protein	YP_001295111.1	Flavobacterium psychrophilum JIP02/86	373	171	37.4	122	cell surface leucine-rich repeat-containing protein	NP_619153.1	Methanosarcina acetivorans C2A	619	175	28.14	150	cell surface protein
TVAG_278330	XP_001328290	221	XP_001308928.1	Trichomonas vaginalis G3	2	1071	95.45	219	surface antigen BspA-like	XP_001734308.1	Entamoeba dispar SAW760	429	166	33.87	121	hypothetical protein	AAC82625.1	Tannerella forsythia	357	119	34.41	91	surface antigen BspA	NP_619153.1	Methanosarcina acetivorans C2A	469	161	30.5	129	cell surface protein
TVAG_287070	XP_001304113	829	XP_001304114.1	Trichomonas vaginalis G3	2	3302	94.99	677	surface antigen BspA-like	XP_001741679.1	Entamoeba dispar SAW760	65	247	23.41	424	hypothetical protein	ZP_03778426.1	Clostridium hylemonae DSM 15053	34	342	31.43	342	hypothetical protein CLOHYLEM_05485	YP_305509.1	Methanosarcina barkeri str. Fusaro	11	310	26.05	663	cell surface protein
TVAG_121050	XP_001277015	734	XP_001277016.1	Trichomonas vaginalis G3	2	3558	94.83	715	hypothetical protein	XP_001741679.1	Entamoeba dispar SAW760	203	296	23.91	444	hypothetical protein	ZP_02081532.1	Clostridium leptum DSM 753	174	498	30.17	514	hypothetical protein CLOLEP_03013	NP_619153.1	Methanosarcina acetivorans C2A	231	462	25.33	659	cell surface protein
TVAG_121060	XP_001277016	719	XP_001277015.1	Trichomonas vaginalis G3	2	3558	94.83	715	hypothetical protein	XP_001741679.1	Entamoeba dispar SAW760	208	299	24.32	444	hypothetical protein	AAC82625.1	Tannerella forsythia	262	202	27.64	225	surface antigen BspA	NP_619153.1	Methanosarcina acetivorans C2A	237	473	25.51	659	cell surface protein
TVAG_055160	XP_001316253	601	XP_001316263.1	Trichomonas vaginalis G3	2	2868	94.55	586	surface antigen BspA-like	XP_001741795.1	Entamoeba dispar SAW760	254	495	28.38	498	hypothetical protein	ZP_02081532.1	Clostridium leptum DSM 753	247	125	38.64	82	hypothetical protein CLOLEP_03013	NP_619153.1	Methanosarcina acetivorans C2A	279	263	27.78	371	cell surface protein
TVAG_055260	XP_001316263	626	XP_001316253.1	Trichomonas vaginalis G3	2	2868	94.55	586	surface antigen Bsp	XP_001741795.1	Entamoeba dispar SAW760	265	483	28.33	501	hypothetical protein	ZP_02081532.1	Clostridium leptum DSM 753	261	292	27.82	504	hypothetical protein CLOLEP_03013	NP_619153.1	Methanosarcina acetivorans C2A	245	280	28.54	371	cell surface protein
TVAG_235010	XP_001329755	817	XP_001305729.1	Trichomonas vaginalis G3	2	4040	94.49	815	surface antigen BspA-like	XP_001741794.1	Entamoeba dispar SAW760	151	117	29.6	99	hypothetical protein	ZP_04805416.1	Clostridium cellulovorans 743B	435	328	27.3	334	cell surface protein	NP_619153.1	Methanosarcina acetivorans C2A	308	481	27.12	593	cell surface protein
TVAG_491510	XP_001322517	753	XP_001322525.1	Trichomonas vaginalis G3	2	3655	93.75	751	hypothetical protein	XP_001741795.1	Entamoeba dispar SAW760	206	609	27.87	586	hypothetical protein	ZP_02081532.1	Clostridium leptum DSM 753	231	83	25.12	195	hypothetical protein CLOLEP_03013	YP_305509.1	Methanosarcina barkeri str. Fusaro	315	454	26.73	554	cell surface protein
TVAG_491590	XP_001322525	753	XP_001322517.1	Trichomonas vaginalis G3	2	3655	93.75	751	hypothetical protein	XP_001741795.1	Entamoeba dispar SAW760	215	489	28.86	493	hypothetical protein	ZP_02081532.1	Clostridium leptum DSM 753	259	102	24.55	166	hypothetical protein CLOLEP_03013	NP_619153.1	Methanosarcina acetivorans C2A	294	462	25.38	726	cell surface protein
TVAG_345000	XP_001330279	737	XP_001318044.1	Trichomonas vaginalis G3	2	2544	92.35	535	surface antigen BspA-like	XP_001741794.1	Entamoeba dispar SAW760	189	307	23.82	528	hypothetical protein	ZP_02081532.1	Clostridium leptum DSM 753	257	332	25.98	482	hypothetical protein CLOLEP_03013	NP_619153.1	Methanosarcina acetivorans C2A	288	321	25.36	529	cell surface protein
TVAG_088610	XP_001322369	584	XP_001307497.1	Trichomonas vaginalis G3	2	2620	91.79	559	surface antigen BspA-like	XP_001740405.1	Entamoeba dispar SAW760	306	297	32.28	280	hypothetical protein	ZP_02081532.1	Clostridium leptum DSM 753	378	245	32.98	263	hypothetical protein CLOLEP_03013	NP_619153.1	Methanosarcina acetivorans C2A	425	393	26.94	550	cell surface protein
TVAG_029600	XP_001307497	795	XP_001322369.1	Trichomonas vaginalis G3	2	2620	91.79	559	hypothetical protein	XP_001740405.1	Entamoeba dispar SAW760	367	563	28.75	698	hypothetical protein	ZP_02081532.1	Clostridium leptum DSM 753	450	403	28.47	561	hypothetical protein CLOLEP_03013	NP_619153.1	Methanosarcina acetivorans C2A	395	513	26.42	731	cell surface protein
TVAG_416650	XP_001317245	506	XP_001316192.1	Trichomonas vaginalis G3	2	2037	91.28	435	surface antigen BspA-like	XP_001740405.1	Entamoeba dispar SAW760	200	324	29.48	305	hypothetical protein	AAC82625.1	Tannerella forsythia	176	208	29.67	196	surface antigen BspA	NP_619153.1	Methanosarcina acetivorans C2A	210	340	26.63	439	cell surface protein
TVAG_077520	XP_001325237	1442	XP_001325230.1	Trichomonas vaginalis G3	2	4475	91.19	952	hypothetical protein	XP_001733769.1	Entamoeba dispar SAW760	86	136	25.32	290	hypothetical protein	YP_001310322.1	Clostridium beijerinckii NCIMB 8052	22	127	25.52	187	cell wall binding repeat-containing protein	NP_619153.1	Methanosarcina acetivorans C2A	56	96	23.93	263	cell surface protein
TVAG_397190	XP_001327211	364	XP_001327213.1	Trichomonas vaginalis G3	2	1704	91.14	349	surface antigen BspA-like	XP_001734308.1	Entamoeba dispar SAW760	279	213	27.12	275	hypothetical protein	AAC82625.1	Tannerella forsythia	128	316	29.86	284	surface antigen BspA	YP_305509.1	Methanosarcina barkeri str. Fusaro	260	276	30.04	262	cell surface protein
TVAG_397210	XP_001327213	388	XP_001327211.1	Trichomonas vaginalis G3	2	1704	91.14	349	hypothetical protein	XP_001734308.1	Entamoeba dispar SAW760	240	265	28.47	254	hypothetical protein	AAC82625.1	Tannerella forsythia	124	302	29.51	284	surface antigen BspA	NP_619153.1	Methanosarcina acetivorans C2A	263	210	25.42	254	cell surface protein
TVAG_080250	XP_001310695	778	XP_001310694.1	Trichomonas vaginalis G3	2	3622	90.35	776	surface antigen BspA-like	XP_001741794.1	Entamoeba dispar SAW760	207	138	25	256	hypothetical protein	AAC82625.1	Tannerella forsythia	170	323	27.93	351	surface antigen BspA	NP_619153.1	Methanosarcina acetivorans C2A	163	480	26.34	671	cell surface protein
TVAG_080240	XP_001310694	847	XP_001310695.1	Trichomonas vaginalis G3	2	3622	90.35	776	hypothetical protein	XP_001741794.1	Entamoeba dispar SAW760	217	359	25.26	575	hypothetical protein	AAC82625.1	Tannerella forsythia	171	157	25.84	248	surface antigen BspA	NP_619153.1	Methanosarcina acetivorans C2A	160	333	27.94	450	cell surface protein
TVAG_290230	XP_001312006	662	XP_001308917.1	Trichomonas vaginalis G3	2	1781	90.31	381	surface antigen BspA-like	XP_001741679.1	Entamoeba dispar SAW760	402	77	28	77	hypothetical protein	AAC82625.1	Tannerella forsythia	315	445	28.3	525	surface antigen BspA	NP_619153.1	Methanosarcina acetivorans C2A	355	371	29.07	387	cell surface protein
TVAG_490850	XP_001326170	299	XP_001326204.1	Trichomonas vaginalis G3	2	1351	90	289	surface antigen BspA-like	XP_001734308.1	Entamoeba dispar SAW760	56	216	27.24	197	hypothetical protein	ZP_04834251.1	Prevotella melaninogenica ATCC 25845	13	431	39.52	209	surface antigen BspA	NP_619153.1	Methanosarcina acetivorans C2A	296	327	34.04	229	cell surface protein
TVAG_491190	XP_001326204	900	XP_001326170.1	Trichomonas vaginalis G3	2	1351	90	289	surface antigen BspA-like	XP_001741794.1	Entamoeba dispar SAW760	26	118	31.46	87	hypothetical protein	ZP_04803695.1	Clostridium cellulovorans 743B	42	323	26.22	472	Ig domain protein group 2 domain protein	NP_619153.1	Methanosarcina acetivorans C2A	50	350	27.15	487	cell surface protein
TVAG_053840	XP_001308799	713	XP_001323401.1	Trichomonas vaginalis G3	2	3292	89.61	711	hypothetical protein	XP_001740405.1	Entamoeba dispar SAW760	219	386	28.27	432	hypothetical protein	ZP_02081532.1	Clostridium leptum DSM 753	234	462	27	488	hypothetical protein CLOLEP_03013	NP_619153.1	Methanosarcina acetivorans C2A	251	324	27.27	282	cell surface protein
TVAG_498720	XP_001323401	713	XP_001308799.1	Trichomonas vaginalis G3	2	3292	89.61	711	surface antigen BspA-like	XP_001736002.1	Entamoeba dispar SAW760	234	501	25.61	652	hypothetical protein	ZP_02081532.1	Clostridium leptum DSM 753	240	341	25.86	444	hypothetical protein CLOLEP_03013	NP_619153.1	Methanosarcina acetivorans C2A	210	478	25.97	648	cell surface protein
TVAG_194220	XP_001316680	761	XP_001316682.1	Trichomonas vaginalis G3	2	3058	89.38	658	cell surface protein	XP_001741794.1	Entamoeba dispar SAW760	314	101	25.11	158	hypothetical protein	ZP_02081532.1	Clostridium leptum DSM 753	413	410	29.36	441	hypothetical protein CLOLEP_03013	NP_619153.1	Methanosarcina acetivorans C2A	262	172	29.28	220	cell surface protein
TVAG_052990	XP_001312386	781	XP_001312385.1	Trichomonas vaginalis G3	2	3595	88.97	779	surface antigen BspA-like	XP_001741794.1	Entamoeba dispar SAW760	356	395	25.57	523	hypothetical protein	ZP_03631085.1	bacterium Ellin514	409	399	26.25	587	cell surface protein	NP_619153.1	Methanosarcina acetivorans C2A	313	443	28.4	538	cell surface protein
TVAG_052980	XP_001312385	781	XP_001312386.1	Trichomonas vaginalis G3	2	3595	88.97	779	hypothetical protein	XP_001741794.1	Entamoeba dispar SAW760	365	411	25.57	523	hypothetical protein	ZP_04803695.1	Clostridium cellulovorans 743B	293	374	25.15	462	Ig domain protein group 2 domain protein	NP_619153.1	Methanosarcina acetivorans C2A	273	421	29.87	411	cell surface protein
TVAG_244770	XP_001318269	1177	XP_001318271.1	Trichomonas vaginalis G3	2	1144	88.76	257	surface antigen BspA-like	XP_001741794.1	Entamoeba dispar SAW760	59	585	27.08	656	hypothetical protein	AAC82625.1	Tannerella forsythia	37	146	34.69	95	surface antigen BspA	NP_619153.1	Methanosarcina acetivorans C2A	22	374	31.14	391	cell surface protein
TVAG_103830	XP_001307744	753	XP_001322517.1	Trichomonas vaginalis G3	2	3455	88.56	751	hypothetical protein	XP_001741795.1	Entamoeba dispar SAW760	232	524	28.32	552	hypothetical protein	ZP_02081532.1	Clostridium leptum DSM 753	285	111	25	167	hypothetical protein CLOLEP_03013	NP_619153.1	Methanosarcina acetivorans C2A	274	371	27.82	485	cell surface protein
TVAG_554290	XP_001289393	104	XP_001278556.1	Trichomonas vaginalis G3	2	426	87.91	90	hypothetical protein	XP_002043152.1	Drosophila sechellia	15	78	38.1	41	GM11779	ZP_05073101.1	Rhodobacterales bacterium HTCC2083	16	81	38.18	54	hemolysin-type calcium-binding region			-1	0	0	0
TVAG_529010	XP_001278277	210	XP_001317155.1	Trichomonas vaginalis G3	2	948	87.62	209	surface antigen BspA-like	XP_001740560.1	Entamoeba dispar SAW760	69	167	42.68	81	hypothetical protein	ZP_02081532.1	Clostridium leptum DSM 753	57	239	35.94	191	hypothetical protein CLOLEP_03013	NP_619149.1	Methanosarcina acetivorans C2A	164	91	35.37	81	cell surface protein
TVAG_208900	XP_001327834	800	XP_001327832.1	Trichomonas vaginalis G3	2	3593	87.48	798	surface antigen BspA-like	XP_001741794.1	Entamoeba dispar SAW760	289	428	27.29	540	hypothetical protein	ZP_03631085.1	bacterium Ellin514	387	467	27.25	658	cell surface protein	NP_619153.1	Methanosarcina acetivorans C2A	359	387	28.22	533	cell surface protein
TVAG_208880	XP_001327832	800	XP_001327834.1	Trichomonas vaginalis G3	2	3593	87.48	798	hypothetical protein	XP_001741795.1	Entamoeba dispar SAW760	355	402	28.09	461	hypothetical protein	ZP_04805416.1	Clostridium cellulovorans 743B	333	248	24.69	455	cell surface protein	NP_619153.1	Methanosarcina acetivorans C2A	340	537	28.28	746	cell surface protein
TVAG_036040	XP_001583565	308	XP_001583567.1	Trichomonas vaginalis G3	2	1214	87.41	269	surface antigen BspA-like	XP_001733882.1	Entamoeba dispar SAW760	465	151	27.65	167	hypothetical protein	AAC82625.1	Tannerella forsythia	167	178	38.78	96	surface antigen BspA	NP_619156.1	Methanosarcina acetivorans C2A	312	110	28.79	65	cell surface protein
TVAG_036060	XP_001583567	270	XP_001583565.1	Trichomonas vaginalis G3	2	1214	87.41	268	surface antigen BspA-like	XP_651425.1	Entamoeba histolytica HM-1:IMSS	295	112	25.28	153	hypothetical protein	ZP_04803695.1	Clostridium cellulovorans 743B	164	92	31.48	53	Ig domain protein group 2 domain protein	NP_619156.1	Methanosarcina acetivorans C2A	255	101	29.09	54	cell surface protein
TVAG_133900	XP_001309820	738	XP_001316485.1	Trichomonas vaginalis G3	2	2551	87.28	557	surface antigen BspA-like	XP_001741794.1	Entamoeba dispar SAW760	259	159	23.99	350	hypothetical protein	ZP_03631085.1	bacterium Ellin514	185	569	31.1	574	cell surface protein	NP_619153.1	Methanosarcina acetivorans C2A	196	298	28.42	287	cell surface protein
TVAG_133260	XP_001321491	285	XP_001321498.1	Trichomonas vaginalis G3	2	1311	87.28	282	hypothetical protein	XP_001735361.1	Entamoeba dispar SAW760	30	232	30.11	230	hypothetical protein	ZP_03679845.1	Bacteroides cellulosilyticus DSM 14838	158	108	29.46	110	hypothetical protein BACCELL_04211	NP_619149.1	Methanosarcina acetivorans C2A	56	117	33.09	135	cell surface protein
TVAG_253620	XP_001579236	693	XP_001321228.1	Trichomonas vaginalis G3	2	3121	87.14	691	surface antigen BspA-like	XP_001740405.1	Entamoeba dispar SAW760	233	565	26.88	627	hypothetical protein	AAC82625.1	Tannerella forsythia	235	438	34.68	364	surface antigen BspA	YP_305509.1	Methanosarcina barkeri str. Fusaro	248	104	33.33	94	cell surface protein
TVAG_073710	XP_001321228	693	XP_001579236.1	Trichomonas vaginalis G3	2	3121	87.14	691	hypothetical protein	XP_001741795.1	Entamoeba dispar SAW760	207	359	28.32	332	hypothetical protein	AAC82625.1	Tannerella forsythia	263	191	31.28	178	surface antigen BspA	YP_305509.1	Methanosarcina barkeri str. Fusaro	239	99	25.45	265	cell surface protein
TVAG_219650	XP_001327006	411	XP_001327007.1	Trichomonas vaginalis G3	2	1601	86.96	344	hypothetical protein	XP_001734308.1	Entamoeba dispar SAW760	279	142	27.54	205	hypothetical protein	ZP_03459471.1	Bacteroides eggerthii DSM 20697	138	113	38.67	74	hypothetical protein BACEGG_02256	NP_619156.1	Methanosarcina acetivorans C2A	354	239	25.15	330	cell surface protein
TVAG_219660	XP_001327007	365	XP_001327006.1	Trichomonas vaginalis G3	2	1601	86.96	344	surface antigen BspA-like	XP_001734308.1	Entamoeba dispar SAW760	193	89	25.85	235	hypothetical protein	ZP_03778426.1	Clostridium hylemonae DSM 15053	118	164	23.89	277	hypothetical protein CLOHYLEM_05485	YP_305509.1	Methanosarcina barkeri str. Fusaro	466	205	30.2	245	cell surface protein
TVAG_405530	XP_001305184	753	XP_001322525.1	Trichomonas vaginalis G3	2	3408	86.44	751	hypothetical protein	XP_001741679.1	Entamoeba dispar SAW760	210	279	22.9	591	hypothetical protein	ZP_03631085.1	bacterium Ellin514	268	325	29.71	287	cell surface protein	YP_305509.1	Methanosarcina barkeri str. Fusaro	293	330	31.75	264	cell surface protein
TVAG_339150	XP_001306722	561	XP_001320123.1	Trichomonas vaginalis G3	2	2506	86.23	558	surface antigen BspA-like	XP_001738834.1	Entamoeba dispar SAW760	402	263	27.27	283	hypothetical protein	ZP_03631085.1	bacterium Ellin514	347	317	26.85	430	cell surface protein	NP_619153.1	Methanosarcina acetivorans C2A	503	439	28.15	497	cell surface protein
TVAG_057870	XP_001307216	136	XP_001327783.1	Trichomonas vaginalis G3	2	502	86.18	122	surface antigen BspA-like	XP_001735764.1	Entamoeba dispar SAW760	381	218	54.12	84	hypothetical protein	ZP_02423777.1	Eubacterium siraeum DSM 15702	38	106	56.41	38	hypothetical protein EUBSIR_02655	NP_619156.1	Methanosarcina acetivorans C2A	117	283	53.4	102	cell surface protein
TVAG_008860	XP_001308805	674	XP_001320904.1	Trichomonas vaginalis G3	2	2170	86.1	481	surface antigen BspA-like	XP_001741795.1	Entamoeba dispar SAW760	314	361	26.49	486	hypothetical protein	AAC82625.1	Tannerella forsythia	166	495	30.36	505	surface antigen BspA	NP_619153.1	Methanosarcina acetivorans C2A	188	303	30.82	275	cell surface protein
TVAG_116960	XP_001324897	712	XP_001323401.1	Trichomonas vaginalis G3	2	3154	86.08	710	hypothetical protein	XP_001740405.1	Entamoeba dispar SAW760	231	601	28.49	630	hypothetical protein	ZP_02081532.1	Clostridium leptum DSM 753	250	333	25.66	429	hypothetical protein CLOLEP_03013	NP_619153.1	Methanosarcina acetivorans C2A	225	318	27.27	282	cell surface protein
TVAG_465120	XP_001328347	661	XP_001316682.1	Trichomonas vaginalis G3	2	2972	85.76	659	cell surface protein	XP_001741794.1	Entamoeba dispar SAW760	295	495	27.5	484	hypothetical protein	ZP_02081532.1	Clostridium leptum DSM 753	315	137	37.07	115	hypothetical protein CLOLEP_03013	NP_619153.1	Methanosarcina acetivorans C2A	265	153	28.38	220	cell surface protein
TVAG_418740	XP_001323660	404	XP_001306375.1	Trichomonas vaginalis G3	2	1776	85.61	402	surface antigen BspA-like	XP_001741894.1	Entamoeba dispar SAW760	525	174	29.47	188	hypothetical protein	AAC82625.1	Tannerella forsythia	194	302	29.33	319	surface antigen BspA	YP_305509.1	Methanosarcina barkeri str. Fusaro	291	233	27.24	281	cell surface protein
TVAG_137300	XP_001306375	421	XP_001323660.1	Trichomonas vaginalis G3	2	1776	85.61	402	hypothetical protein	XP_653526.1	Entamoeba histolytica HM-1:IMSS	466	238	32.81	188	hypothetical protein	AAC82625.1	Tannerella forsythia	213	141	27.23	178	surface antigen BspA	YP_305509.1	Methanosarcina barkeri str. Fusaro	281	244	27.06	294	cell surface protein
TVAG_414360	XP_001309885	666	XP_001309886.1	Trichomonas vaginalis G3	2	2834	85.45	638	cell surface protein	XP_001741794.1	Entamoeba dispar SAW760	295	225	26.9	291	hypothetical protein	ZP_02081532.1	Clostridium leptum DSM 753	276	585	31.13	513	hypothetical protein CLOLEP_03013	NP_619153.1	Methanosarcina acetivorans C2A	324	242	28.45	228	cell surface protein
TVAG_414370	XP_001309886	640	XP_001309885.1	Trichomonas vaginalis G3	2	2834	85.45	638	surface antigen BspA-like	XP_001741794.1	Entamoeba dispar SAW760	277	358	28.61	342	hypothetical protein	ZP_02081532.1	Clostridium leptum DSM 753	313	387	29.13	461	hypothetical protein CLOLEP_03013	NP_619153.1	Methanosarcina acetivorans C2A	304	378	26.96	511	cell surface protein
TVAG_244780	XP_001318270	515	XP_001318272.1	Trichomonas vaginalis G3	2	887	84.88	203	hypothetical protein	XP_001451677.1	Paramecium tetraurelia strain d4-2	12	200	22.77	210	hypothetical protein	YP_001727229.1	Leuconostoc citreum KM20	20	171	39.62	97	mucus binding protein			-1	0	0	0
TVAG_437750	XP_001303561	818	XP_001300468.1	Trichomonas vaginalis G3	2	3620	84.75	812	hypothetical protein	XP_001741794.1	Entamoeba dispar SAW760	268	155	27.34	243	hypothetical protein	ZP_02081532.1	Clostridium leptum DSM 753	432	395	30.08	443	hypothetical protein CLOLEP_03013	NP_619153.1	Methanosarcina acetivorans C2A	285	670	29.04	700	cell surface protein
TVAG_135540	XP_001300468	816	XP_001303561.1	Trichomonas vaginalis G3	2	3620	84.75	812	surface antigen BspA-like	XP_001741794.1	Entamoeba dispar SAW760	264	592	26.93	725	hypothetical protein	ZP_04805416.1	Clostridium cellulovorans 743B	381	358	29.78	348	cell surface protein	NP_619153.1	Methanosarcina acetivorans C2A	244	324	27.68	397	cell surface protein
TVAG_244800	XP_001318272	575	XP_001318270.1	Trichomonas vaginalis G3	2	851	84.42	198	serine-rich protein	XP_001451677.1	Paramecium tetraurelia strain d4-2	13	248	23.1	269	hypothetical protein	YP_001727229.1	Leuconostoc citreum KM20	31	265	39.22	191	mucus binding protein			-1	0	0	0
TVAG_225270	XP_001578887	292	XP_001581326.1	Trichomonas vaginalis G3	2	1141	84.41	262	surface antigen BspA-like	XP_001735764.1	Entamoeba dispar SAW760	231	112	29.41	117	hypothetical protein	AAC82625.1	Tannerella forsythia	218	162	31.88	131	surface antigen BspA	NP_619156.1	Methanosarcina acetivorans C2A	283	162	28.85	145	cell surface protein
TVAG_437650	XP_001303551	217	XP_001303554.1	Trichomonas vaginalis G3	2	943	84.26	215	surface antigen BspA-like	XP_001734405.1	Entamoeba dispar SAW760	222	256	36.53	164	hypothetical protein	ZP_02081532.1	Clostridium leptum DSM 753	157	88	30.19	95	hypothetical protein CLOLEP_03013	NP_619156.1	Methanosarcina acetivorans C2A	150	109	33.63	111	cell surface protein
TVAG_491720	XP_001322537	727	XP_001322549.1	Trichomonas vaginalis G3	2	3146	84.2	725	surface antigen BspA-like	XP_001741794.1	Entamoeba dispar SAW760	280	249	25.18	478	hypothetical protein	ZP_04805416.1	Clostridium cellulovorans 743B	192	523	29.08	614	cell surface protein	NP_619153.1	Methanosarcina acetivorans C2A	236	248	24.63	465	cell surface protein
TVAG_491840	XP_001322549	735	XP_001322537.1	Trichomonas vaginalis G3	2	3146	84.2	733	hypothetical protein	XP_001741794.1	Entamoeba dispar SAW760	245	263	25.97	461	hypothetical protein	ZP_04805416.1	Clostridium cellulovorans 743B	175	308	25.79	438	cell surface protein	NP_619153.1	Methanosarcina acetivorans C2A	221	411	26.28	659	cell surface protein
TVAG_120420	XP_001276952	744	XP_001276979.1	Trichomonas vaginalis G3	2	3229	83.67	740	hypothetical protein	XP_001741794.1	Entamoeba dispar SAW760	217	450	24.74	674	hypothetical protein	ZP_02081532.1	Clostridium leptum DSM 753	313	361	27.44	494	hypothetical protein CLOLEP_03013	NP_619153.1	Methanosarcina acetivorans C2A	234	459	25.13	711	cell surface protein
TVAG_120690	XP_001276979	744	XP_001276952.1	Trichomonas vaginalis G3	2	3229	83.67	740	hypothetical protein	XP_001741794.1	Entamoeba dispar SAW760	172	463	25.77	673	hypothetical protein	ZP_02081532.1	Clostridium leptum DSM 753	275	427	26.78	539	hypothetical protein CLOLEP_03013	NP_619153.1	Methanosarcina acetivorans C2A	231	403	25.17	670	cell surface protein
TVAG_379520	XP_001323593	400	XP_001584125.1	Trichomonas vaginalis G3	2	1161	83.46	253	hypothetical protein	XP_001733318.1	Entamoeba dispar SAW760	88	144	23.31	270	hypothetical protein	ZP_02421667.1	Eubacterium siraeum DSM 15702	15	234	26.8	332	hypothetical protein EUBSIR_00498	YP_305509.1	Methanosarcina barkeri str. Fusaro	81	37	20.27	277	cell surface protein
TVAG_443310	XP_001313390	637	XP_001580641.1	Trichomonas vaginalis G3	2	2788	83.33	635	cell surface protein	XP_001741794.1	Entamoeba dispar SAW760	330	189	27.1	237	hypothetical protein	ZP_03631085.1	bacterium Ellin514	290	421	29.58	441	cell surface protein	NP_619153.1	Methanosarcina acetivorans C2A	299	233	27.23	228	cell surface protein
TVAG_265070	XP_001302174	476	XP_001294553.1	Trichomonas vaginalis G3	2	2091	83.24	474	surface antigen BspA-like	XP_001740405.1	Entamoeba dispar SAW760	90	396	36.89	237	hypothetical protein	ZP_04834251.1	Prevotella melaninogenica ATCC 25845	21	450	48.88	217	surface antigen BspA	YP_001322799.1	Methanococcus vannielii SB	56	410	35.13	298	cell surface protein
TVAG_052480	XP_001308920	378	XP_001312006.1	Trichomonas vaginalis G3	2	1601	83.02	370	surface antigen BspA-like	XP_001734308.1	Entamoeba dispar SAW760	466	167	25.62	257	hypothetical protein	ZP_04803695.1	Clostridium cellulovorans 743B	400	263	28.73	262	Ig domain protein group 2 domain protein	NP_619153.1	Methanosarcina acetivorans C2A	423	282	28.37	274	cell surface protein
TVAG_412630	XP_001315682	266	XP_001320873.1	Trichomonas vaginalis G3	2	1168	83.02	264	hypothetical protein	XP_653754.1	Entamoeba histolytica HM-1:IMSS	11	97	26.32	113	hypothetical protein	ZP_02862016.1	Anaerofustis stercorihominis DSM 17244	6	135	27.59	174	hypothetical protein ANASTE_01229	NP_619153.1	Methanosarcina acetivorans C2A	38	128	30.63	110	cell surface protein
TVAG_240110	XP_001320873	266	XP_001315682.1	Trichomonas vaginalis G3	2	1168	83.02	264	hypothetical protein	XP_653754.1	Entamoeba histolytica HM-1:IMSS	11	101	26.32	113	hypothetical protein	NP_972265.1	Treponema denticola ATCC 35405	6	67	24.53	134	leucine rich repeat domain-containing protein	NP_619153.1	Methanosarcina acetivorans C2A	18	152	28.88	174	cell surface protein
TVAG_432510	XP_001580641	659	XP_001317386.1	Trichomonas vaginalis G3	2	2846	82.98	657	hypothetical protein	XP_001741679.1	Entamoeba dispar SAW760	321	424	25.81	538	hypothetical protein	ZP_02081532.1	Clostridium leptum DSM 753	278	416	30.17	436	hypothetical protein CLOLEP_03013	NP_619153.1	Methanosarcina acetivorans C2A	285	391	30.24	329	cell surface protein
TVAG_058200	XP_001317386	659	XP_001580641.1	Trichomonas vaginalis G3	2	2846	82.98	657	cell surface protein	XP_001741794.1	Entamoeba dispar SAW760	310	454	26.22	515	hypothetical protein	ZP_02081532.1	Clostridium leptum DSM 753	261	395	28.97	452	hypothetical protein CLOLEP_03013	NP_619153.1	Methanosarcina acetivorans C2A	285	259	28.94	228	cell surface protein
TVAG_256000	XP_001326631	422	XP_001326630.1	Trichomonas vaginalis G3	2	1815	82.94	420	surface antigen BspA-like	XP_647950.1	Entamoeba histolytica HM-1:IMSS	140	210	26.81	249	hypothetical protein	AAC82625.1	Tannerella forsythia	18	261	29.25	294	surface antigen BspA	NP_619153.1	Methanosarcina acetivorans C2A	99	174	24.83	290	cell surface protein
TVAG_255990	XP_001326630	423	XP_001326631.1	Trichomonas vaginalis G3	2	1815	82.94	421	surface antigen Bsp	XP_001736642.1	Entamoeba dispar SAW760	88	100	25	185	hypothetical protein	AAC82625.1	Tannerella forsythia	13	218	28.52	246	surface antigen BspA	NP_619153.1	Methanosarcina acetivorans C2A	95	164	25.18	274	cell surface protein
TVAG_048140	XP_001310243	815	XP_001319612.1	Trichomonas vaginalis G3	2	3530	82.92	813	hypothetical protein	XP_001741794.1	Entamoeba dispar SAW760	342	306	27.41	369	hypothetical protein	ZP_04805416.1	Clostridium cellulovorans 743B	303	643	28.92	726	cell surface protein	NP_619153.1	Methanosarcina acetivorans C2A	292	96	25.4	187	cell surface protein
TVAG_204970	XP_001319612	814	XP_001310243.1	Trichomonas vaginalis G3	2	3530	82.92	812	surface antigen BspA-like	XP_001740405.1	Entamoeba dispar SAW760	277	577	31.35	481	hypothetical protein	ZP_04805416.1	Clostridium cellulovorans 743B	300	630	27.98	725	cell surface protein	NP_619153.1	Methanosarcina acetivorans C2A	293	357	32.26	307	cell surface protein
TVAG_242520	XP_001301673	521	XP_001309884.1	Trichomonas vaginalis G3	2	2254	82.88	519	surface antigen Bsp	XP_001741795.1	Entamoeba dispar SAW760	367	458	33.14	337	hypothetical protein	AAC82625.1	Tannerella forsythia	324	474	33.67	389	surface antigen BspA	NP_619153.1	Methanosarcina acetivorans C2A	343	212	26.58	230	cell surface protein
TVAG_491600	XP_001322526	725	XP_001322549.1	Trichomonas vaginalis G3	2	3070	82.76	719	surface antigen BspA-like	XP_001741794.1	Entamoeba dispar SAW760	285	375	24.33	608	hypothetical protein	ZP_04805416.1	Clostridium cellulovorans 743B	212	451	27.52	582	cell surface protein	NP_619153.1	Methanosarcina acetivorans C2A	230	162	23.45	302	cell surface protein
TVAG_133380	XP_001321503	174	XP_001321498.1	Trichomonas vaginalis G3	2	760	82.66	172	hypothetical protein	XP_001735361.1	Entamoeba dispar SAW760	69	198	30.49	155	hypothetical protein	ZP_01963695.1	Ruminococcus obeum ATCC 29174	106	158	34.55	103	hypothetical protein RUMOBE_01418	NP_619153.1	Methanosarcina acetivorans C2A	128	114	30.28	116	cell surface protein
TVAG_129440	XP_001580822	462	XP_001327832.1	Trichomonas vaginalis G3	2	1955	82.65	460	surface antigen BspA-like	XP_001734308.1	Entamoeba dispar SAW760	467	353	27.38	412	hypothetical protein	ZP_02081532.1	Clostridium leptum DSM 753	403	155	24.77	356	hypothetical protein CLOLEP_03013	YP_305509.1	Methanosarcina barkeri str. Fusaro	500	174	30.61	189	cell surface protein
TVAG_005490	XP_001317928	746	XP_001276979.1	Trichomonas vaginalis G3	2	3176	82.52	737	hypothetical protein	XP_001741794.1	Entamoeba dispar SAW760	197	388	25.15	498	hypothetical protein	ZP_02081532.1	Clostridium leptum DSM 753	260	322	26.47	430	hypothetical protein CLOLEP_03013	NP_619153.1	Methanosarcina acetivorans C2A	234	423	25.95	657	cell surface protein
TVAG_447660	XP_001329030	712	XP_001296128.1	Trichomonas vaginalis G3	2	3009	82.42	710	surface antigen BspA-like	XP_001740405.1	Entamoeba dispar SAW760	192	416	27.19	482	hypothetical protein	ZP_02081532.1	Clostridium leptum DSM 753	177	399	28.98	490	hypothetical protein CLOLEP_03013	NP_619153.1	Methanosarcina acetivorans C2A	229	305	29.37	282	cell surface protein
TVAG_530030	XP_001296128	714	XP_001329030.1	Trichomonas vaginalis G3	2	3009	82.42	710	hypothetical protein	XP_001740405.1	Entamoeba dispar SAW760	142	393	28.62	309	hypothetical protein	ZP_02081532.1	Clostridium leptum DSM 753	154	193	28.72	265	hypothetical protein CLOLEP_03013	NP_619153.1	Methanosarcina acetivorans C2A	170	189	28.64	193	cell surface protein
TVAG_291520	XP_001329423	429	XP_001309171.1	Trichomonas vaginalis G3	2	1849	82.24	427	hypothetical protein	XP_001740405.1	Entamoeba dispar SAW760	35	140	24.35	343	hypothetical protein	ZP_03631085.1	bacterium Ellin514	29	141	32.92	148	cell surface protein	YP_305509.1	Methanosarcina barkeri str. Fusaro	190	111	29.63	128	cell surface protein
TVAG_205270	XP_001309171	429	XP_001329423.1	Trichomonas vaginalis G3	2	1849	82.24	427	hypothetical protein	XP_001741795.1	Entamoeba dispar SAW760	27	118	23.12	340	hypothetical protein	ZP_02081532.1	Clostridium leptum DSM 753	43	91	22.63	208	hypothetical protein CLOLEP_03013	YP_305509.1	Methanosarcina barkeri str. Fusaro	172	126	29.56	152	cell surface protein
TVAG_329780	XP_001300473	485	XP_001306877.1	Trichomonas vaginalis G3	8	1147	82.2	263	surface antigen BspA-like	XP_001741795.1	Entamoeba dispar SAW760	325	158	32.31	128	hypothetical protein	AAC82625.1	Tannerella forsythia	202	274	28.86	335	surface antigen BspA	NP_619153.1	Methanosarcina acetivorans C2A	425	282	30.27	287	cell surface protein
TVAG_133300	XP_001321495	566	XP_001321498.1	Trichomonas vaginalis G3	2	2263	81.45	521	hypothetical protein	XP_001741794.1	Entamoeba dispar SAW760	30	226	23.73	502	hypothetical protein	ZP_02081532.1	Clostridium leptum DSM 753	72	248	25.49	357	hypothetical protein CLOLEP_03013	NP_619153.1	Methanosarcina acetivorans C2A	83	283	26.27	464	cell surface protein
TVAG_133330	XP_001321498	666	XP_001321495.1	Trichomonas vaginalis G3	2	2263	81.45	522	hypothetical protein	XP_001741794.1	Entamoeba dispar SAW760	44	241	23.05	513	hypothetical protein	ZP_02081532.1	Clostridium leptum DSM 753	129	68	21.82	245	hypothetical protein CLOLEP_03013	NP_619153.1	Methanosarcina acetivorans C2A	81	168	24.21	360	cell surface protein
TVAG_437680	XP_001303554	528	XP_001303561.1	Trichomonas vaginalis G3	2	2149	81.42	521	surface antigen BspA-like	XP_001738834.1	Entamoeba dispar SAW760	305	526	32.16	477	hypothetical protein	ZP_02081532.1	Clostridium leptum DSM 753	274	184	30	188	hypothetical protein CLOLEP_03013	YP_305509.1	Methanosarcina barkeri str. Fusaro	259	106	28.57	69	cell surface protein
TVAG_080130	XP_001310683	727	XP_001322537.1	Trichomonas vaginalis G3	2	3078	81.4	725	hypothetical protein	XP_001741794.1	Entamoeba dispar SAW760	234	391	25.22	605	hypothetical protein	ZP_04805416.1	Clostridium cellulovorans 743B	191	321	26.41	425	cell surface protein	NP_619153.1	Methanosarcina acetivorans C2A	227	264	26.6	290	cell surface protein
TVAG_464920	XP_001328327	371	XP_001328361.1	Trichomonas vaginalis G3	2	1576	81.23	369	surface antigen BspA-like	XP_001733869.1	Entamoeba dispar SAW760	384	274	30.04	234	hypothetical protein	ZP_03390704.1	Capnocytophaga sputigena ATCC 33612	158	310	28.57	311	surface antigen BspA	YP_305509.1	Methanosarcina barkeri str. Fusaro	167	259	27.99	278	cell surface protein
TVAG_486150	XP_001321191	264	XP_001580641.1	Trichomonas vaginalis G3	2	1107	80.99	262	cell surface protein	XP_001733494.1	Entamoeba dispar SAW760	420	122	25.47	142	hypothetical protein	YP_754057.1	Syntrophomonas wolfei subsp. wolfei str. Goettingen	244	133	34.13	158	leucine-rich repeat-containing protein	NP_619156.1	Methanosarcina acetivorans C2A	206	99	28.21	115	cell surface protein
TVAG_482820	XP_001305336	218	XP_001305335.1	Trichomonas vaginalis G3	3	348	80.95	82	hypothetical protein	XP_001741567.1	Entamoeba dispar SAW760	22	83	26	49	hypothetical protein	ZP_02211019.1	Clostridium bartlettii DSM 16795	4	105	35.79	94	hypothetical protein CLOBAR_00617	NP_619156.1	Methanosarcina acetivorans C2A	6	128	28.7	110	cell surface protein
TVAG_165680	XP_001328163	633	XP_001328157.1	Trichomonas vaginalis G3	2	2313	80.73	548	surface antigen BspA-like	XP_001741794.1	Entamoeba dispar SAW760	228	271	25.88	398	hypothetical protein	AAC82625.1	Tannerella forsythia	354	381	30.26	381	surface antigen BspA	NP_619153.1	Methanosarcina acetivorans C2A	323	411	26.53	495	cell surface protein
TVAG_394940	XP_001321545	312	XP_001321548.1	Trichomonas vaginalis G3	2	1299	80.71	310	surface antigen BspA-like	XP_001740405.1	Entamoeba dispar SAW760	234	138	24.21	288	hypothetical protein	ZP_03778426.1	Clostridium hylemonae DSM 15053	217	232	28.82	303	hypothetical protein CLOHYLEM_05485	YP_305509.1	Methanosarcina barkeri str. Fusaro	437	58	24.31	208	cell surface protein
TVAG_394970	XP_001321548	814	XP_001321545.1	Trichomonas vaginalis G3	2	1299	80.71	310	hypothetical protein	XP_001741794.1	Entamoeba dispar SAW760	187	418	24.82	661	hypothetical protein	AAC82625.1	Tannerella forsythia	255	312	25.98	394	surface antigen BspA	NP_619153.1	Methanosarcina acetivorans C2A	165	173	28.12	181	cell surface protein
TVAG_264250	XP_001309231	495	XP_001309234.1	Trichomonas vaginalis G3	2	1878	80.39	458	surface antigen BspA-like	XP_001740405.1	Entamoeba dispar SAW760	182	159	30.28	106	hypothetical protein	AAC82625.1	Tannerella forsythia	166	370	31.68	286	surface antigen BspA	NP_619153.1	Methanosarcina acetivorans C2A	238	253	24.35	426	cell surface protein
TVAG_358210	XP_001318754	958	XP_001308641.1	Trichomonas vaginalis G3	2	4025	80.23	955	surface antigen BspA-like	XP_001741794.1	Entamoeba dispar SAW760	68	103	24	182	hypothetical protein	ZP_02861219.1	Anaerofustis stercorihominis DSM 17244	120	413	26.06	657	hypothetical protein ANASTE_00419	NP_619153.1	Methanosarcina acetivorans C2A	84	385	27.74	463	cell surface protein
TVAG_256520	XP_001308641	974	XP_001318754.1	Trichomonas vaginalis G3	2	4025	80.23	955	hypothetical protein	XP_001741794.1	Entamoeba dispar SAW760	73	556	27.44	674	hypothetical protein	ZP_02861219.1	Anaerofustis stercorihominis DSM 17244	95	435	24.73	690	hypothetical protein ANASTE_00419	NP_619153.1	Methanosarcina acetivorans C2A	78	337	26.61	515	cell surface protein
TVAG_208740	XP_001327818	828	XP_001318168.1	Trichomonas vaginalis G3	2	2065	80.21	484	surface antigen BspA-like	XP_001741794.1	Entamoeba dispar SAW760	21	608	25.33	663	hypothetical protein	AAC82625.1	Tannerella forsythia	39	540	27.5	670	surface antigen BspA	NP_619153.1	Methanosarcina acetivorans C2A	15	640	27.39	678	cell surface protein
TVAG_087230	XP_001318168	486	XP_001327818.1	Trichomonas vaginalis G3	2	2065	80.21	484	surface antigen BspA-like	XP_001738834.1	Entamoeba dispar SAW760	54	423	29.75	349	hypothetical protein	ZP_02081532.1	Clostridium leptum DSM 753	31	321	26.47	429	hypothetical protein CLOLEP_03013	NP_619153.1	Methanosarcina acetivorans C2A	14	437	30.02	443	cell surface protein
TVAG_406580	XP_001314904	816	XP_001303561.1	Trichomonas vaginalis G3	2	3396	80.07	812	surface antigen BspA-like	XP_001741794.1	Entamoeba dispar SAW760	269	443	26.07	615	hypothetical protein	ZP_04805416.1	Clostridium cellulovorans 743B	406	660	29.02	723	cell surface protein	NP_619153.1	Methanosarcina acetivorans C2A	301	377	28.57	412	cell surface protein
TVAG_133230	XP_001321488	205	XP_001321504.1	Trichomonas vaginalis G3	2	888	79.9	203	surface antigen BspA-like	XP_001734836.1	Entamoeba dispar SAW760	26	130	29.29	136	hypothetical protein	ZP_02868475.1	Clostridium spiroforme DSM 1552	35	135	27.45	140	hypothetical protein CLOSPI_02317	NP_619153.1	Methanosarcina acetivorans C2A	571	168	32.92	149	cell surface protein
TVAG_058680	XP_001307708	727	XP_001330077.1	Trichomonas vaginalis G3	2	2279	79.78	548	surface antigen BspA-like	XP_001741794.1	Entamoeba dispar SAW760	288	443	25.88	568	hypothetical protein	ZP_02081532.1	Clostridium leptum DSM 753	363	575	30.48	528	hypothetical protein CLOLEP_03013	NP_619153.1	Methanosarcina acetivorans C2A	315	513	30.3	515	cell surface protein
TVAG_264280	XP_001309234	717	XP_001308904.1	Trichomonas vaginalis G3	2	2558	79.71	610	surface antigen BspA-like	XP_001741794.1	Entamoeba dispar SAW760	135	321	29.29	365	hypothetical protein	AAC82625.1	Tannerella forsythia	195	102	36.08	96	surface antigen BspA	YP_305509.1	Methanosarcina barkeri str. Fusaro	186	509	30.22	502	cell surface protein
TVAG_016810	XP_001317132	790	XP_001325465.1	Trichomonas vaginalis G3	2	3185	79.51	773	hypothetical protein	XP_001741794.1	Entamoeba dispar SAW760	332	346	25.6	457	hypothetical protein	ZP_04805416.1	Clostridium cellulovorans 743B	254	438	28.99	525	cell surface protein	YP_305509.1	Methanosarcina barkeri str. Fusaro	311	378	30.53	350	cell surface protein
TVAG_214140	XP_001580175	232	XP_001320680.1	Trichomonas vaginalis G3	2	937	78.79	230	surface antigen BspA-like	XP_002208588.1	Branchiostoma floridae	53	99	25.17	122	hypothetical protein BRAFLDRAFT_71127	ZP_02026466.1	Eubacterium ventriosum ATCC 27560	72	97	37.5	54	hypothetical protein EUBVEN_01726			-1	0	0	0
TVAG_241780	XP_001307423	326	XP_001303564.1	Trichomonas vaginalis G3	2	1119	78.52	269	surface antigen BspA-like	XP_001741567.1	Entamoeba dispar SAW760	248	192	24.39	249	hypothetical protein	AAC82625.1	Tannerella forsythia	165	378	31.38	312	surface antigen BspA	NP_619153.1	Methanosarcina acetivorans C2A	224	272	27.43	272	cell surface protein
TVAG_193160	XP_001581326	717	XP_001302598.1	Trichomonas vaginalis G3	2	2503	78.25	606	surface antigen BspA-like	XP_001740405.1	Entamoeba dispar SAW760	130	512	29.96	483	hypothetical protein	AAC82625.1	Tannerella forsythia	186	497	31.73	504	surface antigen BspA	NP_619153.1	Methanosarcina acetivorans C2A	267	410	28.25	461	cell surface protein
TVAG_171480	XP_001302598	616	XP_001581326.1	Trichomonas vaginalis G3	2	2503	78.25	605	surface antigen BspA-like	XP_001740405.1	Entamoeba dispar SAW760	142	466	30.38	453	hypothetical protein	AAC82625.1	Tannerella forsythia	170	350	27.57	539	surface antigen BspA	NP_619153.1	Methanosarcina acetivorans C2A	331	426	29.74	435	cell surface protein
TVAG_088570	XP_001322365	613	XP_001579825.1	Trichomonas vaginalis G3	2	2556	78.18	611	surface antigen BspA-like	XP_001741795.1	Entamoeba dispar SAW760	91	432	28.76	455	hypothetical protein	AAC82625.1	Tannerella forsythia	57	367	30.77	382	surface antigen BspA	YP_305509.1	Methanosarcina barkeri str. Fusaro	65	312	26.6	477	cell surface protein
TVAG_294910	XP_001579825	615	XP_001322365.1	Trichomonas vaginalis G3	2	2556	78.18	613	surface antigen Bsp	XP_001740405.1	Entamoeba dispar SAW760	93	522	29.71	524	hypothetical protein	AAC82625.1	Tannerella forsythia	54	110	28.41	85	surface antigen BspA	NP_619153.1	Methanosarcina acetivorans C2A	63	273	28.69	327	cell surface protein
TVAG_116830	XP_001310095	720	XP_001322526.1	Trichomonas vaginalis G3	2	2866	78.01	717	hypothetical protein	XP_001738834.1	Entamoeba dispar SAW760	259	345	27.59	535	hypothetical protein	ZP_04805416.1	Clostridium cellulovorans 743B	174	536	28.77	579	cell surface protein	NP_619153.1	Methanosarcina acetivorans C2A	215	179	25.41	303	cell surface protein
TVAG_598680	XP_001291104	433	XP_001286695.1	Trichomonas vaginalis G3	2	1331	77.11	379	surface antigen BspA-like	XP_001734308.1	Entamoeba dispar SAW760	26	181	44.05	83	hypothetical protein	ZP_02868475.1	Clostridium spiroforme DSM 1552	34	217	30.28	141	hypothetical protein CLOSPI_02317	YP_305509.1	Methanosarcina barkeri str. Fusaro	6	228	37.59	127	cell surface protein
TVAG_133410	XP_001321506	562	XP_001321494.1	Trichomonas vaginalis G3	2	1225	76.85	297	surface antigen BspA-like	XP_001740405.1	Entamoeba dispar SAW760	29	140	29.41	117	hypothetical protein	ZP_02081532.1	Clostridium leptum DSM 753	22	249	24.4	348	hypothetical protein CLOLEP_03013	NP_619153.1	Methanosarcina acetivorans C2A	128	196	23.62	320	cell surface protein
TVAG_421240	XP_001315460	596	XP_001321963.1	Trichomonas vaginalis G3	2	2119	76.63	507	surface antigen Bsp	XP_001741795.1	Entamoeba dispar SAW760	58	402	32.21	283	hypothetical protein	ZP_03679845.1	Bacteroides cellulosilyticus DSM 14838	21	288	27.4	263	hypothetical protein BACCELL_04211	YP_305509.1	Methanosarcina barkeri str. Fusaro	108	273	29.19	280	cell surface protein
TVAG_488960	XP_001307287	427	XP_001311308.1	Trichomonas vaginalis G3	2	1726	76.53	425	surface antigen BspA-like	XP_001740405.1	Entamoeba dispar SAW760	197	192	27.16	225	hypothetical protein	AAC82625.1	Tannerella forsythia	257	335	29.34	360	surface antigen BspA	YP_305509.1	Methanosarcina barkeri str. Fusaro	229	144	23.94	396	cell surface protein
TVAG_225790	XP_001578939	350	XP_001327783.1	Trichomonas vaginalis G3	2	879	76.52	246	surface antigen BspA-like	XP_001735764.1	Entamoeba dispar SAW760	52	525	60.77	180	hypothetical protein	AAC82625.1	Tannerella forsythia	26	552	52.16	209	surface antigen BspA	NP_619153.1	Methanosarcina acetivorans C2A	147	383	52.29	152	cell surface protein
TVAG_036050	XP_001583566	424	XP_001583564.1	Trichomonas vaginalis G3	2	1673	76.36	422	cell surface protein	XP_001741795.1	Entamoeba dispar SAW760	38	339	29.83	234	hypothetical protein	AAC82625.1	Tannerella forsythia	86	524	35.37	325	surface antigen BspA	NP_619153.1	Methanosarcina acetivorans C2A	182	404	29.94	311	cell surface protein
TVAG_036030	XP_001583564	424	XP_001583566.1	Trichomonas vaginalis G3	2	1673	76.36	422	surface antigen BspA-like	XP_001741795.1	Entamoeba dispar SAW760	55	133	32.93	81	hypothetical protein	AAC82625.1	Tannerella forsythia	67	462	34.91	335	surface antigen BspA	NP_619153.1	Methanosarcina acetivorans C2A	210	416	30.99	310	cell surface protein
TVAG_221860	XP_001325056	334	XP_001317386.1	Trichomonas vaginalis G3	2	1238	76.34	309	hypothetical protein	XP_001734308.1	Entamoeba dispar SAW760	290	247	27.87	300	hypothetical protein	AAC82625.1	Tannerella forsythia	257	251	32.13	235	surface antigen BspA	NP_619153.1	Methanosarcina acetivorans C2A	202	172	29.84	188	cell surface protein
TVAG_076530	XP_001583892	521	XP_001583035.1	Trichomonas vaginalis G3	2	1069	76.21	268	hypothetical protein	XP_001740405.1	Entamoeba dispar SAW760	84	407	33.23	330	hypothetical protein	AAC82625.1	Tannerella forsythia	51	322	35.18	198	surface antigen BspA	YP_305509.1	Methanosarcina barkeri str. Fusaro	90	286	36.08	157	cell surface protein
TVAG_456840	XP_001583035	305	XP_001583892.1	Trichomonas vaginalis G3	2	1069	76.21	265	surface antigen BspA-like	XP_001740405.1	Entamoeba dispar SAW760	149	231	28.77	194	hypothetical protein	ZP_02861219.1	Anaerofustis stercorihominis DSM 17244	198	113	21.92	205	hypothetical protein ANASTE_00419	NP_619149.1	Methanosarcina acetivorans C2A	559	77	32.08	47	cell surface protein
TVAG_048640	XP_001307916	816	XP_001306181.1	Trichomonas vaginalis G3	2	2592	76.16	645	surface antigen BspA-like	XP_001741794.1	Entamoeba dispar SAW760	180	382	25.08	481	hypothetical protein	ZP_04805416.1	Clostridium cellulovorans 743B	229	565	29.96	504	cell surface protein	NP_619153.1	Methanosarcina acetivorans C2A	286	504	28.57	559	cell surface protein
TVAG_446710	XP_001323192	846	XP_001308641.1	Trichomonas vaginalis G3	2	3269	76.06	822	surface antigen BspA-like	XP_001741679.1	Entamoeba dispar SAW760	85	438	25.53	696	hypothetical protein	ZP_03631085.1	bacterium Ellin514	102	310	25.83	492	cell surface protein	NP_619153.1	Methanosarcina acetivorans C2A	69	264	27.33	299	cell surface protein
TVAG_069840	XP_001316557	766	XP_001328723.1	Trichomonas vaginalis G3	2	3007	76.02	751	surface antigen BspA-like	XP_001741794.1	Entamoeba dispar SAW760	213	108	26.52	148	hypothetical protein	AAC82625.1	Tannerella forsythia	179	391	27.52	490	surface antigen BspA	NP_619153.1	Methanosarcina acetivorans C2A	249	425	30.48	429	cell surface protein
TVAG_121300	XP_001302316	736	XP_001322549.1	Trichomonas vaginalis G3	2	2829	75.91	734	surface antigen BspA-like	XP_001741794.1	Entamoeba dispar SAW760	265	404	26.71	663	hypothetical protein	AAC82625.1	Tannerella forsythia	242	243	25.82	288	surface antigen BspA	NP_619153.1	Methanosarcina acetivorans C2A	187	330	25.29	660	cell surface protein
TVAG_212600	XP_001325301	814	XP_001319612.1	Trichomonas vaginalis G3	2	3117	75.8	812	hypothetical protein	XP_001740405.1	Entamoeba dispar SAW760	332	407	31.96	378	hypothetical protein	ZP_04805416.1	Clostridium cellulovorans 743B	304	638	29.39	720	cell surface protein	NP_619153.1	Methanosarcina acetivorans C2A	259	627	28.34	734	cell surface protein
TVAG_297140	XP_001329258	378	XP_001312375.1	Trichomonas vaginalis G3	2	1388	75.8	342	surface antigen BspA-like	XP_001737239.1	Entamoeba dispar SAW760	254	290	29.38	279	hypothetical protein	AAC82625.1	Tannerella forsythia	163	278	35.06	248	surface antigen BspA	NP_619153.1	Methanosarcina acetivorans C2A	140	104	28.95	90	cell surface protein
TVAG_348100	XP_001328723	828	XP_001316557.1	Trichomonas vaginalis G3	2	2983	75.65	801	surface antigen BspA-like	XP_001741794.1	Entamoeba dispar SAW760	201	130	27.32	148	hypothetical protein	ZP_04805416.1	Clostridium cellulovorans 743B	275	545	27.82	720	cell surface protein	YP_305509.1	Methanosarcina barkeri str. Fusaro	283	262	26.81	374	cell surface protein
TVAG_264100	XP_001309216	725	XP_001322537.1	Trichomonas vaginalis G3	2	2710	75.39	701	hypothetical protein	XP_001740405.1	Entamoeba dispar SAW760	197	519	26.92	664	hypothetical protein	AAC82625.1	Tannerella forsythia	232	171	26.09	248	surface antigen BspA	NP_619153.1	Methanosarcina acetivorans C2A	209	278	25.08	557	cell surface protein
TVAG_052880	XP_001312375	411	XP_001330691.1	Trichomonas vaginalis G3	2	1568	75.38	397	surface antigen BspA-like	XP_001741794.1	Entamoeba dispar SAW760	280	264	24.86	362	hypothetical protein	AAC82625.1	Tannerella forsythia	209	394	30.73	353	surface antigen BspA	NP_619153.1	Methanosarcina acetivorans C2A	216	311	29.88	324	cell surface protein
TVAG_442560	XP_001302029	491	XP_001314765.1	Trichomonas vaginalis G3	2	1792	75	463	surface antigen BspA-like	XP_001733882.1	Entamoeba dispar SAW760	295	254	26.94	342	hypothetical protein	ZP_02081532.1	Clostridium leptum DSM 753	307	203	31.48	206	hypothetical protein CLOLEP_03013	NP_619153.1	Methanosarcina acetivorans C2A	328	195	26.76	335	cell surface protein
TVAG_396850	XP_001327178	266	XP_001327198.1	Trichomonas vaginalis G3	2	1061	75	263	leucine Rich Repeat domain protein	XP_001734308.1	Entamoeba dispar SAW760	217	181	27.27	185	hypothetical protein	ZP_04834251.1	Prevotella melaninogenica ATCC 25845	130	169	29.94	155	surface antigen BspA	NP_619153.1	Methanosarcina acetivorans C2A	370	176	25.51	195	cell surface protein
TVAG_475940	XP_001583652	645	XP_001316263.1	Trichomonas vaginalis G3	2	2416	74.88	609	surface antigen BspA-like	XP_001740405.1	Entamoeba dispar SAW760	316	451	27.12	471	hypothetical protein	ZP_02081532.1	Clostridium leptum DSM 753	243	439	29.24	518	hypothetical protein CLOLEP_03013	NP_619153.1	Methanosarcina acetivorans C2A	249	244	26.06	319	cell surface protein
TVAG_413900	XP_001321963	556	XP_001315461.1	Trichomonas vaginalis G3	2	2153	74.39	551	surface antigen BspA-like	XP_001741795.1	Entamoeba dispar SAW760	31	170	26.67	181	hypothetical protein	ZP_03679845.1	Bacteroides cellulosilyticus DSM 14838	21	242	27.87	239	hypothetical protein BACCELL_04211	NP_619156.1	Methanosarcina acetivorans C2A	173	259	40	158	cell surface protein
TVAG_039300	XP_001324305	573	XP_001300473.1	Trichomonas vaginalis G3	6	1883	74.38	483	surface antigen BspA-like	XP_001738834.1	Entamoeba dispar SAW760	248	276	28.48	290	hypothetical protein	ZP_02081532.1	Clostridium leptum DSM 753	202	310	28.06	330	hypothetical protein CLOLEP_03013	YP_305509.1	Methanosarcina barkeri str. Fusaro	245	264	27.01	490	cell surface protein
TVAG_306520	XP_001579116	485	XP_001320904.1	Trichomonas vaginalis G3	2	1871	74.17	483	surface antigen BspA-like	XP_001738834.1	Entamoeba dispar SAW760	264	193	29.61	195	hypothetical protein	AAC82625.1	Tannerella forsythia	219	373	32.99	380	surface antigen BspA	NP_619153.1	Methanosarcina acetivorans C2A	153	294	30.11	275	cell surface protein
TVAG_583360	XP_001294553	544	XP_001302174.1	Trichomonas vaginalis G3	2	1795	74.08	542	surface antigen BspA-like	XP_001740405.1	Entamoeba dispar SAW760	56	442	34.82	305	hypothetical protein	AAC82625.1	Tannerella forsythia	12	403	39.47	223	surface antigen BspA	YP_305509.1	Methanosarcina barkeri str. Fusaro	24	282	34.45	283	cell surface protein
TVAG_020140	XP_001317491	198	XP_001322526.1	Trichomonas vaginalis G3	2	761	74	196	hypothetical protein	XP_001741894.1	Entamoeba dispar SAW760	137	186	31.5	123	hypothetical protein	ZP_03778426.1	Clostridium hylemonae DSM 15053	94	103	23.97	128	hypothetical protein CLOHYLEM_05485	NP_619153.1	Methanosarcina acetivorans C2A	106	91	29.41	97	cell surface protein
TVAG_250970	XP_001307861	795	XP_001307859.1	Trichomonas vaginalis G3	2	2954	73.81	792	hypothetical protein	XP_001741794.1	Entamoeba dispar SAW760	302	336	26.42	489	hypothetical protein	ZP_03631085.1	bacterium Ellin514	397	460	27.13	619	cell surface protein	NP_619153.1	Methanosarcina acetivorans C2A	291	559	26.98	730	cell surface protein
TVAG_250950	XP_001307859	798	XP_001307861.1	Trichomonas vaginalis G3	2	2954	73.81	795	surface antigen BspA-like	XP_001741794.1	Entamoeba dispar SAW760	287	115	26.98	183	hypothetical protein	ZP_03631085.1	bacterium Ellin514	391	202	24.48	452	cell surface protein	NP_619153.1	Methanosarcina acetivorans C2A	395	330	23.53	476	cell surface protein
TVAG_052460	XP_001308918	212	XP_001312006.1	Trichomonas vaginalis G3	2	804	73.46	210	surface antigen BspA-like	XP_001741176.1	Entamoeba dispar SAW760	636	223	29.13	192	hypothetical protein	YP_754057.1	Syntrophomonas wolfei subsp. wolfei str. Goettingen	165	198	45.87	106	leucine-rich repeat-containing protein	NP_619156.1	Methanosarcina acetivorans C2A	198	168	40.66	88	cell surface protein
TVAG_272400	XP_001309842	730	XP_001309839.1	Trichomonas vaginalis G3	2	2866	73.21	728	surface antigen BspA-like	XP_001741795.1	Entamoeba dispar SAW760	137	235	28.33	299	hypothetical protein	AAC82625.1	Tannerella forsythia	172	434	27.4	531	surface antigen BspA	NP_619153.1	Methanosarcina acetivorans C2A	190	396	25.23	572	cell surface protein
TVAG_272370	XP_001309839	746	XP_001309842.1	Trichomonas vaginalis G3	2	2866	73.21	738	surface antigen BspA-like	XP_001741795.1	Entamoeba dispar SAW760	182	204	27.05	291	hypothetical protein	AAC82625.1	Tannerella forsythia	235	430	26.48	544	surface antigen BspA	NP_619153.1	Methanosarcina acetivorans C2A	220	486	25.88	576	cell surface protein
TVAG_283550	XP_001582172	690	XP_001579825.1	Trichomonas vaginalis G3	2	2364	73.17	612	surface antigen BspA-like	XP_001740405.1	Entamoeba dispar SAW760	71	186	25.44	238	hypothetical protein	ZP_02861219.1	Anaerofustis stercorihominis DSM 17244	57	220	22.9	454	hypothetical protein ANASTE_00419	YP_305509.1	Methanosarcina barkeri str. Fusaro	50	288	26.51	442	cell surface protein
TVAG_376320	XP_001303506	257	XP_001312324.1	Trichomonas vaginalis G3	2	476	73.11	118	hypothetical protein	XP_001740405.1	Entamoeba dispar SAW760	22	208	33.11	132	hypothetical protein	ZP_02081532.1	Clostridium leptum DSM 753	84	173	31.58	201	hypothetical protein CLOLEP_03013	NP_619156.1	Methanosarcina acetivorans C2A	65	147	27.85	157	cell surface protein
TVAG_043020	XP_001312324	120	XP_001303506.1	Trichomonas vaginalis G3	2	476	73.11	118	leucine-rich repeat protein	XP_001736002.1	Entamoeba dispar SAW760	21	127	45.9	60	hypothetical protein	ZP_03757613.1	Clostridium asparagiforme DSM 15981	38	82	28.07	56	hypothetical protein CLOSTASPAR_01619	YP_305509.1	Methanosarcina barkeri str. Fusaro	146	80	39.02	40	cell surface protein
TVAG_449720	XP_001313165	802	XP_001304295.1	Trichomonas vaginalis G3	2	2911	73.05	776	surface antigen BspA-like	XP_001741794.1	Entamoeba dispar SAW760	214	307	24.38	488	hypothetical protein	ZP_03631085.1	bacterium Ellin514	373	110	31.53	104	cell surface protein	NP_619153.1	Methanosarcina acetivorans C2A	271	486	27.24	735	cell surface protein
TVAG_311160	XP_001304295	782	XP_001313165.1	Trichomonas vaginalis G3	2	2911	73.05	776	surface antigen BspA-like	XP_001741794.1	Entamoeba dispar SAW760	315	317	27.07	489	hypothetical protein	NP_972265.1	Treponema denticola ATCC 35405	404	384	25	677	leucine rich repeat domain-containing protein	NP_619153.1	Methanosarcina acetivorans C2A	326	331	27.85	450	cell surface protein
TVAG_058640	XP_001307704	516	XP_001288325.1	Trichomonas vaginalis G3	2	965	73.02	254	surface antigen BspA-like	XP_001914389.1	Entamoeba histolytica HM-1:IMSS	81	421	37.17	294	hypothetical protein	ZP_02423777.1	Eubacterium siraeum DSM 15702	69	309	41.83	152	hypothetical protein EUBSIR_02655	NP_619153.1	Methanosarcina acetivorans C2A	104	480	32.36	375	cell surface protein
TVAG_158670	XP_001323863	424	XP_001302593.1	Trichomonas vaginalis G3	2	1683	72.81	422	surface antigen BspA-like	XP_001741794.1	Entamoeba dispar SAW760	44	121	23.5	315	hypothetical protein	YP_001295104.1	Flavobacterium psychrophilum JIP02/86	63	264	30.25	342	cell surface leucine-rich repeat-containing protein	YP_305509.1	Methanosarcina barkeri str. Fusaro	65	191	29.45	280	cell surface protein
TVAG_319440	XP_001330718	380	XP_001322537.1	Trichomonas vaginalis G3	2	1355	72.65	371	hypothetical protein	XP_001735764.1	Entamoeba dispar SAW760	355	125	33.33	99	hypothetical protein	AAC82625.1	Tannerella forsythia	194	187	34.59	165	surface antigen BspA	NP_619153.1	Methanosarcina acetivorans C2A	259	174	27.49	194	cell surface protein
TVAG_191490	XP_001317275	442	XP_001317274.1	Trichomonas vaginalis G3	2	1682	72.56	438	surface antigen BspA-like	XP_657553.1	Entamoeba histolytica HM-1:IMSS	117	128	24.07	138	hypothetical protein	ZP_04807293.1	Clostridium cellulovorans 743B	23	210	34.78	137	Ig domain protein group 2 domain protein	NP_619156.1	Methanosarcina acetivorans C2A	34	220	38.3	140	cell surface protein
TVAG_050290	XP_001319437	355	XP_001319438.1	Trichomonas vaginalis G3	2	1337	72.37	353	surface antigen BspA-like	XP_001741795.1	Entamoeba dispar SAW760	105	485	39.64	277	hypothetical protein	YP_001295104.1	Flavobacterium psychrophilum JIP02/86	51	441	40.17	233	cell surface leucine-rich repeat-containing protein	NP_619153.1	Methanosarcina acetivorans C2A	176	415	35.32	234	cell surface protein
TVAG_158640	XP_001323860	566	XP_001302594.1	Trichomonas vaginalis G3	2	2175	72.21	564	surface antigen BspA-like	XP_001741795.1	Entamoeba dispar SAW760	28	383	26.67	555	hypothetical protein	AAC82625.1	Tannerella forsythia	21	144	28.57	133	surface antigen BspA	NP_619153.1	Methanosarcina acetivorans C2A	79	187	24.3	560	cell surface protein
TVAG_194340	XP_001316692	410	XP_001316680.1	Trichomonas vaginalis G3	2	1403	71.92	380	surface antigen BspA-like	XP_001734308.1	Entamoeba dispar SAW760	358	329	30.37	276	hypothetical protein	ZP_04803695.1	Clostridium cellulovorans 743B	310	82	29.17	95	Ig domain protein group 2 domain protein	NP_619153.1	Methanosarcina acetivorans C2A	232	275	25.6	341	cell surface protein
TVAG_088560	XP_001322364	345	XP_001579824.1	Trichomonas vaginalis G3	2	1323	71.8	343	surface antigen BspA-like	XP_001740492.1	Entamoeba dispar SAW760	74	138	23.38	289	hypothetical protein	ZP_03631085.1	bacterium Ellin514	37	143	28.24	169	cell surface protein	NP_619156.1	Methanosarcina acetivorans C2A	30	239	26.87	326	cell surface protein
TVAG_133280	XP_001321493	583	XP_001321489.1	Trichomonas vaginalis G3	2	2148	71.71	581	surface antigen BspA-like	XP_001740560.1	Entamoeba dispar SAW760	28	83	23.36	267	hypothetical protein	ZP_02073995.1	Clostridium sp. L2-50	38	218	26.27	218	hypothetical protein CLOL250_00753	NP_619153.1	Methanosarcina acetivorans C2A	40	157	27.16	209	cell surface protein
TVAG_133240	XP_001321489	601	XP_001321493.1	Trichomonas vaginalis G3	2	2148	71.71	599	surface antigen BspA-like	XP_001734308.1	Entamoeba dispar SAW760	35	190	25	303	hypothetical protein	ZP_03778426.1	Clostridium hylemonae DSM 15053	42	182	25.64	267	hypothetical protein CLOHYLEM_05485	YP_305509.1	Methanosarcina barkeri str. Fusaro	64	106	27.4	139	cell surface protein
TVAG_118410	XP_001322412	349	XP_001322413.1	Trichomonas vaginalis G3	2	1230	71.55	324	surface antigen BspA-like	XP_001740405.1	Entamoeba dispar SAW760	40	311	25.27	272	hypothetical protein	AAC82625.1	Tannerella forsythia	33	363	29.53	290	surface antigen BspA	NP_619156.1	Methanosarcina acetivorans C2A	75	337	41.21	164	cell surface protein
TVAG_118420	XP_001322413	448	XP_001322412.1	Trichomonas vaginalis G3	2	1230	71.55	347	surface antigen BspA-like	XP_001740405.1	Entamoeba dispar SAW760	44	474	26.58	440	hypothetical protein	AAC82625.1	Tannerella forsythia	37	326	26.58	431	surface antigen BspA	NP_619153.1	Methanosarcina acetivorans C2A	64	429	26.87	414	cell surface protein
TVAG_421250	XP_001315461	669	XP_001321963.1	Trichomonas vaginalis G3	2	2064	71.25	573	surface antigen Bsp	XP_001741794.1	Entamoeba dispar SAW760	41	340	28.45	340	hypothetical protein	ZP_03679845.1	Bacteroides cellulosilyticus DSM 14838	17	475	31.33	326	hypothetical protein BACCELL_04211	YP_305509.1	Methanosarcina barkeri str. Fusaro	105	89	32.39	69	cell surface protein
TVAG_010650	XP_001329976	481	XP_001310694.1	Trichomonas vaginalis G3	2	1657	71.07	476	surface antigen BspA-like	XP_001735764.1	Entamoeba dispar SAW760	216	297	39.18	187	hypothetical protein	AAC82625.1	Tannerella forsythia	193	344	33.33	309	surface antigen BspA	YP_001322799.1	Methanococcus vannielii SB	301	287	35.45	188	cell surface protein
TVAG_510990	XP_001288325	305	XP_001307704.1	Trichomonas vaginalis G3	2	900	70.82	280	surface antigen BspA-like	XP_001734308.1	Entamoeba dispar SAW760	119	174	48.28	86	hypothetical protein	ZP_04834251.1	Prevotella melaninogenica ATCC 25845	49	368	43.68	173	surface antigen BspA	NP_619153.1	Methanosarcina acetivorans C2A	149	259	39.87	147	cell surface protein
TVAG_242200	XP_001297552	563	XP_001305581.1	Trichomonas vaginalis G3	2	2012	70.64	561	surface antigen Bsp	XP_001741795.1	Entamoeba dispar SAW760	48	248	29.65	195	hypothetical protein	ZP_03390704.1	Capnocytophaga sputigena ATCC 33612	9	490	38.3	278	surface antigen BspA	NP_619153.1	Methanosarcina acetivorans C2A	91	372	29.97	310	cell surface protein
TVAG_349980	XP_001305581	562	XP_001297552.1	Trichomonas vaginalis G3	2	2012	70.64	560	surface antigen BspA-like	XP_001913792.1	Entamoeba histolytica HM-1:IMSS	109	284	27.27	279	hypothetical protein	ZP_02423777.1	Eubacterium siraeum DSM 15702	17	217	35.37	153	hypothetical protein EUBSIR_02655	NP_619153.1	Methanosarcina acetivorans C2A	55	360	32.76	282	cell surface protein
TVAG_039840	XP_001317155	376	XP_001580874.1	Trichomonas vaginalis G3	2	1009	70.47	297	surface antigen BspA-like	XP_001734308.1	Entamoeba dispar SAW760	58	152	32	119	hypothetical protein	ZP_02081532.1	Clostridium leptum DSM 753	33	235	30.48	253	hypothetical protein CLOLEP_03013	NP_619153.1	Methanosarcina acetivorans C2A	117	263	32.33	231	cell surface protein
TVAG_086270	XP_001310018	812	XP_001583967.1	Trichomonas vaginalis G3	2	1340	70.36	386	surface antigen BspA-like	XP_001741795.1	Entamoeba dispar SAW760	39	1077	42	547	hypothetical protein	ZP_02081532.1	Clostridium leptum DSM 753	25	1020	41.85	586	hypothetical protein CLOLEP_03013	YP_305509.1	Methanosarcina barkeri str. Fusaro	47	722	40.13	378	cell surface protein
TVAG_004830	XP_001328675	234	XP_001580185.1	Trichomonas vaginalis G3	2	774	70.09	213	surface antigen BspA-like	XP_001735361.1	Entamoeba dispar SAW760	61	374	36.1	204	hypothetical protein	AAC82625.1	Tannerella forsythia	79	247	32.43	184	surface antigen BspA	NP_619149.1	Methanosarcina acetivorans C2A	468	91	25	75	cell surface protein
TVAG_495790	XP_001327783	562	XP_001313891.1	Trichomonas vaginalis G3	2	1299	69.62	394	surface antigen BspA-like	XP_001735764.1	Entamoeba dispar SAW760	41	946	53.7	364	hypothetical protein	ZP_02423818.1	Eubacterium siraeum DSM 15702	20	869	56.82	307	hypothetical protein EUBSIR_02697	YP_305509.1	Methanosarcina barkeri str. Fusaro	57	900	47.28	382	cell surface protein
TVAG_075780	XP_001583817	801	XP_001327832.1	Trichomonas vaginalis G3	2	2882	69.38	799	surface antigen BspA-like	XP_001741794.1	Entamoeba dispar SAW760	333	356	26.86	541	hypothetical protein	ZP_03631085.1	bacterium Ellin514	369	413	27.84	737	cell surface protein	NP_619153.1	Methanosarcina acetivorans C2A	247	555	29.35	747	cell surface protein
TVAG_354050	XP_001308723	373	XP_001583462.1	Trichomonas vaginalis G3	2	1254	69.23	337	hypothetical protein	XP_001733318.1	Entamoeba dispar SAW760	105	155	26.55	283	hypothetical protein	AAC82625.1	Tannerella forsythia	51	142	26.22	260	surface antigen BspA	NP_619153.1	Methanosarcina acetivorans C2A	229	114	21.12	292	cell surface protein
TVAG_034990	XP_001583462	340	XP_001308723.1	Trichomonas vaginalis G3	2	1254	69.23	337	hypothetical protein	XP_001738029.1	Entamoeba dispar SAW760	152	155	28.4	166	hypothetical protein	ZP_02423818.1	Eubacterium siraeum DSM 15702	22	163	25.84	250	hypothetical protein EUBSIR_02697	YP_305509.1	Methanosarcina barkeri str. Fusaro	61	91	20.35	198	cell surface protein
TVAG_158720	XP_001323868	725	XP_001302594.1	Trichomonas vaginalis G3	2	2664	69.18	721	surface antigen BspA-like	XP_001734308.1	Entamoeba dispar SAW760	49	434	30.04	441	hypothetical protein	ZP_03631085.1	bacterium Ellin514	28	191	31.55	160	cell surface protein	YP_305509.1	Methanosarcina barkeri str. Fusaro	84	185	26.16	269	cell surface protein
TVAG_171440	XP_001302594	897	XP_001323868.1	Trichomonas vaginalis G3	2	2664	69.18	727	surface antigen BspA-like	XP_001741795.1	Entamoeba dispar SAW760	53	334	25.13	564	hypothetical protein	ZP_02081532.1	Clostridium leptum DSM 753	46	375	26.16	612	hypothetical protein CLOLEP_03013	YP_305509.1	Methanosarcina barkeri str. Fusaro	42	356	24.67	634	cell surface protein
TVAG_003090	XP_001314401	371	XP_001326204.1	Trichomonas vaginalis G3	2	1156	68.79	310	surface antigen BspA-like	XP_001734308.1	Entamoeba dispar SAW760	40	267	28.77	244	hypothetical protein	ZP_02081532.1	Clostridium leptum DSM 753	17	354	30.52	266	hypothetical protein CLOLEP_03013	NP_619153.1	Methanosarcina acetivorans C2A	197	356	31.87	228	cell surface protein
TVAG_333540	XP_001311620	783	XP_001315236.1	Trichomonas vaginalis G3	2	2097	68.72	584	surface antigen BspA-like	XP_001741794.1	Entamoeba dispar SAW760	67	100	28.57	81	hypothetical protein	ZP_04803695.1	Clostridium cellulovorans 743B	118	250	25.89	320	Ig domain protein group 2 domain protein	NP_619153.1	Methanosarcina acetivorans C2A	132	512	25.53	736	cell surface protein
TVAG_408460	XP_001312366	704	XP_001308117.1	Trichomonas vaginalis G3	2	2437	68.51	691	surface antigen BspA-like	XP_001734308.1	Entamoeba dispar SAW760	118	149	26.03	230	hypothetical protein	AAC82625.1	Tannerella forsythia	59	110	22.9	202	surface antigen BspA	NP_619153.1	Methanosarcina acetivorans C2A	67	269	26.15	419	cell surface protein
TVAG_419670	XP_001319648	287	XP_001316694.1	Trichomonas vaginalis G3	2	968	68.4	268	surface antigen BspA-like	XP_001735764.1	Entamoeba dispar SAW760	52	148	26.97	236	hypothetical protein	ZP_02861219.1	Anaerofustis stercorihominis DSM 17244	41	108	22.66	252	hypothetical protein ANASTE_00419	YP_305509.1	Methanosarcina barkeri str. Fusaro	32	149	28.57	156	cell surface protein
TVAG_301790	XP_001309068	194	XP_001327215.1	Trichomonas vaginalis G3	2	583	68.39	173	surface antigen BspA-like	ABI13168.1	Emiliania huxleyi	231	78	32.81	63	putative surface antigen bspa	ZP_04807293.1	Clostridium cellulovorans 743B	162	127	37.36	90	Ig domain protein group 2 domain protein	NP_619156.1	Methanosarcina acetivorans C2A	219	138	34.29	104	cell surface protein
TVAG_032540	XP_001308117	736	XP_001312366.1	Trichomonas vaginalis G3	2	2435	68.37	699	surface antigen BspA-like	XP_001740405.1	Entamoeba dispar SAW760	116	261	25.63	325	hypothetical protein	AAC82625.1	Tannerella forsythia	86	124	23.13	285	surface antigen BspA	NP_619153.1	Methanosarcina acetivorans C2A	76	192	25.39	415	cell surface protein
TVAG_267840	XP_001579737	1063	XP_001308225.1	Trichomonas vaginalis G3	2	1380	68.24	380	surface antigen BspA-like	XP_001741794.1	Entamoeba dispar SAW760	64	168	26.65	247	hypothetical protein	AAC82625.1	Tannerella forsythia	71	394	27.9	677	surface antigen BspA	NP_619153.1	Methanosarcina acetivorans C2A	42	322	22.95	471	cell surface protein
TVAG_577760	XP_001294926	149	XP_001302174.1	Trichomonas vaginalis G3	2	495	68.24	147	surface antigen BspA-like	XP_001734308.1	Entamoeba dispar SAW760	156	187	50	78	hypothetical protein	AAC82625.1	Tannerella forsythia	22	225	37.75	126	surface antigen BspA	YP_305509.1	Methanosarcina barkeri str. Fusaro	60	163	43.75	78	cell surface protein
TVAG_270860	XP_001308225	406	XP_001579737.1	Trichomonas vaginalis G3	2	1393	67.61	388	surface antigen BspA-like	XP_001738834.1	Entamoeba dispar SAW760	93	145	32.17	134	hypothetical protein	AAC82625.1	Tannerella forsythia	47	340	31.15	347	surface antigen BspA	NP_619153.1	Methanosarcina acetivorans C2A	82	163	29.05	209	cell surface protein
TVAG_272380	XP_001309840	216	XP_001309839.1	Trichomonas vaginalis G3	2	777	67.29	213	surface antigen BspA-like	XP_001740612.1	Entamoeba dispar SAW760	281	147	25.35	209	hypothetical protein	ZP_03780651.1	Clostridium hylemonae DSM 15053	192	201	31.03	194	hypothetical protein CLOHYLEM_07755	YP_305509.1	Methanosarcina barkeri str. Fusaro	316	85	22.68	183	cell surface protein
TVAG_094450	XP_001583256	602	XP_001302758.1	Trichomonas vaginalis G3	2	2124	67.28	598	surface antigen BspA-like	XP_001733887.1	Entamoeba dispar SAW760	282	115	27.64	115	hypothetical protein	AAC82625.1	Tannerella forsythia	315	376	29	488	surface antigen BspA	NP_619153.1	Methanosarcina acetivorans C2A	263	350	26.22	503	cell surface protein
TVAG_338210	XP_001302758	602	XP_001583256.1	Trichomonas vaginalis G3	2	2124	67.28	598	surface antigen BspA-like	XP_001741795.1	Entamoeba dispar SAW760	265	290	28.78	317	hypothetical protein	ZP_02081532.1	Clostridium leptum DSM 753	252	326	28.27	468	hypothetical protein CLOLEP_03013	NP_619153.1	Methanosarcina acetivorans C2A	256	357	26.06	515	cell surface protein
TVAG_437200	XP_001581880	798	XP_001320123.1	Trichomonas vaginalis G3	2	2796	67.25	796	surface antigen BspA-like	XP_001741794.1	Entamoeba dispar SAW760	328	63	23.79	150	hypothetical protein	AAC82625.1	Tannerella forsythia	423	230	32.37	205	surface antigen BspA	NP_619153.1	Methanosarcina acetivorans C2A	355	294	24.85	393	cell surface protein
TVAG_064470	XP_001320123	798	XP_001581880.1	Trichomonas vaginalis G3	2	2796	67.25	796	surface antigen BspA-like	XP_001741794.1	Entamoeba dispar SAW760	366	388	25.05	485	hypothetical protein	ZP_04805416.1	Clostridium cellulovorans 743B	378	268	26.11	385	cell surface protein	NP_619153.1	Methanosarcina acetivorans C2A	291	453	27.37	599	cell surface protein
TVAG_080030	XP_001310673	375	XP_001310695.1	Trichomonas vaginalis G3	2	1179	67.14	352	hypothetical protein	XP_001741794.1	Entamoeba dispar SAW760	189	167	28.92	139	hypothetical protein	YP_001295104.1	Flavobacterium psychrophilum JIP02/86	241	358	35.88	293	cell surface leucine-rich repeat-containing protein	YP_305509.1	Methanosarcina barkeri str. Fusaro	246	119	24.61	289	cell surface protein
TVAG_475610	XP_001583619	210	XP_001315245.1	Trichomonas vaginalis G3	2	748	66.99	208	hypothetical protein	XP_001740344.1	Entamoeba dispar SAW760	53	113	27.85	130	hypothetical protein	YP_001295111.1	Flavobacterium psychrophilum JIP02/86	8	123	31.53	105	cell surface leucine-rich repeat-containing protein	YP_305509.1	Methanosarcina barkeri str. Fusaro	216	104	30.37	128	cell surface protein
TVAG_194880	XP_001307332	455	XP_001315236.1	Trichomonas vaginalis G3	2	1638	66.81	451	surface antigen BspA-like	XP_001741794.1	Entamoeba dispar SAW760	133	209	27.16	222	hypothetical protein	YP_001500360.1	Shewanella pealeana ATCC 700345	110	351	30.6	274	FNIP	YP_001322799.1	Methanococcus vannielii SB	145	337	27.5	318	cell surface protein
TVAG_442600	XP_001302033	546	XP_001302511.1	Trichomonas vaginalis G3	2	1831	66.73	540	surface antigen BspA-like	XP_001740405.1	Entamoeba dispar SAW760	334	325	29.25	417	hypothetical protein	ZP_02423818.1	Eubacterium siraeum DSM 15702	314	208	25.2	248	hypothetical protein EUBSIR_02697	YP_305509.1	Methanosarcina barkeri str. Fusaro	364	241	25.48	436	cell surface protein
TVAG_186310	XP_001584310	1364	XP_001584306.1	Trichomonas vaginalis G3	2	4800	66.5	1362	surface antigen BspA-like	XP_001741794.1	Entamoeba dispar SAW760	53	970	25.75	1199	hypothetical protein	ZP_02433176.1	Clostridium scindens ATCC 35704	149	264	22.3	651	hypothetical protein CLOSCI_03447	NP_619153.1	Methanosarcina acetivorans C2A	217	314	28.02	403	cell surface protein
TVAG_185805	XP_001584306	1359	XP_001584310.1	Trichomonas vaginalis G3	2	4797	66.5	1357	surface antigen BspA-like	XP_001741794.1	Entamoeba dispar SAW760	48	221	22.35	325	hypothetical protein	ZP_02433176.1	Clostridium scindens ATCC 35704	102	374	22.36	1032	hypothetical protein CLOSCI_03447	NP_619153.1	Methanosarcina acetivorans C2A	135	552	24.38	828	cell surface protein
TVAG_154640	XP_001313891	806	XP_001321233.1	Trichomonas vaginalis G3	6	1891	66.45	557	surface antigen BspA-like	XP_001740405.1	Entamoeba dispar SAW760	46	815	47.04	354	hypothetical protein	ZP_02081532.1	Clostridium leptum DSM 753	22	774	42.05	439	hypothetical protein CLOLEP_03013	NP_619153.1	Methanosarcina acetivorans C2A	26	1133	43.27	551	cell surface protein
TVAG_450510	XP_001315701	802	XP_001327834.1	Trichomonas vaginalis G3	2	2663	65.96	797	hypothetical protein	XP_001741794.1	Entamoeba dispar SAW760	285	470	25.62	713	hypothetical protein	ZP_03631085.1	bacterium Ellin514	326	433	27.33	641	cell surface protein	NP_619153.1	Methanosarcina acetivorans C2A	277	481	27.07	680	cell surface protein
TVAG_050300	XP_001319438	381	XP_001319437.1	Trichomonas vaginalis G3	2	1199	65.79	379	surface antigen BspA-like	XP_001914389.1	Entamoeba histolytica HM-1:IMSS	84	525	42.31	259	hypothetical protein	YP_001295104.1	Flavobacterium psychrophilum JIP02/86	39	482	38.93	260	cell surface leucine-rich repeat-containing protein	NP_619153.1	Methanosarcina acetivorans C2A	169	371	33.33	257	cell surface protein
TVAG_453510	XP_001329658	798	XP_001326822.1	Trichomonas vaginalis G3	2	2691	65.75	796	surface antigen BspA-like	XP_001741794.1	Entamoeba dispar SAW760	371	328	26.02	489	hypothetical protein	ZP_04805416.1	Clostridium cellulovorans 743B	325	267	26.87	487	cell surface protein	NP_619153.1	Methanosarcina acetivorans C2A	337	307	25.94	499	cell surface protein
TVAG_393260	XP_001326822	801	XP_001329658.1	Trichomonas vaginalis G3	2	2691	65.75	799	surface antigen BspA-like	XP_001741794.1	Entamoeba dispar SAW760	296	332	26.42	488	hypothetical protein	AAC82625.1	Tannerella forsythia	323	358	24.93	668	surface antigen BspA	NP_619153.1	Methanosarcina acetivorans C2A	291	563	27.61	740	cell surface protein
TVAG_104650	XP_001306350	708	XP_001316127.1	Trichomonas vaginalis G3	2	2265	65.59	650	surface antigen BspA-like	XP_001741794.1	Entamoeba dispar SAW760	107	306	25.16	423	hypothetical protein	AAC82625.1	Tannerella forsythia	115	446	28.07	545	surface antigen BspA	NP_619153.1	Methanosarcina acetivorans C2A	183	275	25.05	419	cell surface protein
TVAG_270910	XP_001308230	120	XP_001309839.1	Trichomonas vaginalis G3	2	431	65.55	118	surface antigen BspA-like	XP_002423671.1	Pediculus humanus corporis	107	107	32.81	63	leucine-rich transmembrane protein, putative	ZP_02075891.1	Clostridium sp. L2-50	93	130	34.07	90	hypothetical protein CLOL250_02668	NP_619156.1	Methanosarcina acetivorans C2A	112	82	34.43	60	cell surface protein
TVAG_391270	XP_001581729	777	XP_001311308.1	Trichomonas vaginalis G3	2	2519	64.86	736	surface antigen BspA-like	XP_001741794.1	Entamoeba dispar SAW760	216	117	23.93	277	hypothetical protein	ZP_02081532.1	Clostridium leptum DSM 753	251	197	24.27	339	hypothetical protein CLOLEP_03013	NP_619153.1	Methanosarcina acetivorans C2A	303	274	26.62	288	cell surface protein
TVAG_445440	XP_001324655	931	XP_001584520.1	Trichomonas vaginalis G3	2	2701	64.76	767	surface antigen BspA-like	XP_001741794.1	Entamoeba dispar SAW760	26	704	26.56	683	hypothetical protein	AAC82625.1	Tannerella forsythia	81	396	28.68	374	surface antigen BspA	NP_619153.1	Methanosarcina acetivorans C2A	38	579	25.71	733	cell surface protein
TVAG_191460	XP_001317272	563	XP_001317271.1	Trichomonas vaginalis G3	2	1816	64.63	561	surface antigen BspA-like	XP_001741894.1	Entamoeba dispar SAW760	28	287	33.51	181	hypothetical protein	ZP_02423818.1	Eubacterium siraeum DSM 15702	24	222	29.96	224	hypothetical protein EUBSIR_02697	NP_619149.1	Methanosarcina acetivorans C2A	45	176	26.55	221	cell surface protein
TVAG_191450	XP_001317271	583	XP_001317272.1	Trichomonas vaginalis G3	2	1810	64.58	547	surface antigen BspA-like	XP_001735764.1	Entamoeba dispar SAW760	52	178	33.81	137	hypothetical protein	ZP_02423818.1	Eubacterium siraeum DSM 15702	26	274	36.36	183	hypothetical protein EUBSIR_02697	NP_619153.1	Methanosarcina acetivorans C2A	67	261	32.75	203	cell surface protein
TVAG_380080	XP_001327121	264	XP_001326539.1	Trichomonas vaginalis G3	2	903	64.26	262	surface antigen BspA-like	XP_001741100.1	Entamoeba dispar SAW760	209	124	30.84	104	hypothetical protein	ZP_02075891.1	Clostridium sp. L2-50	45	125	38.64	85	hypothetical protein CLOL250_02668	NP_619149.1	Methanosarcina acetivorans C2A	67	144	27.46	238	cell surface protein
TVAG_398760	XP_001315574	524	XP_001583967.1	Trichomonas vaginalis G3	2	1575	64.05	518	surface antigen BspA-like	XP_001741794.1	Entamoeba dispar SAW760	282	144	32.5	117	hypothetical protein	ZP_02081532.1	Clostridium leptum DSM 753	116	437	31.07	390	hypothetical protein CLOLEP_03013	YP_305509.1	Methanosarcina barkeri str. Fusaro	94	207	35.51	136	cell surface protein
TVAG_194210	XP_001316679	477	XP_001328349.1	Trichomonas vaginalis G3	2	1484	63.89	467	surface antigen BspA-like	XP_001735764.1	Entamoeba dispar SAW760	432	215	26.12	360	hypothetical protein	ZP_04805416.1	Clostridium cellulovorans 743B	251	340	29.02	410	cell surface protein	NP_619153.1	Methanosarcina acetivorans C2A	219	304	26.84	445	cell surface protein
TVAG_417690	XP_001321572	521	XP_001321571.1	Trichomonas vaginalis G3	2	1267	63.59	398	surface antigen BspA-like	XP_001740405.1	Entamoeba dispar SAW760	21	314	25.28	357	hypothetical protein	AAC82625.1	Tannerella forsythia	15	333	28.65	372	surface antigen BspA	NP_619153.1	Methanosarcina acetivorans C2A	33	40	24.06	248	cell surface protein
TVAG_250940	XP_001307858	820	XP_001305729.1	Trichomonas vaginalis G3	3	2789	63.51	813	surface antigen BspA-like	XP_001741794.1	Entamoeba dispar SAW760	151	506	26.97	610	hypothetical protein	AAC82625.1	Tannerella forsythia	442	323	32.13	273	surface antigen BspA	NP_619153.1	Methanosarcina acetivorans C2A	286	398	32.84	332	cell surface protein
TVAG_011510	XP_001305729	817	XP_001307858.1	Trichomonas vaginalis G3	3	2789	63.51	813	surface antigen BspA-like	XP_001741794.1	Entamoeba dispar SAW760	165	92	26.64	184	hypothetical protein	ZP_04805416.1	Clostridium cellulovorans 743B	422	300	29.17	334	cell surface protein	NP_619153.1	Methanosarcina acetivorans C2A	332	474	25.93	593	cell surface protein
TVAG_182170	XP_001583967	487	XP_001315574.1	Trichomonas vaginalis G3	2	1563	63.48	484	hypothetical protein	XP_001741179.1	Entamoeba dispar SAW760	188	214	40.87	114	hypothetical protein	ZP_02081532.1	Clostridium leptum DSM 753	66	289	43.03	160	hypothetical protein CLOLEP_03013	YP_305509.1	Methanosarcina barkeri str. Fusaro	108	236	44.07	117	cell surface protein
TVAG_003000	XP_001314392	401	XP_001326169.1	Trichomonas vaginalis G3	2	1323	63.43	399	surface antigen BspA-like	XP_001741794.1	Entamoeba dispar SAW760	96	112	30.34	87	hypothetical protein	ZP_02081532.1	Clostridium leptum DSM 753	26	217	27.44	232	hypothetical protein CLOLEP_03013	NP_619153.1	Methanosarcina acetivorans C2A	72	269	29.47	202	cell surface protein
TVAG_107350	XP_001305131	1011	XP_001581093.1	Trichomonas vaginalis G3	2	2753	63.31	830	surface antigen BspA-like	XP_001741794.1	Entamoeba dispar SAW760	43	469	25.19	709	hypothetical protein	AAC82625.1	Tannerella forsythia	132	435	26.58	691	surface antigen BspA	NP_619153.1	Methanosarcina acetivorans C2A	31	127	27.51	226	cell surface protein
TVAG_396970	XP_001327190	772	XP_001327196.1	Trichomonas vaginalis G3	2	2480	63.31	769	hypothetical protein	XP_001741794.1	Entamoeba dispar SAW760	207	314	26.38	433	hypothetical protein	ZP_02081532.1	Clostridium leptum DSM 753	243	281	27.96	430	hypothetical protein CLOLEP_03013	NP_619153.1	Methanosarcina acetivorans C2A	271	391	24.94	693	cell surface protein
TVAG_397030	XP_001327196	774	XP_001327190.1	Trichomonas vaginalis G3	2	2480	63.31	771	surface antigen BspA-like	XP_001741794.1	Entamoeba dispar SAW760	225	403	24.65	584	hypothetical protein	ZP_02081532.1	Clostridium leptum DSM 753	222	225	24.62	499	hypothetical protein CLOLEP_03013	NP_619153.1	Methanosarcina acetivorans C2A	266	300	22.54	695	cell surface protein
TVAG_056160	XP_001318845	727	XP_001330691.1	Trichomonas vaginalis G3	2	2156	63.29	650	surface antigen BspA-like	XP_001734451.1	Entamoeba dispar SAW760	339	262	30.39	247	hypothetical protein	ZP_04805416.1	Clostridium cellulovorans 743B	394	289	27.61	311	cell surface protein	NP_619153.1	Methanosarcina acetivorans C2A	300	448	30.4	394	cell surface protein
TVAG_133220	XP_001321487	363	XP_001321506.1	Trichomonas vaginalis G3	2	1193	63.26	361	hypothetical protein	XP_647950.1	Entamoeba histolytica HM-1:IMSS	27	157	31.13	144	hypothetical protein	ZP_02081532.1	Clostridium leptum DSM 753	25	272	25.94	330	hypothetical protein CLOLEP_03013	NP_619153.1	Methanosarcina acetivorans C2A	200	137	27.52	140	cell surface protein
TVAG_348530	XP_001328766	184	XP_001328755.1	Trichomonas vaginalis G3	2	590	63.19	181	surface antigen BspA-like	XP_001735627.1	Entamoeba dispar SAW760	24	168	30.85	179	hypothetical protein	ZP_03634918.1	Holdemania filiformis DSM 12042	70	177	28.65	174	hypothetical protein HOLDEFILI_02215	NP_619149.1	Methanosarcina acetivorans C2A	427	97	24.74	91	cell surface protein
TVAG_452250	XP_001580297	254	XP_001315245.1	Trichomonas vaginalis G3	2	838	63.1	251	hypothetical protein	XP_001740560.1	Entamoeba dispar SAW760	84	174	33.52	164	hypothetical protein	YP_001295103.1	Flavobacterium psychrophilum JIP02/86	26	183	33.52	173	cell surface leucine-rich repeat-containing protein	NP_619156.1	Methanosarcina acetivorans C2A	64	165	33.33	145	cell surface protein
TVAG_143210	XP_001315245	317	XP_001309171.1	Trichomonas vaginalis G3	2	1059	62.94	312	hypothetical protein	XP_001734308.1	Entamoeba dispar SAW760	28	93	26.42	157	hypothetical protein	ZP_03631085.1	bacterium Ellin514	11	144	31	182	cell surface protein	YP_305509.1	Methanosarcina barkeri str. Fusaro	24	127	28.73	177	cell surface protein
TVAG_194200	XP_001316678	505	XP_001328349.1	Trichomonas vaginalis G3	2	1555	62.75	503	surface antigen BspA-like	XP_001735764.1	Entamoeba dispar SAW760	291	359	30.7	323	hypothetical protein	AAC82625.1	Tannerella forsythia	246	303	30.98	392	surface antigen BspA	NP_619153.1	Methanosarcina acetivorans C2A	213	157	25.93	252	cell surface protein
TVAG_210990	XP_001311834	112	XP_001327215.1	Trichomonas vaginalis G3	2	350	62.73	109	surface antigen BspA-like	XP_649048.1	Entamoeba histolytica HM-1:IMSS	124	108	36.78	85	hypothetical protein	ZP_02073625.1	Clostridium sp. L2-50	82	117	31.82	106	hypothetical protein CLOL250_00366	YP_305509.1	Methanosarcina barkeri str. Fusaro	98	82	25.4	103	cell surface protein
TVAG_418730	XP_001323659	174	XP_001322549.1	Trichomonas vaginalis G3	2	523	62.72	168	surface antigen BspA-like	XP_001741795.1	Entamoeba dispar SAW760	340	147	33.03	107	hypothetical protein	ZP_04807293.1	Clostridium cellulovorans 743B	261	98	37.14	64	Ig domain protein group 2 domain protein	NP_619156.1	Methanosarcina acetivorans C2A	284	174	33.11	142	cell surface protein
TVAG_314980	XP_001316191	175	XP_001317247.1	Trichomonas vaginalis G3	2	535	62.59	146	surface antigen BspA-like	XP_657493.2	Entamoeba histolytica HM-1:IMSS	255	106	28.95	112	hypothetical protein	AAC82625.1	Tannerella forsythia	179	141	31.18	92	surface antigen BspA	YP_305509.1	Methanosarcina barkeri str. Fusaro	213	172	31.54	138	cell surface protein
TVAG_174890	XP_001319242	621	XP_001319243.1	Trichomonas vaginalis G3	2	1999	62.41	610	surface antigen BspA-like	XP_001735361.1	Entamoeba dispar SAW760	99	119	23.91	133	hypothetical protein	ZP_02067577.1	Bacteroides ovatus ATCC 8483	25	300	32.28	237	hypothetical protein BACOVA_04585	NP_619156.1	Methanosarcina acetivorans C2A	70	198	29.65	163	cell surface protein
TVAG_070730	XP_001584396	553	XP_001312716.1	Trichomonas vaginalis G3	2	1595	62.4	482	surface antigen BspA-like	XP_001740560.1	Entamoeba dispar SAW760	62	164	26.42	191	hypothetical protein	ZP_03390704.1	Capnocytophaga sputigena ATCC 33612	41	144	24.55	211	surface antigen BspA	NP_619153.1	Methanosarcina acetivorans C2A	411	124	23.08	213	cell surface protein
TVAG_175550	XP_001312716	485	XP_001584396.1	Trichomonas vaginalis G3	2	1595	62.4	483	surface antigen BspA-like	XP_001733887.1	Entamoeba dispar SAW760	59	168	26.52	176	hypothetical protein	AAC82625.1	Tannerella forsythia	39	159	24.55	220	surface antigen BspA	NP_619153.1	Methanosarcina acetivorans C2A	175	153	24.14	171	cell surface protein
TVAG_429300	XP_001311506	269	XP_001311507.1	Trichomonas vaginalis G3	2	876	62.08	267	hypothetical protein	XP_001741567.1	Entamoeba dispar SAW760	32	110	30	78	hypothetical protein	ZP_04744234.1	Roseburia intestinalis L1-82	20	178	30.17	171	cell surface protein	YP_305509.1	Methanosarcina barkeri str. Fusaro	57	97	31.34	65	cell surface protein
TVAG_429310	XP_001311507	342	XP_001311506.1	Trichomonas vaginalis G3	2	876	62.08	268	hypothetical protein	XP_001738834.1	Entamoeba dispar SAW760	68	192	26.25	234	hypothetical protein	ZP_03390704.1	Capnocytophaga sputigena ATCC 33612	24	113	28.42	93	surface antigen BspA	YP_305509.1	Methanosarcina barkeri str. Fusaro	63	91	22.48	127	cell surface protein
TVAG_288230	XP_001296463	695	XP_001320680.1	Trichomonas vaginalis G3	2	2168	61.59	672	surface antigen BspA-like	XP_001741794.1	Entamoeba dispar SAW760	38	403	26.97	417	hypothetical protein	ZP_02081532.1	Clostridium leptum DSM 753	64	567	30.38	478	hypothetical protein CLOLEP_03013	YP_305509.1	Methanosarcina barkeri str. Fusaro	71	179	28.06	137	cell surface protein
TVAG_396840	XP_001327177	417	XP_001327190.1	Trichomonas vaginalis G3	2	1229	61.35	413	surface antigen BspA-like	XP_001741795.1	Entamoeba dispar SAW760	193	189	34.21	148	hypothetical protein	YP_001295104.1	Flavobacterium psychrophilum JIP02/86	182	333	32.49	301	cell surface leucine-rich repeat-containing protein	NP_619153.1	Methanosarcina acetivorans C2A	184	246	28.57	252	cell surface protein
TVAG_226110	XP_001305041	244	XP_001316381.1	Trichomonas vaginalis G3	2	817	61.16	241	hypothetical protein	XP_001740560.1	Entamoeba dispar SAW760	138	127	27.81	157	hypothetical protein	ZP_03631085.1	bacterium Ellin514	18	148	31.06	129	cell surface protein	YP_305509.1	Methanosarcina barkeri str. Fusaro	33	84	24.47	92	cell surface protein
TVAG_009650	XP_001316381	292	XP_001305041.1	Trichomonas vaginalis G3	2	817	61.16	241	hypothetical protein	XP_657437.1	Entamoeba histolytica HM-1:IMSS	75	105	31.46	88	hypothetical protein	ZP_02861219.1	Anaerofustis stercorihominis DSM 17244	22	166	28.02	200	hypothetical protein ANASTE_00419	YP_305509.1	Methanosarcina barkeri str. Fusaro	45	83	27.88	93	cell surface protein
TVAG_355160	XP_001320680	924	XP_001578993.1	Trichomonas vaginalis G3	2	2284	60.82	755	surface antigen BspA-like	XP_001741794.1	Entamoeba dispar SAW760	41	358	25.94	413	hypothetical protein	ZP_02861219.1	Anaerofustis stercorihominis DSM 17244	116	732	29.35	646	hypothetical protein ANASTE_00419	NP_619153.1	Methanosarcina acetivorans C2A	72	510	29.87	453	cell surface protein
TVAG_493590	XP_001309347	647	XP_001310877.1	Trichomonas vaginalis G3	2	602	60.7	200	hypothetical protein	XP_001741795.1	Entamoeba dispar SAW760	41	141	26.57	200	hypothetical protein	AAC82625.1	Tannerella forsythia	11	132	25.87	253	surface antigen BspA	NP_619153.1	Methanosarcina acetivorans C2A	4	177	24.46	377	cell surface protein
TVAG_397230	XP_001327215	755	XP_001327190.1	Trichomonas vaginalis G3	2	2268	60.6	741	surface antigen BspA-like	XP_001741679.1	Entamoeba dispar SAW760	256	241	23.89	417	hypothetical protein	AAC82625.1	Tannerella forsythia	277	269	29.03	263	surface antigen BspA	NP_619153.1	Methanosarcina acetivorans C2A	227	321	24.46	606	cell surface protein
TVAG_301760	XP_001309065	484	XP_001327215.1	Trichomonas vaginalis G3	2	1268	60.56	430	surface antigen BspA-like	XP_001741794.1	Entamoeba dispar SAW760	353	209	26.27	369	hypothetical protein	AAC82625.1	Tannerella forsythia	215	212	31.13	254	surface antigen BspA	YP_305509.1	Methanosarcina barkeri str. Fusaro	281	105	22.68	371	cell surface protein
TVAG_429260	XP_001311503	202	XP_001311506.1	Trichomonas vaginalis G3	2	613	60.3	198	hypothetical protein	XP_001741861.1	Entamoeba dispar SAW760	52	135	38.46	76	hypothetical protein	ZP_02693356.1	Epulopiscium sp. 'N.t. morphotype B'	37	131	33.04	105	cell surface protein	NP_619153.1	Methanosarcina acetivorans C2A	186	106	27.84	95	cell surface protein
TVAG_250980	XP_001307862	663	XP_001307861.1	Trichomonas vaginalis G3	2	2007	60.27	661	surface antigen BspA-like	XP_001741028.1	Entamoeba dispar SAW760	340	349	27.98	387	hypothetical protein	AAC82625.1	Tannerella forsythia	404	432	29.85	544	surface antigen BspA	NP_619153.1	Methanosarcina acetivorans C2A	245	336	26.76	432	cell surface protein
TVAG_186300	XP_001584309	1435	XP_001584308.1	Trichomonas vaginalis G3	2	4118	60.02	1313	surface antigen BspA-like	XP_001741794.1	Entamoeba dispar SAW760	93	460	24.36	727	hypothetical protein	ZP_02433176.1	Clostridium scindens ATCC 35704	151	346	22.53	795	hypothetical protein CLOSCI_03447	NP_619153.1	Methanosarcina acetivorans C2A	199	584	26.56	787	cell surface protein
TVAG_274720	XP_001322332	428	XP_001326539.1	Trichomonas vaginalis G3	2	1305	59.9	398	surface antigen BspA-like	XP_001741630.1	Entamoeba dispar SAW760	497	193	35.1	144	hypothetical protein	ZP_02163681.1	Kordia algicida OT-1	29	85	31.25	71	cell surface protein	YP_001322799.1	Methanococcus vannielii SB	53	216	25.91	272	cell surface protein
TVAG_026370	XP_001326539	407	XP_001322332.1	Trichomonas vaginalis G3	2	1305	59.9	397	hypothetical protein	XP_001740405.1	Entamoeba dispar SAW760	472	199	23.3	266	hypothetical protein	AAC82625.1	Tannerella forsythia	30	260	26.97	334	surface antigen BspA	YP_305504.1	Methanosarcina barkeri str. Fusaro	103	87	33.33	47	cell surface protein
TVAG_419650	XP_001319646	281	XP_001316693.1	Trichomonas vaginalis G3	2	904	59.72	279	hypothetical protein	XP_001735361.1	Entamoeba dispar SAW760	65	108	30.23	83	hypothetical protein	ZP_04834251.1	Prevotella melaninogenica ATCC 25845	36	189	28.34	178	surface antigen BspA	NP_619156.1	Methanosarcina acetivorans C2A	87	141	34.34	95	cell surface protein
TVAG_194350	XP_001316693	365	XP_001319646.1	Trichomonas vaginalis G3	2	904	59.72	286	hypothetical protein	XP_001740492.1	Entamoeba dispar SAW760	73	119	30.68	84	hypothetical protein	ZP_02081532.1	Clostridium leptum DSM 753	55	84	25.39	272	hypothetical protein CLOLEP_03013	YP_305509.1	Methanosarcina barkeri str. Fusaro	199	126	31.91	90	cell surface protein
TVAG_408440	XP_001312364	801	XP_001308119.1	Trichomonas vaginalis G3	2	2382	59.68	799	surface antigen BspA-like	XP_001741794.1	Entamoeba dispar SAW760	124	105	24.32	158	hypothetical protein	ZP_03631085.1	bacterium Ellin514	137	306	25.86	447	cell surface protein	NP_619153.1	Methanosarcina acetivorans C2A	54	191	25.37	436	cell surface protein
TVAG_032560	XP_001308119	1061	XP_001312364.1	Trichomonas vaginalis G3	2	2382	59.68	790	surface antigen BspA-like	XP_001734308.1	Entamoeba dispar SAW760	100	198	24.53	449	hypothetical protein	ZP_03631085.1	bacterium Ellin514	86	159	25.68	306	cell surface protein	NP_619153.1	Methanosarcina acetivorans C2A	43	187	29.33	197	cell surface protein
TVAG_397220	XP_001327214	747	XP_001327196.1	Trichomonas vaginalis G3	2	2217	59.63	723	hypothetical protein	XP_001741794.1	Entamoeba dispar SAW760	162	398	25.58	627	hypothetical protein	ZP_02081532.1	Clostridium leptum DSM 753	253	221	25.48	476	hypothetical protein CLOLEP_03013	NP_619153.1	Methanosarcina acetivorans C2A	209	227	23.23	559	cell surface protein
TVAG_082200	XP_001306943	424	XP_001306942.1	Trichomonas vaginalis G3	2	1037	59.56	356	surface antigen BspA-like	XP_001734308.1	Entamoeba dispar SAW760	91	178	24.21	355	hypothetical protein	ZP_02861219.1	Anaerofustis stercorihominis DSM 17244	18	165	26.57	285	hypothetical protein ANASTE_00419	YP_305509.1	Methanosarcina barkeri str. Fusaro	11	101	27.11	165	cell surface protein
TVAG_418480	XP_001323634	160	XP_001305336.1	Trichomonas vaginalis G3	2	440	59.44	142	surface antigen BspA-like	AAW88349.1	Entamoeba histolytica	12	86	40.91	43	leucine rich repeat protein 1	ZP_02426114.1	Alistipes putredinis DSM 17216	4	100	28.57	132	hypothetical protein ALIPUT_02273	NP_619156.1	Methanosarcina acetivorans C2A	8	116	35.62	72	cell surface protein
TVAG_355510	XP_001310120	316	XP_001298530.1	Trichomonas vaginalis G3	2	997	59.24	313	surface antigen BspA-like	XP_001741679.1	Entamoeba dispar SAW760	354	124	20.93	281	hypothetical protein	ZP_04354468.1	Desulfotomaculum acetoxidans DSM 771	336	100	32.43	73	Ig-like domain-containing surface protein	NP_619153.1	Methanosarcina acetivorans C2A	322	178	29.37	262	cell surface protein
TVAG_255640	XP_001326595	334	XP_001326586.1	Trichomonas vaginalis G3	2	843	59.02	276	surface antigen BspA-like	XP_001735361.1	Entamoeba dispar SAW760	160	168	34.69	146	hypothetical protein	ZP_02423777.1	Eubacterium siraeum DSM 15702	59	213	32.95	170	hypothetical protein EUBSIR_02655	NP_619153.1	Methanosarcina acetivorans C2A	87	332	40.32	184	cell surface protein
TVAG_299920	XP_001311048	729	XP_001311047.1	Trichomonas vaginalis G3	2	2191	58.97	713	surface antigen BspA-like	XP_001913792.1	Entamoeba histolytica HM-1:IMSS	176	208	30	199	hypothetical protein	ZP_05391853.1	Clostridium carboxidivorans P7	228	165	31.01	150	hypothetical protein CcarbDRAFT_1853	NP_619153.1	Methanosarcina acetivorans C2A	246	269	23.54	580	cell surface protein
TVAG_299910	XP_001311047	733	XP_001311048.1	Trichomonas vaginalis G3	2	2191	58.97	717	surface antigen BspA-like	XP_001740405.1	Entamoeba dispar SAW760	203	379	26.11	445	hypothetical protein	ZP_04803695.1	Clostridium cellulovorans 743B	252	322	26.16	425	Ig domain protein group 2 domain protein	NP_619153.1	Methanosarcina acetivorans C2A	218	291	30.29	296	cell surface protein
TVAG_035490	XP_001583512	222	XP_001315201.1	Trichomonas vaginalis G3	2	610	58.88	213	cell surface protein	XP_001741619.1	Entamoeba dispar SAW760	146	159	39.05	101	hypothetical protein	ZP_03679845.1	Bacteroides cellulosilyticus DSM 14838	54	114	27.45	152	hypothetical protein BACCELL_04211	NP_619156.1	Methanosarcina acetivorans C2A	41	163	35.45	104	cell surface protein
TVAG_459830	XP_001300837	366	XP_001313891.1	Trichomonas vaginalis G3	2	1008	58.68	362	surface antigen BspA-like	XP_001735764.1	Entamoeba dispar SAW760	67	622	44.13	280	hypothetical protein	AAC82625.1	Tannerella forsythia	13	566	47.48	237	surface antigen BspA	YP_305509.1	Methanosarcina barkeri str. Fusaro	43	233	42.98	113	cell surface protein
TVAG_259880	XP_001323126	347	XP_001328761.1	Trichomonas vaginalis G3	2	1075	58.52	339	surface antigen BspA-like	XP_001740405.1	Entamoeba dispar SAW760	32	227	30.77	201	hypothetical protein	ZP_04805416.1	Clostridium cellulovorans 743B	187	139	23.43	221	cell surface protein	NP_619149.1	Methanosarcina acetivorans C2A	257	104	39.68	62	cell surface protein
TVAG_348470	XP_001328760	642	XP_001328763.1	Trichomonas vaginalis G3	2	1824	58.31	613	surface antigen BspA-like	XP_001738834.1	Entamoeba dispar SAW760	124	269	24.67	439	hypothetical protein	ZP_02081532.1	Clostridium leptum DSM 753	58	378	27.78	481	hypothetical protein CLOLEP_03013	YP_305509.1	Methanosarcina barkeri str. Fusaro	77	265	26.2	488	cell surface protein
TVAG_348520	XP_001328765	320	XP_001328762.1	Trichomonas vaginalis G3	2	860	58.11	286	surface antigen BspA-like	XP_001738458.1	Entamoeba dispar SAW760	103	124	33.04	107	hypothetical protein	BAH69594.1	Mycoplasma fermentans PG18	36	118	25.69	227	hypothetical protein			-1	0	0	0
TVAG_080110	XP_001310681	197	XP_001310680.1	Trichomonas vaginalis G3	2	577	57.95	194	hypothetical protein	XP_650788.1	Entamoeba histolytica HM-1:IMSS	14	96	30.86	80	hypothetical protein	ZP_02861046.1	Anaerofustis stercorihominis DSM 17244	4	126	30.3	98	hypothetical protein ANASTE_00239	YP_001548287.1	Methanococcus maripaludis C6	151	96	24.72	88	hypothetical protein MmarC6_0234
TVAG_080100	XP_001310680	196	XP_001310681.1	Trichomonas vaginalis G3	2	577	57.95	194	hypothetical protein	XP_001737874.1	Entamoeba dispar SAW760	4	87	28.05	80	hypothetical protein	YP_002265372.1	Aliivibrio salmonicida LFI1238	11	119	28.87	96	hypothetical protein VSAL_p320_02	YP_001330886.1	Methanococcus maripaludis C7	78	98	20.69	115	TPR repeat-containing protein
TVAG_134540	XP_001303661	749	XP_001327190.1	Trichomonas vaginalis G3	2	2126	57.61	736	surface antigen BspA-like	XP_001741794.1	Entamoeba dispar SAW760	230	312	25.48	455	hypothetical protein	ZP_04805416.1	Clostridium cellulovorans 743B	289	234	29.5	235	cell surface protein	NP_619153.1	Methanosarcina acetivorans C2A	189	366	25.11	643	cell surface protein
TVAG_043290	XP_001301143	748	XP_001316694.1	Trichomonas vaginalis G3	2	2232	57.32	737	surface antigen BspA-like	XP_001740405.1	Entamoeba dispar SAW760	93	537	26.04	649	hypothetical protein	ZP_03631085.1	bacterium Ellin514	84	260	28.5	389	cell surface protein	YP_305509.1	Methanosarcina barkeri str. Fusaro	74	537	27.54	687	cell surface protein
TVAG_194360	XP_001316694	941	XP_001301143.1	Trichomonas vaginalis G3	2	2232	57.32	736	surface antigen BspA-like	XP_001741794.1	Entamoeba dispar SAW760	103	339	25.28	584	hypothetical protein	AAC82625.1	Tannerella forsythia	117	469	26.59	627	surface antigen BspA	NP_619153.1	Methanosarcina acetivorans C2A	85	627	26.33	782	cell surface protein
TVAG_282805	XP_001582154	352	XP_001582116.1	Trichomonas vaginalis G3	2	943	57.3	337	surface antigen BspA-like	XP_001741679.1	Entamoeba dispar SAW760	56	194	27.97	231	hypothetical protein	AAC82625.1	Tannerella forsythia	46	393	42.86	215	surface antigen BspA	NP_619153.1	Methanosarcina acetivorans C2A	142	352	37.96	225	cell surface protein
TVAG_194320	XP_001316690	298	XP_001323660.1	Trichomonas vaginalis G3	2	902	57.01	296	hypothetical protein	XP_001733869.1	Entamoeba dispar SAW760	267	285	31.62	259	hypothetical protein	ZP_03778426.1	Clostridium hylemonae DSM 15053	138	327	31.76	266	hypothetical protein CLOHYLEM_05485	NP_619153.1	Methanosarcina acetivorans C2A	193	280	28.31	258	cell surface protein
TVAG_397180	XP_001327210	391	XP_001327177.1	Trichomonas vaginalis G3	2	1003	56.84	376	hypothetical protein	XP_001738834.1	Entamoeba dispar SAW760	232	253	29.46	234	hypothetical protein	ZP_02423777.1	Eubacterium siraeum DSM 15702	211	178	30.67	233	hypothetical protein EUBSIR_02655	YP_305509.1	Methanosarcina barkeri str. Fusaro	251	173	25.85	279	cell surface protein
TVAG_372300	XP_001302448	483	XP_001580440.1	Trichomonas vaginalis G3	2	1258	56.61	462	surface antigen BspA-like	XP_001736002.1	Entamoeba dispar SAW760	52	111	31.2	120	hypothetical protein	ZP_04055912.1	Porphyromonas uenonis 60-3	40	106	29.85	128	surface antigen BspA	NP_619153.1	Methanosarcina acetivorans C2A	38	86	28.57	109	cell surface protein
TVAG_101720	XP_001580440	1035	XP_001302448.1	Trichomonas vaginalis G3	2	1229	56.6	464	hypothetical protein	XP_001740405.1	Entamoeba dispar SAW760	73	234	24.54	458	hypothetical protein	AAC82625.1	Tannerella forsythia	60	287	26.22	380	surface antigen BspA	NP_619153.1	Methanosarcina acetivorans C2A	40	229	25.66	334	cell surface protein
TVAG_413890	XP_001321962	266	XP_001580420.1	Trichomonas vaginalis G3	2	746	56.6	264	surface antigen BspA-like	XP_001735361.1	Entamoeba dispar SAW760	52	247	36.2	155	hypothetical protein	ZP_03679845.1	Bacteroides cellulosilyticus DSM 14838	27	97	31.75	62	hypothetical protein BACCELL_04211	YP_305509.1	Methanosarcina barkeri str. Fusaro	294	165	32.85	131	cell surface protein
TVAG_465200	XP_001328355	422	XP_001322365.1	Trichomonas vaginalis G3	2	1140	56.53	374	surface antigen Bsp	XP_001738834.1	Entamoeba dispar SAW760	142	429	29.06	387	hypothetical protein	ZP_02861219.1	Anaerofustis stercorihominis DSM 17244	87	225	26.12	290	hypothetical protein ANASTE_00419	YP_305509.1	Methanosarcina barkeri str. Fusaro	62	197	27.98	167	cell surface protein
TVAG_348460	XP_001328759	346	XP_001328755.1	Trichomonas vaginalis G3	2	971	56.52	343	surface antigen BspA-like	XP_001735627.1	Entamoeba dispar SAW760	71	198	31.61	168	hypothetical protein	ZP_03616231.1	Prevotella copri DSM 18205	53	191	27.4	274	hypothetical protein PREVCOP_01700	YP_305509.1	Methanosarcina barkeri str. Fusaro	136	138	29.82	107	cell surface protein
TVAG_359480	XP_001328562	574	XP_001316522.1	Trichomonas vaginalis G3	2	1625	56.38	572	surface antigen BspA-like	XP_001741795.1	Entamoeba dispar SAW760	37	163	36.84	93	hypothetical protein	ZP_02081532.1	Clostridium leptum DSM 753	59	656	31.36	475	hypothetical protein CLOLEP_03013	NP_619153.1	Methanosarcina acetivorans C2A	137	593	29.06	503	cell surface protein
TVAG_186270	XP_001584305	332	XP_001584309.1	Trichomonas vaginalis G3	2	790	56.34	267	surface antigen BspA-like	XP_001740405.1	Entamoeba dispar SAW760	78	188	24.77	195	hypothetical protein	AAC82625.1	Tannerella forsythia	39	252	27.59	235	surface antigen BspA	NP_619153.1	Methanosarcina acetivorans C2A	48	145	28.24	145	cell surface protein
TVAG_348500	XP_001328763	1143	XP_001584393.1	Trichomonas vaginalis G3	2	3214	56.08	1088	surface antigen BspA-like	XP_001741794.1	Entamoeba dispar SAW760	50	417	26.46	564	hypothetical protein	AAC82625.1	Tannerella forsythia	132	268	27.52	357	surface antigen BspA	NP_619153.1	Methanosarcina acetivorans C2A	57	262	23.29	457	cell surface protein
TVAG_070700	XP_001584393	1093	XP_001328763.1	Trichomonas vaginalis G3	2	3214	56.08	1081	surface antigen BspA-like	XP_001741794.1	Entamoeba dispar SAW760	65	394	23.85	704	hypothetical protein	ZP_04803695.1	Clostridium cellulovorans 743B	147	361	25.2	772	Ig domain protein group 2 domain protein	NP_619153.1	Methanosarcina acetivorans C2A	84	254	23.31	499	cell surface protein
TVAG_488130	XP_001323934	177	XP_001319242.1	Trichomonas vaginalis G3	2	503	56	174	surface antigen BspA-like	XP_001733769.1	Entamoeba dispar SAW760	31	110	34.12	81	hypothetical protein	ZP_03390704.1	Capnocytophaga sputigena ATCC 33612	14	134	38.1	80	surface antigen BspA	NP_619156.1	Methanosarcina acetivorans C2A	130	115	31	95	cell surface protein
TVAG_255550	XP_001326586	483	XP_001326595.1	Trichomonas vaginalis G3	2	801	55.96	325	surface antigen BspA-like	XP_001740405.1	Entamoeba dispar SAW760	46	258	30.39	203	hypothetical protein	ZP_02081532.1	Clostridium leptum DSM 753	31	251	39.52	163	hypothetical protein CLOLEP_03013	NP_619153.1	Methanosarcina acetivorans C2A	98	490	36.49	355	cell surface protein
TVAG_465140	XP_001328349	752	XP_001327215.1	Trichomonas vaginalis G3	2	2054	55.95	749	surface antigen BspA-like	XP_001741794.1	Entamoeba dispar SAW760	320	418	25.64	639	hypothetical protein	ZP_04805416.1	Clostridium cellulovorans 743B	211	352	27.84	459	cell surface protein	NP_619153.1	Methanosarcina acetivorans C2A	202	437	27.3	582	cell surface protein
TVAG_283000	XP_001582116	364	XP_001582154.1	Trichomonas vaginalis G3	2	918	55.92	362	surface antigen BspA-like	XP_001740405.1	Entamoeba dispar SAW760	114	462	40.43	228	hypothetical protein	ZP_04834251.1	Prevotella melaninogenica ATCC 25845	33	481	49.25	200	surface antigen BspA	NP_619156.1	Methanosarcina acetivorans C2A	192	372	46.39	165	cell surface protein
TVAG_133340	XP_001321499	448	XP_001321489.1	Trichomonas vaginalis G3	2	1263	55.91	433	surface antigen BspA-like	XP_001741894.1	Entamoeba dispar SAW760	289	104	22.86	186	hypothetical protein	ZP_03391449.1	Capnocytophaga sputigena ATCC 33612	38	110	29.36	106	surface antigen BspA	NP_619156.1	Methanosarcina acetivorans C2A	448	117	31.63	96	cell surface protein
TVAG_145480	XP_001320691	474	XP_001311984.1	Trichomonas vaginalis G3	2	1279	55.8	447	surface antigen BspA-like	XP_001741794.1	Entamoeba dispar SAW760	33	173	21.18	385	hypothetical protein	ZP_04807293.1	Clostridium cellulovorans 743B	27	409	29.31	409	Ig domain protein group 2 domain protein	YP_305509.1	Methanosarcina barkeri str. Fusaro	98	185	25.98	318	cell surface protein
TVAG_328460	XP_001313013	629	XP_001316263.1	Trichomonas vaginalis G3	2	1828	55.66	626	surface antigen BspA-like	XP_001740405.1	Entamoeba dispar SAW760	309	112	27.22	150	hypothetical protein	ZP_02081532.1	Clostridium leptum DSM 753	240	135	45.12	76	hypothetical protein CLOLEP_03013	NP_619153.1	Methanosarcina acetivorans C2A	271	242	26.65	332	cell surface protein
TVAG_478640	XP_001326262	560	XP_001308119.1	Trichomonas vaginalis G3	2	1505	55.66	505	surface antigen BspA-like	XP_001741794.1	Entamoeba dispar SAW760	40	193	22.79	381	hypothetical protein	AAC82625.1	Tannerella forsythia	72	267	28.92	312	surface antigen BspA	YP_305509.1	Methanosarcina barkeri str. Fusaro	116	164	27.95	156	cell surface protein
TVAG_186340	XP_001584313	129	XP_001322412.1	Trichomonas vaginalis G3	2	379	55.47	127	surface antigen BspA-like	XP_001740464.1	Entamoeba dispar SAW760	46	83	35.71	41	hypothetical protein	AAC82625.1	Tannerella forsythia	12	121	44.23	51	surface antigen BspA	NP_619153.1	Methanosarcina acetivorans C2A	126	110	36.84	56	cell surface protein
TVAG_060270	XP_001321874	140	XP_001582895.1	Trichomonas vaginalis G3	2	419	55.4	138	surface antigen BspA-like	XP_001740560.1	Entamoeba dispar SAW760	159	203	32.86	135	hypothetical protein	YP_001295115.1	Flavobacterium psychrophilum JIP02/86	167	128	30.97	105	cell surface leucine-rich repeat-containing protein	NP_619156.1	Methanosarcina acetivorans C2A	92	153	35.4	108	cell surface protein
TVAG_188250	XP_001327997	381	XP_001313891.1	Trichomonas vaginalis G3	2	1027	55.36	377	surface antigen BspA-like	XP_001735764.1	Entamoeba dispar SAW760	52	772	45.24	335	hypothetical protein	AAC82625.1	Tannerella forsythia	16	808	46.49	341	surface antigen BspA	YP_305509.1	Methanosarcina barkeri str. Fusaro	43	391	37.16	219	cell surface protein
TVAG_037590	XP_001310182	326	XP_001312262.1	Trichomonas vaginalis G3	2	622	55.2	220	hypothetical protein	XP_001913792.1	Entamoeba histolytica HM-1:IMSS	47	88	27.4	71	hypothetical protein	ZP_04390553.1	Porphyromonas endodontalis ATCC 35406	9	158	25.78	218	putative surface antigen BspA	YP_001548287.1	Methanococcus maripaludis C6	99	112	22.37	150	hypothetical protein MmarC6_0234
TVAG_250590	XP_001316522	745	XP_001311470.1	Trichomonas vaginalis G3	2	1778	55.14	640	surface antigen BspA-like	XP_001741795.1	Entamoeba dispar SAW760	39	772	33.33	511	hypothetical protein	AAC82625.1	Tannerella forsythia	55	419	31.18	338	surface antigen BspA	NP_619153.1	Methanosarcina acetivorans C2A	124	223	28.87	187	cell surface protein
TVAG_219860	XP_001327026	728	XP_001322549.1	Trichomonas vaginalis G3	2	2011	55.03	725	surface antigen BspA-like	XP_001736002.1	Entamoeba dispar SAW760	216	476	24.78	639	hypothetical protein	ZP_04805416.1	Clostridium cellulovorans 743B	325	334	27.05	472	cell surface protein	YP_305509.1	Methanosarcina barkeri str. Fusaro	262	373	26.44	612	cell surface protein
TVAG_179920	XP_001313250	243	XP_001311832.1	Trichomonas vaginalis G3	2	593	54.79	218	surface antigen BspA-like	XP_001741795.1	Entamoeba dispar SAW760	10	230	40.68	116	hypothetical protein	ZP_04834917.1	Prevotella melaninogenica ATCC 25845	59	298	36.72	175	surface antigen BspA	NP_619156.1	Methanosarcina acetivorans C2A	523	254	27	194	cell surface protein
TVAG_007210	XP_001313120	198	XP_001308356.1	Trichomonas vaginalis G3	2	490	54.71	168	surface antigen BspA-like	XP_001741679.1	Entamoeba dispar SAW760	80	100	27.59	115	hypothetical protein	AAC82625.1	Tannerella forsythia	53	120	29.03	89	surface antigen BspA	NP_619153.1	Methanosarcina acetivorans C2A	194	177	27.06	145	cell surface protein
TVAG_470190	XP_001309784	442	XP_001583967.1	Trichomonas vaginalis G3	2	1079	54.7	412	surface antigen BspA-like	XP_001741795.1	Entamoeba dispar SAW760	280	290	27.89	291	hypothetical protein	AAC82625.1	Tannerella forsythia	161	338	30.92	311	surface antigen BspA	NP_619153.1	Methanosarcina acetivorans C2A	339	311	29.6	264	cell surface protein
TVAG_191480	XP_001317274	729	XP_001319243.1	Trichomonas vaginalis G3	2	1854	54.69	692	surface antigen BspA-like	XP_001740405.1	Entamoeba dispar SAW760	21	158	34.41	90	hypothetical protein	AAC82625.1	Tannerella forsythia	33	468	37.39	321	surface antigen BspA	NP_619153.1	Methanosarcina acetivorans C2A	124	275	31.09	231	cell surface protein
TVAG_465290	XP_001328364	416	XP_001327196.1	Trichomonas vaginalis G3	2	912	54.67	352	hypothetical protein	AAW88349.1	Entamoeba histolytica	237	137	30.47	126	leucine rich repeat protein 1	AAC82625.1	Tannerella forsythia	200	101	32.93	79	surface antigen BspA	NP_619153.1	Methanosarcina acetivorans C2A	374	260	28.21	250	cell surface protein
TVAG_433820	XP_001311984	640	XP_001320691.1	Trichomonas vaginalis G3	2	1312	54.66	471	hypothetical protein	XP_001741794.1	Entamoeba dispar SAW760	84	344	23.86	531	hypothetical protein	ZP_03631085.1	bacterium Ellin514	66	315	27.48	407	cell surface protein	NP_619153.1	Methanosarcina acetivorans C2A	41	278	28.74	339	cell surface protein
TVAG_174900	XP_001319243	670	XP_001317274.1	Trichomonas vaginalis G3	2	1861	54.4	637	surface antigen BspA-like	XP_001740405.1	Entamoeba dispar SAW760	95	374	34.31	235	hypothetical protein	ZP_02421667.1	Eubacterium siraeum DSM 15702	29	413	30.77	339	hypothetical protein EUBSIR_00498	NP_619156.1	Methanosarcina acetivorans C2A	48	187	32.19	142	cell surface protein
TVAG_216280	XP_001317875	102	XP_001321233.1	Trichomonas vaginalis G3	3	113	54.35	45	surface antigen BspA-like			-1	0	0	0				-1	0	0	0				-1	0	0	0
TVAG_182940	XP_001584044	497	XP_001315574.1	Trichomonas vaginalis G3	2	1135	54.33	458	hypothetical protein	XP_001914389.1	Entamoeba histolytica HM-1:IMSS	129	350	34.29	302	hypothetical protein	ZP_02081532.1	Clostridium leptum DSM 753	52	242	44.59	135	hypothetical protein CLOLEP_03013	YP_305509.1	Methanosarcina barkeri str. Fusaro	112	302	41.08	155	cell surface protein
TVAG_171430	XP_001302593	927	XP_001323870.1	Trichomonas vaginalis G3	2	2512	54.25	912	surface antigen BspA-like	XP_001741794.1	Entamoeba dispar SAW760	17	146	23.4	254	hypothetical protein	AAC82625.1	Tannerella forsythia	69	184	25.49	428	surface antigen BspA	YP_305509.1	Methanosarcina barkeri str. Fusaro	88	268	23.79	556	cell surface protein
TVAG_158740	XP_001323870	1048	XP_001302593.1	Trichomonas vaginalis G3	2	2518	54.23	911	surface antigen BspA-like	XP_001741794.1	Entamoeba dispar SAW760	33	160	25.07	321	hypothetical protein	AAC82625.1	Tannerella forsythia	69	411	28.77	620	surface antigen BspA	NP_619153.1	Methanosarcina acetivorans C2A	24	519	27.87	702	cell surface protein
TVAG_355170	XP_001320681	625	XP_001319242.1	Trichomonas vaginalis G3	2	1616	54.22	598	surface antigen BspA-like	XP_657553.1	Entamoeba histolytica HM-1:IMSS	67	221	26.64	226	hypothetical protein	ZP_02067577.1	Bacteroides ovatus ATCC 8483	49	279	29.1	232	hypothetical protein BACOVA_04585	NP_619153.1	Methanosarcina acetivorans C2A	20	317	30.15	260	cell surface protein
TVAG_077500	XP_001325235	948	XP_001325236.1	Trichomonas vaginalis G3	2	1864	53.98	694	hypothetical protein	XP_001735627.1	Entamoeba dispar SAW760	12	169	23.18	279	hypothetical protein	AAC82625.1	Tannerella forsythia	9	131	26.01	328	surface antigen BspA	YP_305509.1	Methanosarcina barkeri str. Fusaro	47	147	25	267	cell surface protein
TVAG_071980	XP_001584521	447	XP_001584519.1	Trichomonas vaginalis G3	2	1170	53.93	444	surface antigen BspA-like	XP_001741795.1	Entamoeba dispar SAW760	24	302	29.03	242	hypothetical protein	ZP_02081532.1	Clostridium leptum DSM 753	61	463	28.7	430	hypothetical protein CLOLEP_03013	NP_619153.1	Methanosarcina acetivorans C2A	217	405	27.67	394	cell surface protein
TVAG_348430	XP_001328756	178	XP_001328760.1	Trichomonas vaginalis G3	2	422	53.9	153	surface antigen BspA-like	XP_650208.1	Entamoeba histolytica HM-1:IMSS	99	109	40	64	hypothetical protein	ZP_02026084.1	Eubacterium ventriosum ATCC 27560	46	121	42.19	62	hypothetical protein EUBVEN_01340	YP_001330886.1	Methanococcus maripaludis C7	165	81	36.92	52	TPR repeat-containing protein
TVAG_475550	XP_001583613	817	XP_001309839.1	Trichomonas vaginalis G3	2	1995	53.67	722	surface antigen BspA-like	XP_001741794.1	Entamoeba dispar SAW760	161	219	24.61	330	hypothetical protein	ZP_03631085.1	bacterium Ellin514	307	371	23.64	669	cell surface protein	NP_619153.1	Methanosarcina acetivorans C2A	176	439	22.77	756	cell surface protein
TVAG_219340	XP_001295073	258	XP_001327177.1	Trichomonas vaginalis G3	2	651	53.67	255	hypothetical protein	XP_001735765.1	Entamoeba dispar SAW760	211	141	26.71	124	hypothetical protein	ZP_02423777.1	Eubacterium siraeum DSM 15702	172	88	27.78	143	hypothetical protein EUBSIR_02655	NP_619153.1	Methanosarcina acetivorans C2A	235	67	23.46	157	cell surface protein
TVAG_238930	XP_001581507	216	XP_001310683.1	Trichomonas vaginalis G3	2	567	53.64	214	hypothetical protein	XP_001740612.1	Entamoeba dispar SAW760	232	120	29.53	122	hypothetical protein	AAC82625.1	Tannerella forsythia	164	141	25.55	132	surface antigen BspA	NP_619153.1	Methanosarcina acetivorans C2A	363	136	28.57	147	cell surface protein
TVAG_028700	XP_001326140	456	XP_001315578.1	Trichomonas vaginalis G3	2	1242	53.61	454	surface antigen BspA-like	XP_001734308.1	Entamoeba dispar SAW760	98	173	33.71	88	hypothetical protein	AAC82625.1	Tannerella forsythia	56	281	28	269	surface antigen BspA	NP_619153.1	Methanosarcina acetivorans C2A	125	218	23.67	267	cell surface protein
TVAG_269110	XP_001320608	1071	XP_001320607.1	Trichomonas vaginalis G3	2	1013	53.61	359	surface antigen BspA-like	XP_001741794.1	Entamoeba dispar SAW760	15	143	28.72	93	hypothetical protein	AAC82625.1	Tannerella forsythia	73	391	30.64	295	surface antigen BspA	NP_619153.1	Methanosarcina acetivorans C2A	45	457	26.11	440	cell surface protein
TVAG_317740	XP_001313418	649	XP_001313426.1	Trichomonas vaginalis G3	2	1224	53.27	456	surface antigen BspA-like	XP_001741795.1	Entamoeba dispar SAW760	47	736	32.96	525	hypothetical protein	ZP_02081532.1	Clostridium leptum DSM 753	11	805	35.33	526	hypothetical protein CLOLEP_03013	NP_619153.1	Methanosarcina acetivorans C2A	34	306	34.16	218	cell surface protein
TVAG_153500	XP_001301818	721	XP_001322549.1	Trichomonas vaginalis G3	2	1798	53.26	695	surface antigen BspA-like	XP_001740405.1	Entamoeba dispar SAW760	225	459	27.09	605	hypothetical protein	ZP_04805416.1	Clostridium cellulovorans 743B	211	320	27.08	492	cell surface protein	NP_619153.1	Methanosarcina acetivorans C2A	236	263	24.81	458	cell surface protein
TVAG_398800	XP_001315578	456	XP_001326140.1	Trichomonas vaginalis G3	2	1230	53.17	454	surface antigen BspA-like	XP_001740560.1	Entamoeba dispar SAW760	207	372	30.11	320	hypothetical protein	AAC82625.1	Tannerella forsythia	78	376	31.05	323	surface antigen BspA	NP_619149.1	Methanosarcina acetivorans C2A	155	97	26.43	136	cell surface protein
TVAG_008010	XP_001315016	625	XP_001315014.1	Trichomonas vaginalis G3	2	1724	53.15	623	surface antigen BspA-like	XP_001741795.1	Entamoeba dispar SAW760	72	324	33.18	212	hypothetical protein	AAC82625.1	Tannerella forsythia	27	354	33.66	289	surface antigen BspA	YP_305509.1	Methanosarcina barkeri str. Fusaro	126	190	26.1	323	cell surface protein
TVAG_443450	XP_001313404	806	XP_001314765.1	Trichomonas vaginalis G3	2	2162	53.12	799	surface antigen BspA-like	XP_001741794.1	Entamoeba dispar SAW760	204	494	29.72	524	hypothetical protein	ZP_02081532.1	Clostridium leptum DSM 753	248	168	32.43	183	hypothetical protein CLOLEP_03013	NP_619153.1	Methanosarcina acetivorans C2A	260	94	30.67	74	cell surface protein
TVAG_494750	XP_001314765	817	XP_001313404.1	Trichomonas vaginalis G3	2	2162	53.12	801	surface antigen BspA-like	XP_001741794.1	Entamoeba dispar SAW760	209	297	26.88	309	hypothetical protein	ZP_04803695.1	Clostridium cellulovorans 743B	329	279	23.99	506	Ig domain protein group 2 domain protein	NP_619153.1	Methanosarcina acetivorans C2A	223	503	29.63	527	cell surface protein
TVAG_495520	XP_001327760	373	XP_001308723.1	Trichomonas vaginalis G3	2	1022	52.96	371	hypothetical protein	XP_001738090.1	Entamoeba dispar SAW760	34	133	27.39	287	hypothetical protein	ZP_04805416.1	Clostridium cellulovorans 743B	66	143	24.76	279	cell surface protein	YP_001330886.1	Methanococcus maripaludis C7	197	106	24.48	231	TPR repeat-containing protein
TVAG_133310	XP_001321496	595	XP_001321493.1	Trichomonas vaginalis G3	2	1576	52.92	578	surface antigen BspA-like	XP_001734308.1	Entamoeba dispar SAW760	59	130	34.83	87	hypothetical protein	ZP_02081532.1	Clostridium leptum DSM 753	37	151	24.71	310	hypothetical protein CLOLEP_03013	NP_619153.1	Methanosarcina acetivorans C2A	40	143	24.48	234	cell surface protein
TVAG_032730	XP_001306817	617	XP_001583817.1	Trichomonas vaginalis G3	2	1628	52.91	613	surface antigen BspA-like	XP_001740405.1	Entamoeba dispar SAW760	335	549	28.93	581	hypothetical protein	ZP_03631085.1	bacterium Ellin514	355	227	27.75	392	cell surface protein	NP_619153.1	Methanosarcina acetivorans C2A	364	125	21.79	250	cell surface protein
TVAG_059720	XP_001310837	745	XP_001327215.1	Trichomonas vaginalis G3	2	1925	52.9	717	surface antigen BspA-like	XP_001741679.1	Entamoeba dispar SAW760	250	360	25.43	608	hypothetical protein	AAC82625.1	Tannerella forsythia	202	401	28.31	509	surface antigen BspA	NP_619153.1	Methanosarcina acetivorans C2A	212	255	24.64	327	cell surface protein
TVAG_382250	XP_001306510	593	XP_001325236.1	Trichomonas vaginalis G3	2	1575	52.87	587	hypothetical protein	XP_001733769.1	Entamoeba dispar SAW760	8	152	27.57	198	hypothetical protein	BAH69594.1	Mycoplasma fermentans PG18	21	143	23.81	191	hypothetical protein	YP_305509.1	Methanosarcina barkeri str. Fusaro	163	75	23.95	159	cell surface protein
TVAG_077510	XP_001325236	1704	XP_001306510.1	Trichomonas vaginalis G3	3	1574	52.87	586	surface antigen BspA-like	XP_653526.1	Entamoeba histolytica HM-1:IMSS	46	179	21.79	1023	hypothetical protein	NP_972265.1	Treponema denticola ATCC 35405	89	227	22.92	702	leucine rich repeat domain-containing protein	NP_619153.1	Methanosarcina acetivorans C2A	55	55	19.43	513	cell surface protein
TVAG_257810	XP_001313156	511	XP_001327783.1	Trichomonas vaginalis G3	2	735	52.81	302	surface antigen BspA-like	XP_001735764.1	Entamoeba dispar SAW760	27	770	40.2	392	hypothetical protein	ZP_02081532.1	Clostridium leptum DSM 753	8	612	37.9	385	hypothetical protein CLOLEP_03013	NP_619153.1	Methanosarcina acetivorans C2A	80	693	39.15	388	cell surface protein
TVAG_478650	XP_001326263	371	XP_001312364.1	Trichomonas vaginalis G3	2	895	52.65	352	surface antigen BspA-like	XP_001741795.1	Entamoeba dispar SAW760	31	223	29.51	347	hypothetical protein	ZP_02081532.1	Clostridium leptum DSM 753	25	194	24.87	346	hypothetical protein CLOLEP_03013	NP_619153.1	Methanosarcina acetivorans C2A	68	116	24.22	270	cell surface protein
TVAG_336870	XP_001317518	323	XP_001317521.1	Trichomonas vaginalis G3	2	818	52.63	321	surface antigen BspA-like	XP_653754.1	Entamoeba histolytica HM-1:IMSS	144	105	34.29	68	hypothetical protein	ZP_02043255.1	Actinomyces odontolyticus ATCC 17982	52	123	32.2	113	hypothetical protein ACTODO_00093	YP_305509.1	Methanosarcina barkeri str. Fusaro	42	85	33.33	64	cell surface protein
TVAG_070710	XP_001584394	280	XP_001328755.1	Trichomonas vaginalis G3	2	612	52.61	229	surface antigen BspA-like	XP_654256.1	Entamoeba histolytica HM-1:IMSS	236	123	33.03	104	hypothetical protein	ZP_03634918.1	Holdemania filiformis DSM 12042	61	204	31.36	160	hypothetical protein HOLDEFILI_02215	NP_619156.1	Methanosarcina acetivorans C2A	94	161	32.85	129	cell surface protein
TVAG_133390	XP_001321504	638	XP_001321508.1	Trichomonas vaginalis G3	2	1459	52.54	546	hypothetical protein	AAW88349.1	Entamoeba histolytica	112	301	24.17	467	leucine rich repeat protein 1	ZP_02081532.1	Clostridium leptum DSM 753	66	314	27.39	436	hypothetical protein CLOLEP_03013	NP_619153.1	Methanosarcina acetivorans C2A	69	257	24.92	547	cell surface protein
TVAG_197220	XP_001317644	180	XP_001582338.1	Trichomonas vaginalis G3	2	407	52.53	157	cell surface protein	XP_001737569.1	Entamoeba dispar SAW760	20	136	33.06	117	hypothetical protein	AAC82625.1	Tannerella forsythia	118	86	27.45	100	surface antigen BspA	NP_619156.1	Methanosarcina acetivorans C2A	162	99	27.72	94	cell surface protein
TVAG_119560	XP_001276867	735	XP_001322517.1	Trichomonas vaginalis G3	2	2045	52.5	733	hypothetical protein	XP_001741794.1	Entamoeba dispar SAW760	192	360	24.37	483	hypothetical protein	ZP_03631085.1	bacterium Ellin514	244	185	27.35	222	cell surface protein	NP_619153.1	Methanosarcina acetivorans C2A	186	438	26.1	670	cell surface protein
TVAG_478660	XP_001326264	750	XP_001308117.1	Trichomonas vaginalis G3	2	1110	52.39	415	surface antigen BspA-like	XP_001741794.1	Entamoeba dispar SAW760	61	378	25.64	625	hypothetical protein	AAC82625.1	Tannerella forsythia	52	166	27.73	198	surface antigen BspA	NP_619153.1	Methanosarcina acetivorans C2A	24	304	25.57	469	cell surface protein
TVAG_158730	XP_001323869	164	XP_001302594.1	Trichomonas vaginalis G3	2	421	52.38	146	surface antigen BspA-like	XP_001913739.1	Entamoeba histolytica HM-1:IMSS	13	130	28.85	103	hypothetical protein	YP_001295109.1	Flavobacterium psychrophilum JIP02/86	17	109	29.55	83	cell surface leucine-rich repeat-containing protein	NP_619153.1	Methanosarcina acetivorans C2A	22	129	36.84	93	cell surface protein
TVAG_093850	XP_001583197	432	XP_001583194.1	Trichomonas vaginalis G3	2	1124	52.35	422	hypothetical protein	XP_001741794.1	Entamoeba dispar SAW760	28	124	30.59	84	hypothetical protein	YP_001295109.1	Flavobacterium psychrophilum JIP02/86	40	96	32.97	86	cell surface leucine-rich repeat-containing protein	YP_305509.1	Methanosarcina barkeri str. Fusaro	77	177	31.34	195	cell surface protein
TVAG_093820	XP_001583194	453	XP_001583197.1	Trichomonas vaginalis G3	2	1124	52.35	425	surface antigen BspA-like	XP_001741028.1	Entamoeba dispar SAW760	13	122	29.59	96	hypothetical protein	YP_001295109.1	Flavobacterium psychrophilum JIP02/86	18	307	32.14	216	cell surface leucine-rich repeat-containing protein	NP_619153.1	Methanosarcina acetivorans C2A	45	103	32.43	73	cell surface protein
TVAG_072690	XP_001302853	799	XP_001581323.1	Trichomonas vaginalis G3	2	1755	52.31	669	surface antigen BspA-like	XP_001741794.1	Entamoeba dispar SAW760	63	96	23.18	140	hypothetical protein	AAC82625.1	Tannerella forsythia	10	192	27.7	208	surface antigen BspA	YP_305509.1	Methanosarcina barkeri str. Fusaro	4	189	22.59	393	cell surface protein
TVAG_475600	XP_001583618	281	XP_001583614.1	Trichomonas vaginalis G3	2	682	52.29	260	surface antigen BspA-like	XP_647950.1	Entamoeba histolytica HM-1:IMSS	36	199	27.27	192	hypothetical protein	ZP_02424091.1	Alistipes putredinis DSM 17216	141	224	29.11	225	hypothetical protein ALIPUT_00206	NP_619153.1	Methanosarcina acetivorans C2A	97	186	30.2	143	cell surface protein
TVAG_348420	XP_001328755	988	XP_001328762.1	Trichomonas vaginalis G3	2	2138	52.25	787	surface antigen BspA-like	XP_001734308.1	Entamoeba dispar SAW760	57	201	26.2	394	hypothetical protein	ZP_02081532.1	Clostridium leptum DSM 753	93	189	27.3	258	hypothetical protein CLOLEP_03013	YP_305509.1	Methanosarcina barkeri str. Fusaro	54	304	22.82	755	cell surface protein
TVAG_429230	XP_001311500	316	XP_001301145.1	Trichomonas vaginalis G3	2	839	52.09	310	surface antigen BspA-like	XP_001734705.1	Entamoeba dispar SAW760	253	292	28.72	262	hypothetical protein	AAC82625.1	Tannerella forsythia	195	320	30.8	247	surface antigen BspA	NP_619153.1	Methanosarcina acetivorans C2A	300	189	25.7	213	cell surface protein
TVAG_477090	XP_001583766	250	XP_001583764.1	Trichomonas vaginalis G3	2	389	52.08	143	surface antigen BspA-like	XP_001734308.1	Entamoeba dispar SAW760	101	232	28.66	241	hypothetical protein	ZP_02423777.1	Eubacterium siraeum DSM 15702	32	313	33.98	205	hypothetical protein EUBSIR_02655	YP_305509.1	Methanosarcina barkeri str. Fusaro	396	190	26.43	220	cell surface protein
TVAG_007990	XP_001315014	778	XP_001315016.1	Trichomonas vaginalis G3	2	1268	52.06	551	surface antigen BspA-like	XP_001741795.1	Entamoeba dispar SAW760	69	278	24.84	300	hypothetical protein	ZP_03679845.1	Bacteroides cellulosilyticus DSM 14838	56	356	28.41	349	hypothetical protein BACCELL_04211	NP_619153.1	Methanosarcina acetivorans C2A	211	126	30.17	114	cell surface protein
TVAG_214580	XP_001580219	154	XP_001581243.1	Trichomonas vaginalis G3	2	382	51.77	140	surface antigen BspA-like	XP_001734308.1	Entamoeba dispar SAW760	26	158	28.76	141	hypothetical protein	ZP_04805416.1	Clostridium cellulovorans 743B	36	134	36.23	68	cell surface protein	NP_619153.1	Methanosarcina acetivorans C2A	246	160	27.64	118	cell surface protein
TVAG_169990	XP_001329822	1022	XP_001329820.1	Trichomonas vaginalis G3	2	2608	51.75	1014	surface antigen BspA-like	XP_001734308.1	Entamoeba dispar SAW760	117	266	24.52	412	hypothetical protein	AAC82625.1	Tannerella forsythia	50	221	25.3	397	surface antigen BspA	YP_305509.1	Methanosarcina barkeri str. Fusaro	59	352	26	464	cell surface protein
TVAG_065790	XP_001318545	740	XP_001327190.1	Trichomonas vaginalis G3	2	1832	51.68	718	surface antigen BspA-like	XP_001913792.1	Entamoeba histolytica HM-1:IMSS	216	501	28.39	536	hypothetical protein	ZP_04803695.1	Clostridium cellulovorans 743B	192	112	37.33	74	Ig domain protein group 2 domain protein	NP_619153.1	Methanosarcina acetivorans C2A	252	260	22.81	638	cell surface protein
TVAG_166530	XP_001582264	397	XP_001327196.1	Trichomonas vaginalis G3	2	1018	51.67	394	hypothetical protein	XP_001914509.1	Entamoeba histolytica HM-1:IMSS	251	151	32.28	125	hypothetical protein	ZP_02081532.1	Clostridium leptum DSM 753	199	141	35.29	107	hypothetical protein CLOLEP_03013	YP_305509.1	Methanosarcina barkeri str. Fusaro	235	137	25.29	253	cell surface protein
TVAG_169970	XP_001329820	1009	XP_001329822.1	Trichomonas vaginalis G3	2	2600	51.66	1003	surface antigen BspA-like	XP_001740405.1	Entamoeba dispar SAW760	170	319	26.6	463	hypothetical protein	AAC82625.1	Tannerella forsythia	57	271	26.56	416	surface antigen BspA	NP_619153.1	Methanosarcina acetivorans C2A	60	366	27.18	559	cell surface protein
TVAG_093840	XP_001583196	446	XP_001583194.1	Trichomonas vaginalis G3	2	1072	51.54	419	hypothetical protein	XP_001738834.1	Entamoeba dispar SAW760	47	183	40.37	103	hypothetical protein	AAC82625.1	Tannerella forsythia	22	280	28.04	265	surface antigen BspA	NP_619153.1	Methanosarcina acetivorans C2A	118	253	29.22	239	cell surface protein
TVAG_169980	XP_001329821	1123	XP_001329823.1	Trichomonas vaginalis G3	2	2350	51.5	929	surface antigen BspA-like	XP_001741794.1	Entamoeba dispar SAW760	57	492	26.53	751	hypothetical protein	ZP_04803695.1	Clostridium cellulovorans 743B	148	268	27.08	404	Ig domain protein group 2 domain protein	NP_619153.1	Methanosarcina acetivorans C2A	64	185	35.82	131	cell surface protein
TVAG_471830	XP_001297833	317	XP_001307916.1	Trichomonas vaginalis G3	2	825	51.44	311	surface antigen BspA-like	XP_001740405.1	Entamoeba dispar SAW760	221	259	27.37	244	hypothetical protein	ZP_02081532.1	Clostridium leptum DSM 753	158	94	29.67	89	hypothetical protein CLOLEP_03013	NP_619156.1	Methanosarcina acetivorans C2A	207	134	35.96	81	cell surface protein
TVAG_270040	XP_001311449	153	XP_001311451.1	Trichomonas vaginalis G3	2	398	51.32	151	hypothetical protein	XP_001740402.1	Entamoeba dispar SAW760	9	114	28.87	128	hypothetical protein	ZP_04744234.1	Roseburia intestinalis L1-82	7	99	35.38	54	cell surface protein	YP_305509.1	Methanosarcina barkeri str. Fusaro	41	85	35.82	56	cell surface protein
TVAG_282780	XP_001582094	240	XP_001580028.1	Trichomonas vaginalis G3	2	599	51.23	237	surface antigen BspA-like	NP_001090945.1	Sus scrofa	59	83	30.56	71	proteasome (prosome, macropain) subunit, beta type, 7	ZP_05391853.1	Clostridium carboxidivorans P7	94	92	39.68	60	hypothetical protein CcarbDRAFT_1853			-1	0	0	0
TVAG_209810	XP_001300591	837	XP_001322084.1	Trichomonas vaginalis G3	2	2124	51.22	820	surface antigen BspA-like	XP_001736002.1	Entamoeba dispar SAW760	181	280	26.81	311	hypothetical protein	AAC82625.1	Tannerella forsythia	299	369	25.68	536	surface antigen BspA	NP_619153.1	Methanosarcina acetivorans C2A	281	307	24.43	765	cell surface protein
TVAG_194890	XP_001307333	142	XP_001311620.1	Trichomonas vaginalis G3	2	358	51.2	123	surface antigen BspA-like	XP_001735627.1	Entamoeba dispar SAW760	52	113	25.45	107	hypothetical protein	ZP_02081532.1	Clostridium leptum DSM 753	42	149	33.33	111	hypothetical protein CLOLEP_03013	YP_305504.1	Methanosarcina barkeri str. Fusaro	36	159	46.84	77	cell surface protein
TVAG_046400	XP_001579422	72	XP_001325481.1	Trichomonas vaginalis G3	2	115	51.16	42	hypothetical protein	XP_001738834.1	Entamoeba dispar SAW760	61	86	39.02	40	hypothetical protein	ZP_03615495.1	Prevotella copri DSM 18205	36	90	43.59	38	hypothetical protein PREVCOP_00957	YP_305504.1	Methanosarcina barkeri str. Fusaro	162	83	34.04	46	cell surface protein
TVAG_210330	XP_001327726	728	XP_001327026.1	Trichomonas vaginalis G3	2	1873	51.1	721	surface antigen BspA-like	XP_001740405.1	Entamoeba dispar SAW760	274	292	29.31	309	hypothetical protein	ZP_04805416.1	Clostridium cellulovorans 743B	207	450	26.44	582	cell surface protein	NP_619153.1	Methanosarcina acetivorans C2A	230	253	26.09	262	cell surface protein
TVAG_489320	XP_001315611	146	XP_001328163.1	Trichomonas vaginalis G3	2	396	51.09	136	surface antigen BspA-like	XP_649048.1	Entamoeba histolytica HM-1:IMSS	282	153	38.1	82	hypothetical protein	NP_972858.1	Treponema denticola ATCC 35405	286	99	31.76	81	surface antigen BspA, putative	NP_619153.1	Methanosarcina acetivorans C2A	270	159	43.04	77	cell surface protein
TVAG_283370	XP_001582153	1013	XP_001312690.1	Trichomonas vaginalis G3	2	2065	50.95	845	surface antigen BspA-like	XP_001741794.1	Entamoeba dispar SAW760	25	348	26.42	703	hypothetical protein	ZP_02861046.1	Anaerofustis stercorihominis DSM 17244	51	123	26.46	219	hypothetical protein ANASTE_00239	NP_619153.1	Methanosarcina acetivorans C2A	83	426	26.25	692	cell surface protein
TVAG_219850	XP_001327025	297	XP_001327190.1	Trichomonas vaginalis G3	2	717	50.87	285	surface antigen BspA-like	XP_001735764.1	Entamoeba dispar SAW760	290	159	25.38	193	hypothetical protein	ZP_03631085.1	bacterium Ellin514	201	200	26.96	227	cell surface protein	YP_305509.1	Methanosarcina barkeri str. Fusaro	282	123	25.95	182	cell surface protein
TVAG_219830	XP_001327023	619	XP_001327026.1	Trichomonas vaginalis G3	2	1502	50.75	595	surface antigen BspA-like	XP_001913792.1	Entamoeba histolytica HM-1:IMSS	305	114	22.11	465	hypothetical protein	AAC82625.1	Tannerella forsythia	239	281	27.79	461	surface antigen BspA	NP_619153.1	Methanosarcina acetivorans C2A	293	284	24.32	540	cell surface protein
TVAG_259420	XP_001322084	841	XP_001300591.1	Trichomonas vaginalis G3	2	2129	50.72	835	surface antigen BspA-like	XP_001740405.1	Entamoeba dispar SAW760	176	464	27.02	532	hypothetical protein	AAC82625.1	Tannerella forsythia	184	427	26.56	576	surface antigen BspA	NP_619153.1	Methanosarcina acetivorans C2A	217	407	25.58	679	cell surface protein
TVAG_168030	XP_001305200	238	XP_001311832.1	Trichomonas vaginalis G3	2	594	50.64	234	surface antigen BspA-like	XP_001734308.1	Entamoeba dispar SAW760	36	167	27.59	187	hypothetical protein	AAC82625.1	Tannerella forsythia	10	208	40.87	113	surface antigen BspA	YP_305509.1	Methanosarcina barkeri str. Fusaro	278	237	30.37	183	cell surface protein
TVAG_372260	XP_001307730	415	XP_001320609.1	Trichomonas vaginalis G3	2	579	50.64	225	surface antigen Bsp	XP_001740405.1	Entamoeba dispar SAW760	62	415	26.72	406	hypothetical protein	AAC82625.1	Tannerella forsythia	8	364	30.25	399	surface antigen BspA	NP_619153.1	Methanosarcina acetivorans C2A	129	270	26.84	353	cell surface protein
TVAG_390080	XP_001325834	419	XP_001310018.1	Trichomonas vaginalis G3	2	952	50.48	412	surface antigen BspA-like	XP_001741795.1	Entamoeba dispar SAW760	142	328	30.23	308	hypothetical protein	ZP_02081532.1	Clostridium leptum DSM 753	118	373	29.18	408	hypothetical protein CLOLEP_03013	YP_305509.1	Methanosarcina barkeri str. Fusaro	60	277	26.65	368	cell surface protein
TVAG_294900	XP_001579824	466	XP_001316694.1	Trichomonas vaginalis G3	3	1169	50.33	457	surface antigen BspA-like	XP_001740492.1	Entamoeba dispar SAW760	37	100	34.38	62	hypothetical protein	ZP_02861219.1	Anaerofustis stercorihominis DSM 17244	49	232	25.57	271	hypothetical protein ANASTE_00419	NP_619153.1	Methanosarcina acetivorans C2A	41	101	31.71	81	cell surface protein
TVAG_029490	XP_001303399	610	XP_001301868.1	Trichomonas vaginalis G3	2	957	49.88	395	hypothetical protein	XP_001741794.1	Entamoeba dispar SAW760	102	282	29.96	226	hypothetical protein	AAC82625.1	Tannerella forsythia	31	519	36.24	297	surface antigen BspA	YP_305509.1	Methanosarcina barkeri str. Fusaro	186	285	25.29	290	cell surface protein
TVAG_416670	XP_001317247	247	XP_001308805.1	Trichomonas vaginalis G3	2	657	49.79	242	surface antigen BspA-like	XP_001735361.1	Entamoeba dispar SAW760	232	181	26.97	175	hypothetical protein	ZP_03778426.1	Clostridium hylemonae DSM 15053	175	214	32.59	218	hypothetical protein CLOHYLEM_05485	YP_305504.1	Methanosarcina barkeri str. Fusaro	307	112	30.4	114	cell surface protein
TVAG_489330	XP_001315612	222	XP_001302511.1	Trichomonas vaginalis G3	2	554	49.77	220	surface antigen BspA-like	XP_001741179.1	Entamoeba dispar SAW760	498	80	26.15	106	hypothetical protein	ZP_02860961.1	Anaerofustis stercorihominis DSM 17244	288	189	35.06	133	hypothetical protein ANASTE_00152	NP_619153.1	Methanosarcina acetivorans C2A	322	97	26.47	112	cell surface protein
TVAG_113350	XP_001578977	552	XP_001309390.1	Trichomonas vaginalis G3	2	1391	49.73	550	surface antigen BspA-like	XP_001741794.1	Entamoeba dispar SAW760	13	371	26.78	469	hypothetical protein	ZP_02081532.1	Clostridium leptum DSM 753	54	476	27.41	503	hypothetical protein CLOLEP_03013	NP_619153.1	Methanosarcina acetivorans C2A	75	304	23.66	471	cell surface protein
TVAG_024700	XP_001309390	774	XP_001578977.1	Trichomonas vaginalis G3	2	1391	49.73	548	surface antigen BspA-like	XP_001741794.1	Entamoeba dispar SAW760	12	444	26.86	541	hypothetical protein	AAC82625.1	Tannerella forsythia	92	309	26.35	510	surface antigen BspA	NP_619153.1	Methanosarcina acetivorans C2A	150	314	24.01	564	cell surface protein
TVAG_010770	XP_001329988	728	XP_001316575.1	Trichomonas vaginalis G3	2	636	49.6	248	hypothetical protein	XP_001741794.1	Entamoeba dispar SAW760	29	241	21.24	497	hypothetical protein	AAC82625.1	Tannerella forsythia	20	255	23.37	575	surface antigen BspA	NP_619153.1	Methanosarcina acetivorans C2A	23	411	26.53	441	cell surface protein
TVAG_244930	XP_001318284	606	XP_001328939.1	Trichomonas vaginalis G3	2	1284	49.27	478	surface antigen BspA-like	XP_001741795.1	Entamoeba dispar SAW760	7	433	30.42	391	hypothetical protein	ZP_03631085.1	bacterium Ellin514	40	431	27.63	465	cell surface protein	NP_619153.1	Methanosarcina acetivorans C2A	60	179	23.81	314	cell surface protein
TVAG_158680	XP_001323864	195	XP_001302593.1	Trichomonas vaginalis G3	2	504	49.23	193	surface antigen BspA-like	XP_001734805.1	Entamoeba dispar SAW760	91	100	26.92	100	hypothetical protein	ZP_04834251.1	Prevotella melaninogenica ATCC 25845	4	110	35.79	91	surface antigen BspA	YP_305504.1	Methanosarcina barkeri str. Fusaro	29	114	36.17	90	cell surface protein
TVAG_408450	XP_001312365	219	XP_001308118.1	Trichomonas vaginalis G3	2	444	49.18	181	surface protein	XP_001735361.1	Entamoeba dispar SAW760	105	184	29.15	185	hypothetical protein	ZP_04834917.1	Prevotella melaninogenica ATCC 25845	53	214	28.91	193	surface antigen BspA	NP_619153.1	Methanosarcina acetivorans C2A	108	152	30.82	153	cell surface protein
TVAG_032550	XP_001308118	200	XP_001312365.1	Trichomonas vaginalis G3	2	444	49.18	181	hypothetical protein	XP_001741794.1	Entamoeba dispar SAW760	310	95	33.33	96	hypothetical protein	ZP_02063968.1	Bacteroides ovatus ATCC 8483	92	120	28.29	146	hypothetical protein BACOVA_00927	YP_305504.1	Methanosarcina barkeri str. Fusaro	97	160	27.13	179	cell surface protein
TVAG_170980	XP_001308140	186	XP_001304114.1	Trichomonas vaginalis G3	2	432	49.14	173	surface antigen BspA-like	XP_001736612.1	Entamoeba dispar SAW760	27	114	27.17	157	hypothetical protein	ZP_05280162.1	Bacteroides fragilis 3_1_12	26	119	23.39	162	putative cell surface antigen	YP_001330886.1	Methanococcus maripaludis C7	165	107	23.81	125	TPR repeat-containing protein
TVAG_002860	XP_001314378	366	XP_001582338.1	Trichomonas vaginalis G3	2	544	49.12	224	cell surface protein	XP_001737629.1	Entamoeba dispar SAW760	26	207	30.56	212	hypothetical protein	YP_001560465.1	Clostridium phytofermentans ISDg	8	234	27.03	219	hypothetical protein Cphy_3373	NP_619156.1	Methanosarcina acetivorans C2A	63	128	33.71	88	cell surface protein
TVAG_127150	XP_001323432	998	XP_001315446.1	Trichomonas vaginalis G3	2	2394	49.06	908	surface antigen BspA-like	XP_001741794.1	Entamoeba dispar SAW760	54	412	22.58	701	hypothetical protein	AAC82625.1	Tannerella forsythia	114	410	26.22	587	surface antigen BspA	NP_619153.1	Methanosarcina acetivorans C2A	47	276	26.96	464	cell surface protein
TVAG_071960	XP_001584519	847	XP_001584517.1	Trichomonas vaginalis G3	2	2080	49.06	845	surface antigen BspA-like	XP_001741794.1	Entamoeba dispar SAW760	21	276	27.17	261	hypothetical protein	AAC82625.1	Tannerella forsythia	120	393	37.18	271	surface antigen BspA	NP_619153.1	Methanosarcina acetivorans C2A	48	339	25.19	385	cell surface protein
TVAG_071950	XP_001584517	1168	XP_001584519.1	Trichomonas vaginalis G3	2	2080	49.06	846	surface antigen BspA-like	XP_001741794.1	Entamoeba dispar SAW760	31	550	27.15	599	hypothetical protein	ZP_05391853.1	Clostridium carboxidivorans P7	104	547	24.18	1088	hypothetical protein CcarbDRAFT_1853	NP_619153.1	Methanosarcina acetivorans C2A	72	310	24.3	418	cell surface protein
TVAG_076240	XP_001583863	333	XP_001329822.1	Trichomonas vaginalis G3	2	726	48.72	329	surface antigen BspA-like	XP_001733629.1	Entamoeba dispar SAW760	77	96	30.67	71	hypothetical protein	ZP_04389213.1	Porphyromonas endodontalis ATCC 35406	50	151	25	190	putative cell surface protein	NP_619153.1	Methanosarcina acetivorans C2A	192	112	30.23	83	cell surface protein
TVAG_372330	XP_001302451	318	XP_001580439.1	Trichomonas vaginalis G3	2	690	48.71	305	surface antigen BspA-like	XP_653526.1	Entamoeba histolytica HM-1:IMSS	73	111	37.5	62	hypothetical protein	ZP_03778820.1	Clostridium hylemonae DSM 15053	22	150	31.03	113	hypothetical protein CLOHYLEM_05889	YP_001330886.1	Methanococcus maripaludis C7	124	92	36.51	62	TPR repeat-containing protein
TVAG_069440	XP_001318798	332	XP_001322369.1	Trichomonas vaginalis G3	2	796	48.64	330	hypothetical protein	XP_001740405.1	Entamoeba dispar SAW760	349	109	30	75	hypothetical protein	YP_754057.1	Syntrophomonas wolfei subsp. wolfei str. Goettingen	293	358	35.89	243	leucine-rich repeat-containing protein	YP_305509.1	Methanosarcina barkeri str. Fusaro	547	185	27.16	268	cell surface protein
TVAG_445000	XP_001302511	820	XP_001581880.1	Trichomonas vaginalis G3	2	1868	48.54	818	surface antigen BspA-like	XP_001740405.1	Entamoeba dispar SAW760	375	483	25.9	672	hypothetical protein	AAC82625.1	Tannerella forsythia	468	357	26.01	662	surface antigen BspA	YP_305509.1	Methanosarcina barkeri str. Fusaro	367	96	32.91	76	cell surface protein
TVAG_281410	XP_001311473	121	XP_001327783.1	Trichomonas vaginalis G3	2	211	48.42	93	surface antigen BspA-like	XP_001734574.1	Entamoeba dispar SAW760	110	117	35.87	90	hypothetical protein	ZP_04803695.1	Clostridium cellulovorans 743B	11	156	34.75	107	Ig domain protein group 2 domain protein	NP_619153.1	Methanosarcina acetivorans C2A	192	105	33.75	74	cell surface protein
TVAG_101520	XP_001580420	545	XP_001315460.1	Trichomonas vaginalis G3	2	1323	48.29	527	surface antigen BspA-like	XP_001735361.1	Entamoeba dispar SAW760	69	378	32.94	304	hypothetical protein	ZP_03679845.1	Bacteroides cellulosilyticus DSM 14838	26	382	32.17	313	hypothetical protein BACCELL_04211	YP_305509.1	Methanosarcina barkeri str. Fusaro	122	119	35.92	101	cell surface protein
TVAG_396470	XP_001303020	949	XP_001319016.1	Trichomonas vaginalis G3	2	1645	48.24	752	surface antigen BspA-like	XP_001741794.1	Entamoeba dispar SAW760	19	437	25.73	785	hypothetical protein	ZP_02081532.1	Clostridium leptum DSM 753	54	247	26.04	591	hypothetical protein CLOLEP_03013	NP_619153.1	Methanosarcina acetivorans C2A	44	308	23.06	794	cell surface protein
TVAG_103430	XP_001319016	773	XP_001303020.1	Trichomonas vaginalis G3	2	1641	48.11	746	surface antigen BspA-like	XP_001741794.1	Entamoeba dispar SAW760	41	89	23.7	291	hypothetical protein	ZP_02081532.1	Clostridium leptum DSM 753	14	295	26.74	591	hypothetical protein CLOLEP_03013	NP_619153.1	Methanosarcina acetivorans C2A	12	314	24.32	724	cell surface protein
TVAG_133420	XP_001321507	392	XP_001321495.1	Trichomonas vaginalis G3	2	952	48.08	389	hypothetical protein	XP_001735361.1	Entamoeba dispar SAW760	40	250	28.4	340	hypothetical protein	ZP_03615495.1	Prevotella copri DSM 18205	96	249	26.28	297	hypothetical protein PREVCOP_00957	NP_619153.1	Methanosarcina acetivorans C2A	61	211	28.7	330	cell surface protein
TVAG_259890	XP_001323127	436	XP_001328760.1	Trichomonas vaginalis G3	2	1045	47.65	433	surface antigen BspA-like	XP_001735764.1	Entamoeba dispar SAW760	120	159	31.79	159	hypothetical protein	ZP_02421667.1	Eubacterium siraeum DSM 15702	39	282	29.74	291	hypothetical protein EUBSIR_00498	NP_619153.1	Methanosarcina acetivorans C2A	107	201	24.17	312	cell surface protein
TVAG_506660	XP_001298289	866	XP_001310600.1	Trichomonas vaginalis G3	2	2014	47.64	863	surface antigen BspA-like	XP_001740405.1	Entamoeba dispar SAW760	51	494	30.27	473	hypothetical protein	ZP_02861219.1	Anaerofustis stercorihominis DSM 17244	69	451	27.22	590	hypothetical protein ANASTE_00419	NP_619153.1	Methanosarcina acetivorans C2A	61	406	27.74	460	cell surface protein
TVAG_057770	XP_001307206	254	XP_001315574.1	Trichomonas vaginalis G3	2	606	47.2	247	hypothetical protein	XP_001740405.1	Entamoeba dispar SAW760	400	117	33.33	97	hypothetical protein	ZP_04355602.1	Desulfotomaculum acetoxidans DSM 771	298	178	34.59	152	Ig-like domain-containing protein	YP_305509.1	Methanosarcina barkeri str. Fusaro	352	114	27.56	122	cell surface protein
TVAG_103510	XP_001319024	58	XP_001581618.1	Trichomonas vaginalis G3	2	120	47.17	52	hypothetical protein	XP_652730.1	Entamoeba histolytica HM-1:IMSS	45	103	36.54	51	hypothetical protein	ZP_01923169.1	Victivallis vadensis ATCC BAA-548	3	85	40.38	51	cell surface protein	NP_619156.1	Methanosarcina acetivorans C2A	42	80	32.69	51	cell surface protein
TVAG_264260	XP_001309232	122	XP_001309234.1	Trichomonas vaginalis G3	2	95	47.17	52	surface antigen BspA-like	AAD46477.1	Cricetulus griseus	201	95	38.6	56	AF113614_1 Toll-like receptor 2	ZP_02207819.1	Coprococcus eutactus ATCC 27759	94	103	38.98	58	hypothetical protein COPEUT_02644	NP_619156.1	Methanosarcina acetivorans C2A	101	92	37.5	63	cell surface protein
TVAG_167270	XP_001582338	244	XP_001314378.1	Trichomonas vaginalis G3	2	554	47.13	241	hypothetical protein	XP_001734308.1	Entamoeba dispar SAW760	35	114	25.5	161	hypothetical protein	ZP_03631085.1	bacterium Ellin514	8	101	34.12	84	cell surface protein	YP_305509.1	Methanosarcina barkeri str. Fusaro	12	83	30	59	cell surface protein
TVAG_337780	XP_001315201	471	XP_001320663.1	Trichomonas vaginalis G3	2	1082	47.12	464	surface antigen BspA-like	XP_001741794.1	Entamoeba dispar SAW760	26	217	23.72	386	hypothetical protein	ZP_02081532.1	Clostridium leptum DSM 753	99	172	32.59	132	hypothetical protein CLOLEP_03013	YP_305509.1	Methanosarcina barkeri str. Fusaro	151	160	25.93	227	cell surface protein
TVAG_109320	XP_001322571	914	XP_001312629.1	Trichomonas vaginalis G3	2	1666	47.11	737	surface antigen BspA-like	XP_001741794.1	Entamoeba dispar SAW760	54	402	24.28	662	hypothetical protein	AAC82625.1	Tannerella forsythia	167	214	25.85	293	surface antigen BspA	NP_619153.1	Methanosarcina acetivorans C2A	39	447	25.51	778	cell surface protein
TVAG_305780	XP_001579044	675	XP_001318842.1	Trichomonas vaginalis G3	2	1632	46.96	657	surface antigen BspA-like	XP_001741795.1	Entamoeba dispar SAW760	46	211	28	194	hypothetical protein	ZP_04805416.1	Clostridium cellulovorans 743B	148	188	27.98	201	cell surface protein	NP_619153.1	Methanosarcina acetivorans C2A	99	210	25.78	292	cell surface protein
TVAG_056130	XP_001318842	660	XP_001579044.1	Trichomonas vaginalis G3	2	1632	46.96	657	hypothetical protein	XP_001741794.1	Entamoeba dispar SAW760	38	367	23.01	519	hypothetical protein	ZP_02081532.1	Clostridium leptum DSM 753	58	397	25	504	hypothetical protein CLOLEP_03013	NP_619153.1	Methanosarcina acetivorans C2A	24	486	27.5	601	cell surface protein
TVAG_107460	XP_001295773	569	XP_001313891.1	Trichomonas vaginalis G3	2	837	46.79	423	surface antigen BspA-like	XP_001735764.1	Entamoeba dispar SAW760	105	617	42.5	319	hypothetical protein	ZP_02423777.1	Eubacterium siraeum DSM 15702	29	817	49.44	353	hypothetical protein EUBSIR_02655	YP_305509.1	Methanosarcina barkeri str. Fusaro	50	438	38.93	251	cell surface protein
TVAG_163690	XP_001581659	254	XP_001582454.1	Trichomonas vaginalis G3	2	499	46.67	223	hypothetical protein	XP_001734308.1	Entamoeba dispar SAW760	154	108	21.21	137	hypothetical protein	ZP_05280162.1	Bacteroides fragilis 3_1_12	29	124	31.25	110	putative cell surface antigen	YP_305509.1	Methanosarcina barkeri str. Fusaro	112	111	25.3	147	cell surface protein
TVAG_199070	XP_001582454	262	XP_001581659.1	Trichomonas vaginalis G3	2	499	46.67	224	hypothetical protein	XP_001738317.1	Entamoeba dispar SAW760	40	144	25.86	171	hypothetical protein	ZP_02423818.1	Eubacterium siraeum DSM 15702	28	143	28.14	164	hypothetical protein EUBSIR_02697	NP_619156.1	Methanosarcina acetivorans C2A	22	111	28.12	93	cell surface protein
TVAG_440520	XP_001330142	824	XP_001328723.1	Trichomonas vaginalis G3	2	1828	46.66	806	surface antigen BspA-like	XP_001741794.1	Entamoeba dispar SAW760	179	355	25.27	483	hypothetical protein	ZP_04803695.1	Clostridium cellulovorans 743B	345	130	27.94	130	Ig domain protein group 2 domain protein	NP_619153.1	Methanosarcina acetivorans C2A	333	516	32.6	508	cell surface protein
TVAG_458850	XP_001324036	308	XP_001311011.1	Trichomonas vaginalis G3	2	724	46.65	304	surface antigen Bsp	XP_001914389.1	Entamoeba histolytica HM-1:IMSS	139	293	34.58	233	hypothetical protein	ZP_03679845.1	Bacteroides cellulosilyticus DSM 14838	24	288	33.58	248	hypothetical protein BACCELL_04211	NP_619153.1	Methanosarcina acetivorans C2A	71	157	29.83	179	cell surface protein
TVAG_073760	XP_001321233	625	XP_001313891.1	Trichomonas vaginalis G3	3	568	46.6	305	surface antigen BspA-like	XP_001735764.1	Entamoeba dispar SAW760	162	597	48	274	hypothetical protein	AAC82625.1	Tannerella forsythia	38	672	38.8	421	surface antigen BspA	NP_619153.1	Methanosarcina acetivorans C2A	71	328	33.88	258	cell surface protein
TVAG_173810	XP_001315558	103	XP_001583619.1	Trichomonas vaginalis G3	2	233	46.46	98	hypothetical protein	XP_001733869.1	Entamoeba dispar SAW760	19	88	41.3	45	hypothetical protein	ZP_03938935.1	Lactobacillus brevis subsp. gravesensis ATCC 27305	11	98	48.84	42	conserved hypothetical protein	YP_305504.1	Methanosarcina barkeri str. Fusaro	13	96	43.75	45	cell surface protein
TVAG_327480	XP_001305369	610	XP_001310018.1	Trichomonas vaginalis G3	2	1319	46.45	608	surface antigen BspA-like	XP_001741795.1	Entamoeba dispar SAW760	39	829	35.33	514	hypothetical protein	ZP_02081532.1	Clostridium leptum DSM 753	26	781	35.26	577	hypothetical protein CLOLEP_03013	NP_619153.1	Methanosarcina acetivorans C2A	60	510	32.14	356	cell surface protein
TVAG_040740	XP_001315147	1157	XP_001316735.1	Trichomonas vaginalis G3	2	2528	46.36	1031	surface antigen BspA-like	XP_001741794.1	Entamoeba dispar SAW760	3	679	24.42	999	hypothetical protein	AAC82625.1	Tannerella forsythia	108	400	24.31	654	surface antigen BspA	YP_305509.1	Methanosarcina barkeri str. Fusaro	65	443	22.74	709	cell surface protein
TVAG_465190	XP_001328354	460	XP_001316694.1	Trichomonas vaginalis G3	2	1048	46.15	453	surface antigen BspA-like	XP_001734308.1	Entamoeba dispar SAW760	73	245	25.67	306	hypothetical protein	ZP_04805416.1	Clostridium cellulovorans 743B	34	199	26.45	303	cell surface protein	YP_305509.1	Methanosarcina barkeri str. Fusaro	46	251	25.45	327	cell surface protein
TVAG_036100	XP_001583571	617	XP_001582486.1	Trichomonas vaginalis G3	2	1317	46.14	595	surface antigen BspA-like	XP_001741794.1	Entamoeba dispar SAW760	33	314	30.57	228	hypothetical protein	AAC82625.1	Tannerella forsythia	58	498	36.93	303	surface antigen BspA	NP_619153.1	Methanosarcina acetivorans C2A	84	358	30.77	266	cell surface protein
TVAG_295130	XP_001579847	950	XP_001320663.1	Trichomonas vaginalis G3	2	2043	45.98	948	surface antigen BspA-like	XP_001741794.1	Entamoeba dispar SAW760	73	103	23.46	169	hypothetical protein	AAC82625.1	Tannerella forsythia	56	494	28.97	665	surface antigen BspA	NP_619153.1	Methanosarcina acetivorans C2A	38	423	26.12	612	cell surface protein
TVAG_354990	XP_001320663	948	XP_001579847.1	Trichomonas vaginalis G3	2	2043	45.98	946	surface antigen BspA-like	XP_001741794.1	Entamoeba dispar SAW760	130	320	23.58	761	hypothetical protein	AAC82625.1	Tannerella forsythia	76	385	26.59	648	surface antigen BspA	NP_619153.1	Methanosarcina acetivorans C2A	52	275	27.35	397	cell surface protein
TVAG_202800	XP_001318045	178	XP_001300591.1	Trichomonas vaginalis G3	2	407	45.76	175	surface antigen BspA-like	XP_651425.1	Entamoeba histolytica HM-1:IMSS	135	105	33.8	70	hypothetical protein	ZP_04354467.1	Desulfotomaculum acetoxidans DSM 771	124	146	27.19	111	Ig-like domain-containing surface protein	YP_305509.1	Methanosarcina barkeri str. Fusaro	212	79	28.85	51	cell surface protein
TVAG_129960	XP_001580874	540	XP_001317155.1	Trichomonas vaginalis G3	2	207	45.56	89	surface antigen BspA-like	XP_001738834.1	Entamoeba dispar SAW760	47	413	29.57	416	hypothetical protein	ZP_02081532.1	Clostridium leptum DSM 753	43	211	29.52	342	hypothetical protein CLOLEP_03013	NP_619153.1	Methanosarcina acetivorans C2A	70	463	36.67	292	cell surface protein
TVAG_437910	XP_001310343	115	XP_001328231.1	Trichomonas vaginalis G3	2	231	45.45	98	surface antigen BspA-like	XP_001735195.1	Entamoeba dispar SAW760	139	83	30.14	72	hypothetical protein	ZP_02423818.1	Eubacterium siraeum DSM 15702	21	82	41.03	38	hypothetical protein EUBSIR_02697	YP_305504.1	Methanosarcina barkeri str. Fusaro	42	111	43.4	52	cell surface protein
TVAG_367540	XP_001312690	1824	XP_001315820.1	Trichomonas vaginalis G3	2	2992	45.44	1397	surface antigen BspA-like	XP_001741794.1	Entamoeba dispar SAW760	32	159	22.32	603	hypothetical protein	ZP_02861046.1	Anaerofustis stercorihominis DSM 17244	88	334	27.22	484	hypothetical protein ANASTE_00239	NP_619153.1	Methanosarcina acetivorans C2A	151	254	23.23	845	cell surface protein
TVAG_459570	XP_001308538	291	XP_001306980.1	Trichomonas vaginalis G3	2	436	44.86	184	surface antigen BspA-like	XP_001740560.1	Entamoeba dispar SAW760	50	186	34.78	125	hypothetical protein	ZP_02861219.1	Anaerofustis stercorihominis DSM 17244	8	215	35	138	hypothetical protein ANASTE_00419	NP_619156.1	Methanosarcina acetivorans C2A	87	163	32.76	115	cell surface protein
TVAG_150970	XP_001306980	197	XP_001308538.1	Trichomonas vaginalis G3	2	436	44.86	184	hypothetical protein	XP_001735764.1	Entamoeba dispar SAW760	77	175	27.92	151	hypothetical protein	ZP_02423777.1	Eubacterium siraeum DSM 15702	33	124	31.18	91	hypothetical protein EUBSIR_02655	NP_619156.1	Methanosarcina acetivorans C2A	143	132	36.05	85	cell surface protein
TVAG_271740	XP_001324214	168	XP_001322332.1	Trichomonas vaginalis G3	2	329	44.76	142	hypothetical protein	XP_654062.1	Entamoeba histolytica HM-1:IMSS	322	102	28.4	78	hypothetical protein	ZP_02211373.1	Clostridium bartlettii DSM 16795	31	129	42.7	87	hypothetical protein CLOBAR_00986	NP_619156.1	Methanosarcina acetivorans C2A	60	104	28.87	93	cell surface protein
TVAG_492550	XP_001311694	635	XP_001316263.1	Trichomonas vaginalis G3	2	1403	44.64	622	surface antigen BspA-like	XP_001741795.1	Entamoeba dispar SAW760	431	246	23.97	381	hypothetical protein	ZP_02081532.1	Clostridium leptum DSM 753	325	203	26.36	333	hypothetical protein CLOLEP_03013	NP_619153.1	Methanosarcina acetivorans C2A	314	379	27.43	510	cell surface protein
TVAG_457270	XP_001583078	557	XP_001329823.1	Trichomonas vaginalis G3	2	1050	44.49	490	surface antigen BspA-like	XP_001741825.1	Entamoeba dispar SAW760	110	203	24.87	354	hypothetical protein	ZP_04834251.1	Prevotella melaninogenica ATCC 25845	100	196	30.85	180	surface antigen BspA	NP_619153.1	Methanosarcina acetivorans C2A	94	292	27.13	399	cell surface protein
TVAG_456480	XP_001582999	471	XP_001304113.1	Trichomonas vaginalis G3	2	923	44.03	455	surface antigen BspA-like	XP_001734308.1	Entamoeba dispar SAW760	41	238	25.94	377	hypothetical protein	ZP_03631085.1	bacterium Ellin514	34	107	22.96	393	cell surface protein	YP_305509.1	Methanosarcina barkeri str. Fusaro	22	109	27.78	104	cell surface protein
TVAG_188240	XP_001327996	136	XP_001295773.1	Trichomonas vaginalis G3	2	248	43.97	115	surface antigen BspA-like	XP_001735764.1	Entamoeba dispar SAW760	435	113	40	54	hypothetical protein	YP_001295111.1	Flavobacterium psychrophilum JIP02/86	36	315	49.21	125	cell surface leucine-rich repeat-containing protein	NP_619156.1	Methanosarcina acetivorans C2A	115	294	48.03	126	cell surface protein
TVAG_012960	XP_001582517	285	XP_001583614.1	Trichomonas vaginalis G3	2	583	43.96	272	surface antigen BspA-like	XP_001734308.1	Entamoeba dispar SAW760	210	94	27.59	140	hypothetical protein	ZP_04834249.1	Prevotella melaninogenica ATCC 25845	47	150	32.64	176	surface antigen BspA	NP_619156.1	Methanosarcina acetivorans C2A	52	79	31.51	64	cell surface protein
TVAG_336880	XP_001317519	391	XP_001583079.1	Trichomonas vaginalis G3	2	756	43.9	362	surface antigen BspA-like	XP_001740560.1	Entamoeba dispar SAW760	125	119	27.36	159	hypothetical protein	AAC82625.1	Tannerella forsythia	100	113	24.43	122	surface antigen BspA	NP_619153.1	Methanosarcina acetivorans C2A	329	157	31.01	126	cell surface protein
TVAG_082190	XP_001306942	1114	XP_001306944.1	Trichomonas vaginalis G3	2	1102	43.87	506	surface antigen BspA-like	XP_001741794.1	Entamoeba dispar SAW760	16	299	24.54	714	hypothetical protein	ZP_02861219.1	Anaerofustis stercorihominis DSM 17244	23	339	24.44	744	hypothetical protein ANASTE_00419	NP_619153.1	Methanosarcina acetivorans C2A	38	396	22.98	845	cell surface protein
TVAG_459590	XP_001308540	173	XP_001315147.1	Trichomonas vaginalis G3	2	242	43.75	127	surface antigen BspA-like	XP_001736102.1	Entamoeba dispar SAW760	51	112	32.32	95	hypothetical protein	ZP_01923169.1	Victivallis vadensis ATCC BAA-548	16	82	27.17	88	cell surface protein	NP_619153.1	Methanosarcina acetivorans C2A	195	81	24.44	88	cell surface protein
TVAG_296370	XP_001312182	616	XP_001328755.1	Trichomonas vaginalis G3	2	840	43.66	405	surface antigen BspA-like	XP_001737692.1	Entamoeba dispar SAW760	146	197	23.36	329	hypothetical protein	ZP_02081532.1	Clostridium leptum DSM 753	41	168	24.78	374	hypothetical protein CLOLEP_03013	YP_305509.1	Methanosarcina barkeri str. Fusaro	27	104	31.37	100	cell surface protein
TVAG_486870	XP_001326467	485	XP_001311382.1	Trichomonas vaginalis G3	2	1085	43.62	483	surface antigen BspA-like	XP_001741795.1	Entamoeba dispar SAW760	37	546	28.4	393	hypothetical protein	AAC82625.1	Tannerella forsythia	22	584	35.83	370	surface antigen BspA	NP_619153.1	Methanosarcina acetivorans C2A	58	516	29.02	436	cell surface protein
TVAG_044780	XP_001323277	1195	XP_001581243.1	Trichomonas vaginalis G3	2	1159	43.61	566	surface antigen BspA-like	XP_001741794.1	Entamoeba dispar SAW760	7	524	24.61	717	hypothetical protein	NP_972265.1	Treponema denticola ATCC 35405	89	571	25.8	974	leucine rich repeat domain-containing protein	NP_619153.1	Methanosarcina acetivorans C2A	21	442	25.06	738	cell surface protein
TVAG_036070	XP_001583568	788	XP_001582486.1	Trichomonas vaginalis G3	2	1574	43.43	745	surface antigen BspA-like	XP_001741794.1	Entamoeba dispar SAW760	37	262	26.46	288	hypothetical protein	AAC82625.1	Tannerella forsythia	34	789	31.7	595	surface antigen BspA	NP_619153.1	Methanosarcina acetivorans C2A	82	607	29.49	503	cell surface protein
TVAG_420300	XP_001321631	103	XP_001327711.1	Trichomonas vaginalis G3	2	189	43.37	82	surface antigen BspA-like	XP_001733760.1	Entamoeba dispar SAW760	27	96	35.48	60	hypothetical protein	ZP_02691805.1	Epulopiscium sp. 'N.t. morphotype B'	6	122	38.46	75	cell surface protein	YP_305504.1	Methanosarcina barkeri str. Fusaro	7	117	40.62	63	cell surface protein
TVAG_192330	XP_001581243	676	XP_001580218.1	Trichomonas vaginalis G3	7	915	43.33	448	surface antigen BspA-like	XP_001741794.1	Entamoeba dispar SAW760	49	133	28	99	hypothetical protein	ZP_02081532.1	Clostridium leptum DSM 753	76	355	25.73	371	hypothetical protein CLOLEP_03013	NP_619153.1	Methanosarcina acetivorans C2A	85	344	25.61	368	cell surface protein
TVAG_118400	XP_001322411	854	XP_001584312.1	Trichomonas vaginalis G3	2	1772	43.02	845	surface antigen BspA-like	XP_001741794.1	Entamoeba dispar SAW760	87	357	24.62	507	hypothetical protein	ZP_03617162.1	Prevotella copri DSM 18205	135	336	25.09	513	hypothetical protein PREVCOP_02656	NP_619153.1	Methanosarcina acetivorans C2A	156	80	27.03	104	cell surface protein
TVAG_188230	XP_001327995	307	XP_001295773.1	Trichomonas vaginalis G3	2	195	42.99	106	surface antigen BspA-like	XP_001734308.1	Entamoeba dispar SAW760	332	234	29.24	271	hypothetical protein	AAC82625.1	Tannerella forsythia	75	242	45.76	117	surface antigen BspA	NP_619156.1	Methanosarcina acetivorans C2A	113	200	32.39	141	cell surface protein
TVAG_372520	XP_001314499	741	XP_001581326.1	Trichomonas vaginalis G3	2	1474	42.96	717	surface antigen BspA-like	XP_001741795.1	Entamoeba dispar SAW760	118	257	31.76	220	hypothetical protein	AAC82625.1	Tannerella forsythia	180	462	30.09	509	surface antigen BspA	NP_619153.1	Methanosarcina acetivorans C2A	205	376	27.25	467	cell surface protein
TVAG_274660	XP_001322326	733	XP_001317274.1	Trichomonas vaginalis G3	2	1026	42.83	465	surface antigen BspA-like	XP_001740405.1	Entamoeba dispar SAW760	29	369	31.77	295	hypothetical protein	ZP_02423818.1	Eubacterium siraeum DSM 15702	18	398	33.33	323	hypothetical protein EUBSIR_02697	NP_619153.1	Methanosarcina acetivorans C2A	72	238	27.08	273	cell surface protein
TVAG_186330	XP_001584312	1425	XP_001584309.1	Trichomonas vaginalis G3	2	2888	42.73	1415	surface antigen BspA-like	XP_001741794.1	Entamoeba dispar SAW760	81	789	26.06	1227	hypothetical protein	ZP_02433176.1	Clostridium scindens ATCC 35704	124	129	31.21	134	hypothetical protein CLOSCI_03447	NP_619153.1	Methanosarcina acetivorans C2A	158	591	25.9	847	cell surface protein
TVAG_475560	XP_001583614	983	XP_001582516.1	Trichomonas vaginalis G3	2	1198	42.58	608	hypothetical protein	XP_001741794.1	Entamoeba dispar SAW760	30	401	23.48	641	hypothetical protein	AAC82625.1	Tannerella forsythia	110	475	27.37	636	surface antigen BspA	NP_619153.1	Methanosarcina acetivorans C2A	49	528	27	770	cell surface protein
TVAG_012950	XP_001582516	623	XP_001583614.1	Trichomonas vaginalis G3	2	1198	42.58	615	surface antigen BspA-like	XP_001741794.1	Entamoeba dispar SAW760	104	294	23.38	533	hypothetical protein	ZP_03459471.1	Bacteroides eggerthii DSM 20697	122	189	25.93	289	hypothetical protein BACEGG_02256	NP_619153.1	Methanosarcina acetivorans C2A	80	405	29.9	535	cell surface protein
TVAG_199390	XP_001582486	851	XP_001316522.1	Trichomonas vaginalis G3	2	1581	42.54	759	surface antigen BspA-like	XP_001741794.1	Entamoeba dispar SAW760	65	686	26.8	623	hypothetical protein	AAC82625.1	Tannerella forsythia	113	530	32.53	364	surface antigen BspA	YP_305509.1	Methanosarcina barkeri str. Fusaro	91	471	26.08	490	cell surface protein
TVAG_078990	XP_001304390	429	XP_001316680.1	Trichomonas vaginalis G3	2	122	42.42	63	surface antigen BspA-like	XP_001740405.1	Entamoeba dispar SAW760	295	202	31.85	134	hypothetical protein	ZP_02081532.1	Clostridium leptum DSM 753	289	176	29.95	186	hypothetical protein CLOLEP_03013	YP_305509.1	Methanosarcina barkeri str. Fusaro	179	244	28.06	311	cell surface protein
TVAG_255930	XP_001326624	225	XP_001304113.1	Trichomonas vaginalis G3	2	439	42.41	223	surface antigen BspA-like	XP_654256.1	Entamoeba histolytica HM-1:IMSS	37	114	25.93	133	hypothetical protein	NP_972561.1	Treponema denticola ATCC 35405	12	112	24.21	220	surface protein, putative	YP_001330886.1	Methanococcus maripaludis C7	78	96	24.82	130	TPR repeat-containing protein
TVAG_425840	XP_001308762	283	XP_001306833.1	Trichomonas vaginalis G3	2	572	42.29	274	surface antigen BspA-like	XP_001734308.1	Entamoeba dispar SAW760	176	102	24.34	145	hypothetical protein	YP_001295109.1	Flavobacterium psychrophilum JIP02/86	51	147	24.21	240	cell surface leucine-rich repeat-containing protein	NP_619153.1	Methanosarcina acetivorans C2A	93	144	36	98	cell surface protein
TVAG_453300	XP_001316735	1136	XP_001315147.1	Trichomonas vaginalis G3	2	2222	42.21	1075	surface antigen BspA-like	XP_001741794.1	Entamoeba dispar SAW760	8	825	25.43	1023	hypothetical protein	AAC82625.1	Tannerella forsythia	60	574	27.97	674	surface antigen BspA	NP_619153.1	Methanosarcina acetivorans C2A	32	693	25.67	913	cell surface protein
TVAG_090330	XP_001311187	456	XP_001320663.1	Trichomonas vaginalis G3	2	883	42.11	454	surface antigen BspA-like	XP_001741794.1	Entamoeba dispar SAW760	119	166	23.96	282	hypothetical protein	AAC82625.1	Tannerella forsythia	85	242	29.33	291	surface antigen BspA	NP_619153.1	Methanosarcina acetivorans C2A	75	306	28.96	306	cell surface protein
TVAG_234090	XP_001303246	786	XP_001313891.1	Trichomonas vaginalis G3	2	1435	42.1	760	surface antigen BspA-like	XP_001741794.1	Entamoeba dispar SAW760	11	699	32.64	504	hypothetical protein	AAC82625.1	Tannerella forsythia	28	248	34.02	164	surface antigen BspA	NP_619153.1	Methanosarcina acetivorans C2A	50	864	38.49	494	cell surface protein
TVAG_468140	XP_001326021	641	XP_001305729.1	Trichomonas vaginalis G3	6	1334	42.06	624	surface antigen BspA-like	XP_001741794.1	Entamoeba dispar SAW760	202	132	24.74	95	hypothetical protein	ZP_02081532.1	Clostridium leptum DSM 753	253	438	28.15	403	hypothetical protein CLOLEP_03013	NP_619153.1	Methanosarcina acetivorans C2A	176	515	26.82	613	cell surface protein
TVAG_113340	XP_001578976	655	XP_001579181.1	Trichomonas vaginalis G3	2	1006	42.05	557	surface antigen BspA-like	XP_001741679.1	Entamoeba dispar SAW760	11	224	25.17	421	hypothetical protein	ZP_02081532.1	Clostridium leptum DSM 753	15	349	27.35	424	hypothetical protein CLOLEP_03013	YP_305509.1	Methanosarcina barkeri str. Fusaro	28	148	24.03	261	cell surface protein
TVAG_281130	XP_001329219	742	XP_001329030.1	Trichomonas vaginalis G3	2	1400	42.02	715	hypothetical protein	XP_001741795.1	Entamoeba dispar SAW760	146	588	29.77	651	hypothetical protein	ZP_03631085.1	bacterium Ellin514	199	126	31.19	106	cell surface protein	NP_619153.1	Methanosarcina acetivorans C2A	236	411	25.07	638	cell surface protein
TVAG_090530	XP_001311207	260	XP_001299679.1	Trichomonas vaginalis G3	2	566	41.8	255	surface antigen BspA-like	XP_001740405.1	Entamoeba dispar SAW760	23	161	26.8	147	hypothetical protein	ZP_04834251.1	Prevotella melaninogenica ATCC 25845	3	116	32.5	116	surface antigen BspA	NP_619153.1	Methanosarcina acetivorans C2A	74	170	29.83	178	cell surface protein
TVAG_236790	XP_001299679	459	XP_001311207.1	Trichomonas vaginalis G3	2	566	41.8	253	cell surface protein	XP_001741825.1	Entamoeba dispar SAW760	8	98	30.95	79	hypothetical protein	AAC82625.1	Tannerella forsythia	36	268	25.92	373	surface antigen BspA	NP_619153.1	Methanosarcina acetivorans C2A	167	214	21.79	299	cell surface protein
TVAG_183760	XP_001584125	256	XP_001316381.1	Trichomonas vaginalis G3	3	477	41.74	239	hypothetical protein	XP_653526.1	Entamoeba histolytica HM-1:IMSS	140	84	20.13	153	hypothetical protein	YP_001559082.1	Clostridium phytofermentans ISDg	20	113	21.35	161	Ig domain-containing protein	YP_305509.1	Methanosarcina barkeri str. Fusaro	31	85	22	199	cell surface protein
TVAG_308640	XP_001304034	335	XP_001304113.1	Trichomonas vaginalis G3	2	643	41.53	302	surface antigen BspA-like	XP_647950.1	Entamoeba histolytica HM-1:IMSS	113	121	24.85	164	hypothetical protein	AAC82625.1	Tannerella forsythia	11	89	35.29	50	surface antigen BspA	NP_619153.1	Methanosarcina acetivorans C2A	198	82	26.4	103	cell surface protein
TVAG_373530	XP_001305684	224	XP_001582615.1	Trichomonas vaginalis G3	2	395	41.48	222	surface antigen BspA-like	XP_001981007.1	Drosophila erecta	112	85	24	137	GG23482	ZP_03631085.1	bacterium Ellin514	10	121	25.94	215	cell surface protein	YP_305509.1	Methanosarcina barkeri str. Fusaro	5	96	25.7	189	cell surface protein
TVAG_185850	XP_001584263	264	XP_001320609.1	Trichomonas vaginalis G3	2	121	41.38	57	surface antigen Bsp	XP_001737131.1	Entamoeba dispar SAW760	240	119	35.8	80	hypothetical protein	ZP_03679845.1	Bacteroides cellulosilyticus DSM 14838	63	142	32.65	142	hypothetical protein BACCELL_04211	NP_619156.1	Methanosarcina acetivorans C2A	9	139	29.17	141	cell surface protein
TVAG_236800	XP_001299680	559	XP_001299649.1	Trichomonas vaginalis G3	2	739	41.3	366	hypothetical protein	XP_001735764.1	Entamoeba dispar SAW760	56	281	26.67	411	hypothetical protein	ZP_02861219.1	Anaerofustis stercorihominis DSM 17244	44	141	28.41	165	hypothetical protein ANASTE_00419	NP_619153.1	Methanosarcina acetivorans C2A	106	166	27.9	203	cell surface protein
TVAG_082800	XP_001299649	507	XP_001299680.1	Trichomonas vaginalis G3	2	739	41.3	366	hypothetical protein	XP_001740405.1	Entamoeba dispar SAW760	52	242	28.2	250	hypothetical protein	BAH69594.1	Mycoplasma fermentans PG18	57	130	24.14	181	hypothetical protein	NP_619156.1	Methanosarcina acetivorans C2A	82	146	26.9	142	cell surface protein
TVAG_150960	XP_001306979	306	XP_001306978.1	Trichomonas vaginalis G3	2	169	41	98	surface antigen BspA-like	XP_001736002.1	Entamoeba dispar SAW760	90	183	26.96	180	hypothetical protein	AAC82625.1	Tannerella forsythia	20	322	31.34	278	surface antigen BspA	NP_619153.1	Methanosarcina acetivorans C2A	40	354	32.74	267	cell surface protein
TVAG_244790	XP_001318271	554	XP_001318269.1	Trichomonas vaginalis G3	2	663	40.98	360	surface antigen BspA-like	XP_001741795.1	Entamoeba dispar SAW760	28	514	30.08	391	hypothetical protein	AAC82625.1	Tannerella forsythia	16	640	33.27	452	surface antigen BspA	NP_619153.1	Methanosarcina acetivorans C2A	7	614	34.89	443	cell surface protein
TVAG_440930	XP_001314937	481	XP_001315574.1	Trichomonas vaginalis G3	2	889	40.69	472	hypothetical protein	XP_001741795.1	Entamoeba dispar SAW760	190	319	28.1	288	hypothetical protein	ZP_02081532.1	Clostridium leptum DSM 753	64	411	32.27	357	hypothetical protein CLOLEP_03013	YP_305509.1	Methanosarcina barkeri str. Fusaro	76	230	30	194	cell surface protein
TVAG_126670	XP_001308467	242	XP_001308465.1	Trichomonas vaginalis G3	2	483	40.66	239	hypothetical protein	XP_001734308.1	Entamoeba dispar SAW760	7	210	34.23	146	hypothetical protein	ZP_03631085.1	bacterium Ellin514	12	176	37.8	125	cell surface protein	NP_619156.1	Methanosarcina acetivorans C2A	49	76	21.89	155	cell surface protein
TVAG_160400	XP_001328090	442	XP_001315574.1	Trichomonas vaginalis G3	2	838	40.65	439	hypothetical protein	XP_001738834.1	Entamoeba dispar SAW760	181	271	40.74	133	hypothetical protein	AAC82625.1	Tannerella forsythia	187	368	32.15	330	surface antigen BspA	NP_619153.1	Methanosarcina acetivorans C2A	250	285	29.25	286	cell surface protein
TVAG_182920	XP_001584042	559	XP_001310018.1	Trichomonas vaginalis G3	2	757	40.35	445	surface antigen BspA-like	XP_001741795.1	Entamoeba dispar SAW760	33	817	42.68	405	hypothetical protein	ZP_02081532.1	Clostridium leptum DSM 753	13	750	44.71	346	hypothetical protein CLOLEP_03013	YP_305509.1	Methanosarcina barkeri str. Fusaro	26	610	35.19	425	cell surface protein
TVAG_168020	XP_001305199	630	XP_001297500.1	Trichomonas vaginalis G3	2	756	40.32	429	surface antigen BspA-like	XP_001741795.1	Entamoeba dispar SAW760	11	577	31.65	398	hypothetical protein	AAC82625.1	Tannerella forsythia	29	516	33.51	374	surface antigen BspA	NP_619153.1	Methanosarcina acetivorans C2A	161	276	28.47	276	cell surface protein
TVAG_237430	XP_001582703	501	XP_001581618.1	Trichomonas vaginalis G3	2	848	40.3	461	hypothetical protein			-1	0	0	0		ZP_05331407.1	Clostridium difficile QCD-63q42	26	263	45.71	127	hypothetical protein CdifQCD-6_16556			-1	0	0	0
TVAG_214240	XP_001580185	688	XP_001578993.1	Trichomonas vaginalis G3	2	615	40.2	361	surface antigen BspA-like	XP_001741794.1	Entamoeba dispar SAW760	25	305	27.35	350	hypothetical protein	AAC82625.1	Tannerella forsythia	64	664	31.99	556	surface antigen BspA	NP_619153.1	Methanosarcina acetivorans C2A	58	565	29.02	523	cell surface protein
TVAG_336890	XP_001317520	722	XP_001329823.1	Trichomonas vaginalis G3	2	1251	39.7	719	surface antigen BspA-like	XP_001741794.1	Entamoeba dispar SAW760	100	137	23.73	368	hypothetical protein	AAC82625.1	Tannerella forsythia	78	347	25.4	613	surface antigen BspA	YP_305509.1	Methanosarcina barkeri str. Fusaro	89	199	22.97	638	cell surface protein
TVAG_170000	XP_001329823	933	XP_001317520.1	Trichomonas vaginalis G3	3	1251	39.7	698	hypothetical protein	XP_001741794.1	Entamoeba dispar SAW760	69	501	23.86	835	hypothetical protein	AAC82625.1	Tannerella forsythia	120	287	25.18	641	surface antigen BspA	NP_619153.1	Methanosarcina acetivorans C2A	61	183	30.8	209	cell surface protein
TVAG_210970	XP_001311832	342	XP_001305199.1	Trichomonas vaginalis G3	2	622	39.63	321	surface antigen BspA-like	XP_001741794.1	Entamoeba dispar SAW760	35	284	26.98	267	hypothetical protein	AAC82625.1	Tannerella forsythia	20	408	33.73	303	surface antigen BspA	YP_305509.1	Methanosarcina barkeri str. Fusaro	161	266	28.52	275	cell surface protein
TVAG_307890	XP_001313272	505	XP_001313891.1	Trichomonas vaginalis G3	2	586	39.6	347	surface antigen BspA-like	XP_001741795.1	Entamoeba dispar SAW760	26	302	29.2	224	hypothetical protein	ZP_02081532.1	Clostridium leptum DSM 753	12	746	37.65	473	hypothetical protein CLOLEP_03013	NP_619153.1	Methanosarcina acetivorans C2A	41	431	36.93	282	cell surface protein
TVAG_372320	XP_001302450	150	XP_001312365.1	Trichomonas vaginalis G3	2	272	39.58	142	hypothetical protein	XP_001737783.1	Entamoeba dispar SAW760	43	120	34.92	62	hypothetical protein	ZP_04389559.1	Porphyromonas endodontalis ATCC 35406	42	110	32.56	80	surface antigen BspA	NP_619153.1	Methanosarcina acetivorans C2A	318	90	31.82	64	cell surface protein
TVAG_163280	XP_001581618	492	XP_001582703.1	Trichomonas vaginalis G3	2	823	39.45	460	hypothetical protein	XP_001736102.1	Entamoeba dispar SAW760	140	132	26.79	182	hypothetical protein	ZP_05331407.1	Clostridium difficile QCD-63q42	20	237	41.55	131	hypothetical protein CdifQCD-6_16556			-1	0	0	0
TVAG_184420	XP_001322763	603	XP_001323987.1	Trichomonas vaginalis G3	2	1156	39.41	599	surface antigen BspA-like	XP_001741795.1	Entamoeba dispar SAW760	80	203	24.04	329	hypothetical protein	AAC82625.1	Tannerella forsythia	64	312	28.77	330	surface antigen BspA	YP_305509.1	Methanosarcina barkeri str. Fusaro	101	295	29.03	347	cell surface protein
TVAG_194900	XP_001307334	772	XP_001315235.1	Trichomonas vaginalis G3	2	1326	39.4	713	surface antigen BspA-like	XP_001741794.1	Entamoeba dispar SAW760	68	117	33.33	78	hypothetical protein	ZP_03617162.1	Prevotella copri DSM 18205	118	356	25.59	544	hypothetical protein PREVCOP_02656	NP_619153.1	Methanosarcina acetivorans C2A	154	538	26.48	652	cell surface protein
TVAG_424460	XP_001325637	740	XP_001313891.1	Trichomonas vaginalis G3	2	1309	39.39	736	surface antigen BspA-like	XP_001741795.1	Entamoeba dispar SAW760	40	93	47.22	35	hypothetical protein	ZP_02081532.1	Clostridium leptum DSM 753	13	563	33.73	441	hypothetical protein CLOLEP_03013	NP_619153.1	Methanosarcina acetivorans C2A	106	437	35.93	269	cell surface protein
TVAG_457260	XP_001583077	967	XP_001317521.1	Trichomonas vaginalis G3	2	1694	39.24	965	surface antigen BspA-like	XP_001741794.1	Entamoeba dispar SAW760	57	191	23.27	453	hypothetical protein	AAC82625.1	Tannerella forsythia	52	228	30.58	201	surface antigen BspA	NP_619153.1	Methanosarcina acetivorans C2A	46	142	32.48	110	cell surface protein
TVAG_114860	XP_001308905	197	XP_001308904.1	Trichomonas vaginalis G3	2	121	39.19	73	surface antigen BspA-like	XP_001734334.1	Entamoeba dispar SAW760	340	171	31.68	147	hypothetical protein	ZP_02423818.1	Eubacterium siraeum DSM 15702	293	83	28.97	107	hypothetical protein EUBSIR_02697	NP_619153.1	Methanosarcina acetivorans C2A	229	99	33.33	92	cell surface protein
TVAG_336900	XP_001317521	1009	XP_001583077.1	Trichomonas vaginalis G3	2	1654	39.17	975	surface antigen BspA-like	XP_001741794.1	Entamoeba dispar SAW760	64	230	22.51	481	hypothetical protein	AAC82625.1	Tannerella forsythia	83	337	25.19	617	surface antigen BspA	NP_619153.1	Methanosarcina acetivorans C2A	37	435	25.09	739	cell surface protein
TVAG_168040	XP_001305201	280	XP_001303837.1	Trichomonas vaginalis G3	2	463	39.15	270	surface antigen BspA-like	XP_001735361.1	Entamoeba dispar SAW760	203	148	27.18	101	hypothetical protein	ZP_02693356.1	Epulopiscium sp. 'N.t. morphotype B'	11	134	32.32	92	cell surface protein	YP_305509.1	Methanosarcina barkeri str. Fusaro	544	148	29.09	108	cell surface protein
TVAG_396830	XP_001327176	308	XP_001327215.1	Trichomonas vaginalis G3	2	385	39.02	247	surface antigen BspA-like	XP_001735202.1	Entamoeba dispar SAW760	431	207	33.49	198	hypothetical protein	ZP_04807293.1	Clostridium cellulovorans 743B	413	187	34.1	172	Ig domain protein group 2 domain protein	YP_305509.1	Methanosarcina barkeri str. Fusaro	651	100	32.86	69	cell surface protein
TVAG_436690	XP_001581831	353	XP_001309886.1	Trichomonas vaginalis G3	2	139	38.89	106	cell surface protein	XP_001735361.1	Entamoeba dispar SAW760	373	270	30.67	223	hypothetical protein	AAC82625.1	Tannerella forsythia	321	206	28.29	237	surface antigen BspA	NP_619153.1	Methanosarcina acetivorans C2A	315	202	27.23	230	cell surface protein
TVAG_109330	XP_001322572	453	XP_001328755.1	Trichomonas vaginalis G3	2	777	38.88	431	surface antigen BspA-like	XP_001738450.1	Entamoeba dispar SAW760	230	165	27.5	155	hypothetical protein	AAC82625.1	Tannerella forsythia	76	151	23.34	361	surface antigen BspA	NP_619149.1	Methanosarcina acetivorans C2A	165	104	36.92	61	cell surface protein
TVAG_099790	XP_001319162	859	XP_001582616.1	Trichomonas vaginalis G3	2	1359	38.77	793	hypothetical protein	XP_001740405.1	Entamoeba dispar SAW760	77	320	24.87	575	hypothetical protein	AAC82625.1	Tannerella forsythia	122	303	23.75	560	surface antigen BspA	NP_619153.1	Methanosarcina acetivorans C2A	22	384	27.15	611	cell surface protein
TVAG_219840	XP_001327024	420	XP_001328349.1	Trichomonas vaginalis G3	2	143	38.75	79	surface antigen BspA-like	XP_001741794.1	Entamoeba dispar SAW760	189	186	24.86	288	hypothetical protein	ZP_02423818.1	Eubacterium siraeum DSM 15702	113	237	28.83	277	hypothetical protein EUBSIR_02697	YP_305509.1	Methanosarcina barkeri str. Fusaro	454	119	32.58	88	cell surface protein
TVAG_270870	XP_001308226	312	XP_001579737.1	Trichomonas vaginalis G3	2	93	38.71	60	surface antigen BspA-like	XP_001741795.1	Entamoeba dispar SAW760	55	97	27.85	76	hypothetical protein	AAC82625.1	Tannerella forsythia	109	93	33.33	66	surface antigen BspA	NP_619149.1	Methanosarcina acetivorans C2A	65	84	39.13	64	cell surface protein
TVAG_181880	XP_001312261	194	XP_001311507.1	Trichomonas vaginalis G3	2	268	38.64	173	hypothetical protein	XP_001741776.1	Entamoeba dispar SAW760	19	159	29.11	145	hypothetical protein	AAC82625.1	Tannerella forsythia	49	88	26.73	99	surface antigen BspA	YP_305504.1	Methanosarcina barkeri str. Fusaro	85	118	29.31	114	cell surface protein
TVAG_127590	XP_001302626	558	XP_001583079.1	Trichomonas vaginalis G3	5	799	38.58	491	surface antigen BspA-like	XP_001740560.1	Entamoeba dispar SAW760	87	319	31.6	295	hypothetical protein	AAC82625.1	Tannerella forsythia	40	271	33.79	213	surface antigen BspA	NP_619153.1	Methanosarcina acetivorans C2A	91	166	32.12	135	cell surface protein
TVAG_013970	XP_001582616	967	XP_001319162.1	Trichomonas vaginalis G3	2	1349	38.57	756	surface antigen BspA-like	XP_001741795.1	Entamoeba dispar SAW760	176	238	28.23	356	hypothetical protein	NP_972265.1	Treponema denticola ATCC 35405	80	307	25.16	703	leucine rich repeat domain-containing protein	NP_619153.1	Methanosarcina acetivorans C2A	45	110	36.11	69	cell surface protein
TVAG_457280	XP_001583079	589	XP_001302626.1	Trichomonas vaginalis G3	7	795	38.46	506	surface antigen BspA-like	XP_001741795.1	Entamoeba dispar SAW760	119	329	27.64	306	hypothetical protein	AAC82625.1	Tannerella forsythia	29	138	29.23	121	surface antigen BspA	NP_619153.1	Methanosarcina acetivorans C2A	56	331	30.56	308	cell surface protein
TVAG_185280	XP_001584208	761	XP_001311011.1	Trichomonas vaginalis G3	2	925	38.37	526	surface antigen Bsp	XP_001735764.1	Entamoeba dispar SAW760	125	414	29.62	467	hypothetical protein	NP_972265.1	Treponema denticola ATCC 35405	19	89	24.17	259	leucine rich repeat domain-containing protein	YP_305509.1	Methanosarcina barkeri str. Fusaro	42	277	25.84	460	cell surface protein
TVAG_088600	XP_001322368	151	XP_001307497.1	Trichomonas vaginalis G3	2	79	38.1	41	surface antigen BspA-like	XP_001734308.1	Entamoeba dispar SAW760	544	76	39.47	37	hypothetical protein	ZP_02861219.1	Anaerofustis stercorihominis DSM 17244	464	124	41.18	67	hypothetical protein ANASTE_00419	NP_619156.1	Methanosarcina acetivorans C2A	555	112	39.68	62	cell surface protein
TVAG_071190	XP_001584441	365	XP_001327760.1	Trichomonas vaginalis G3	2	639	38.04	360	hypothetical protein	XP_001736002.1	Entamoeba dispar SAW760	66	113	23.3	299	hypothetical protein	ZP_03631085.1	bacterium Ellin514	22	106	19.88	313	cell surface protein			-1	0	0	0
TVAG_090430	XP_001311197	517	XP_001321125.1	Trichomonas vaginalis G3	2	841	37.88	487	surface antigen BspA-like	XP_001741795.1	Entamoeba dispar SAW760	156	443	29.8	425	hypothetical protein	ZP_02081532.1	Clostridium leptum DSM 753	209	426	29.96	435	hypothetical protein CLOLEP_03013	NP_619153.1	Methanosarcina acetivorans C2A	285	243	29.82	227	cell surface protein
TVAG_376540	XP_001304472	264	XP_001313891.1	Trichomonas vaginalis G3	11	234	37.78	134	surface antigen BspA-like	XP_001741795.1	Entamoeba dispar SAW760	2	264	33.49	212	hypothetical protein	ZP_02081532.1	Clostridium leptum DSM 753	31	203	32.93	157	hypothetical protein CLOLEP_03013	YP_305509.1	Methanosarcina barkeri str. Fusaro	123	254	33.9	175	cell surface protein
TVAG_199450	XP_001582492	591	XP_001313891.1	Trichomonas vaginalis G3	2	619	37.53	413	surface antigen BspA-like	XP_001740405.1	Entamoeba dispar SAW760	61	591	36.01	352	hypothetical protein	AAC82625.1	Tannerella forsythia	38	624	38.12	355	surface antigen BspA	NP_619153.1	Methanosarcina acetivorans C2A	114	343	36.49	217	cell surface protein
TVAG_101710	XP_001580439	1034	XP_001308119.1	Trichomonas vaginalis G3	2	1698	37.46	968	surface antigen BspA-like	XP_001741794.1	Entamoeba dispar SAW760	61	154	25.45	213	hypothetical protein	ZP_03631085.1	bacterium Ellin514	46	237	23.31	671	cell surface protein	NP_619153.1	Methanosarcina acetivorans C2A	25	104	31.17	75	cell surface protein
TVAG_366150	XP_001581093	850	XP_001305131.1	Trichomonas vaginalis G3	2	170	37.38	105	surface antigen BspA-like	XP_001741794.1	Entamoeba dispar SAW760	61	149	21.81	446	hypothetical protein	AAC82625.1	Tannerella forsythia	96	337	27.75	436	surface antigen BspA	NP_619153.1	Methanosarcina acetivorans C2A	42	100	23.43	331	cell surface protein
TVAG_287920	XP_001317101	714	XP_001313891.1	Trichomonas vaginalis G3	2	892	37.35	568	surface antigen BspA-like	XP_001740405.1	Entamoeba dispar SAW760	58	737	31.27	548	hypothetical protein	ZP_02423818.1	Eubacterium siraeum DSM 15702	26	738	39.9	403	hypothetical protein EUBSIR_02697	NP_619153.1	Methanosarcina acetivorans C2A	31	611	31.87	524	cell surface protein
TVAG_380010	XP_001327114	180	XP_001326539.1	Trichomonas vaginalis G3	2	202	37.29	116	surface antigen BspA-like	XP_001741861.1	Entamoeba dispar SAW760	338	116	31.87	88	hypothetical protein	ZP_04018455.1	Finegoldia magna ATCC 53516	7	112	25.17	145	possible FNIP	YP_001548287.1	Methanococcus maripaludis C6	12	153	33.33	103	hypothetical protein MmarC6_0234
TVAG_041580	XP_001309486	444	XP_001313891.1	Trichomonas vaginalis G3	8	184	37.21	127	surface antigen BspA-like	XP_001740612.1	Entamoeba dispar SAW760	78	252	30.28	211	hypothetical protein	AAC82625.1	Tannerella forsythia	2	296	32.58	253	surface antigen BspA	YP_305509.1	Methanosarcina barkeri str. Fusaro	30	134	25.08	287	cell surface protein
TVAG_206980	XP_001330675	353	XP_001310243.1	Trichomonas vaginalis G3	2	97	37.14	67	surface antigen BspA-like	XP_001735764.1	Entamoeba dispar SAW760	458	175	26.34	182	hypothetical protein	ZP_02081532.1	Clostridium leptum DSM 753	310	230	30.31	219	hypothetical protein CLOLEP_03013	YP_305509.1	Methanosarcina barkeri str. Fusaro	430	217	30.96	191	cell surface protein
TVAG_402520	XP_001580983	1017	XP_001326204.1	Trichomonas vaginalis G3	2	1366	37.01	918	surface antigen BspA-like	XP_001741794.1	Entamoeba dispar SAW760	21	208	22.32	529	hypothetical protein	ZP_04803695.1	Clostridium cellulovorans 743B	50	224	22.39	535	Ig domain protein group 2 domain protein	NP_619153.1	Methanosarcina acetivorans C2A	8	392	25.4	743	cell surface protein
TVAG_496010	XP_001327805	139	XP_001579760.1	Trichomonas vaginalis G3	2	216	36.97	118	surface antigen BspA-like	XP_001737569.1	Entamoeba dispar SAW760	76	102	31.58	75	hypothetical protein	YP_001295104.1	Flavobacterium psychrophilum JIP02/86	66	118	35.44	77	cell surface leucine-rich repeat-containing protein	NP_619149.1	Methanosarcina acetivorans C2A	19	128	32.79	100	cell surface protein
TVAG_415050	XP_001311011	618	XP_001584208.1	Trichomonas vaginalis G3	2	904	36.92	509	leucine Rich Repeat domain protein	XP_001741795.1	Entamoeba dispar SAW760	35	333	29.05	375	hypothetical protein	NP_972265.1	Treponema denticola ATCC 35405	18	193	24.33	398	leucine rich repeat domain-containing protein	NP_619153.1	Methanosarcina acetivorans C2A	145	303	25.42	469	cell surface protein
TVAG_255920	XP_001326623	412	XP_001304114.1	Trichomonas vaginalis G3	2	616	36.92	407	surface antigen BspA-like	XP_656869.1	Entamoeba histolytica HM-1:IMSS	54	322	27.9	334	hypothetical protein	ZP_02423818.1	Eubacterium siraeum DSM 15702	19	179	25.63	214	hypothetical protein EUBSIR_02697	YP_305509.1	Methanosarcina barkeri str. Fusaro	14	201	23.86	333	cell surface protein
TVAG_477080	XP_001583765	241	XP_001327783.1	Trichomonas vaginalis G3	2	381	36.89	224	surface antigen BspA-like	XP_001741795.1	Entamoeba dispar SAW760	254	319	30.17	230	hypothetical protein	AAC82625.1	Tannerella forsythia	11	175	43.21	80	surface antigen BspA	NP_619153.1	Methanosarcina acetivorans C2A	123	296	30.14	208	cell surface protein
TVAG_562160	XP_001297026	635	XP_001328163.1	Trichomonas vaginalis G3	2	957	36.82	607	surface antigen BspA-like	XP_001741795.1	Entamoeba dispar SAW760	194	194	27.76	236	hypothetical protein	AAC82625.1	Tannerella forsythia	293	388	30.67	380	surface antigen BspA	NP_619153.1	Methanosarcina acetivorans C2A	427	306	25.95	466	cell surface protein
TVAG_442120	XP_001313953	549	XP_001583764.1	Trichomonas vaginalis G3	2	672	36.8	393	surface antigen BspA-like	XP_001740405.1	Entamoeba dispar SAW760	85	522	25.82	537	hypothetical protein	ZP_04805416.1	Clostridium cellulovorans 743B	37	290	24.84	285	cell surface protein	NP_619153.1	Methanosarcina acetivorans C2A	53	384	27.19	319	cell surface protein
TVAG_228060	XP_001303835	267	XP_001311832.1	Trichomonas vaginalis G3	2	413	36.77	259	surface antigen BspA-like	XP_001738834.1	Entamoeba dispar SAW760	17	267	29.63	185	hypothetical protein	AAC82625.1	Tannerella forsythia	11	294	31.03	224	surface antigen BspA	NP_619153.1	Methanosarcina acetivorans C2A	114	180	24.82	225	cell surface protein
TVAG_464500	XP_001321125	815	XP_001581880.1	Trichomonas vaginalis G3	2	1357	36.75	811	surface antigen BspA-like	XP_001741794.1	Entamoeba dispar SAW760	240	418	26.04	540	hypothetical protein	AAC82625.1	Tannerella forsythia	390	317	30.5	337	surface antigen BspA	NP_619153.1	Methanosarcina acetivorans C2A	363	390	27.16	539	cell surface protein
TVAG_173800	XP_001315557	103	XP_001580297.1	Trichomonas vaginalis G3	2	190	36.73	97	hypothetical protein	XP_001733937.1	Entamoeba dispar SAW760	73	131	41.43	68	hypothetical protein	ZP_02691807.1	Epulopiscium sp. 'N.t. morphotype B'	15	142	32.89	73	Leucine-rich repeat (LRR) protein-like protein	NP_619156.1	Methanosarcina acetivorans C2A	34	82	33.33	48	cell surface protein
TVAG_247210	XP_001580028	328	XP_001581243.1	Trichomonas vaginalis G3	14	129	36.67	88	surface antigen BspA-like	XP_001740560.1	Entamoeba dispar SAW760	366	112	40.54	72	hypothetical protein	AAC82625.1	Tannerella forsythia	189	206	44.55	108	surface antigen BspA	YP_305509.1	Methanosarcina barkeri str. Fusaro	478	151	28.23	123	cell surface protein
TVAG_249690	XP_001582895	406	XP_001316680.1	Trichomonas vaginalis G3	5	133	36.64	124	surface antigen BspA-like	XP_001738834.1	Entamoeba dispar SAW760	363	368	29.87	315	hypothetical protein	ZP_04744234.1	Roseburia intestinalis L1-82	328	220	27.93	242	cell surface protein	YP_305509.1	Methanosarcina barkeri str. Fusaro	219	192	31.25	154	cell surface protein
TVAG_251670	XP_001320964	156	XP_001325481.1	Trichomonas vaginalis G3	2	210	36.59	119	hypothetical protein	XP_001740736.1	Entamoeba dispar SAW760	17	122	37.14	68	hypothetical protein	ZP_02426114.1	Alistipes putredinis DSM 17216	18	118	35.94	63	hypothetical protein ALIPUT_02273	YP_305504.1	Methanosarcina barkeri str. Fusaro	234	81	37.21	41	cell surface protein
TVAG_505030	XP_001298530	366	XP_001308917.1	Trichomonas vaginalis G3	2	89	36.54	51	surface antigen BspA-like	XP_001741679.1	Entamoeba dispar SAW760	427	80	28	77	hypothetical protein	AAC82625.1	Tannerella forsythia	312	299	32.85	274	surface antigen BspA	NP_619153.1	Methanosarcina acetivorans C2A	377	183	30.09	214	cell surface protein
TVAG_013960	XP_001582615	669	XP_001328672.1	Trichomonas vaginalis G3	2	543	36.48	367	cell surface protein	XP_001735764.1	Entamoeba dispar SAW760	4	231	33.7	181	hypothetical protein	AAC82625.1	Tannerella forsythia	18	127	30	117	surface antigen BspA	YP_305509.1	Methanosarcina barkeri str. Fusaro	40	179	29.44	187	cell surface protein
TVAG_204440	XP_001308032	321	XP_001305729.1	Trichomonas vaginalis G3	2	501	36.42	312	surface antigen BspA-like	XP_001741825.1	Entamoeba dispar SAW760	297	191	24.75	194	hypothetical protein	ZP_02423818.1	Eubacterium siraeum DSM 15702	287	131	25.48	189	hypothetical protein EUBSIR_02697	YP_305509.1	Methanosarcina barkeri str. Fusaro	265	84	22.73	218	cell surface protein
TVAG_004800	XP_001328672	353	XP_001582615.1	Trichomonas vaginalis G3	2	539	36.39	350	surface antigen BspA-like	XP_001740612.1	Entamoeba dispar SAW760	17	144	33.33	108	hypothetical protein	ZP_05059920.1	Verrucomicrobiae bacterium DG1235	31	111	26.85	106	hypothetical protein VDG1235_4694	NP_619156.1	Methanosarcina acetivorans C2A	56	127	29.36	106	cell surface protein
TVAG_307450	XP_001300913	568	XP_001313891.1	Trichomonas vaginalis G3	2	765	36.36	516	surface antigen BspA-like	XP_001741795.1	Entamoeba dispar SAW760	46	692	34.06	408	hypothetical protein	AAC82625.1	Tannerella forsythia	27	461	36.22	321	surface antigen BspA	YP_305509.1	Methanosarcina barkeri str. Fusaro	108	498	30.27	412	cell surface protein
TVAG_061850	XP_001323504	216	XP_001304132.1	Trichomonas vaginalis G3	2	250	36.36	151	cell surface protein	XP_001740560.1	Entamoeba dispar SAW760	54	116	23.81	167	hypothetical protein	ZP_04805416.1	Clostridium cellulovorans 743B	5	204	33.81	137	cell surface protein	NP_619156.1	Methanosarcina acetivorans C2A	21	140	27.65	163	cell surface protein
TVAG_372310	XP_001302449	154	XP_001580440.1	Trichomonas vaginalis G3	2	101	36.36	73	surface antigen BspA-like	XP_001738462.1	Entamoeba dispar SAW760	79	148	33.1	135	hypothetical protein	ZP_05257881.1	Bacteroides sp. 4_3_47FAA	21	143	33.33	108	conserved hypothetical protein	NP_619153.1	Methanosarcina acetivorans C2A	74	132	26.43	135	cell surface protein
TVAG_477070	XP_001583764	537	XP_001313953.1	Trichomonas vaginalis G3	2	444	36.24	263	surface antigen BspA-like	XP_001741794.1	Entamoeba dispar SAW760	101	482	25.47	520	hypothetical protein	AAC82625.1	Tannerella forsythia	31	424	30.89	393	surface antigen BspA	NP_619153.1	Methanosarcina acetivorans C2A	70	257	27.42	305	cell surface protein
TVAG_368225	XP_001308356	1219	XP_001313121.1	Trichomonas vaginalis G3	2	1666	36.07	1052	surface antigen BspA-like	XP_001741794.1	Entamoeba dispar SAW760	16	855	26.16	886	hypothetical protein	NP_972265.1	Treponema denticola ATCC 35405	120	499	24.23	862	leucine rich repeat domain-containing protein	NP_619153.1	Methanosarcina acetivorans C2A	50	704	26.42	839	cell surface protein
TVAG_444190	XP_001325359	560	XP_001310018.1	Trichomonas vaginalis G3	2	741	35.89	521	surface antigen BspA-like	XP_001738834.1	Entamoeba dispar SAW760	203	229	25.1	450	hypothetical protein	ZP_02861219.1	Anaerofustis stercorihominis DSM 17244	189	117	24.62	191	hypothetical protein ANASTE_00419	NP_619153.1	Methanosarcina acetivorans C2A	248	137	24.73	324	cell surface protein
TVAG_487790	XP_001320775	618	XP_001313891.1	Trichomonas vaginalis G3	12	839	35.81	520	surface antigen BspA-like	XP_001741794.1	Entamoeba dispar SAW760	2	432	26.14	414	hypothetical protein	AAC82625.1	Tannerella forsythia	26	583	29.1	488	surface antigen BspA	NP_619153.1	Methanosarcina acetivorans C2A	65	646	28.19	547	cell surface protein
TVAG_175580	XP_001312719	393	XP_001302341.1	Trichomonas vaginalis G3	2	134	35.71	83	hypothetical protein	XP_654256.1	Entamoeba histolytica HM-1:IMSS	56	237	26.72	210	hypothetical protein	ZP_03631085.1	bacterium Ellin514	46	252	28.33	233	cell surface protein	YP_305509.1	Methanosarcina barkeri str. Fusaro	234	122	25.18	132	cell surface protein
TVAG_441130	XP_001304980	369	XP_001327783.1	Trichomonas vaginalis G3	12	385	35.65	215	surface antigen BspA-like	XP_001735764.1	Entamoeba dispar SAW760	53	231	32.14	139	hypothetical protein	AAC82625.1	Tannerella forsythia	2	419	37.8	245	surface antigen BspA	NP_619153.1	Methanosarcina acetivorans C2A	64	290	33.15	180	cell surface protein
TVAG_249700	XP_001582896	248	XP_001321875.1	Trichomonas vaginalis G3	2	111	35.63	84	surface antigen BspA-like	XP_001735361.1	Entamoeba dispar SAW760	380	125	27.75	172	hypothetical protein	YP_754057.1	Syntrophomonas wolfei subsp. wolfei str. Goettingen	348	132	31.5	123	leucine-rich repeat-containing protein	NP_619153.1	Methanosarcina acetivorans C2A	398	89	35.71	55	cell surface protein
TVAG_269100	XP_001320607	367	XP_001320608.1	Trichomonas vaginalis G3	2	111	35.62	69	surface antigen BspA-like	XP_001741794.1	Entamoeba dispar SAW760	64	255	24.24	315	hypothetical protein	AAC82625.1	Tannerella forsythia	9	579	35.68	353	surface antigen BspA	YP_305509.1	Methanosarcina barkeri str. Fusaro	79	163	29.69	122	cell surface protein
TVAG_278340	XP_001328291	310	XP_001328723.1	Trichomonas vaginalis G3	2	134	35.51	101	surface antigen BspA-like	XP_001741795.1	Entamoeba dispar SAW760	375	213	31.03	193	hypothetical protein	ZP_02860961.1	Anaerofustis stercorihominis DSM 17244	315	256	30.82	289	hypothetical protein ANASTE_00152	NP_619153.1	Methanosarcina acetivorans C2A	436	220	28.83	235	cell surface protein
TVAG_150740	XP_001329145	572	XP_001317272.1	Trichomonas vaginalis G3	2	720	35.27	556	surface antigen BspA-like	XP_001737569.1	Entamoeba dispar SAW760	46	292	35.32	211	hypothetical protein	YP_213662.1	Bacteroides fragilis NCTC 9343	38	271	29.03	205	surface protein	NP_619156.1	Methanosarcina acetivorans C2A	93	191	28.82	166	cell surface protein
TVAG_042340	XP_001315805	383	XP_001313444.1	Trichomonas vaginalis G3	2	671	35.17	379	hypothetical protein	XP_001740405.1	Entamoeba dispar SAW760	87	220	28.96	254	hypothetical protein	ZP_02861046.1	Anaerofustis stercorihominis DSM 17244	3	363	32.92	313	hypothetical protein ANASTE_00239	NP_619153.1	Methanosarcina acetivorans C2A	60	288	29.55	306	cell surface protein
TVAG_190460	XP_001580137	893	XP_001307211.1	Trichomonas vaginalis G3	2	787	35.01	626	surface antigen BspA-like	XP_001741794.1	Entamoeba dispar SAW760	328	203	23.36	426	hypothetical protein	ZP_04803695.1	Clostridium cellulovorans 743B	208	407	25.08	552	Ig domain protein group 2 domain protein	NP_619153.1	Methanosarcina acetivorans C2A	225	145	23.86	194	cell surface protein
TVAG_131910	XP_001306833	964	XP_001583077.1	Trichomonas vaginalis G3	2	1222	34.67	856	surface antigen BspA-like	XP_001741794.1	Entamoeba dispar SAW760	46	374	23.22	661	hypothetical protein	AAC82625.1	Tannerella forsythia	55	339	24.61	661	surface antigen BspA	NP_619153.1	Methanosarcina acetivorans C2A	61	252	25	420	cell surface protein
TVAG_454030	XP_001329710	334	XP_001580028.1	Trichomonas vaginalis G3	2	503	34.65	327	surface antigen BspA-like	XP_001740405.1	Entamoeba dispar SAW760	195	136	30.77	90	hypothetical protein	ZP_02081532.1	Clostridium leptum DSM 753	185	124	34.67	74	hypothetical protein CLOLEP_03013	NP_619153.1	Methanosarcina acetivorans C2A	415	112	25.84	88	cell surface protein
TVAG_382050	XP_001330058	300	XP_001314392.1	Trichomonas vaginalis G3	2	425	34.62	259	hypothetical protein	XP_001734308.1	Entamoeba dispar SAW760	22	123	31.46	87	hypothetical protein	ZP_04377897.1	Capnocytophaga ochracea DSM 7271	27	97	25.26	92	hypothetical protein CochDRAFT_02550	NP_619153.1	Methanosarcina acetivorans C2A	11	105	32.5	78	cell surface protein
TVAG_349960	XP_001305579	519	XP_001297552.1	Trichomonas vaginalis G3	2	85	34.62	46	surface antigen BspA-like	XP_001734626.1	Entamoeba dispar SAW760	72	233	27.23	209	hypothetical protein	AAC82625.1	Tannerella forsythia	28	199	26.03	280	surface antigen BspA	NP_619153.1	Methanosarcina acetivorans C2A	83	252	28.38	226	cell surface protein
TVAG_404890	XP_001325166	523	XP_001579760.1	Trichomonas vaginalis G3	2	876	34.55	519	surface antigen BspA-like	XP_001741794.1	Entamoeba dispar SAW760	32	133	30.61	96	hypothetical protein	AAC82625.1	Tannerella forsythia	15	350	28.03	472	surface antigen BspA	NP_619153.1	Methanosarcina acetivorans C2A	22	266	25.58	465	cell surface protein
TVAG_268070	XP_001579760	789	XP_001325166.1	Trichomonas vaginalis G3	2	876	34.55	517	surface antigen BspA-like	XP_001741794.1	Entamoeba dispar SAW760	9	408	23.5	571	hypothetical protein	AAC82625.1	Tannerella forsythia	65	90	22.95	121	surface antigen BspA	NP_619153.1	Methanosarcina acetivorans C2A	37	175	29.61	163	cell surface protein
TVAG_012550	XP_001323112	651	XP_001310018.1	Trichomonas vaginalis G3	2	461	34.46	354	surface antigen BspA-like	XP_001741795.1	Entamoeba dispar SAW760	56	237	31.82	153	hypothetical protein	ZP_02081532.1	Clostridium leptum DSM 753	19	842	36.88	539	hypothetical protein CLOLEP_03013	NP_619153.1	Methanosarcina acetivorans C2A	25	806	35.51	522	cell surface protein
TVAG_113510	XP_001578993	779	XP_001320680.1	Trichomonas vaginalis G3	2	448	34.42	306	surface antigen BspA-like	XP_001741794.1	Entamoeba dispar SAW760	52	473	27.5	437	hypothetical protein	ZP_02081532.1	Clostridium leptum DSM 753	92	656	30.24	519	hypothetical protein CLOLEP_03013	NP_619153.1	Methanosarcina acetivorans C2A	102	514	27.27	605	cell surface protein
TVAG_479820	XP_001311740	350	XP_001310182.1	Trichomonas vaginalis G3	2	326	34.41	242	hypothetical protein	XP_651312.1	Entamoeba histolytica HM-1:IMSS	226	153	23.23	286	hypothetical protein	ZP_04377897.1	Capnocytophaga ochracea DSM 7271	16	169	27.65	201	hypothetical protein CochDRAFT_02550	NP_619156.1	Methanosarcina acetivorans C2A	37	101	25.14	175	cell surface protein
TVAG_259970	XP_001323135	252	XP_001316522.1	Trichomonas vaginalis G3	2	142	34.38	94	surface antigen BspA-like	ABI13168.1	Emiliania huxleyi	197	82	30.51	57	putative surface antigen bspa	NP_972265.1	Treponema denticola ATCC 35405	161	83	36.59	40	leucine rich repeat domain-containing protein	YP_305509.1	Methanosarcina barkeri str. Fusaro	401	83	30.43	45	cell surface protein
TVAG_574760	XP_001302270	747	XP_001302593.1	Trichomonas vaginalis G3	2	1070	34.29	741	surface antigen BspA-like	XP_001741794.1	Entamoeba dispar SAW760	23	227	22.21	612	hypothetical protein	AAC82625.1	Tannerella forsythia	45	268	27.22	459	surface antigen BspA	NP_619153.1	Methanosarcina acetivorans C2A	70	408	26.22	628	cell surface protein
TVAG_137450	XP_001302666	489	XP_001582153.1	Trichomonas vaginalis G3	2	135	34.29	101	surface antigen BspA-like	XP_001741794.1	Entamoeba dispar SAW760	46	119	34.12	83	hypothetical protein	ZP_02081532.1	Clostridium leptum DSM 753	29	194	28.9	292	hypothetical protein CLOLEP_03013	YP_305509.1	Methanosarcina barkeri str. Fusaro	353	157	27.11	293	cell surface protein
TVAG_505590	XP_001297015	167	XP_001321471.1	Trichomonas vaginalis G3	3	113	34.29	68	surface antigen BspA-like	XP_651312.1	Entamoeba histolytica HM-1:IMSS	8	110	26.77	124	hypothetical protein	ZP_03780651.1	Clostridium hylemonae DSM 15053	4	85	31.03	86	hypothetical protein CLOHYLEM_07755	YP_305509.1	Methanosarcina barkeri str. Fusaro	86	82	26.79	55	cell surface protein
TVAG_414320	XP_001309881	539	XP_001309886.1	Trichomonas vaginalis G3	2	136	34.26	106	cell surface protein	XP_001741795.1	Entamoeba dispar SAW760	328	545	32.4	425	hypothetical protein	ZP_02081532.1	Clostridium leptum DSM 753	295	432	32.25	361	hypothetical protein CLOLEP_03013	NP_619153.1	Methanosarcina acetivorans C2A	311	242	28.09	228	cell surface protein
TVAG_269120	XP_001320609	304	XP_001307730.1	Trichomonas vaginalis G3	2	144	34.12	84	surface antigen BspA-like	XP_001734308.1	Entamoeba dispar SAW760	98	113	33.33	77	hypothetical protein	ZP_04834251.1	Prevotella melaninogenica ATCC 25845	20	143	28.93	119	surface antigen BspA	YP_305509.1	Methanosarcina barkeri str. Fusaro	80	143	26.94	252	cell surface protein
TVAG_456740	XP_001583025	340	XP_001310018.1	Trichomonas vaginalis G3	2	283	34.02	203	surface antigen BspA-like	XP_001741795.1	Entamoeba dispar SAW760	173	268	38.99	157	hypothetical protein	AAC82625.1	Tannerella forsythia	47	470	36.28	334	surface antigen BspA	YP_305509.1	Methanosarcina barkeri str. Fusaro	31	308	39.31	167	cell surface protein
TVAG_148700	XP_001309448	212	XP_001578939.1	Trichomonas vaginalis G3	6	218	34	186	surface antigen BspA-like	XP_001740612.1	Entamoeba dispar SAW760	25	180	32.52	157	hypothetical protein	ZP_04834917.1	Prevotella melaninogenica ATCC 25845	2	233	38.75	152	surface antigen BspA	NP_619153.1	Methanosarcina acetivorans C2A	45	112	27.13	125	cell surface protein
TVAG_339160	XP_001306723	138	XP_001320123.1	Trichomonas vaginalis G3	2	96	33.87	61	surface antigen BspA-like	XP_001740560.1	Entamoeba dispar SAW760	864	119	43.55	61	hypothetical protein	ZP_03390704.1	Capnocytophaga sputigena ATCC 33612	569	100	35.44	67	surface antigen BspA	YP_305504.1	Methanosarcina barkeri str. Fusaro	672	84	32.05	75	cell surface protein
TVAG_064850	XP_001320160	391	XP_001327783.1	Trichomonas vaginalis G3	2	642	33.86	379	surface antigen BspA-like	XP_001740405.1	Entamoeba dispar SAW760	46	387	28.68	263	hypothetical protein	AAC82625.1	Tannerella forsythia	29	430	31.6	305	surface antigen BspA	NP_619153.1	Methanosarcina acetivorans C2A	203	355	27.89	292	cell surface protein
TVAG_413445	XP_001311382	1430	XP_001310344.1	Trichomonas vaginalis G3	2	1215	33.85	801	surface antigen BspA-like	XP_001741794.1	Entamoeba dispar SAW760	12	980	26.08	1001	hypothetical protein	ZP_05391853.1	Clostridium carboxidivorans P7	162	289	20.57	552	hypothetical protein CcarbDRAFT_1853	NP_619153.1	Methanosarcina acetivorans C2A	70	760	25.94	842	cell surface protein
TVAG_004820	XP_001328674	402	XP_001578993.1	Trichomonas vaginalis G3	2	160	33.81	132	surface antigen BspA-like	XP_001738834.1	Entamoeba dispar SAW760	139	281	38.24	169	hypothetical protein	AAC82625.1	Tannerella forsythia	75	353	34.96	235	surface antigen BspA	NP_619149.1	Methanosarcina acetivorans C2A	573	93	27.47	90	cell surface protein
TVAG_042615	XP_001301406	328	XP_001327783.1	Trichomonas vaginalis G3	2	286	33.8	210	surface antigen BspA-like	XP_001741795.1	Entamoeba dispar SAW760	15	377	32.01	297	hypothetical protein	AAC82625.1	Tannerella forsythia	22	385	33.67	289	surface antigen BspA	YP_305509.1	Methanosarcina barkeri str. Fusaro	135	250	27.59	305	cell surface protein
TVAG_350110	XP_001313444	667	XP_001317272.1	Trichomonas vaginalis G3	2	712	33.79	626	surface antigen BspA-like	XP_001741795.1	Entamoeba dispar SAW760	41	253	28.33	289	hypothetical protein	ZP_02861046.1	Anaerofustis stercorihominis DSM 17244	22	302	29.04	290	hypothetical protein ANASTE_00239	YP_001322799.1	Methanococcus vannielii SB	162	231	25.17	289	cell surface protein
TVAG_369190	XP_001308939	384	XP_001583195.1	Trichomonas vaginalis G3	2	382	33.44	289	surface antigen BspA-like	XP_001741825.1	Entamoeba dispar SAW760	44	94	25.51	90	hypothetical protein	AAC82625.1	Tannerella forsythia	5	203	26.62	273	surface antigen BspA	NP_619153.1	Methanosarcina acetivorans C2A	143	174	24.09	300	cell surface protein
TVAG_035470	XP_001583510	335	XP_001579847.1	Trichomonas vaginalis G3	2	158	33.33	139	surface antigen BspA-like	XP_001734308.1	Entamoeba dispar SAW760	79	197	30.73	185	hypothetical protein	ZP_03783910.1	Blautia hydrogenotrophica DSM 10507	30	295	32.54	200	hypothetical protein RUMHYD_03389	NP_619153.1	Methanosarcina acetivorans C2A	44	155	28.74	171	cell surface protein
TVAG_173820	XP_001315559	400	XP_001301434.1	Trichomonas vaginalis G3	2	150	33.33	106	surface antigen BspA-like	XP_001741795.1	Entamoeba dispar SAW760	282	303	34.16	199	hypothetical protein	ZP_02081532.1	Clostridium leptum DSM 753	261	226	27.36	233	hypothetical protein CLOLEP_03013	YP_305509.1	Methanosarcina barkeri str. Fusaro	364	229	36.3	143	cell surface protein
TVAG_014010	XP_001582620	175	XP_001303399.1	Trichomonas vaginalis G3	2	129	33.33	80	surface antigen BspA-like	XP_001734308.1	Entamoeba dispar SAW760	377	154	30.23	135	hypothetical protein	AAC82625.1	Tannerella forsythia	8	279	38.31	152	surface antigen BspA	NP_619156.1	Methanosarcina acetivorans C2A	175	135	36.71	77	cell surface protein
TVAG_070020	XP_001316575	301	XP_001302536.1	Trichomonas vaginalis G3	3	343	33.2	238	surface antigen BspA-like	XP_001740612.1	Entamoeba dispar SAW760	33	139	26.7	200	hypothetical protein	ZP_02423777.1	Eubacterium siraeum DSM 15702	14	138	24.27	187	hypothetical protein EUBSIR_02655	NP_619156.1	Methanosarcina acetivorans C2A	84	112	25.38	262	cell surface protein
TVAG_241760	XP_001307421	568	XP_001307420.1	Trichomonas vaginalis G3	2	121	33.07	118	surface antigen BspA-like	XP_001741794.1	Entamoeba dispar SAW760	283	376	27.74	435	hypothetical protein	ZP_03631085.1	bacterium Ellin514	306	343	29.5	378	cell surface protein	NP_619153.1	Methanosarcina acetivorans C2A	295	522	31.92	444	cell surface protein
TVAG_425850	XP_001308763	621	XP_001306833.1	Trichomonas vaginalis G3	2	994	33.06	612	surface antigen BspA-like	XP_001741794.1	Entamoeba dispar SAW760	192	119	21.12	498	hypothetical protein	ZP_03631085.1	bacterium Ellin514	134	218	23.2	497	cell surface protein	YP_305509.1	Methanosarcina barkeri str. Fusaro	90	142	23.36	256	cell surface protein
TVAG_486160	XP_001321192	365	XP_001313390.1	Trichomonas vaginalis G3	2	110	33.04	113	surface antigen Bsp	XP_001741795.1	Entamoeba dispar SAW760	361	354	31.54	256	hypothetical protein	AAC82625.1	Tannerella forsythia	287	258	29.73	257	surface antigen BspA	NP_619153.1	Methanosarcina acetivorans C2A	352	267	31.22	230	cell surface protein
TVAG_263080	XP_001311121	155	XP_001315805.1	Trichomonas vaginalis G3	2	128	33	96	hypothetical protein	XP_001734308.1	Entamoeba dispar SAW760	17	135	38.14	94	hypothetical protein	ZP_04834249.1	Prevotella melaninogenica ATCC 25845	10	150	35.64	99	surface antigen BspA	NP_619156.1	Methanosarcina acetivorans C2A	97	84	33.85	63	cell surface protein
TVAG_587450	XP_001301434	598	XP_001311580.1	Trichomonas vaginalis G3	4	115	32.97	90	cell surface protein	XP_001740405.1	Entamoeba dispar SAW760	277	553	33.27	436	hypothetical protein	ZP_02081532.1	Clostridium leptum DSM 753	284	639	33.46	509	hypothetical protein CLOLEP_03013	YP_305509.1	Methanosarcina barkeri str. Fusaro	293	311	29	286	cell surface protein
TVAG_394080	XP_001327488	103	XP_001316473.1	Trichomonas vaginalis G3	2	87	32.91	78	surface antigen BspA-like	XP_001740867.1	Entamoeba dispar SAW760	73	86	28.72	91	hypothetical protein	NP_972265.1	Treponema denticola ATCC 35405	15	102	31.37	99	leucine rich repeat domain-containing protein	NP_619156.1	Methanosarcina acetivorans C2A	224	100	34.67	74	cell surface protein
TVAG_064840	XP_001320159	222	XP_001580218.1	Trichomonas vaginalis G3	2	323	32.89	220	surface antigen BspA-like	NP_001106396.1	Xenopus (Silurana) tropicalis	64	83	28.57	62	hypothetical protein LOC100127547	BAH69581.1	Mycoplasma fermentans PG18	63	89	23.23	96	hypothetical protein			-1	0	0	0
TVAG_052890	XP_001312376	160	XP_001312386.1	Trichomonas vaginalis G3	2	88	32.84	65	hypothetical protein	XP_652531.2	Entamoeba histolytica HM-1:IMSS	660	88	37.1	61	hypothetical protein	ZP_03778426.1	Clostridium hylemonae DSM 15053	377	98	31.82	65	hypothetical protein CLOHYLEM_05485	NP_619156.1	Methanosarcina acetivorans C2A	532	131	35.11	93	cell surface protein
TVAG_336850	XP_001317516	132	XP_001317519.1	Trichomonas vaginalis G3	2	81	32.69	51	surface antigen BspA-like	XP_001734308.1	Entamoeba dispar SAW760	114	137	36.47	82	hypothetical protein	ZP_03459471.1	Bacteroides eggerthii DSM 20697	26	146	35.78	105	hypothetical protein BACEGG_02256	NP_619153.1	Methanosarcina acetivorans C2A	36	133	36.26	86	cell surface protein
TVAG_534530	XP_001297260	370	XP_001312325.1	Trichomonas vaginalis G3	2	162	32.61	136	hypothetical protein	XP_654256.1	Entamoeba histolytica HM-1:IMSS	85	122	34.48	85	hypothetical protein	AAC82625.1	Tannerella forsythia	17	245	31.87	179	surface antigen BspA	YP_305509.1	Methanosarcina barkeri str. Fusaro	5	145	31.53	109	cell surface protein
TVAG_076250	XP_001583864	269	XP_001583079.1	Trichomonas vaginalis G3	3	91	32.56	84	surface antigen BspA-like	XP_649048.1	Entamoeba histolytica HM-1:IMSS	57	123	33.73	80	hypothetical protein	YP_001295109.1	Flavobacterium psychrophilum JIP02/86	53	122	40.26	74	cell surface leucine-rich repeat-containing protein	NP_619149.1	Methanosarcina acetivorans C2A	42	115	37.5	77	cell surface protein
TVAG_382260	XP_001306511	452	XP_001325236.1	Trichomonas vaginalis G3	2	307	32.5	242	hypothetical protein	XP_001777752.1	Physcomitrella patens subsp. patens	16	90	24.46	129	predicted protein	ZP_03390704.1	Capnocytophaga sputigena ATCC 33612	11	86	23.96	285	surface antigen BspA			-1	0	0	0
TVAG_131950	XP_001306837	1067	XP_001326103.1	Trichomonas vaginalis G3	2	1373	32.45	924	hypothetical protein	XP_001741794.1	Entamoeba dispar SAW760	29	211	22.08	353	hypothetical protein	ZP_04803695.1	Clostridium cellulovorans 743B	182	426	24.37	753	Ig domain protein group 2 domain protein	NP_619153.1	Methanosarcina acetivorans C2A	42	142	32.61	90	cell surface protein
TVAG_071970	XP_001584520	766	XP_001324655.1	Trichomonas vaginalis G3	2	887	32.44	649	surface antigen BspA-like	XP_001741794.1	Entamoeba dispar SAW760	26	565	24.52	665	hypothetical protein	AAC82625.1	Tannerella forsythia	55	440	31.12	370	surface antigen BspA	NP_619153.1	Methanosarcina acetivorans C2A	41	549	26.13	664	cell surface protein
TVAG_255790	XP_001326610	670	XP_001313891.1	Trichomonas vaginalis G3	29	348	32.43	289	surface antigen BspA-like	XP_001741795.1	Entamoeba dispar SAW760	2	553	32.28	372	hypothetical protein	ZP_02081532.1	Clostridium leptum DSM 753	25	226	35.15	164	hypothetical protein CLOLEP_03013	YP_305509.1	Methanosarcina barkeri str. Fusaro	170	527	28.04	449	cell surface protein
TVAG_441420	XP_001309358	482	XP_001308805.1	Trichomonas vaginalis G3	2	121	32.41	106	surface antigen BspA-like	XP_001741776.1	Entamoeba dispar SAW760	51	109	22.99	267	hypothetical protein	ACM91097.1	uncultured bacterium Rlip1	41	209	28.32	274	surface antigen BspA-like/conserved hypothetical protein	YP_305509.1	Methanosarcina barkeri str. Fusaro	192	93	33.33	62	cell surface protein
TVAG_357400	XP_001311301	256	XP_001306394.1	Trichomonas vaginalis G3	2	261	32.39	171	surface antigen BspA-like	XP_001734626.1	Entamoeba dispar SAW760	86	88	29.9	87	hypothetical protein	AAC82625.1	Tannerella forsythia	39	95	24.84	147	surface antigen BspA	NP_619149.1	Methanosarcina acetivorans C2A	52	158	34.38	120	cell surface protein
TVAG_093830	XP_001583195	441	XP_001327783.1	Trichomonas vaginalis G3	2	414	32.26	357	surface antigen BspA-like	XP_001733887.1	Entamoeba dispar SAW760	19	416	30.65	358	hypothetical protein	AAC82625.1	Tannerella forsythia	5	331	28.92	403	surface antigen BspA	YP_305509.1	Methanosarcina barkeri str. Fusaro	102	376	26.81	426	cell surface protein
TVAG_446210	XP_001309051	1018	XP_001313891.1	Trichomonas vaginalis G3	19	182	32.24	150	surface antigen BspA-like	XP_001741794.1	Entamoeba dispar SAW760	9	454	21.52	950	hypothetical protein	AAC82625.1	Tannerella forsythia	15	401	27.46	694	surface antigen BspA	NP_619153.1	Methanosarcina acetivorans C2A	2	124	29.55	127	cell surface protein
TVAG_175590	XP_001312720	253	XP_001583618.1	Trichomonas vaginalis G3	2	320	32.11	244	cell surface protein	XP_001741794.1	Entamoeba dispar SAW760	150	85	27.27	75	hypothetical protein	ZP_02026084.1	Eubacterium ventriosum ATCC 27560	89	164	28.74	163	hypothetical protein EUBVEN_01340	NP_619153.1	Methanosarcina acetivorans C2A	443	108	29.53	128	cell surface protein
TVAG_039290	XP_001324304	184	XP_001320323.1	Trichomonas vaginalis G3	2	90	32.05	77	hypothetical protein	XP_649640.1	Entamoeba histolytica HM-1:IMSS	251	97	24.58	166	hypothetical protein	ZP_03631085.1	bacterium Ellin514	240	140	28.57	132	cell surface protein	NP_619153.1	Methanosarcina acetivorans C2A	388	92	29.03	92	cell surface protein
TVAG_574770	XP_001302271	874	XP_001302594.1	Trichomonas vaginalis G3	2	1169	32.03	810	surface antigen BspA-like	XP_001741794.1	Entamoeba dispar SAW760	43	105	27.08	94	hypothetical protein	AAC82625.1	Tannerella forsythia	62	247	28.32	275	surface antigen BspA	YP_305509.1	Methanosarcina barkeri str. Fusaro	39	306	23.31	601	cell surface protein
TVAG_057820	XP_001307211	697	XP_001580137.1	Trichomonas vaginalis G3	2	791	31.96	647	surface antigen BspA-like	XP_001740405.1	Entamoeba dispar SAW760	192	501	27.39	627	hypothetical protein	ZP_02861219.1	Anaerofustis stercorihominis DSM 17244	220	204	29.38	191	hypothetical protein ANASTE_00419	NP_619153.1	Methanosarcina acetivorans C2A	214	316	25.65	386	cell surface protein
TVAG_396990	XP_001327192	621	XP_001327190.1	Trichomonas vaginalis G3	2	565	31.89	564	surface antigen BspA-like	XP_001741794.1	Entamoeba dispar SAW760	172	152	23.33	431	hypothetical protein	ZP_02081532.1	Clostridium leptum DSM 753	164	242	24.29	430	hypothetical protein CLOLEP_03013	NP_619153.1	Methanosarcina acetivorans C2A	268	299	25.7	576	cell surface protein
TVAG_214470	XP_001580208	843	XP_001313891.1	Trichomonas vaginalis G3	2	1010	31.87	755	surface antigen BspA-like	XP_001741794.1	Entamoeba dispar SAW760	5	387	26.98	363	hypothetical protein	AAC82625.1	Tannerella forsythia	19	652	30.24	515	surface antigen BspA	NP_619153.1	Methanosarcina acetivorans C2A	79	360	25.32	471	cell surface protein
TVAG_228080	XP_001303837	360	XP_001297500.1	Trichomonas vaginalis G3	2	113	31.82	86	surface antigen BspA-like	XP_001733887.1	Entamoeba dispar SAW760	152	150	31.15	120	hypothetical protein	ZP_04834251.1	Prevotella melaninogenica ATCC 25845	18	228	36.11	142	surface antigen BspA	NP_619156.1	Methanosarcina acetivorans C2A	237	133	34.07	89	cell surface protein
TVAG_317820	XP_001313426	506	XP_001313418.1	Trichomonas vaginalis G3	2	372	31.58	337	surface antigen BspA-like	XP_001741795.1	Entamoeba dispar SAW760	104	552	32.79	368	hypothetical protein	AAC82625.1	Tannerella forsythia	27	662	41.71	361	surface antigen BspA	NP_619153.1	Methanosarcina acetivorans C2A	52	315	34.48	197	cell surface protein
TVAG_176920	XP_001311252	376	XP_001327783.1	Trichomonas vaginalis G3	2	112	31.46	88	surface antigen BspA-like	XP_648615.1	Entamoeba histolytica HM-1:IMSS	20	317	34.93	225	hypothetical protein	ZP_02868475.1	Clostridium spiroforme DSM 1552	6	186	28.12	159	hypothetical protein CLOSPI_02317	NP_619153.1	Methanosarcina acetivorans C2A	108	218	28.29	203	cell surface protein
TVAG_236160	XP_001312048	270	XP_001310095.1	Trichomonas vaginalis G3	2	133	31.36	148	hypothetical protein	XP_001738834.1	Entamoeba dispar SAW760	398	205	32.04	192	hypothetical protein	ZP_04744234.1	Roseburia intestinalis L1-82	176	137	28.14	196	cell surface protein	YP_305509.1	Methanosarcina barkeri str. Fusaro	158	133	25.76	192	cell surface protein
TVAG_230710	XP_001321334	1214	XP_001316471.1	Trichomonas vaginalis G3	2	1231	31.29	1100	surface antigen BspA-like	XP_001741794.1	Entamoeba dispar SAW760	8	595	26.03	700	hypothetical protein	AAC82625.1	Tannerella forsythia	88	477	27.53	611	surface antigen BspA	NP_619153.1	Methanosarcina acetivorans C2A	25	760	26.89	828	cell surface protein
TVAG_188410	XP_001301531	457	XP_001323432.1	Trichomonas vaginalis G3	2	516	31.28	410	surface antigen BspA-like	XP_001741794.1	Entamoeba dispar SAW760	136	169	26.12	313	hypothetical protein	ZP_02081532.1	Clostridium leptum DSM 753	101	212	28.76	270	hypothetical protein CLOLEP_03013	NP_619156.1	Methanosarcina acetivorans C2A	202	157	26.87	305	cell surface protein
TVAG_351800	XP_001326355	355	XP_001580846.1	Trichomonas vaginalis G3	2	437	31.27	332	surface antigen Bsp	XP_001735361.1	Entamoeba dispar SAW760	168	179	25.49	268	hypothetical protein	AAC82625.1	Tannerella forsythia	4	312	33.23	320	surface antigen BspA	NP_619153.1	Methanosarcina acetivorans C2A	42	103	29.17	94	cell surface protein
TVAG_129680	XP_001580846	355	XP_001326355.1	Trichomonas vaginalis G3	2	437	31.27	338	surface antigen BspA-like	XP_001738317.1	Entamoeba dispar SAW760	317	201	28.83	245	hypothetical protein	ZP_04807293.1	Clostridium cellulovorans 743B	46	83	31.25	78	Ig domain protein group 2 domain protein	YP_001322799.1	Methanococcus vannielii SB	295	126	25.73	157	cell surface protein
TVAG_016290	XP_001329934	438	XP_001300375.1	Trichomonas vaginalis G3	2	212	31.25	168	surface antigen BspA-like	XP_001735764.1	Entamoeba dispar SAW760	124	228	38.02	120	hypothetical protein	YP_001295109.1	Flavobacterium psychrophilum JIP02/86	69	301	37.7	181	cell surface leucine-rich repeat-containing protein	YP_305504.1	Methanosarcina barkeri str. Fusaro	135	113	28.05	148	cell surface protein
TVAG_150950	XP_001306978	1708	XP_001308539.1	Trichomonas vaginalis G3	2	1114	31.19	861	hypothetical protein	XP_001741794.1	Entamoeba dispar SAW760	18	215	27.08	366	hypothetical protein	ZP_05391853.1	Clostridium carboxidivorans P7	81	413	23.19	988	hypothetical protein CcarbDRAFT_1853	NP_619153.1	Methanosarcina acetivorans C2A	35	718	28.41	879	cell surface protein
TVAG_417680	XP_001321571	609	XP_001321572.1	Trichomonas vaginalis G3	2	91	31.17	76	surface antigen BspA-like	XP_001740405.1	Entamoeba dispar SAW760	39	455	29.76	405	hypothetical protein	ZP_02423818.1	Eubacterium siraeum DSM 15702	18	197	29.39	272	hypothetical protein EUBSIR_02697	NP_619153.1	Methanosarcina acetivorans C2A	23	272	27.89	378	cell surface protein
TVAG_320450	XP_001302341	1001	XP_001328755.1	Trichomonas vaginalis G3	2	1085	31.16	952	surface antigen BspA-like	XP_001734308.1	Entamoeba dispar SAW760	74	165	22.13	428	hypothetical protein	ZP_02861219.1	Anaerofustis stercorihominis DSM 17244	79	166	25	225	hypothetical protein ANASTE_00419	NP_619153.1	Methanosarcina acetivorans C2A	49	253	21.69	799	cell surface protein
TVAG_316120	XP_001310877	215	XP_001309347.1	Trichomonas vaginalis G3	2	80	31.13	102	surface antigen BspA-like	XP_001735764.1	Entamoeba dispar SAW760	24	147	30.56	140	hypothetical protein	AAC82625.1	Tannerella forsythia	5	165	34.31	135	surface antigen BspA	NP_619153.1	Methanosarcina acetivorans C2A	92	96	29.33	74	cell surface protein
TVAG_400790	XP_001324976	214	XP_001581245.1	Trichomonas vaginalis G3	15	160	31.07	102	hypothetical protein	XP_001734308.1	Entamoeba dispar SAW760	58	166	32.79	119	hypothetical protein	ZP_03459471.1	Bacteroides eggerthii DSM 20697	2	110	23.08	114	hypothetical protein BACEGG_02256	NP_619153.1	Methanosarcina acetivorans C2A	7	117	28.57	103	cell surface protein
TVAG_260820	XP_001314845	899	XP_001313891.1	Trichomonas vaginalis G3	9	521	31.06	392	surface antigen BspA-like	XP_001741794.1	Entamoeba dispar SAW760	2	815	27.03	720	hypothetical protein	AAC82625.1	Tannerella forsythia	99	549	25.91	644	surface antigen BspA	NP_619153.1	Methanosarcina acetivorans C2A	15	721	26.51	742	cell surface protein
TVAG_092600	XP_001312134	1185	XP_001580139.1	Trichomonas vaginalis G3	2	1405	31.04	1099	surface antigen BspA-like	XP_001741794.1	Entamoeba dispar SAW760	27	928	24.51	1109	hypothetical protein	NP_972265.1	Treponema denticola ATCC 35405	124	301	21.42	684	leucine rich repeat domain-containing protein	NP_619153.1	Methanosarcina acetivorans C2A	45	573	24.67	769	cell surface protein
TVAG_376550	XP_001304473	197	XP_001313891.1	Trichomonas vaginalis G3	10	102	31	98	surface antigen BspA-like	XP_656869.1	Entamoeba histolytica HM-1:IMSS	431	120	37.5	79	hypothetical protein	ZP_02075562.1	Clostridium sp. L2-50	2	164	35.85	105	hypothetical protein CLOL250_02338	NP_619156.1	Methanosarcina acetivorans C2A	378	113	27.73	117	cell surface protein
TVAG_221850	XP_001325055	248	XP_001580634.1	Trichomonas vaginalis G3	2	221	30.81	209	cell surface protein	XP_001735361.1	Entamoeba dispar SAW760	403	205	32.95	175	hypothetical protein	ZP_03778426.1	Clostridium hylemonae DSM 15053	399	202	28.7	191	hypothetical protein CLOHYLEM_05485	NP_619153.1	Methanosarcina acetivorans C2A	508	138	26.59	162	cell surface protein
TVAG_361500	XP_001302536	557	XP_001325166.1	Trichomonas vaginalis G3	2	648	30.8	507	surface antigen BspA-like	XP_001741795.1	Entamoeba dispar SAW760	17	406	25.99	474	hypothetical protein	AAC82625.1	Tannerella forsythia	22	429	26.68	544	surface antigen BspA	NP_619153.1	Methanosarcina acetivorans C2A	53	495	27.82	508	cell surface protein
TVAG_004560	XP_001328648	165	XP_001583618.1	Trichomonas vaginalis G3	2	211	30.77	152	cell surface protein	XP_001733760.1	Entamoeba dispar SAW760	38	93	33.33	61	hypothetical protein	YP_001295104.1	Flavobacterium psychrophilum JIP02/86	34	104	34.62	74	cell surface leucine-rich repeat-containing protein	NP_619153.1	Methanosarcina acetivorans C2A	50	92	41.82	49	cell surface protein
TVAG_133430	XP_001321508	734	XP_001321504.1	Trichomonas vaginalis G3	2	106	30.66	132	surface antigen BspA-like	XP_001738834.1	Entamoeba dispar SAW760	192	212	25	368	hypothetical protein	ZP_02861690.1	Anaerofustis stercorihominis DSM 17244	39	272	29.8	337	hypothetical protein ANASTE_00900	NP_619156.1	Methanosarcina acetivorans C2A	67	128	23.81	394	cell surface protein
TVAG_228050	XP_001303834	249	XP_001315461.1	Trichomonas vaginalis G3	2	220	30.64	170	surface antigen BspA-like	XP_001740148.1	Entamoeba dispar SAW760	105	117	28.33	113	hypothetical protein	YP_001295103.1	Flavobacterium psychrophilum JIP02/86	14	276	34.45	197	cell surface leucine-rich repeat-containing protein	NP_619153.1	Methanosarcina acetivorans C2A	172	148	29.6	119	cell surface protein
TVAG_120170	XP_001276928	497	XP_001323432.1	Trichomonas vaginalis G3	2	196	30.57	192	surface antigen BspA-like	XP_001734308.1	Entamoeba dispar SAW760	59	149	26.86	203	hypothetical protein	ZP_04805416.1	Clostridium cellulovorans 743B	34	96	21.9	183	cell surface protein	YP_305509.1	Methanosarcina barkeri str. Fusaro	51	124	30.59	84	cell surface protein
TVAG_106600	XP_001323988	979	XP_001323987.1	Trichomonas vaginalis G3	5	1099	30.55	955	surface antigen BspA-like	XP_001741794.1	Entamoeba dispar SAW760	54	127	23.96	94	hypothetical protein	AAC82625.1	Tannerella forsythia	76	199	29.18	229	surface antigen BspA	NP_619153.1	Methanosarcina acetivorans C2A	68	111	23.77	220	cell surface protein
TVAG_185670	XP_001584246	576	XP_001311011.1	Trichomonas vaginalis G3	2	560	30.54	540	surface antigen Bsp	XP_001741679.1	Entamoeba dispar SAW760	67	152	24.51	397	hypothetical protein	ZP_03634918.1	Holdemania filiformis DSM 12042	21	128	26.78	284	hypothetical protein HOLDEFILI_02215	YP_305509.1	Methanosarcina barkeri str. Fusaro	102	151	23.9	398	cell surface protein
TVAG_416960	XP_001316621	461	XP_001582492.1	Trichomonas vaginalis G3	2	156	30.51	116	surface antigen BspA-like	XP_001734308.1	Entamoeba dispar SAW760	184	122	31.53	110	hypothetical protein	AAC82625.1	Tannerella forsythia	90	179	32.79	120	surface antigen BspA	NP_619156.1	Methanosarcina acetivorans C2A	228	82	25.36	132	cell surface protein
TVAG_462650	XP_001579565	300	XP_001329850.1	Trichomonas vaginalis G3	2	90	30.51	58	surface antigen BspA-like	XP_647950.1	Entamoeba histolytica HM-1:IMSS	35	92	31.82	65	hypothetical protein	NP_972265.1	Treponema denticola ATCC 35405	26	85	27.78	71	leucine rich repeat domain-containing protein	NP_619153.1	Methanosarcina acetivorans C2A	442	88	25.88	83	cell surface protein
TVAG_020580	XP_001314744	571	XP_001313891.1	Trichomonas vaginalis G3	21	116	30.5	138	surface antigen BspA-like	XP_001741794.1	Entamoeba dispar SAW760	79	184	23.95	223	hypothetical protein	ZP_03631085.1	bacterium Ellin514	13	208	27.24	273	cell surface protein	NP_619153.1	Methanosarcina acetivorans C2A	4	200	25.57	268	cell surface protein
TVAG_496000	XP_001327804	96	XP_001294553.1	Trichomonas vaginalis G3	2	94	30.43	68	surface antigen BspA-like	XP_655795.2	Entamoeba histolytica HM-1:IMSS	15	122	35.14	72	hypothetical protein	NP_972265.1	Treponema denticola ATCC 35405	7	126	33.68	91	leucine rich repeat domain-containing protein	NP_619153.1	Methanosarcina acetivorans C2A	71	91	23.66	92	cell surface protein
TVAG_007200	XP_001313119	276	XP_001308356.1	Trichomonas vaginalis G3	2	234	30.34	261	surface antigen BspA-like	XP_001735361.1	Entamoeba dispar SAW760	42	233	26.55	260	hypothetical protein	ZP_02423818.1	Eubacterium siraeum DSM 15702	30	187	30.26	188	hypothetical protein EUBSIR_02697	NP_619153.1	Methanosarcina acetivorans C2A	52	224	27.08	247	cell surface protein
TVAG_474540	XP_001316471	1865	XP_001316472.1	Trichomonas vaginalis G3	2	912	30.33	923	surface antigen BspA-like	XP_001741794.1	Entamoeba dispar SAW760	21	1122	27.52	1175	hypothetical protein	ZP_05391853.1	Clostridium carboxidivorans P7	127	614	24.15	1182	hypothetical protein CcarbDRAFT_1853	YP_305509.1	Methanosarcina barkeri str. Fusaro	48	552	25.91	635	cell surface protein
TVAG_476110	XP_001583668	674	XP_001313891.1	Trichomonas vaginalis G3	2	298	30.28	278	surface antigen BspA-like	XP_001741795.1	Entamoeba dispar SAW760	20	541	32.5	356	hypothetical protein	AAC82625.1	Tannerella forsythia	61	364	36.19	209	surface antigen BspA	NP_619153.1	Methanosarcina acetivorans C2A	182	304	24.25	324	cell surface protein
TVAG_254310	XP_001579305	452	XP_001323988.1	Trichomonas vaginalis G3	6	102	30.25	114	surface antigen BspA-like	XP_001734308.1	Entamoeba dispar SAW760	162	195	30.47	234	hypothetical protein	ZP_02423818.1	Eubacterium siraeum DSM 15702	133	180	34.13	123	hypothetical protein EUBSIR_02697	NP_619153.1	Methanosarcina acetivorans C2A	95	157	28.04	163	cell surface protein
TVAG_530020	XP_001296127	401	XP_001289543.1	Trichomonas vaginalis G3	2	142	30.22	135	hypothetical protein	XP_001735764.1	Entamoeba dispar SAW760	92	361	32.21	317	hypothetical protein	AAC82625.1	Tannerella forsythia	48	282	29.34	288	surface antigen BspA	NP_619153.1	Methanosarcina acetivorans C2A	107	260	27.16	305	cell surface protein
TVAG_053030	XP_001312390	337	XP_001312385.1	Trichomonas vaginalis G3	2	96	30.19	104	surface antigen BspA-like	XP_001740612.1	Entamoeba dispar SAW760	373	210	33.33	187	hypothetical protein	ZP_04055912.1	Porphyromonas uenonis 60-3	323	172	24.61	189	surface antigen BspA	NP_619153.1	Methanosarcina acetivorans C2A	339	269	27.95	272	cell surface protein
TVAG_116420	XP_001300177	196	XP_001326467.1	Trichomonas vaginalis G3	21	104	30.11	87	surface antigen BspA-like	XP_001737239.1	Entamoeba dispar SAW760	28	76	26.56	63	hypothetical protein	ZP_02861219.1	Anaerofustis stercorihominis DSM 17244	4	94	23.81	75	hypothetical protein ANASTE_00419	NP_619153.1	Methanosarcina acetivorans C2A	151	78	32	49	cell surface protein
TVAG_419660	XP_001319647	595	XP_001316694.1	Trichomonas vaginalis G3	2	169	30.05	181	surface antigen BspA-like	XP_001740405.1	Entamoeba dispar SAW760	82	356	28.1	330	hypothetical protein	ZP_02081532.1	Clostridium leptum DSM 753	73	517	30.04	503	hypothetical protein CLOLEP_03013	YP_305509.1	Methanosarcina barkeri str. Fusaro	58	272	34.04	184	cell surface protein
TVAG_106590	XP_001323987	959	XP_001323988.1	Trichomonas vaginalis G3	6	1102	30.01	943	surface antigen BspA-like	XP_001741794.1	Entamoeba dispar SAW760	33	224	23.25	427	hypothetical protein	ZP_02861219.1	Anaerofustis stercorihominis DSM 17244	65	263	25.45	731	hypothetical protein ANASTE_00419	NP_619153.1	Methanosarcina acetivorans C2A	58	483	27.2	610	cell surface protein
TVAG_444200	XP_001325360	201	XP_001325828.1	Trichomonas vaginalis G3	12	84	30	59	surface antigen BspA-like	XP_001739690.1	Entamoeba dispar SAW760	161	66	28.12	73	hypothetical protein	ZP_02075562.1	Clostridium sp. L2-50	121	106	42.62	55	hypothetical protein CLOL250_02338	NP_619156.1	Methanosarcina acetivorans C2A	217	88	43.9	40	cell surface protein
TVAG_148720	XP_001309450	430	XP_001327783.1	Trichomonas vaginalis G3	24	385	30	388	surface antigen BspA-like	XP_001741795.1	Entamoeba dispar SAW760	2	270	27.27	292	hypothetical protein	ZP_02868475.1	Clostridium spiroforme DSM 1552	46	129	35.64	94	hypothetical protein CLOSPI_02317	NP_619153.1	Methanosarcina acetivorans C2A	57	366	30.49	325	cell surface protein
TVAG_461260	XP_001287142	240	XP_001298474.1	Trichomonas vaginalis G3	2	146	29.93	144	surface antigen BspA-like	XP_001740405.1	Entamoeba dispar SAW760	463	260	31.11	223	hypothetical protein	ZP_04834251.1	Prevotella melaninogenica ATCC 25845	264	144	28.57	139	surface antigen BspA	NP_619153.1	Methanosarcina acetivorans C2A	280	102	23.33	97	cell surface protein
TVAG_305390	XP_001317012	177	XP_001302316.1	Trichomonas vaginalis G3	2	117	29.93	135	hypothetical protein	XP_653526.1	Entamoeba histolytica HM-1:IMSS	350	189	31.14	161	hypothetical protein	ZP_03390704.1	Capnocytophaga sputigena ATCC 33612	155	234	36.26	156	surface antigen BspA	YP_305509.1	Methanosarcina barkeri str. Fusaro	183	166	28.66	152	cell surface protein
TVAG_199720	XP_001306128	482	XP_001327783.1	Trichomonas vaginalis G3	2	117	29.93	145	surface antigen BspA-like	XP_001741795.1	Entamoeba dispar SAW760	66	366	27.73	334	hypothetical protein	AAC82625.1	Tannerella forsythia	8	207	25.1	248	surface antigen BspA	NP_619153.1	Methanosarcina acetivorans C2A	74	303	28.39	272	cell surface protein
TVAG_081960	XP_001323847	532	XP_001323432.1	Trichomonas vaginalis G3	2	648	29.92	502	surface antigen BspA-like	XP_001741795.1	Entamoeba dispar SAW760	73	227	27.98	235	hypothetical protein	AAC82625.1	Tannerella forsythia	51	271	28.01	345	surface antigen BspA	NP_619153.1	Methanosarcina acetivorans C2A	117	253	24.02	361	cell surface protein
TVAG_007220	XP_001313121	1064	XP_001324655.1	Trichomonas vaginalis G3	2	772	29.91	671	surface antigen BspA-like	XP_001741794.1	Entamoeba dispar SAW760	34	949	26.33	916	hypothetical protein	ZP_05391853.1	Clostridium carboxidivorans P7	96	163	28.93	154	hypothetical protein CcarbDRAFT_1853	NP_619153.1	Methanosarcina acetivorans C2A	46	712	26.45	792	cell surface protein
TVAG_427240	XP_001306532	246	XP_001305184.1	Trichomonas vaginalis G3	2	90	29.85	63	hypothetical protein	XP_001913792.1	Entamoeba histolytica HM-1:IMSS	435	174	26.42	195	hypothetical protein	ZP_02861219.1	Anaerofustis stercorihominis DSM 17244	151	153	26.37	181	hypothetical protein ANASTE_00419	YP_305509.1	Methanosarcina barkeri str. Fusaro	177	187	33.7	183	cell surface protein
TVAG_465260	XP_001328361	412	XP_001328349.1	Trichomonas vaginalis G3	2	170	29.84	227	surface antigen BspA-like	XP_001733318.1	Entamoeba dispar SAW760	429	308	27.07	301	hypothetical protein	ZP_03390704.1	Capnocytophaga sputigena ATCC 33612	182	328	30.65	322	surface antigen BspA	YP_305509.1	Methanosarcina barkeri str. Fusaro	165	252	27.97	300	cell surface protein
TVAG_212430	XP_001325284	369	XP_001580420.1	Trichomonas vaginalis G3	2	292	29.79	234	surface antigen BspA-like	XP_001734308.1	Entamoeba dispar SAW760	68	141	25.57	264	hypothetical protein	ZP_03679845.1	Bacteroides cellulosilyticus DSM 14838	52	220	28.17	212	hypothetical protein BACCELL_04211	YP_305509.1	Methanosarcina barkeri str. Fusaro	318	183	30.48	172	cell surface protein
TVAG_278570	XP_001328314	470	XP_001323870.1	Trichomonas vaginalis G3	2	360	29.78	423	surface antigen BspA-like	XP_001741795.1	Entamoeba dispar SAW760	119	143	32.09	120	hypothetical protein	ZP_02081532.1	Clostridium leptum DSM 753	48	181	27.31	246	hypothetical protein CLOLEP_03013	NP_619153.1	Methanosarcina acetivorans C2A	63	88	28.95	111	cell surface protein
TVAG_375480	XP_001300375	494	XP_001321233.1	Trichomonas vaginalis G3	2	299	29.77	287	surface antigen BspA-like	XP_001735361.1	Entamoeba dispar SAW760	85	469	33.53	322	hypothetical protein	AAC82625.1	Tannerella forsythia	53	393	31.95	302	surface antigen BspA	NP_619153.1	Methanosarcina acetivorans C2A	163	340	27.63	338	cell surface protein
TVAG_158710	XP_001323867	406	XP_001323870.1	Trichomonas vaginalis G3	2	85	29.76	79	surface antigen BspA-like	XP_001737687.1	Entamoeba dispar SAW760	118	125	28.07	110	hypothetical protein	ZP_02423777.1	Eubacterium siraeum DSM 15702	52	137	32.11	106	hypothetical protein EUBSIR_02655	YP_305509.1	Methanosarcina barkeri str. Fusaro	44	110	24.39	160	cell surface protein
TVAG_036090	XP_001583570	627	XP_001316522.1	Trichomonas vaginalis G3	2	432	29.75	352	surface antigen BspA-like	XP_001735764.1	Entamoeba dispar SAW760	87	390	31.43	323	hypothetical protein	ZP_02081532.1	Clostridium leptum DSM 753	66	457	33.17	375	hypothetical protein CLOLEP_03013	NP_619153.1	Methanosarcina acetivorans C2A	168	442	31.53	332	cell surface protein
TVAG_180610	XP_001321309	632	XP_001580665.1	Trichomonas vaginalis G3	2	723	29.72	598	surface antigen BspA-like	XP_001738834.1	Entamoeba dispar SAW760	12	449	28.84	483	hypothetical protein	ZP_02081532.1	Clostridium leptum DSM 753	15	269	29.09	281	hypothetical protein CLOLEP_03013	NP_619153.1	Methanosarcina acetivorans C2A	3	533	30.8	478	cell surface protein
TVAG_432750	XP_001580665	644	XP_001321309.1	Trichomonas vaginalis G3	2	723	29.72	604	surface antigen BspA-like	XP_001740405.1	Entamoeba dispar SAW760	31	408	25.09	553	hypothetical protein	ZP_03631085.1	bacterium Ellin514	9	415	25.68	570	cell surface protein	NP_619153.1	Methanosarcina acetivorans C2A	3	88	30.3	65	cell surface protein
TVAG_106550	XP_001323983	875	XP_001311579.1	Trichomonas vaginalis G3	2	861	29.71	691	surface antigen BspA-like	XP_001741794.1	Entamoeba dispar SAW760	12	182	28.45	180	hypothetical protein	ZP_03679845.1	Bacteroides cellulosilyticus DSM 14838	32	493	28.67	418	hypothetical protein BACCELL_04211	NP_619153.1	Methanosarcina acetivorans C2A	127	483	25.79	677	cell surface protein
TVAG_390020	XP_001325828	570	XP_001310018.1	Trichomonas vaginalis G3	2	278	29.61	349	surface antigen BspA-like	XP_001740405.1	Entamoeba dispar SAW760	67	423	41.06	206	hypothetical protein	ZP_02081532.1	Clostridium leptum DSM 753	24	379	35.28	261	hypothetical protein CLOLEP_03013	NP_619153.1	Methanosarcina acetivorans C2A	108	571	31.57	431	cell surface protein
TVAG_456470	XP_001582998	288	XP_001304113.1	Trichomonas vaginalis G3	2	158	29.44	186	surface antigen BspA-like	XP_001735764.1	Entamoeba dispar SAW760	188	120	34.04	90	hypothetical protein	AAC82625.1	Tannerella forsythia	15	150	25.93	210	surface antigen BspA	YP_305504.1	Methanosarcina barkeri str. Fusaro	59	116	35.9	76	cell surface protein
TVAG_122120	XP_001297500	428	XP_001305199.1	Trichomonas vaginalis G3	2	168	29.41	147	surface antigen BspA-like	XP_001741795.1	Entamoeba dispar SAW760	27	228	30.46	147	hypothetical protein	AAC82625.1	Tannerella forsythia	20	234	26.04	262	surface antigen BspA	YP_305509.1	Methanosarcina barkeri str. Fusaro	297	214	30.12	164	cell surface protein
TVAG_475590	XP_001583617	234	XP_001583614.1	Trichomonas vaginalis G3	2	162	29.41	147	surface antigen BspA-like	XP_001736002.1	Entamoeba dispar SAW760	63	138	32.63	88	hypothetical protein	ZP_03634918.1	Holdemania filiformis DSM 12042	17	102	33.33	63	hypothetical protein HOLDEFILI_02215	NP_619156.1	Methanosarcina acetivorans C2A	176	141	33.33	119	cell surface protein
TVAG_157870	XP_001310732	487	XP_001315016.1	Trichomonas vaginalis G3	2	136	29.41	165	surface antigen BspA-like	XP_001913739.1	Entamoeba histolytica HM-1:IMSS	97	112	29.17	147	hypothetical protein	ZP_03679845.1	Bacteroides cellulosilyticus DSM 14838	41	189	28.85	155	hypothetical protein BACCELL_04211	YP_002465894.1	Methanosphaerula palustris E1-9c	401	202	37.04	103	hypothetical protein Mpal_0809
TVAG_084760	XP_001313368	182	XP_001580341.1	Trichomonas vaginalis G3	2	70	29.41	80	surface antigen BspA-like	XP_001734308.1	Entamoeba dispar SAW760	289	145	40.82	92	hypothetical protein	ZP_03778426.1	Clostridium hylemonae DSM 15053	310	107	28.74	86	hypothetical protein CLOHYLEM_05485	NP_619149.1	Methanosarcina acetivorans C2A	473	105	34.94	82	cell surface protein
TVAG_358150	XP_001318748	593	XP_001309390.1	Trichomonas vaginalis G3	2	447	29.38	458	surface antigen BspA-like	XP_001738834.1	Entamoeba dispar SAW760	16	105	25.49	143	hypothetical protein	AAC82625.1	Tannerella forsythia	53	370	29.14	408	surface antigen BspA	YP_305509.1	Methanosarcina barkeri str. Fusaro	124	317	27.82	375	cell surface protein
TVAG_459580	XP_001308539	860	XP_001306978.1	Trichomonas vaginalis G3	2	657	29.36	498	surface antigen BspA-like	XP_001741794.1	Entamoeba dispar SAW760	13	641	26.91	723	hypothetical protein	ZP_03631085.1	bacterium Ellin514	138	417	26	688	cell surface protein	NP_619153.1	Methanosarcina acetivorans C2A	37	367	23.47	466	cell surface protein
TVAG_241750	XP_001307420	624	XP_001307417.1	Trichomonas vaginalis G3	2	352	29.33	443	surface antigen BspA-like	XP_001741794.1	Entamoeba dispar SAW760	297	164	28.63	243	hypothetical protein	ZP_02081532.1	Clostridium leptum DSM 753	321	363	28.94	489	hypothetical protein CLOLEP_03013	NP_619153.1	Methanosarcina acetivorans C2A	309	537	32.69	433	cell surface protein
TVAG_421265	XP_001315459	557	XP_001315461.1	Trichomonas vaginalis G3	2	237	29.32	204	surface antigen BspA-like	XP_001741794.1	Entamoeba dispar SAW760	64	325	25.12	361	hypothetical protein	ZP_03679845.1	Bacteroides cellulosilyticus DSM 14838	38	450	30.58	321	hypothetical protein BACCELL_04211	NP_619153.1	Methanosarcina acetivorans C2A	158	291	27.74	282	cell surface protein
TVAG_437780	XP_001303564	271	XP_001307423.1	Trichomonas vaginalis G3	2	156	29.22	153	surface antigen BspA-like	XP_001741795.1	Entamoeba dispar SAW760	277	246	28.74	254	hypothetical protein	AAC82625.1	Tannerella forsythia	172	215	33.14	168	surface antigen BspA	YP_305509.1	Methanosarcina barkeri str. Fusaro	245	156	29.29	191	cell surface protein
TVAG_043300	XP_001301144	309	XP_001298289.1	Trichomonas vaginalis G3	2	169	29.13	180	surface antigen BspA-like	XP_001735361.1	Entamoeba dispar SAW760	49	262	34.76	213	hypothetical protein	AAC82625.1	Tannerella forsythia	53	261	32.04	195	surface antigen BspA	NP_619156.1	Methanosarcina acetivorans C2A	32	132	24.85	160	cell surface protein
TVAG_148710	XP_001309449	431	XP_001327783.1	Trichomonas vaginalis G3	6	197	29.13	247	surface antigen BspA-like	XP_001738834.1	Entamoeba dispar SAW760	16	242	26.03	372	hypothetical protein	ZP_02081532.1	Clostridium leptum DSM 753	2	211	26.86	271	hypothetical protein CLOLEP_03013	NP_619153.1	Methanosarcina acetivorans C2A	83	154	29.26	175	cell surface protein
TVAG_054620	XP_001330631	355	XP_001326355.1	Trichomonas vaginalis G3	2	418	29.1	348	surface antigen BspA-like	XP_001735764.1	Entamoeba dispar SAW760	127	113	28.69	114	hypothetical protein	AAC82625.1	Tannerella forsythia	27	127	29.9	95	surface antigen BspA	YP_001322799.1	Methanococcus vannielii SB	44	117	32.56	85	cell surface protein
TVAG_365610	XP_001581039	1012	XP_001323432.1	Trichomonas vaginalis G3	2	1048	29.09	986	surface antigen BspA-like	XP_001741794.1	Entamoeba dispar SAW760	38	149	26.67	159	hypothetical protein	AAC82625.1	Tannerella forsythia	76	304	25.91	648	surface antigen BspA	NP_619153.1	Methanosarcina acetivorans C2A	32	586	26.51	755	cell surface protein
TVAG_030510	XP_001330639	262	XP_001314744.1	Trichomonas vaginalis G3	2	215	29.06	221	surface antigen BspA-like	XP_001740560.1	Entamoeba dispar SAW760	8	287	34.74	187	hypothetical protein	ZP_03778426.1	Clostridium hylemonae DSM 15053	4	93	24.28	162	hypothetical protein CLOHYLEM_05485	NP_619156.1	Methanosarcina acetivorans C2A	13	154	28.32	171	cell surface protein
TVAG_473770	XP_001317421	302	XP_001317424.1	Trichomonas vaginalis G3	2	206	29	295	surface antigen BspA-like	XP_001740405.1	Entamoeba dispar SAW760	465	403	33.11	288	hypothetical protein	AAC82625.1	Tannerella forsythia	244	384	33.67	294	surface antigen BspA	NP_619156.1	Methanosarcina acetivorans C2A	314	158	25.34	240	cell surface protein
TVAG_180380	XP_001321287	994	XP_001306394.1	Trichomonas vaginalis G3	2	988	28.96	984	surface antigen BspA-like	XP_001741794.1	Entamoeba dispar SAW760	47	408	23.72	667	hypothetical protein	AAC82625.1	Tannerella forsythia	52	442	26.27	589	surface antigen BspA	NP_619153.1	Methanosarcina acetivorans C2A	14	213	24.64	471	cell surface protein
TVAG_403310	XP_001311579	790	XP_001323983.1	Trichomonas vaginalis G3	2	903	28.89	745	surface antigen BspA-like	XP_001741794.1	Entamoeba dispar SAW760	50	414	25.51	568	hypothetical protein	AAC82625.1	Tannerella forsythia	37	382	31.23	366	surface antigen BspA	YP_305509.1	Methanosarcina barkeri str. Fusaro	67	268	23.46	564	cell surface protein
TVAG_214570	XP_001580218	449	XP_001581243.1	Trichomonas vaginalis G3	2	147	28.89	132	surface antigen BspA-like	XP_001741179.1	Entamoeba dispar SAW760	129	207	25.26	191	hypothetical protein	AAC82625.1	Tannerella forsythia	99	290	32.06	280	surface antigen BspA	NP_619153.1	Methanosarcina acetivorans C2A	380	128	27.01	134	cell surface protein
TVAG_035870	XP_001583549	582	XP_001309347.1	Trichomonas vaginalis G3	2	569	28.88	514	surface antigen BspA-like	XP_001735764.1	Entamoeba dispar SAW760	8	218	29	269	hypothetical protein	AAC82625.1	Tannerella forsythia	21	190	28.87	278	surface antigen BspA	YP_305509.1	Methanosarcina barkeri str. Fusaro	12	122	30.77	101	cell surface protein
TVAG_090340	XP_001311188	434	XP_001579847.1	Trichomonas vaginalis G3	2	103	28.87	128	surface antigen BspA-like	XP_001734308.1	Entamoeba dispar SAW760	94	158	25.54	213	hypothetical protein	AAC82625.1	Tannerella forsythia	55	98	33.33	79	surface antigen BspA	YP_305509.1	Methanosarcina barkeri str. Fusaro	103	229	26.61	237	cell surface protein
TVAG_339090	XP_001306716	666	XP_001583614.1	Trichomonas vaginalis G3	2	689	28.81	659	surface antigen BspA-like	XP_001741794.1	Entamoeba dispar SAW760	44	325	23.64	597	hypothetical protein	ZP_02081532.1	Clostridium leptum DSM 753	83	232	26.02	374	hypothetical protein CLOLEP_03013	NP_619153.1	Methanosarcina acetivorans C2A	74	229	24.51	396	cell surface protein
TVAG_252070	XP_001298988	1095	XP_001312134.1	Trichomonas vaginalis G3	2	612	28.74	600	surface antigen BspA-like	XP_001741794.1	Entamoeba dispar SAW760	29	439	23.29	577	hypothetical protein	ZP_02861219.1	Anaerofustis stercorihominis DSM 17244	238	480	25.13	718	hypothetical protein ANASTE_00419	NP_619153.1	Methanosarcina acetivorans C2A	43	324	27.41	267	cell surface protein
TVAG_028330	XP_001326103	970	XP_001297948.1	Trichomonas vaginalis G3	2	119	28.68	104	surface antigen BspA-like	XP_001741794.1	Entamoeba dispar SAW760	113	208	21.97	512	hypothetical protein	ZP_04803695.1	Clostridium cellulovorans 743B	98	181	22.32	515	Ig domain protein group 2 domain protein	NP_619153.1	Methanosarcina acetivorans C2A	48	436	27.55	704	cell surface protein
TVAG_281380	XP_001311470	624	XP_001316522.1	Trichomonas vaginalis G3	2	605	28.65	540	surface antigen BspA-like	XP_001735764.1	Entamoeba dispar SAW760	74	665	33.98	402	hypothetical protein	AAC82625.1	Tannerella forsythia	83	550	33.9	352	surface antigen BspA	NP_619153.1	Methanosarcina acetivorans C2A	146	463	28.5	373	cell surface protein
TVAG_347510	XP_001306394	1038	XP_001321287.1	Trichomonas vaginalis G3	2	943	28.61	965	surface antigen BspA-like	XP_001741794.1	Entamoeba dispar SAW760	21	417	25.2	613	hypothetical protein	AAC82625.1	Tannerella forsythia	54	459	27.55	572	surface antigen BspA	NP_619153.1	Methanosarcina acetivorans C2A	15	535	26.95	708	cell surface protein
TVAG_192340	XP_001581244	336	XP_001312134.1	Trichomonas vaginalis G3	2	289	28.49	299	surface antigen BspA-like	XP_001736002.1	Entamoeba dispar SAW760	62	251	31.25	219	hypothetical protein	ZP_04834251.1	Prevotella melaninogenica ATCC 25845	157	153	23.75	236	surface antigen BspA	NP_619153.1	Methanosarcina acetivorans C2A	150	136	23.66	235	cell surface protein
TVAG_211370	XP_001318908	248	XP_001313390.1	Trichomonas vaginalis G3	2	211	28.49	184	surface antigen Bsp	XP_001740612.1	Entamoeba dispar SAW760	427	120	27.27	142	hypothetical protein	ZP_03778426.1	Clostridium hylemonae DSM 15053	398	176	28.11	191	hypothetical protein CLOHYLEM_05485	NP_619153.1	Methanosarcina acetivorans C2A	531	84	25	114	cell surface protein
TVAG_043250	XP_001298123	366	XP_001309390.1	Trichomonas vaginalis G3	2	165	28.49	167	surface antigen BspA-like	XP_001741679.1	Entamoeba dispar SAW760	20	152	23.89	253	hypothetical protein	ZP_03459471.1	Bacteroides eggerthii DSM 20697	26	98	27.18	102	hypothetical protein BACEGG_02256	NP_619153.1	Methanosarcina acetivorans C2A	143	149	21.56	322	cell surface protein
TVAG_267860	XP_001579739	830	XP_001327818.1	Trichomonas vaginalis G3	2	858	28.4	828	surface antigen BspA-like	XP_001741794.1	Entamoeba dispar SAW760	14	511	25.26	537	hypothetical protein	ZP_03631085.1	bacterium Ellin514	57	494	25.64	659	cell surface protein	NP_619153.1	Methanosarcina acetivorans C2A	7	285	27.82	236	cell surface protein
TVAG_437660	XP_001303552	440	XP_001303561.1	Trichomonas vaginalis G3	2	251	28.34	364	surface antigen BspA-like	XP_001741794.1	Entamoeba dispar SAW760	357	157	27.34	243	hypothetical protein	ZP_02423818.1	Eubacterium siraeum DSM 15702	346	104	39.06	63	hypothetical protein EUBSIR_02697	NP_619153.1	Methanosarcina acetivorans C2A	331	393	30.09	363	cell surface protein
TVAG_145470	XP_001320690	1021	XP_001297020.1	Trichomonas vaginalis G3	2	536	28.24	496	surface antigen BspA-like	XP_001741794.1	Entamoeba dispar SAW760	46	379	25.77	478	hypothetical protein	NP_972265.1	Treponema denticola ATCC 35405	86	694	26.14	828	leucine rich repeat domain-containing protein	NP_619153.1	Methanosarcina acetivorans C2A	58	250	29.52	308	cell surface protein
TVAG_437670	XP_001303553	290	XP_001303552.1	Trichomonas vaginalis G3	2	204	28.21	219	surface antigen BspA-like	XP_001740612.1	Entamoeba dispar SAW760	457	108	42.19	63	hypothetical protein	ZP_02861219.1	Anaerofustis stercorihominis DSM 17244	406	203	30.46	193	hypothetical protein ANASTE_00419	NP_619153.1	Methanosarcina acetivorans C2A	567	168	29.1	173	cell surface protein
TVAG_176470	XP_001304718	749	XP_001314807.1	Trichomonas vaginalis G3	2	746	28.18	719	surface antigen BspA-like	XP_001741795.1	Entamoeba dispar SAW760	5	335	27.05	434	hypothetical protein	AAC82625.1	Tannerella forsythia	86	288	26.54	344	surface antigen BspA	NP_619153.1	Methanosarcina acetivorans C2A	57	206	25.76	288	cell surface protein
TVAG_254850	XP_001314807	740	XP_001304718.1	Trichomonas vaginalis G3	2	746	28.18	713	hypothetical protein	XP_001741794.1	Entamoeba dispar SAW760	19	146	22.08	386	hypothetical protein	ZP_02081532.1	Clostridium leptum DSM 753	8	351	26.19	512	hypothetical protein CLOLEP_03013	NP_619153.1	Methanosarcina acetivorans C2A	79	184	23.32	450	cell surface protein
TVAG_078450	XP_001308086	230	XP_001296127.1	Trichomonas vaginalis G3	4	127	28.12	95	surface antigen BspA-like	XP_001734308.1	Entamoeba dispar SAW760	76	164	34.17	117	hypothetical protein	ZP_03615495.1	Prevotella copri DSM 18205	80	154	30.71	125	hypothetical protein PREVCOP_00957	NP_619153.1	Methanosarcina acetivorans C2A	166	107	27.1	103	cell surface protein
TVAG_396220	XP_001316659	737	XP_001304718.1	Trichomonas vaginalis G3	2	727	28.05	729	hypothetical protein	XP_001741795.1	Entamoeba dispar SAW760	5	267	26.1	448	hypothetical protein	ZP_02081532.1	Clostridium leptum DSM 753	8	269	24.02	544	hypothetical protein CLOLEP_03013	NP_619153.1	Methanosarcina acetivorans C2A	31	96	26.26	196	cell surface protein
TVAG_161790	XP_001315863	459	XP_001310018.1	Trichomonas vaginalis G3	2	152	28.02	268	surface antigen BspA-like	XP_001741794.1	Entamoeba dispar SAW760	54	131	27.08	95	hypothetical protein	ZP_02081532.1	Clostridium leptum DSM 753	20	381	33.23	276	hypothetical protein CLOLEP_03013	NP_619153.1	Methanosarcina acetivorans C2A	82	94	31.88	63	cell surface protein
TVAG_375660	XP_001303105	554	XP_001313891.1	Trichomonas vaginalis G3	2	283	27.99	262	surface antigen BspA-like	XP_001741794.1	Entamoeba dispar SAW760	97	232	24.03	373	hypothetical protein	AAC82625.1	Tannerella forsythia	18	433	30.25	360	surface antigen BspA	NP_619153.1	Methanosarcina acetivorans C2A	35	324	23.52	428	cell surface protein
TVAG_262580	XP_001328231	990	XP_001311382.1	Trichomonas vaginalis G3	2	930	27.96	911	surface antigen BspA-like	XP_001741794.1	Entamoeba dispar SAW760	5	593	26.29	723	hypothetical protein	AAC82625.1	Tannerella forsythia	77	525	27.75	559	surface antigen BspA	NP_619153.1	Methanosarcina acetivorans C2A	13	604	23.74	872	cell surface protein
TVAG_310220	XP_001318958	758	XP_001316659.1	Trichomonas vaginalis G3	2	573	27.91	701	surface antigen BspA-like	XP_001741794.1	Entamoeba dispar SAW760	26	172	22.38	327	hypothetical protein	ZP_02081532.1	Clostridium leptum DSM 753	81	289	24.9	480	hypothetical protein CLOLEP_03013	NP_619153.1	Methanosarcina acetivorans C2A	252	163	25	283	cell surface protein
TVAG_442570	XP_001302030	339	XP_001314765.1	Trichomonas vaginalis G3	2	179	27.91	229	surface antigen BspA-like	XP_001738834.1	Entamoeba dispar SAW760	346	170	29.56	146	hypothetical protein	ZP_03778426.1	Clostridium hylemonae DSM 15053	313	152	23.48	243	hypothetical protein CLOHYLEM_05485	NP_619153.1	Methanosarcina acetivorans C2A	328	239	26.69	258	cell surface protein
TVAG_607280	XP_001292036	274	XP_001310525.1	Trichomonas vaginalis G3	2	251	27.83	207	hypothetical protein	XP_001735361.1	Entamoeba dispar SAW760	84	198	29.31	168	hypothetical protein	ZP_03634918.1	Holdemania filiformis DSM 12042	56	315	28.21	260	hypothetical protein HOLDEFILI_02215	NP_619153.1	Methanosarcina acetivorans C2A	615	143	27.78	121	cell surface protein
TVAG_396820	XP_001327175	483	XP_001327215.1	Trichomonas vaginalis G3	2	194	27.8	263	surface antigen BspA-like	XP_001738834.1	Entamoeba dispar SAW760	293	136	28.19	148	hypothetical protein	ZP_04805416.1	Clostridium cellulovorans 743B	212	206	24.53	359	cell surface protein	NP_619153.1	Methanosarcina acetivorans C2A	186	133	22.43	213	cell surface protein
TVAG_494740	XP_001314764	258	XP_001314765.1	Trichomonas vaginalis G3	2	152	27.8	198	surface antigen BspA-like	XP_001734308.1	Entamoeba dispar SAW760	397	111	42.62	60	hypothetical protein	ZP_03778426.1	Clostridium hylemonae DSM 15053	392	139	24.35	189	hypothetical protein CLOHYLEM_05485	NP_619153.1	Methanosarcina acetivorans C2A	481	205	27.89	188	cell surface protein
TVAG_145120	XP_001298588	626	XP_001319162.1	Trichomonas vaginalis G3	2	129	27.73	210	surface antigen BspA-like	XP_001740405.1	Entamoeba dispar SAW760	50	181	23.03	395	hypothetical protein	ZP_03390704.1	Capnocytophaga sputigena ATCC 33612	142	178	24.93	318	surface antigen BspA	NP_619153.1	Methanosarcina acetivorans C2A	65	145	23.33	526	cell surface protein
TVAG_012310	XP_001323088	203	XP_001310018.1	Trichomonas vaginalis G3	2	123	27.72	96	surface antigen BspA-like	XP_001740560.1	Entamoeba dispar SAW760	316	170	42.35	84	hypothetical protein	ZP_04834251.1	Prevotella melaninogenica ATCC 25845	67	212	40	109	surface antigen BspA	NP_619156.1	Methanosarcina acetivorans C2A	125	123	40.79	70	cell surface protein
TVAG_474560	XP_001316473	854	XP_001316471.1	Trichomonas vaginalis G3	2	595	27.66	781	surface antigen BspA-like	XP_001741794.1	Entamoeba dispar SAW760	20	333	26.56	375	hypothetical protein	AAC82625.1	Tannerella forsythia	86	625	28.73	602	surface antigen BspA	NP_619153.1	Methanosarcina acetivorans C2A	32	285	30.1	298	cell surface protein
TVAG_174670	XP_001319221	356	XP_001329850.1	Trichomonas vaginalis G3	11	221	27.62	281	surface antigen BspA-like	XP_001740560.1	Entamoeba dispar SAW760	22	230	26.38	226	hypothetical protein	ZP_03631085.1	bacterium Ellin514	2	128	22.75	196	cell surface protein	YP_305509.1	Methanosarcina barkeri str. Fusaro	74	108	24.68	155	cell surface protein
TVAG_301290	XP_001324335	734	XP_001319549.1	Trichomonas vaginalis G3	47	325	27.62	352	surface antigen BspA-like	XP_001741794.1	Entamoeba dispar SAW760	2	409	24.79	545	hypothetical protein	ZP_03631085.1	bacterium Ellin514	26	163	29.39	225	cell surface protein	NP_619153.1	Methanosarcina acetivorans C2A	30	300	24.19	569	cell surface protein
TVAG_079000	XP_001304391	258	XP_001316682.1	Trichomonas vaginalis G3	2	176	27.6	197	cell surface protein	XP_001740612.1	Entamoeba dispar SAW760	407	137	28.87	141	hypothetical protein	ZP_02421573.1	Eubacterium siraeum DSM 15702	392	99	48.84	42	hypothetical protein EUBSIR_00400	NP_619153.1	Methanosarcina acetivorans C2A	620	104	34.38	61	cell surface protein
TVAG_058650	XP_001307705	125	XP_001307708.1	Trichomonas vaginalis G3	2	92	27.59	86	surface antigen BspA-like	XP_001734308.1	Entamoeba dispar SAW760	603	92	39.39	65	hypothetical protein	ZP_02423777.1	Eubacterium siraeum DSM 15702	365	103	47.83	45	hypothetical protein EUBSIR_02655	NP_619156.1	Methanosarcina acetivorans C2A	444	92	33.33	68	cell surface protein
TVAG_149670	XP_001308179	581	XP_001325236.1	Trichomonas vaginalis G3	2	170	27.57	172	hypothetical protein	XP_001917147.1	Equus caballus	57	138	30.77	124	PREDICTED: similar to Slit homolog 1 protein precursor (Slit-1) (Multiple epidermal growth factor-like domains 4)	NP_972265.1	Treponema denticola ATCC 35405	10	103	24.28	168	leucine rich repeat domain-containing protein	YP_305504.1	Methanosarcina barkeri str. Fusaro	18	108	36.9	80	cell surface protein
TVAG_060280	XP_001321875	438	XP_001296869.1	Trichomonas vaginalis G3	2	122	27.57	160	surface antigen BspA-like	XP_001741795.1	Entamoeba dispar SAW760	297	427	31.69	339	hypothetical protein	ZP_02861219.1	Anaerofustis stercorihominis DSM 17244	293	450	33	387	hypothetical protein ANASTE_00419	YP_305509.1	Methanosarcina barkeri str. Fusaro	332	173	29.91	199	cell surface protein
TVAG_170990	XP_001308141	676	XP_001321125.1	Trichomonas vaginalis G3	2	198	27.52	252	surface antigen BspA-like	XP_654945.2	Entamoeba histolytica HM-1:IMSS	341	504	29.59	498	hypothetical protein	AAC82625.1	Tannerella forsythia	282	328	29.52	311	surface antigen BspA	NP_619153.1	Methanosarcina acetivorans C2A	402	348	26.14	501	cell surface protein
TVAG_170180	XP_001329840	577	XP_001322526.1	Trichomonas vaginalis G3	2	191	27.52	248	hypothetical protein	XP_001741794.1	Entamoeba dispar SAW760	267	161	22.9	389	hypothetical protein	ZP_04805416.1	Clostridium cellulovorans 743B	205	108	29.61	146	cell surface protein	NP_619153.1	Methanosarcina acetivorans C2A	288	324	26.61	419	cell surface protein
TVAG_490840	XP_001326169	405	XP_001326204.1	Trichomonas vaginalis G3	2	216	27.43	204	surface antigen BspA-like	XP_654945.2	Entamoeba histolytica HM-1:IMSS	198	148	29.66	141	hypothetical protein	ZP_02421667.1	Eubacterium siraeum DSM 15702	22	276	31.4	213	hypothetical protein EUBSIR_00498	NP_619153.1	Methanosarcina acetivorans C2A	51	275	30.23	207	cell surface protein
TVAG_284390	XP_001318079	767	XP_001312134.1	Trichomonas vaginalis G3	2	457	27.38	466	surface antigen BspA-like	XP_653526.1	Entamoeba histolytica HM-1:IMSS	97	212	25	224	hypothetical protein	AAC82625.1	Tannerella forsythia	67	231	26.79	332	surface antigen BspA	NP_619153.1	Methanosarcina acetivorans C2A	46	370	23.52	707	cell surface protein
TVAG_559690	XP_001295737	507	XP_001308799.1	Trichomonas vaginalis G3	2	165	27.38	207	surface antigen BspA-like	XP_001741795.1	Entamoeba dispar SAW760	188	513	30.67	443	hypothetical protein	ZP_02081532.1	Clostridium leptum DSM 753	206	149	28.75	159	hypothetical protein CLOLEP_03013	NP_619153.1	Methanosarcina acetivorans C2A	244	347	31.8	325	cell surface protein
TVAG_446840	XP_001323205	247	XP_001308141.1	Trichomonas vaginalis G3	2	129	27.37	180	surface antigen BspA-like	XP_001735764.1	Entamoeba dispar SAW760	538	168	31.13	150	hypothetical protein	AAC82625.1	Tannerella forsythia	440	212	30.11	175	surface antigen BspA	YP_305509.1	Methanosarcina barkeri str. Fusaro	418	113	33.33	98	cell surface protein
TVAG_103420	XP_001319015	494	XP_001303019.1	Trichomonas vaginalis G3	2	105	27.36	206	hypothetical protein	XP_001740405.1	Entamoeba dispar SAW760	67	180	25.56	257	hypothetical protein	ZP_02861046.1	Anaerofustis stercorihominis DSM 17244	38	253	28.22	344	hypothetical protein ANASTE_00239	NP_619153.1	Methanosarcina acetivorans C2A	122	257	25.3	330	cell surface protein
TVAG_079390	XP_001320904	483	XP_001308805.1	Trichomonas vaginalis G3	2	185	27.33	279	surface antigen BspA-like	XP_001740560.1	Entamoeba dispar SAW760	291	255	35.16	181	hypothetical protein	ZP_02081532.1	Clostridium leptum DSM 753	209	245	28	309	hypothetical protein CLOLEP_03013	NP_619153.1	Methanosarcina acetivorans C2A	179	288	28.68	364	cell surface protein
TVAG_046410	XP_001579423	268	XP_001298988.1	Trichomonas vaginalis G3	2	170	27.32	189	surface antigen BspA-like	XP_001741795.1	Entamoeba dispar SAW760	39	245	32.62	178	hypothetical protein	AAC82625.1	Tannerella forsythia	50	252	29.61	202	surface antigen BspA	NP_619153.1	Methanosarcina acetivorans C2A	388	207	26.05	210	cell surface protein
TVAG_446120	XP_001303242	720	XP_001310694.1	Trichomonas vaginalis G3	2	200	27.3	376	surface antigen BspA-like	XP_001741794.1	Entamoeba dispar SAW760	137	162	25.72	268	hypothetical protein	AAC82625.1	Tannerella forsythia	129	147	26.67	217	surface antigen BspA	NP_619153.1	Methanosarcina acetivorans C2A	118	312	26.29	466	cell surface protein
TVAG_154230	XP_001324795	841	XP_001580139.1	Trichomonas vaginalis G3	2	742	27.2	631	surface antigen BspA-like	XP_001741794.1	Entamoeba dispar SAW760	60	402	24.61	521	hypothetical protein	ZP_02081532.1	Clostridium leptum DSM 753	81	158	24.55	223	hypothetical protein CLOLEP_03013	NP_619153.1	Methanosarcina acetivorans C2A	41	310	23.56	390	cell surface protein
TVAG_021860	XP_001581225	439	XP_001301434.1	Trichomonas vaginalis G3	2	223	27.19	224	surface antigen BspA-like	XP_001741795.1	Entamoeba dispar SAW760	302	486	32.56	381	hypothetical protein	AAC82625.1	Tannerella forsythia	264	436	31.69	363	surface antigen BspA	NP_619156.1	Methanosarcina acetivorans C2A	313	148	24.1	193	cell surface protein
TVAG_046390	XP_001579421	225	XP_001580031.1	Trichomonas vaginalis G3	104	198	27.19	215	surface antigen BspA-like	XP_001741679.1	Entamoeba dispar SAW760	2	192	26.06	185	hypothetical protein	AAC82625.1	Tannerella forsythia	88	310	31.84	220	surface antigen BspA	NP_619156.1	Methanosarcina acetivorans C2A	1325	195	30.67	148	cell surface protein
TVAG_170290	XP_001329850	625	XP_001324795.1	Trichomonas vaginalis G3	2	533	27.17	505	surface antigen BspA-like	XP_001740405.1	Entamoeba dispar SAW760	62	281	27.3	275	hypothetical protein	ZP_02081532.1	Clostridium leptum DSM 753	84	149	26.96	219	hypothetical protein CLOLEP_03013	NP_619153.1	Methanosarcina acetivorans C2A	87	342	25.41	418	cell surface protein
TVAG_364460	XP_001322944	816	XP_001319549.1	Trichomonas vaginalis G3	2	502	27.12	549	surface antigen BspA-like	XP_001741794.1	Entamoeba dispar SAW760	5	714	26.94	682	hypothetical protein	AAC82625.1	Tannerella forsythia	41	151	24.29	138	surface antigen BspA	NP_619153.1	Methanosarcina acetivorans C2A	33	206	26.63	162	cell surface protein
TVAG_281400	XP_001311472	438	XP_001582492.1	Trichomonas vaginalis G3	2	257	27.09	239	surface antigen BspA-like	XP_001740560.1	Entamoeba dispar SAW760	143	263	27.39	264	hypothetical protein	AAC82625.1	Tannerella forsythia	51	312	33.75	235	surface antigen BspA	NP_619153.1	Methanosarcina acetivorans C2A	225	332	35.38	193	cell surface protein
TVAG_319430	XP_001330717	289	XP_001310694.1	Trichomonas vaginalis G3	2	181	27.08	256	surface antigen BspA-like	XP_001741100.1	Entamoeba dispar SAW760	329	125	29.71	172	hypothetical protein	ZP_02421573.1	Eubacterium siraeum DSM 15702	211	239	31.6	225	hypothetical protein EUBSIR_00400	NP_619153.1	Methanosarcina acetivorans C2A	174	137	23.04	190	cell surface protein
TVAG_416660	XP_001317246	335	XP_001317245.1	Trichomonas vaginalis G3	2	175	27.07	266	surface antigen BspA-like	XP_001740405.1	Entamoeba dispar SAW760	306	123	25	164	hypothetical protein	ZP_02861219.1	Anaerofustis stercorihominis DSM 17244	208	173	29.12	171	hypothetical protein ANASTE_00419	YP_305509.1	Methanosarcina barkeri str. Fusaro	169	224	34.25	179	cell surface protein
TVAG_495710	XP_001327776	1192	XP_001320608.1	Trichomonas vaginalis G3	2	277	27.02	457	surface antigen BspA-like	XP_001740405.1	Entamoeba dispar SAW760	57	159	33.65	102	hypothetical protein	ZP_02081532.1	Clostridium leptum DSM 753	24	145	28.46	116	hypothetical protein CLOLEP_03013	YP_305509.1	Methanosarcina barkeri str. Fusaro	73	199	26.7	183	cell surface protein
TVAG_043030	XP_001312325	392	XP_001303506.1	Trichomonas vaginalis G3	2	137	27.01	152	leucine-rich repeat protein	XP_001741028.1	Entamoeba dispar SAW760	19	274	26.69	292	hypothetical protein	BAH69594.1	Mycoplasma fermentans PG18	26	74	24.38	134	hypothetical protein	NP_619153.1	Methanosarcina acetivorans C2A	106	200	23.55	261	cell surface protein
TVAG_406430	XP_001306309	354	XP_001314744.1	Trichomonas vaginalis G3	2	356	26.93	321	surface antigen BspA-like	XP_001741679.1	Entamoeba dispar SAW760	5	97	25.25	98	hypothetical protein	ZP_02861690.1	Anaerofustis stercorihominis DSM 17244	36	103	23.45	189	hypothetical protein ANASTE_00900	YP_305509.1	Methanosarcina barkeri str. Fusaro	300	103	32.61	90	cell surface protein
TVAG_204430	XP_001308031	417	XP_001308549.1	Trichomonas vaginalis G3	2	244	26.91	272	surface antigen BspA-like	XP_001738834.1	Entamoeba dispar SAW760	384	171	31.25	149	hypothetical protein	AAC82625.1	Tannerella forsythia	267	418	34.44	327	surface antigen BspA	NP_619153.1	Methanosarcina acetivorans C2A	332	313	30.51	261	cell surface protein
TVAG_202790	XP_001318044	537	XP_001330279.1	Trichomonas vaginalis G3	2	158	26.91	257	hypothetical protein	XP_001741795.1	Entamoeba dispar SAW760	187	289	28.16	299	hypothetical protein	AAC82625.1	Tannerella forsythia	195	365	27.87	505	surface antigen BspA	YP_305509.1	Methanosarcina barkeri str. Fusaro	407	201	23.36	477	cell surface protein
TVAG_463920	XP_001325481	260	XP_001326630.1	Trichomonas vaginalis G3	2	98	26.85	107	surface antigen BspA-like	XP_001740560.1	Entamoeba dispar SAW760	118	142	28.17	135	hypothetical protein	ZP_03780651.1	Clostridium hylemonae DSM 15053	18	81	39.47	37	hypothetical protein CLOHYLEM_07755	YP_305509.1	Methanosarcina barkeri str. Fusaro	154	118	24.34	147	cell surface protein
TVAG_007190	XP_001313118	337	XP_001325465.1	Trichomonas vaginalis G3	2	161	26.81	210	hypothetical protein	XP_001740612.1	Entamoeba dispar SAW760	421	113	40.62	63	hypothetical protein	ZP_02423777.1	Eubacterium siraeum DSM 15702	354	239	32.77	224	hypothetical protein EUBSIR_02655	NP_619153.1	Methanosarcina acetivorans C2A	410	219	33.33	190	cell surface protein
TVAG_383590	XP_001330510	928	XP_001319549.1	Trichomonas vaginalis G3	20	169	26.8	150	surface antigen BspA-like	XP_001741794.1	Entamoeba dispar SAW760	2	485	23.74	551	hypothetical protein	AAC82625.1	Tannerella forsythia	24	538	29.1	583	surface antigen BspA	NP_619153.1	Methanosarcina acetivorans C2A	11	610	29.14	626	cell surface protein
TVAG_259980	XP_001323136	173	XP_001582486.1	Trichomonas vaginalis G3	2	75	26.79	55	surface antigen BspA-like	XP_001734308.1	Entamoeba dispar SAW760	131	125	32.5	79	hypothetical protein	AAC82625.1	Tannerella forsythia	69	240	30.62	159	surface antigen BspA	NP_619156.1	Methanosarcina acetivorans C2A	341	213	29.01	156	cell surface protein
TVAG_194870	XP_001307331	408	XP_001316127.1	Trichomonas vaginalis G3	2	156	26.78	231	surface antigen BspA-like	XP_651468.1	Entamoeba histolytica HM-1:IMSS	175	191	23.81	290	hypothetical protein	YP_001502689.1	Shewanella pealeana ATCC 700345	112	156	25	205	TPR repeat-containing protein	YP_001322799.1	Methanococcus vannielii SB	110	317	27.59	313	cell surface protein
TVAG_139560	XP_001319549	951	XP_001322944.1	Trichomonas vaginalis G3	33	467	26.76	480	surface antigen BspA-like	XP_001741794.1	Entamoeba dispar SAW760	2	757	29.79	591	hypothetical protein	ZP_02861219.1	Anaerofustis stercorihominis DSM 17244	46	882	31.11	684	hypothetical protein ANASTE_00419	NP_619153.1	Methanosarcina acetivorans C2A	24	751	27.6	715	cell surface protein
TVAG_118390	XP_001322410	197	XP_001584312.1	Trichomonas vaginalis G3	2	170	26.74	182	surface antigen BspA-like	XP_001734574.1	Entamoeba dispar SAW760	406	174	31.75	121	hypothetical protein	ZP_04018455.1	Finegoldia magna ATCC 53516	78	171	25.77	192	possible FNIP	YP_001322799.1	Methanococcus vannielii SB	222	117	26.23	120	cell surface protein
TVAG_301770	XP_001309066	264	XP_001327215.1	Trichomonas vaginalis G3	2	142	26.73	199	surface antigen BspA-like	XP_001733882.1	Entamoeba dispar SAW760	171	148	29.19	149	hypothetical protein	ZP_03778426.1	Clostridium hylemonae DSM 15053	155	174	27.69	194	hypothetical protein CLOHYLEM_05485	NP_619153.1	Methanosarcina acetivorans C2A	201	157	25.13	190	cell surface protein
TVAG_043310	XP_001301145	714	XP_001316739.1	Trichomonas vaginalis G3	2	133	26.73	291	surface antigen BspA-like	XP_001741795.1	Entamoeba dispar SAW760	194	336	27.7	347	hypothetical protein	AAC82625.1	Tannerella forsythia	209	301	31.01	344	surface antigen BspA	YP_305509.1	Methanosarcina barkeri str. Fusaro	181	232	23.99	481	cell surface protein
TVAG_456430	XP_001582994	167	XP_001580341.1	Trichomonas vaginalis G3	2	81	26.67	118	surface antigen BspA-like	XP_001740398.1	Entamoeba dispar SAW760	276	87	27.27	86	hypothetical protein	ZP_04055912.1	Porphyromonas uenonis 60-3	193	132	25.19	128	surface antigen BspA	YP_305509.1	Methanosarcina barkeri str. Fusaro	211	79	24.14	93	cell surface protein
TVAG_336800	XP_001317511	151	XP_001583256.1	Trichomonas vaginalis G3	2	79	26.67	104	surface antigen BspA-like	XP_001733887.1	Entamoeba dispar SAW760	538	90	35.71	55	hypothetical protein	ZP_02861219.1	Anaerofustis stercorihominis DSM 17244	402	110	36.23	68	hypothetical protein ANASTE_00419	YP_305509.1	Methanosarcina barkeri str. Fusaro	485	113	40.32	61	cell surface protein
TVAG_123530	XP_001310233	730	XP_001309390.1	Trichomonas vaginalis G3	2	471	26.64	722	surface antigen BspA-like	XP_001741794.1	Entamoeba dispar SAW760	8	121	22.65	372	hypothetical protein	AAC82625.1	Tannerella forsythia	20	239	24.3	465	surface antigen BspA	NP_619153.1	Methanosarcina acetivorans C2A	75	222	24.95	445	cell surface protein
TVAG_179910	XP_001313249	272	XP_001303837.1	Trichomonas vaginalis G3	2	98	26.61	107	surface antigen BspA-like	XP_001738834.1	Entamoeba dispar SAW760	11	148	27.74	135	hypothetical protein	YP_001295102.1	Flavobacterium psychrophilum JIP02/86	24	96	31.25	62	cell surface leucine-rich repeat-containing protein	NP_619149.1	Methanosarcina acetivorans C2A	1151	98	27.78	82	cell surface protein
TVAG_087240	XP_001318169	258	XP_001327818.1	Trichomonas vaginalis G3	2	113	26.55	110	surface antigen BspA-like	XP_001733810.1	Entamoeba dispar SAW760	151	85	31.25	62	hypothetical protein	ZP_02063418.1	Bacteroides ovatus ATCC 8483	26	168	36.89	101	hypothetical protein BACOVA_00366	NP_619156.1	Methanosarcina acetivorans C2A	139	125	30.68	86	cell surface protein
TVAG_325850	XP_001315236	850	XP_001311620.1	Trichomonas vaginalis G3	2	601	26.53	631	surface antigen BspA-like	XP_001741794.1	Entamoeba dispar SAW760	77	181	21.56	261	hypothetical protein	ZP_02433176.1	Clostridium scindens ATCC 35704	157	133	25.77	157	hypothetical protein CLOSCI_03447	NP_619153.1	Methanosarcina acetivorans C2A	139	618	27.68	772	cell surface protein
TVAG_133940	XP_001309824	414	XP_001328231.1	Trichomonas vaginalis G3	2	161	26.52	203	surface antigen BspA-like	XP_001740560.1	Entamoeba dispar SAW760	176	307	29.11	284	hypothetical protein	ZP_02081532.1	Clostridium leptum DSM 753	20	127	24.14	143	hypothetical protein CLOLEP_03013	NP_619153.1	Methanosarcina acetivorans C2A	66	287	29.21	307	cell surface protein
TVAG_314990	XP_001316192	437	XP_001317245.1	Trichomonas vaginalis G3	2	198	26.5	291	surface antigen BspA-like	XP_001738834.1	Entamoeba dispar SAW760	219	204	30.1	275	hypothetical protein	ZP_03459471.1	Bacteroides eggerthii DSM 20697	198	360	29.31	353	hypothetical protein BACEGG_02256	NP_619153.1	Methanosarcina acetivorans C2A	144	280	28.12	275	cell surface protein
TVAG_054220	XP_001306747	371	XP_001316694.1	Trichomonas vaginalis G3	2	131	26.45	120	surface antigen BspA-like	XP_001734308.1	Entamoeba dispar SAW760	107	199	26.37	239	hypothetical protein	AAC82625.1	Tannerella forsythia	65	228	28.62	280	surface antigen BspA	NP_619156.1	Methanosarcina acetivorans C2A	41	111	25.23	219	cell surface protein
TVAG_447520	XP_001329016	380	XP_001327395.1	Trichomonas vaginalis G3	7	281	26.43	327	surface antigen BspA-like	AAW88349.1	Entamoeba histolytica	59	89	25	146	leucine rich repeat protein 1	ZP_04803695.1	Clostridium cellulovorans 743B	2	286	25.6	349	Ig domain protein group 2 domain protein	NP_619153.1	Methanosarcina acetivorans C2A	32	162	25.97	257	cell surface protein
TVAG_474400	XP_001316457	1640	XP_001316471.1	Trichomonas vaginalis G3	2	836	26.42	1140	surface antigen BspA-like	XP_001741794.1	Entamoeba dispar SAW760	17	1230	26.67	1264	hypothetical protein	ZP_02081532.1	Clostridium leptum DSM 753	163	613	31.35	524	hypothetical protein CLOLEP_03013	NP_619153.1	Methanosarcina acetivorans C2A	42	660	26.43	917	cell surface protein
TVAG_493090	XP_001313865	246	XP_001321229.1	Trichomonas vaginalis G3	2	114	26.39	172	surface antigen BspA-like	XP_001733887.1	Entamoeba dispar SAW760	539	88	27.78	70	hypothetical protein	ZP_02081532.1	Clostridium leptum DSM 753	256	183	35.66	126	hypothetical protein CLOLEP_03013	NP_619156.1	Methanosarcina acetivorans C2A	407	116	27.03	108	cell surface protein
TVAG_481640	XP_001301412	305	XP_001302511.1	Trichomonas vaginalis G3	2	101	26.37	175	surface antigen BspA-like	XP_001740405.1	Entamoeba dispar SAW760	110	107	43.75	47	hypothetical protein	ZP_04834251.1	Prevotella melaninogenica ATCC 25845	143	189	35.86	142	surface antigen BspA	NP_619153.1	Methanosarcina acetivorans C2A	122	165	27.86	138	cell surface protein
TVAG_080020	XP_001310672	267	XP_001310694.1	Trichomonas vaginalis G3	2	156	26.34	220	surface antigen BspA-like	XP_001734308.1	Entamoeba dispar SAW760	336	166	28.5	205	hypothetical protein	ZP_02081532.1	Clostridium leptum DSM 753	200	102	27.17	181	hypothetical protein CLOLEP_03013	NP_619153.1	Methanosarcina acetivorans C2A	252	153	24.87	190	cell surface protein
TVAG_343760	XP_001325770	971	XP_001316735.1	Trichomonas vaginalis G3	10	559	26.29	808	surface antigen BspA-like	XP_001741794.1	Entamoeba dispar SAW760	2	599	24.72	742	hypothetical protein	AAC82625.1	Tannerella forsythia	149	387	24.01	635	surface antigen BspA	NP_619153.1	Methanosarcina acetivorans C2A	21	563	23.19	805	cell surface protein
TVAG_338570	XP_001306188	141	XP_001306181.1	Trichomonas vaginalis G3	2	110	26.27	103	surface antigen BspA-like	XP_001740492.1	Entamoeba dispar SAW760	489	89	31.82	92	hypothetical protein	ZP_02421667.1	Eubacterium siraeum DSM 15702	366	88	31.82	65	hypothetical protein EUBSIR_00498	YP_305504.1	Methanosarcina barkeri str. Fusaro	472	116	39.73	67	cell surface protein
TVAG_226730	XP_001310359	813	XP_001322944.1	Trichomonas vaginalis G3	14	660	26.27	762	surface antigen BspA-like	XP_001741794.1	Entamoeba dispar SAW760	2	142	24.26	191	hypothetical protein	ZP_02081532.1	Clostridium leptum DSM 753	32	548	29.88	478	hypothetical protein CLOLEP_03013	NP_619153.1	Methanosarcina acetivorans C2A	9	422	26.82	390	cell surface protein
TVAG_103970	XP_001306608	243	XP_001301145.1	Trichomonas vaginalis G3	2	169	26.25	158	surface antigen BspA-like	XP_657553.1	Entamoeba histolytica HM-1:IMSS	208	147	25.74	176	hypothetical protein	AAC82625.1	Tannerella forsythia	184	248	33.7	179	surface antigen BspA	NP_619153.1	Methanosarcina acetivorans C2A	272	241	29.86	205	cell surface protein
TVAG_429320	XP_001311508	547	XP_001316739.1	Trichomonas vaginalis G3	2	189	26.2	347	surface antigen BspA-like	XP_001741795.1	Entamoeba dispar SAW760	148	187	32.03	147	hypothetical protein	ZP_03459471.1	Bacteroides eggerthii DSM 20697	165	356	26.57	453	hypothetical protein BACEGG_02256	NP_619153.1	Methanosarcina acetivorans C2A	159	372	29.16	363	cell surface protein
TVAG_403710	XP_001318637	428	XP_001314744.1	Trichomonas vaginalis G3	2	175	26.18	245	surface antigen BspA-like	XP_001741679.1	Entamoeba dispar SAW760	62	110	22.25	334	hypothetical protein	ZP_03631085.1	bacterium Ellin514	11	135	31.13	104	cell surface protein	NP_619153.1	Methanosarcina acetivorans C2A	78	178	25.3	244	cell surface protein
TVAG_296360	XP_001312181	487	XP_001328755.1	Trichomonas vaginalis G3	2	169	26.16	169	surface antigen BspA-like	XP_001734308.1	Entamoeba dispar SAW760	55	144	25.46	231	hypothetical protein	ZP_04805416.1	Clostridium cellulovorans 743B	47	116	27.34	122	cell surface protein	YP_305509.1	Methanosarcina barkeri str. Fusaro	956	136	23.44	189	cell surface protein
TVAG_247240	XP_001580031	1441	XP_001580139.1	Trichomonas vaginalis G3	8	1075	26.15	1320	surface antigen BspA-like	XP_001741794.1	Entamoeba dispar SAW760	2	533	23.14	672	hypothetical protein	NP_972265.1	Treponema denticola ATCC 35405	117	430	26.35	684	leucine rich repeat domain-containing protein	NP_619153.1	Methanosarcina acetivorans C2A	61	705	26.65	875	cell surface protein
TVAG_035480	XP_001583511	168	XP_001315201.1	Trichomonas vaginalis G3	2	117	26.14	150	cell surface protein	XP_653526.1	Entamoeba histolytica HM-1:IMSS	32	147	24.85	161	hypothetical protein	ZP_04834251.1	Prevotella melaninogenica ATCC 25845	23	99	26.76	134	surface antigen BspA	YP_305509.1	Methanosarcina barkeri str. Fusaro	139	176	31.01	153	cell surface protein
TVAG_014000	XP_001582619	455	XP_001583570.1	Trichomonas vaginalis G3	2	179	26.13	328	surface antigen BspA-like	XP_001741794.1	Entamoeba dispar SAW760	137	101	25	94	hypothetical protein	AAC82625.1	Tannerella forsythia	39	129	29.9	96	surface antigen BspA	NP_619153.1	Methanosarcina acetivorans C2A	199	176	31.93	118	cell surface protein
TVAG_118440	XP_001322415	329	XP_001584312.1	Trichomonas vaginalis G3	2	181	26.1	219	surface antigen BspA-like	XP_001737480.1	Entamoeba dispar SAW760	447	123	23.08	175	hypothetical protein	ZP_04018456.1	Finegoldia magna ATCC 53516	151	178	25.41	242	surface antigen BspA family protein	YP_001330886.1	Methanococcus maripaludis C7	158	188	27.17	182	TPR repeat-containing protein
TVAG_365890	XP_001581067	275	XP_001321229.1	Trichomonas vaginalis G3	2	113	26.09	179	surface antigen BspA-like	XP_001734308.1	Entamoeba dispar SAW760	521	204	31.76	167	hypothetical protein	ZP_02423818.1	Eubacterium siraeum DSM 15702	323	92	24.36	155	hypothetical protein EUBSIR_02697	NP_619153.1	Methanosarcina acetivorans C2A	350	174	28.04	187	cell surface protein
TVAG_602250	XP_001298562	175	XP_001313013.1	Trichomonas vaginalis G3	2	88	26.09	90	surface antigen BspA-like	XP_001740560.1	Entamoeba dispar SAW760	548	156	36.26	90	hypothetical protein	ZP_03778426.1	Clostridium hylemonae DSM 15053	390	93	28.57	101	hypothetical protein CLOHYLEM_05485	YP_305504.1	Methanosarcina barkeri str. Fusaro	510	128	30.71	125	cell surface protein
TVAG_462640	XP_001579564	545	XP_001312134.1	Trichomonas vaginalis G3	18	525	26.03	540	surface antigen BspA-like	XP_001741795.1	Entamoeba dispar SAW760	2	130	31.18	92	hypothetical protein	AAC82625.1	Tannerella forsythia	92	396	26.29	477	surface antigen BspA	NP_619153.1	Methanosarcina acetivorans C2A	253	297	25.98	351	cell surface protein
TVAG_396960	XP_001327189	421	XP_001327196.1	Trichomonas vaginalis G3	2	147	25.99	263	hypothetical protein	XP_001740560.1	Entamoeba dispar SAW760	234	196	29.39	227	hypothetical protein	ZP_02081532.1	Clostridium leptum DSM 753	131	228	27.38	233	hypothetical protein CLOLEP_03013	NP_619153.1	Methanosarcina acetivorans C2A	364	246	26.78	257	cell surface protein
TVAG_186260	XP_001584304	694	XP_001584309.1	Trichomonas vaginalis G3	2	329	25.98	579	surface antigen BspA-like	XP_001741794.1	Entamoeba dispar SAW760	161	259	22.68	561	hypothetical protein	YP_001500360.1	Shewanella pealeana ATCC 700345	101	473	29.77	435	FNIP	NP_619153.1	Methanosarcina acetivorans C2A	124	430	27.01	593	cell surface protein
TVAG_161750	XP_001315859	281	XP_001310018.1	Trichomonas vaginalis G3	2	143	25.89	217	surface antigen BspA-like	XP_001735764.1	Entamoeba dispar SAW760	88	98	33.33	59	hypothetical protein	AAC82625.1	Tannerella forsythia	10	150	32.14	161	surface antigen BspA	NP_619153.1	Methanosarcina acetivorans C2A	150	240	30.97	180	cell surface protein
TVAG_184400	XP_001322761	887	XP_001323988.1	Trichomonas vaginalis G3	2	141	25.89	274	surface antigen BspA-like	XP_001741795.1	Entamoeba dispar SAW760	92	519	27.09	598	hypothetical protein	AAC82625.1	Tannerella forsythia	108	80	21.99	183	surface antigen BspA	YP_305509.1	Methanosarcina barkeri str. Fusaro	114	121	30.84	104	cell surface protein
TVAG_173680	XP_001315545	673	XP_001315459.1	Trichomonas vaginalis G3	2	441	25.88	446	surface antigen BspA-like	XP_001735764.1	Entamoeba dispar SAW760	66	228	32.51	196	hypothetical protein	ZP_03459471.1	Bacteroides eggerthii DSM 20697	38	313	23.57	497	hypothetical protein BACEGG_02256	NP_619153.1	Methanosarcina acetivorans C2A	129	95	21.61	524	cell surface protein
TVAG_067210	XP_001328939	501	XP_001318284.1	Trichomonas vaginalis G3	2	198	25.81	215	surface antigen BspA-like	XP_001741794.1	Entamoeba dispar SAW760	34	93	30.91	54	hypothetical protein	ZP_02081532.1	Clostridium leptum DSM 753	31	394	29.76	394	hypothetical protein CLOLEP_03013	NP_619153.1	Methanosarcina acetivorans C2A	192	363	29.43	376	cell surface protein
TVAG_299930	XP_001311049	252	XP_001311048.1	Trichomonas vaginalis G3	2	98	25.81	92	surface antigen BspA-like	XP_001740560.1	Entamoeba dispar SAW760	245	200	29.74	192	hypothetical protein	AAC82625.1	Tannerella forsythia	156	241	33.17	198	surface antigen BspA	NP_619153.1	Methanosarcina acetivorans C2A	685	120	22.97	196	cell surface protein
TVAG_397050	XP_001327198	424	XP_001327192.1	Trichomonas vaginalis G3	2	159	25.76	262	hypothetical protein	XP_001734308.1	Entamoeba dispar SAW760	204	191	27.27	242	hypothetical protein	ZP_03778426.1	Clostridium hylemonae DSM 15053	117	167	24.43	303	hypothetical protein CLOHYLEM_05485	NP_619153.1	Methanosarcina acetivorans C2A	504	206	25	326	cell surface protein
TVAG_474550	XP_001316472	1014	XP_001316471.1	Trichomonas vaginalis G3	2	615	25.7	873	surface antigen BspA-like	XP_001741794.1	Entamoeba dispar SAW760	26	262	24.59	335	hypothetical protein	ZP_02081532.1	Clostridium leptum DSM 753	82	530	27.61	533	hypothetical protein CLOLEP_03013	NP_619153.1	Methanosarcina acetivorans C2A	34	500	28.96	438	cell surface protein
TVAG_461990	XP_001289543	425	XP_001310525.1	Trichomonas vaginalis G3	2	390	25.7	392	hypothetical protein	XP_001741794.1	Entamoeba dispar SAW760	40	346	29.67	353	hypothetical protein	ZP_03679845.1	Bacteroides cellulosilyticus DSM 14838	21	400	25.67	392	hypothetical protein BACCELL_04211	YP_305509.1	Methanosarcina barkeri str. Fusaro	184	253	22.43	403	cell surface protein
TVAG_442630	XP_001302036	226	XP_001326539.1	Trichomonas vaginalis G3	2	107	25.69	139	surface antigen BspA-like	XP_001734574.1	Entamoeba dispar SAW760	21	182	26.95	165	hypothetical protein	ZP_02861219.1	Anaerofustis stercorihominis DSM 17244	23	127	24.71	168	hypothetical protein ANASTE_00419	YP_305509.1	Methanosarcina barkeri str. Fusaro	109	88	27.38	83	cell surface protein
TVAG_186280	XP_001584307	701	XP_001584308.1	Trichomonas vaginalis G3	2	480	25.66	605	surface antigen BspA-like	XP_001741794.1	Entamoeba dispar SAW760	203	372	25.04	511	hypothetical protein	YP_001500360.1	Shewanella pealeana ATCC 700345	93	457	27.7	424	FNIP	NP_619153.1	Methanosarcina acetivorans C2A	115	459	26.5	637	cell surface protein
TVAG_192030	XP_001316127	652	XP_001306350.1	Trichomonas vaginalis G3	2	327	25.64	358	surface antigen BspA-like	XP_001740405.1	Entamoeba dispar SAW760	122	611	30.66	490	hypothetical protein	AAC82625.1	Tannerella forsythia	140	320	27.87	352	surface antigen BspA	YP_001322799.1	Methanococcus vannielii SB	212	196	26.7	203	cell surface protein
TVAG_233100	XP_001316797	747	XP_001312386.1	Trichomonas vaginalis G3	2	246	25.6	368	hypothetical protein	XP_001741794.1	Entamoeba dispar SAW760	291	433	27.42	593	hypothetical protein	AAC82625.1	Tannerella forsythia	301	404	27.43	613	surface antigen BspA	NP_619153.1	Methanosarcina acetivorans C2A	255	314	30.62	304	cell surface protein
TVAG_192020	XP_001316126	335	XP_001311621.1	Trichomonas vaginalis G3	2	119	25.6	124	hypothetical protein	XP_001741794.1	Entamoeba dispar SAW760	228	131	24.87	183	hypothetical protein	ZP_02868475.1	Clostridium spiroforme DSM 1552	154	144	26.91	211	hypothetical protein CLOSPI_02317	YP_001322799.1	Methanococcus vannielii SB	198	189	26.84	188	cell surface protein
TVAG_229410	XP_001304001	115	XP_001584246.1	Trichomonas vaginalis G3	2	73	25.56	109	hypothetical protein	XP_001735361.1	Entamoeba dispar SAW760	135	82	30	76	hypothetical protein	ZP_04453408.1	Abiotrophia defectiva ATCC 49176	4	124	35.06	76	hypothetical protein GCWU000182_02727	NP_619156.1	Methanosarcina acetivorans C2A	24	85	37.7	59	cell surface protein
TVAG_432440	XP_001580634	530	XP_001309886.1	Trichomonas vaginalis G3	2	261	25.54	405	cell surface protein	XP_001741794.1	Entamoeba dispar SAW760	356	372	28.8	342	hypothetical protein	AAC82625.1	Tannerella forsythia	332	485	32.3	418	surface antigen BspA	NP_619153.1	Methanosarcina acetivorans C2A	384	245	28.51	228	cell surface protein
TVAG_474570	XP_001316474	1661	XP_001580031.1	Trichomonas vaginalis G3	2	1040	25.53	1246	surface antigen BspA-like	XP_001741794.1	Entamoeba dispar SAW760	9	357	23.48	550	hypothetical protein	NP_972265.1	Treponema denticola ATCC 35405	232	376	26.43	634	leucine rich repeat domain-containing protein	NP_619153.1	Methanosarcina acetivorans C2A	83	379	23.06	813	cell surface protein
TVAG_044700	XP_001330691	654	XP_001312385.1	Trichomonas vaginalis G3	2	280	25.5	396	surface antigen BspA-like	XP_001741794.1	Entamoeba dispar SAW760	282	398	26.11	523	hypothetical protein	ZP_03631085.1	bacterium Ellin514	326	354	27.75	426	cell surface protein	NP_619153.1	Methanosarcina acetivorans C2A	255	418	28.84	521	cell surface protein
TVAG_442610	XP_001302034	139	XP_001302511.1	Trichomonas vaginalis G3	2	98	25.44	104	surface antigen BspA-like	XP_652730.1	Entamoeba histolytica HM-1:IMSS	131	109	24.55	102	hypothetical protein	YP_001295104.1	Flavobacterium psychrophilum JIP02/86	26	94	28.57	103	cell surface leucine-rich repeat-containing protein	NP_619153.1	Methanosarcina acetivorans C2A	49	148	36.96	85	cell surface protein
TVAG_223570	XP_001319517	1334	XP_001580031.1	Trichomonas vaginalis G3	2	631	25.38	924	surface antigen BspA-like	XP_001741794.1	Entamoeba dispar SAW760	6	85	25.83	119	hypothetical protein	NP_972265.1	Treponema denticola ATCC 35405	138	356	24.54	756	leucine rich repeat domain-containing protein	NP_619153.1	Methanosarcina acetivorans C2A	148	352	22.58	945	cell surface protein
TVAG_192350	XP_001581245	336	XP_001329850.1	Trichomonas vaginalis G3	2	148	25.33	149	surface antigen BspA-like	XP_001741795.1	Entamoeba dispar SAW760	98	140	25.95	129	hypothetical protein	ZP_03391449.1	Capnocytophaga sputigena ATCC 33612	82	213	25.39	247	surface antigen BspA	NP_619153.1	Methanosarcina acetivorans C2A	216	238	26.53	287	cell surface protein
TVAG_295730	XP_001330077	559	XP_001307708.1	Trichomonas vaginalis G3	2	152	25.32	232	surface antigen BspA-like	XP_001741795.1	Entamoeba dispar SAW760	200	474	27.85	453	hypothetical protein	ZP_02081532.1	Clostridium leptum DSM 753	234	184	27.43	255	hypothetical protein CLOLEP_03013	NP_619153.1	Methanosarcina acetivorans C2A	214	380	29.15	396	cell surface protein
TVAG_333530	XP_001311619	320	XP_001316127.1	Trichomonas vaginalis G3	2	128	25.29	173	surface antigen BspA-like	XP_001740405.1	Entamoeba dispar SAW760	250	251	28.62	243	hypothetical protein	ZP_04834251.1	Prevotella melaninogenica ATCC 25845	152	247	31.8	230	surface antigen BspA	YP_001322799.1	Methanococcus vannielii SB	155	146	23.9	157	cell surface protein
TVAG_353980	XP_001308716	896	XP_001310525.1	Trichomonas vaginalis G3	2	680	25.28	777	hypothetical protein	XP_001741794.1	Entamoeba dispar SAW760	62	315	25	437	hypothetical protein	ZP_03679845.1	Bacteroides cellulosilyticus DSM 14838	22	177	21.32	504	hypothetical protein BACCELL_04211	NP_619153.1	Methanosarcina acetivorans C2A	34	386	25.25	506	cell surface protein
TVAG_452700	XP_001580341	647	XP_001321471.1	Trichomonas vaginalis G3	2	253	25.27	578	surface antigen BspA-like	XP_001741795.1	Entamoeba dispar SAW760	272	357	30.06	341	hypothetical protein	ZP_03631085.1	bacterium Ellin514	251	392	27.57	490	cell surface protein	NP_619153.1	Methanosarcina acetivorans C2A	196	137	26.67	201	cell surface protein
TVAG_133050	XP_001321471	837	XP_001580341.1	Trichomonas vaginalis G3	2	253	25.27	567	surface antigen BspA-like	XP_001741794.1	Entamoeba dispar SAW760	272	433	26.58	503	hypothetical protein	ZP_02861219.1	Anaerofustis stercorihominis DSM 17244	384	310	26.8	462	hypothetical protein ANASTE_00419	NP_619153.1	Methanosarcina acetivorans C2A	283	180	27.37	272	cell surface protein
TVAG_329770	XP_001300472	230	XP_001320323.1	Trichomonas vaginalis G3	4	72	25.27	185	hypothetical protein	XP_001740612.1	Entamoeba dispar SAW760	293	106	24.51	221	hypothetical protein	ZP_03631085.1	bacterium Ellin514	146	113	29.56	157	cell surface protein	YP_305509.1	Methanosarcina barkeri str. Fusaro	224	117	30.59	169	cell surface protein
TVAG_186290	XP_001584308	1475	XP_001584309.1	Trichomonas vaginalis G3	2	935	25.24	1233	surface antigen BspA-like	XP_001741794.1	Entamoeba dispar SAW760	111	667	23.91	1132	hypothetical protein	ZP_02433176.1	Clostridium scindens ATCC 35704	175	131	31.33	122	hypothetical protein CLOSCI_03447	NP_619153.1	Methanosarcina acetivorans C2A	347	482	24.76	880	cell surface protein
TVAG_206970	XP_001330674	267	XP_001317424.1	Trichomonas vaginalis G3	2	148	25.22	205	surface antigen BspA-like	XP_001735361.1	Entamoeba dispar SAW760	522	193	28.91	176	hypothetical protein	ZP_03778426.1	Clostridium hylemonae DSM 15053	416	116	39.13	68	hypothetical protein CLOHYLEM_05485	NP_619153.1	Methanosarcina acetivorans C2A	514	108	35.14	73	cell surface protein
TVAG_137460	XP_001302667	1050	XP_001315820.1	Trichomonas vaginalis G3	2	343	25.13	564	surface antigen BspA-like	XP_001741794.1	Entamoeba dispar SAW760	57	476	25.12	955	hypothetical protein	AAC82625.1	Tannerella forsythia	30	220	21.02	612	surface antigen BspA	NP_619153.1	Methanosarcina acetivorans C2A	23	233	26.08	388	cell surface protein
TVAG_001420	XP_001296869	510	XP_001316682.1	Trichomonas vaginalis G3	2	246	25.1	419	cell surface protein	XP_001740405.1	Entamoeba dispar SAW760	346	401	32.39	331	hypothetical protein	ZP_02861219.1	Anaerofustis stercorihominis DSM 17244	352	445	31.11	365	hypothetical protein ANASTE_00419	NP_619153.1	Methanosarcina acetivorans C2A	365	478	29.91	433	cell surface protein
TVAG_514450	XP_001297423	299	XP_001316694.1	Trichomonas vaginalis G3	2	143	25.09	275	surface antigen BspA-like	XP_001734308.1	Entamoeba dispar SAW760	99	231	27.15	271	hypothetical protein	AAC82625.1	Tannerella forsythia	53	141	31.82	129	surface antigen BspA	NP_619156.1	Methanosarcina acetivorans C2A	69	104	35.14	71	cell surface protein
TVAG_396460	XP_001303019	335	XP_001319015.1	Trichomonas vaginalis G3	2	135	25.08	263	hypothetical protein	XP_001740405.1	Entamoeba dispar SAW760	47	97	21.84	145	hypothetical protein	ZP_04055912.1	Porphyromonas uenonis 60-3	45	194	31.82	147	surface antigen BspA	NP_619153.1	Methanosarcina acetivorans C2A	83	138	23.85	205	cell surface protein
TVAG_299300	XP_001315490	605	XP_001581880.1	Trichomonas vaginalis G3	2	242	25	508	surface antigen BspA-like	XP_001741795.1	Entamoeba dispar SAW760	344	324	26.49	378	hypothetical protein	AAC82625.1	Tannerella forsythia	300	235	32.85	205	surface antigen BspA	NP_619153.1	Methanosarcina acetivorans C2A	311	411	27.94	442	cell surface protein
TVAG_235070	XP_001329761	573	XP_001321125.1	Trichomonas vaginalis G3	2	184	25	360	surface antigen BspA-like	XP_001740405.1	Entamoeba dispar SAW760	253	577	31	495	hypothetical protein	AAC82625.1	Tannerella forsythia	241	453	28.91	505	surface antigen BspA	NP_619153.1	Methanosarcina acetivorans C2A	246	180	28.62	266	cell surface protein
TVAG_041950	XP_001315766	293	XP_001296869.1	Trichomonas vaginalis G3	2	120	25	211	surface antigen BspA-like	XP_001740612.1	Entamoeba dispar SAW760	361	101	27.32	180	hypothetical protein	ZP_02081532.1	Clostridium leptum DSM 753	396	168	32.8	187	hypothetical protein CLOLEP_03013	NP_619153.1	Methanosarcina acetivorans C2A	579	225	29.04	241	cell surface protein
TVAG_338500	XP_001306181	648	XP_001307916.1	Trichomonas vaginalis G3	2	337	24.91	520	surface antigen BspA-like	XP_001740405.1	Entamoeba dispar SAW760	168	644	30.18	617	hypothetical protein	ZP_02081532.1	Clostridium leptum DSM 753	189	602	29.89	523	hypothetical protein CLOLEP_03013	YP_305509.1	Methanosarcina barkeri str. Fusaro	419	354	28.57	385	cell surface protein
TVAG_348480	XP_001328761	550	XP_001328767.1	Trichomonas vaginalis G3	2	108	24.91	208	surface antigen BspA-like	XP_001740405.1	Entamoeba dispar SAW760	50	235	31.46	170	hypothetical protein	ZP_02081532.1	Clostridium leptum DSM 753	67	162	28.26	178	hypothetical protein CLOLEP_03013	NP_619153.1	Methanosarcina acetivorans C2A	303	184	26.15	188	cell surface protein
TVAG_214130	XP_001580174	812	XP_001580031.1	Trichomonas vaginalis G3	22	523	24.9	665	surface antigen BspA-like	XP_001741794.1	Entamoeba dispar SAW760	2	117	29.7	93	hypothetical protein	ZP_02081532.1	Clostridium leptum DSM 753	100	440	26.31	627	hypothetical protein CLOLEP_03013	NP_619153.1	Methanosarcina acetivorans C2A	120	351	27.54	301	cell surface protein
TVAG_186250	XP_001584303	1118	XP_001584306.1	Trichomonas vaginalis G3	2	652	24.89	809	surface antigen BspA-like	XP_001741794.1	Entamoeba dispar SAW760	78	323	24.29	502	hypothetical protein	ZP_02433176.1	Clostridium scindens ATCC 35704	113	122	21.86	394	hypothetical protein CLOSCI_03447	NP_619153.1	Methanosarcina acetivorans C2A	198	296	26.46	402	cell surface protein
TVAG_445450	XP_001324656	383	XP_001584521.1	Trichomonas vaginalis G3	2	242	24.84	294	surface antigen BspA-like	XP_001738834.1	Entamoeba dispar SAW760	22	182	32.35	132	hypothetical protein	AAC82625.1	Tannerella forsythia	42	286	29.87	270	surface antigen BspA	NP_619153.1	Methanosarcina acetivorans C2A	77	337	29.47	296	cell surface protein
TVAG_000110	XP_001309112	757	XP_001580031.1	Trichomonas vaginalis G3	22	397	24.84	575	surface antigen BspA-like	XP_001741794.1	Entamoeba dispar SAW760	2	366	24.11	520	hypothetical protein	ZP_02081532.1	Clostridium leptum DSM 753	113	377	27.18	565	hypothetical protein CLOLEP_03013	NP_619153.1	Methanosarcina acetivorans C2A	80	166	25.82	273	cell surface protein
TVAG_511010	XP_001297020	780	XP_001316694.1	Trichomonas vaginalis G3	2	253	24.76	490	surface antigen BspA-like	XP_001740405.1	Entamoeba dispar SAW760	65	100	31.65	76	hypothetical protein	AAC82625.1	Tannerella forsythia	109	544	27.5	669	surface antigen BspA	NP_619153.1	Methanosarcina acetivorans C2A	58	501	30.68	489	cell surface protein
TVAG_471820	XP_001297832	349	XP_001306181.1	Trichomonas vaginalis G3	2	126	24.75	163	surface antigen BspA-like	XP_001740405.1	Entamoeba dispar SAW760	235	293	25.99	243	hypothetical protein	AAC82625.1	Tannerella forsythia	160	350	29.59	310	surface antigen BspA	NP_619156.1	Methanosarcina acetivorans C2A	257	215	26.15	251	cell surface protein
TVAG_165620	XP_001328157	551	XP_001328163.1	Trichomonas vaginalis G3	2	159	24.72	234	surface antigen BspA-like	XP_001741794.1	Entamoeba dispar SAW760	211	386	25.55	542	hypothetical protein	AAC82625.1	Tannerella forsythia	348	337	26.43	414	surface antigen BspA	NP_619153.1	Methanosarcina acetivorans C2A	246	430	26.72	496	cell surface protein
TVAG_109340	XP_001322573	495	XP_001312628.1	Trichomonas vaginalis G3	2	119	24.69	229	surface antigen BspA-like	XP_001733551.1	Entamoeba dispar SAW760	41	134	25	140	hypothetical protein	AAC82625.1	Tannerella forsythia	37	241	26.78	290	surface antigen BspA	YP_305509.1	Methanosarcina barkeri str. Fusaro	416	148	22.75	204	cell surface protein
TVAG_465300	XP_001328365	525	XP_001328349.1	Trichomonas vaginalis G3	2	223	24.65	492	surface antigen BspA-like	XP_001741679.1	Entamoeba dispar SAW760	229	138	27.09	237	hypothetical protein	AAC82625.1	Tannerella forsythia	191	262	28.92	316	surface antigen BspA	YP_305509.1	Methanosarcina barkeri str. Fusaro	216	200	25.88	326	cell surface protein
TVAG_336860	XP_001317517	463	XP_001317521.1	Trichomonas vaginalis G3	2	121	24.64	320	surface antigen BspA-like	XP_001738834.1	Entamoeba dispar SAW760	97	180	26.24	272	hypothetical protein	ZP_02081532.1	Clostridium leptum DSM 753	36	232	27.57	307	hypothetical protein CLOLEP_03013	YP_305509.1	Methanosarcina barkeri str. Fusaro	105	300	25.23	409	cell surface protein
TVAG_445080	XP_001324621	867	XP_001584393.1	Trichomonas vaginalis G3	2	99	24.63	109	surface antigen BspA-like	XP_001741794.1	Entamoeba dispar SAW760	90	230	24.08	495	hypothetical protein	AAC82625.1	Tannerella forsythia	104	217	26.88	336	surface antigen BspA	NP_619153.1	Methanosarcina acetivorans C2A	30	232	25.46	401	cell surface protein
TVAG_073720	XP_001321229	733	XP_001312385.1	Trichomonas vaginalis G3	2	226	24.62	370	surface antigen BspA-like	XP_001741794.1	Entamoeba dispar SAW760	378	372	26.19	478	hypothetical protein	ZP_04805416.1	Clostridium cellulovorans 743B	341	348	26.25	489	cell surface protein	NP_619153.1	Methanosarcina acetivorans C2A	404	375	26.17	506	cell surface protein
TVAG_129450	XP_001580823	297	XP_001327834.1	Trichomonas vaginalis G3	2	122	24.62	175	hypothetical protein	XP_001735361.1	Entamoeba dispar SAW760	423	144	26.14	175	hypothetical protein	AAC82625.1	Tannerella forsythia	389	113	32.53	82	surface antigen BspA	NP_619153.1	Methanosarcina acetivorans C2A	529	192	27.5	234	cell surface protein
TVAG_010640	XP_001329975	304	XP_001310683.1	Trichomonas vaginalis G3	2	163	24.56	259	hypothetical protein	XP_001737480.1	Entamoeba dispar SAW760	515	95	21.99	240	hypothetical protein	ZP_02421573.1	Eubacterium siraeum DSM 15702	148	148	25.74	198	hypothetical protein EUBSIR_00400	NP_619153.1	Methanosarcina acetivorans C2A	159	142	23.4	187	cell surface protein
TVAG_185100	XP_001584190	112	XP_001323983.1	Trichomonas vaginalis G3	2	115	24.55	109	surface antigen BspA-like	XP_001735072.1	Entamoeba dispar SAW760	150	92	31.11	85	hypothetical protein	ZP_03679845.1	Bacteroides cellulosilyticus DSM 14838	68	79	28.57	62	hypothetical protein BACCELL_04211	NP_619153.1	Methanosarcina acetivorans C2A	15	123	31	94	cell surface protein
TVAG_489190	XP_001315598	281	XP_001301145.1	Trichomonas vaginalis G3	2	134	24.52	207	surface antigen BspA-like	XP_648727.1	Entamoeba histolytica HM-1:IMSS	339	224	28.63	230	hypothetical protein	AAC82625.1	Tannerella forsythia	153	190	30.3	197	surface antigen BspA	NP_619156.1	Methanosarcina acetivorans C2A	145	154	26	228	cell surface protein
TVAG_437920	XP_001310344	894	XP_001311382.1	Trichomonas vaginalis G3	2	596	24.51	836	surface antigen BspA-like	XP_001741794.1	Entamoeba dispar SAW760	14	379	22.52	634	hypothetical protein	ZP_03631085.1	bacterium Ellin514	95	381	25.05	437	cell surface protein	NP_619153.1	Methanosarcina acetivorans C2A	32	420	26.44	504	cell surface protein
TVAG_421110	XP_001315446	909	XP_001323432.1	Trichomonas vaginalis G3	2	92	24.49	142	surface antigen BspA-like	XP_001741794.1	Entamoeba dispar SAW760	44	130	31.96	96	hypothetical protein	AAC82625.1	Tannerella forsythia	140	233	25.83	357	surface antigen BspA	NP_619153.1	Methanosarcina acetivorans C2A	53	270	23.33	516	cell surface protein
TVAG_282840	XP_001582100	285	XP_001316739.1	Trichomonas vaginalis G3	2	128	24.41	248	surface antigen BspA-like	XP_001741795.1	Entamoeba dispar SAW760	166	102	26.14	142	hypothetical protein	ZP_04834251.1	Prevotella melaninogenica ATCC 25845	203	189	28.06	220	surface antigen BspA	NP_619153.1	Methanosarcina acetivorans C2A	248	90	28.26	87	cell surface protein
TVAG_325840	XP_001315235	1112	XP_001306351.1	Trichomonas vaginalis G3	2	266	24.4	306	surface antigen BspA-like	XP_001741794.1	Entamoeba dispar SAW760	82	629	25.27	970	hypothetical protein	YP_001389750.1	Clostridium botulinum F str. Langeland	136	203	22.76	419	putative cell surface protein	NP_619153.1	Methanosarcina acetivorans C2A	97	404	25.74	761	cell surface protein
TVAG_104660	XP_001306351	662	XP_001315235.1	Trichomonas vaginalis G3	2	422	24.39	652	surface antigen BspA-like	XP_001741794.1	Entamoeba dispar SAW760	101	423	26.2	611	hypothetical protein	ZP_02081532.1	Clostridium leptum DSM 753	107	312	25.94	415	hypothetical protein CLOLEP_03013	YP_001322799.1	Methanococcus vannielii SB	179	316	27	335	cell surface protein
TVAG_486880	XP_001326468	633	XP_001311382.1	Trichomonas vaginalis G3	2	144	24.39	259	surface antigen BspA-like	XP_001740405.1	Entamoeba dispar SAW760	14	521	26.71	508	hypothetical protein	AAC82625.1	Tannerella forsythia	34	209	21.77	290	surface antigen BspA	NP_619153.1	Methanosarcina acetivorans C2A	43	333	24.52	452	cell surface protein
TVAG_419330	XP_001296750	233	XP_001292683.1	Trichomonas vaginalis G3	5	165	24.34	229	hypothetical protein	XP_001733769.1	Entamoeba dispar SAW760	6	98	28.72	93	hypothetical protein	YP_001295107.1	Flavobacterium psychrophilum JIP02/86	2	190	30	157	cell surface leucine-rich repeat-containing protein	YP_305509.1	Methanosarcina barkeri str. Fusaro	111	84	33.33	55	cell surface protein
TVAG_043760	XP_001315653	660	XP_001579236.1	Trichomonas vaginalis G3	2	134	24.32	311	hypothetical protein	XP_001741795.1	Entamoeba dispar SAW760	204	406	27.21	398	hypothetical protein	AAC82625.1	Tannerella forsythia	260	198	31.09	192	surface antigen BspA	YP_305509.1	Methanosarcina barkeri str. Fusaro	238	144	23.78	283	cell surface protein
TVAG_190480	XP_001580139	1785	XP_001312134.1	Trichomonas vaginalis G3	2	719	24.29	1027	surface antigen BspA-like	XP_001741794.1	Entamoeba dispar SAW760	12	840	24.2	1066	hypothetical protein	ZP_05391853.1	Clostridium carboxidivorans P7	81	200	24.31	481	hypothetical protein CcarbDRAFT_1853	NP_619153.1	Methanosarcina acetivorans C2A	58	549	24	906	cell surface protein
TVAG_208890	XP_001327833	554	XP_001327834.1	Trichomonas vaginalis G3	2	179	24.27	353	hypothetical protein	XP_001741795.1	Entamoeba dispar SAW760	287	365	29.24	385	hypothetical protein	ZP_03631085.1	bacterium Ellin514	333	106	39.71	67	cell surface protein	NP_619153.1	Methanosarcina acetivorans C2A	327	428	29.8	438	cell surface protein
TVAG_193130	XP_001581323	660	XP_001302853.1	Trichomonas vaginalis G3	2	165	24.27	350	surface antigen BspA-like	XP_001740405.1	Entamoeba dispar SAW760	29	303	24.94	422	hypothetical protein	AAC82625.1	Tannerella forsythia	45	231	25.95	384	surface antigen BspA	YP_305509.1	Methanosarcina barkeri str. Fusaro	19	137	22.31	393	cell surface protein
TVAG_133290	XP_001321494	318	XP_001321506.1	Trichomonas vaginalis G3	2	118	24.19	169	hypothetical protein	XP_001741630.1	Entamoeba dispar SAW760	25	276	34.83	175	hypothetical protein	ZP_02861219.1	Anaerofustis stercorihominis DSM 17244	49	167	30.52	151	hypothetical protein ANASTE_00419	NP_619153.1	Methanosarcina acetivorans C2A	699	185	29.48	169	cell surface protein
TVAG_324970	XP_001330231	714	XP_001300473.1	Trichomonas vaginalis G3	2	191	24.1	345	surface antigen BspA-like	XP_001741795.1	Entamoeba dispar SAW760	186	328	29.35	361	hypothetical protein	ZP_02081532.1	Clostridium leptum DSM 753	189	468	28.77	541	hypothetical protein CLOLEP_03013	NP_619153.1	Methanosarcina acetivorans C2A	235	223	25.43	304	cell surface protein
TVAG_069350	XP_001318789	355	XP_001581880.1	Trichomonas vaginalis G3	2	144	24.06	188	surface antigen BspA-like	XP_001735361.1	Entamoeba dispar SAW760	375	181	30.68	175	hypothetical protein	AAC82625.1	Tannerella forsythia	383	294	35.59	222	surface antigen BspA	NP_619153.1	Methanosarcina acetivorans C2A	434	287	27.57	292	cell surface protein
TVAG_425070	XP_001312800	570	XP_001307708.1	Trichomonas vaginalis G3	2	74	24.06	139	surface antigen BspA-like	XP_001740405.1	Entamoeba dispar SAW760	261	352	29.4	366	hypothetical protein	ZP_02423818.1	Eubacterium siraeum DSM 15702	303	449	29.72	495	hypothetical protein EUBSIR_02697	NP_619153.1	Methanosarcina acetivorans C2A	342	412	25.91	548	cell surface protein
TVAG_497240	XP_001320323	433	XP_001276867.1	Trichomonas vaginalis G3	4	223	24.05	377	surface antigen BspA-like	XP_001741795.1	Entamoeba dispar SAW760	160	352	27.94	358	hypothetical protein	ZP_02081532.1	Clostridium leptum DSM 753	188	172	24.87	346	hypothetical protein CLOLEP_03013	NP_619153.1	Methanosarcina acetivorans C2A	197	138	25.62	202	cell surface protein
TVAG_272390	XP_001309841	384	XP_001309842.1	Trichomonas vaginalis G3	2	186	24.04	336	surface antigen BspA-like	XP_001741795.1	Entamoeba dispar SAW760	153	206	27.16	291	hypothetical protein	BAH69594.1	Mycoplasma fermentans PG18	257	292	28.32	335	hypothetical protein	NP_619153.1	Methanosarcina acetivorans C2A	173	250	26.07	298	cell surface protein
TVAG_229230	XP_001310586	695	XP_001307708.1	Trichomonas vaginalis G3	2	178	24.02	324	surface antigen BspA-like	XP_001740405.1	Entamoeba dispar SAW760	362	624	27.74	629	hypothetical protein	AAC82625.1	Tannerella forsythia	274	449	34.33	364	surface antigen BspA	NP_619153.1	Methanosarcina acetivorans C2A	315	442	29.63	432	cell surface protein
TVAG_004550	XP_001328647	410	XP_001321287.1	Trichomonas vaginalis G3	2	147	24	171	surface antigen BspA-like	XP_001734626.1	Entamoeba dispar SAW760	61	90	24.39	98	hypothetical protein	AAC82625.1	Tannerella forsythia	88	198	30.54	198	surface antigen BspA	NP_619153.1	Methanosarcina acetivorans C2A	48	111	22.97	172	cell surface protein
TVAG_325860	XP_001315237	359	XP_001315236.1	Trichomonas vaginalis G3	2	200	23.99	228	surface antigen BspA-like	XP_001738834.1	Entamoeba dispar SAW760	193	129	24.38	155	hypothetical protein	YP_001500360.1	Shewanella pealeana ATCC 700345	137	391	26.42	293	FNIP	YP_001322799.1	Methanococcus vannielii SB	108	338	27.3	324	cell surface protein
TVAG_579070	XP_001298020	988	XP_001324795.1	Trichomonas vaginalis G3	2	487	23.96	559	surface antigen BspA-like	XP_001741794.1	Entamoeba dispar SAW760	9	369	22.75	803	hypothetical protein	AAC82625.1	Tannerella forsythia	44	475	27	608	surface antigen BspA	NP_619153.1	Methanosarcina acetivorans C2A	43	433	22.19	837	cell surface protein
TVAG_030640	XP_001330651	470	XP_001310818.1	Trichomonas vaginalis G3	2	176	23.95	252	surface antigen BspA-like	XP_001741795.1	Entamoeba dispar SAW760	17	128	26.11	147	hypothetical protein	ZP_03390704.1	Capnocytophaga sputigena ATCC 33612	49	107	26.27	103	surface antigen BspA	YP_305509.1	Methanosarcina barkeri str. Fusaro	141	213	29.19	156	cell surface protein
TVAG_355370	XP_001310106	513	XP_001319162.1	Trichomonas vaginalis G3	2	115	23.91	125	surface antigen BspA-like	XP_001733887.1	Entamoeba dispar SAW760	33	140	22.53	268	hypothetical protein	ZP_04834251.1	Prevotella melaninogenica ATCC 25845	25	193	25.51	280	surface antigen BspA	YP_305509.1	Methanosarcina barkeri str. Fusaro	62	112	30.59	82	cell surface protein
TVAG_406420	XP_001306308	114	XP_001317424.1	Trichomonas vaginalis G3	10	111	23.86	85	surface antigen BspA-like	XP_001735361.1	Entamoeba dispar SAW760	55	105	32.76	57	hypothetical protein	ZP_03778820.1	Clostridium hylemonae DSM 15053	2	160	36.78	86	hypothetical protein CLOHYLEM_05889	YP_305509.1	Methanosarcina barkeri str. Fusaro	281	117	29.51	60	cell surface protein
TVAG_163950	XP_001581685	682	XP_001310018.1	Trichomonas vaginalis G3	22	103	23.86	189	surface antigen BspA-like	XP_001741795.1	Entamoeba dispar SAW760	27	157	28.77	140	hypothetical protein	ZP_03631085.1	bacterium Ellin514	11	304	32.12	266	cell surface protein	NP_619153.1	Methanosarcina acetivorans C2A	2	235	31.38	211	cell surface protein
TVAG_070125	XP_001584518	562	XP_001584520.1	Trichomonas vaginalis G3	2	247	23.8	407	surface antigen BspA-like	XP_001740405.1	Entamoeba dispar SAW760	63	173	27.83	183	hypothetical protein	AAC82625.1	Tannerella forsythia	47	397	29.37	372	surface antigen BspA	NP_619153.1	Methanosarcina acetivorans C2A	52	341	23.9	428	cell surface protein
TVAG_407460	XP_001314105	676	XP_001307916.1	Trichomonas vaginalis G3	2	363	23.75	508	surface antigen BspA-like	XP_001741794.1	Entamoeba dispar SAW760	202	458	26.73	531	hypothetical protein	ZP_02081532.1	Clostridium leptum DSM 753	321	502	28.25	514	hypothetical protein CLOLEP_03013	NP_619153.1	Methanosarcina acetivorans C2A	348	453	30.04	532	cell surface protein
TVAG_059970	XP_001308403	401	XP_001318754.1	Trichomonas vaginalis G3	2	122	23.69	204	hypothetical protein	XP_001741795.1	Entamoeba dispar SAW760	67	122	30.53	91	hypothetical protein	ZP_04805416.1	Clostridium cellulovorans 743B	61	338	30.95	343	cell surface protein	NP_619156.1	Methanosarcina acetivorans C2A	124	136	26.98	214	cell surface protein
TVAG_414350	XP_001309884	521	XP_001309885.1	Trichomonas vaginalis G3	2	155	23.67	457	surface antigen BspA-like	XP_001741795.1	Entamoeba dispar SAW760	324	483	29.08	444	hypothetical protein	AAC82625.1	Tannerella forsythia	284	498	33.97	418	surface antigen BspA	NP_619153.1	Methanosarcina acetivorans C2A	291	248	28.51	228	cell surface protein
TVAG_201660	XP_001327395	362	XP_001314744.1	Trichomonas vaginalis G3	36	231	23.65	324	surface antigen BspA-like	XP_001741794.1	Entamoeba dispar SAW760	93	162	23.92	242	hypothetical protein	ZP_03778426.1	Clostridium hylemonae DSM 15053	2	183	30.81	182	hypothetical protein CLOHYLEM_05485	NP_619153.1	Methanosarcina acetivorans C2A	23	128	31.36	116	cell surface protein
TVAG_346720	XP_001310600	852	XP_001308641.1	Trichomonas vaginalis G3	2	226	23.64	505	surface antigen BspA-like	XP_001741794.1	Entamoeba dispar SAW760	68	115	26.21	127	hypothetical protein	ZP_02861219.1	Anaerofustis stercorihominis DSM 17244	80	566	27.73	654	hypothetical protein ANASTE_00419	NP_619153.1	Methanosarcina acetivorans C2A	55	431	28.81	509	cell surface protein
TVAG_010480	XP_001329959	382	XP_001325828.1	Trichomonas vaginalis G3	2	102	23.64	108	surface antigen BspA-like	XP_001740560.1	Entamoeba dispar SAW760	60	170	31.18	133	hypothetical protein	YP_001295104.1	Flavobacterium psychrophilum JIP02/86	68	355	33.33	247	cell surface leucine-rich repeat-containing protein	NP_619153.1	Methanosarcina acetivorans C2A	107	96	25.97	131	cell surface protein
TVAG_287080	XP_001304114	702	XP_001304113.1	Trichomonas vaginalis G3	2	101	23.61	143	surface antigen BspA-like	XP_001740405.1	Entamoeba dispar SAW760	68	260	23.07	612	hypothetical protein	ZP_03778426.1	Clostridium hylemonae DSM 15053	30	346	31.71	342	hypothetical protein CLOHYLEM_05485	YP_305509.1	Methanosarcina barkeri str. Fusaro	20	353	26.2	616	cell surface protein
TVAG_422450	XP_001304480	588	XP_001309839.1	Trichomonas vaginalis G3	2	233	23.6	424	surface antigen BspA-like	XP_001741795.1	Entamoeba dispar SAW760	128	114	27.55	163	hypothetical protein	AAC82625.1	Tannerella forsythia	134	458	28.5	523	surface antigen BspA	YP_305509.1	Methanosarcina barkeri str. Fusaro	252	248	28.53	298	cell surface protein
TVAG_120270	XP_001276937	638	XP_001276952.1	Trichomonas vaginalis G3	2	196	23.57	468	hypothetical protein	XP_001741794.1	Entamoeba dispar SAW760	202	334	24.57	498	hypothetical protein	ZP_02081532.1	Clostridium leptum DSM 753	179	123	26.79	167	hypothetical protein CLOLEP_03013	NP_619153.1	Methanosarcina acetivorans C2A	188	404	26.96	458	cell surface protein
TVAG_122610	XP_001579181	571	XP_001578976.1	Trichomonas vaginalis G3	2	97	23.57	246	hypothetical protein	XP_001741795.1	Entamoeba dispar SAW760	40	189	28.37	198	hypothetical protein	AAC82625.1	Tannerella forsythia	8	320	29.83	323	surface antigen BspA	YP_305509.1	Methanosarcina barkeri str. Fusaro	35	258	28.98	258	cell surface protein
TVAG_403320	XP_001311580	609	XP_001316680.1	Trichomonas vaginalis G3	5	187	23.57	337	surface antigen BspA-like	XP_001741795.1	Entamoeba dispar SAW760	322	661	32.09	516	hypothetical protein	ZP_02081532.1	Clostridium leptum DSM 753	280	426	28.8	524	hypothetical protein CLOLEP_03013	YP_305509.1	Methanosarcina barkeri str. Fusaro	284	408	28.71	458	cell surface protein
TVAG_216970	XP_001312905	849	XP_001310018.1	Trichomonas vaginalis G3	16	279	23.57	639	surface antigen BspA-like	XP_001741679.1	Entamoeba dispar SAW760	35	154	22.83	211	hypothetical protein	AAC82625.1	Tannerella forsythia	2	331	29.54	316	surface antigen BspA	NP_619153.1	Methanosarcina acetivorans C2A	110	244	28.52	233	cell surface protein
TVAG_341990	XP_001315820	1526	XP_001312690.1	Trichomonas vaginalis G3	2	247	23.56	608	surface antigen BspA-like	XP_001741794.1	Entamoeba dispar SAW760	34	366	24.59	920	hypothetical protein	AAC82625.1	Tannerella forsythia	156	115	25	210	surface antigen BspA	NP_619153.1	Methanosarcina acetivorans C2A	70	74	22.41	349	cell surface protein
TVAG_047170	XP_001308549	597	XP_001310586.1	Trichomonas vaginalis G3	2	193	23.54	351	surface antigen BspA-like	XP_001740405.1	Entamoeba dispar SAW760	238	615	29.47	529	hypothetical protein	ZP_02081532.1	Clostridium leptum DSM 753	205	133	43.66	70	hypothetical protein CLOLEP_03013	NP_619153.1	Methanosarcina acetivorans C2A	243	320	34.39	262	cell surface protein
TVAG_133930	XP_001309823	575	XP_001328231.1	Trichomonas vaginalis G3	2	149	23.53	265	surface antigen BspA-like	XP_001741795.1	Entamoeba dispar SAW760	14	232	23.65	272	hypothetical protein	AAC82625.1	Tannerella forsythia	66	276	25.42	356	surface antigen BspA	YP_305509.1	Methanosarcina barkeri str. Fusaro	100	169	23.72	298	cell surface protein
TVAG_463750	XP_001325465	777	XP_001317132.1	Trichomonas vaginalis G3	2	80	23.53	259	surface antigen BspA-like	XP_001741794.1	Entamoeba dispar SAW760	285	387	27.16	504	hypothetical protein	ZP_04805416.1	Clostridium cellulovorans 743B	275	333	27.27	363	cell surface protein	NP_619153.1	Methanosarcina acetivorans C2A	335	463	29.05	527	cell surface protein
TVAG_348490	XP_001328762	799	XP_001328755.1	Trichomonas vaginalis G3	2	153	23.52	385	surface antigen BspA-like	XP_001734308.1	Entamoeba dispar SAW760	101	239	25.3	375	hypothetical protein	ZP_04805416.1	Clostridium cellulovorans 743B	52	144	23.56	267	cell surface protein	YP_305509.1	Methanosarcina barkeri str. Fusaro	45	121	21.69	162	cell surface protein
TVAG_453340	XP_001316739	739	XP_001581729.1	Trichomonas vaginalis G3	2	282	23.47	500	surface antigen BspA-like	XP_001741795.1	Entamoeba dispar SAW760	175	106	26.8	142	hypothetical protein	ZP_04805416.1	Clostridium cellulovorans 743B	232	154	23.74	299	cell surface protein	NP_619153.1	Methanosarcina acetivorans C2A	185	306	28.09	287	cell surface protein
TVAG_370050	XP_001315000	736	XP_001579739.1	Trichomonas vaginalis G3	6	239	23.46	404	surface antigen BspA-like	XP_001741794.1	Entamoeba dispar SAW760	16	593	27.02	629	hypothetical protein	AAC82625.1	Tannerella forsythia	29	681	30.7	638	surface antigen BspA	NP_619153.1	Methanosarcina acetivorans C2A	2	455	29.1	490	cell surface protein
TVAG_373540	XP_001305685	541	XP_001320663.1	Trichomonas vaginalis G3	2	97	23.43	430	surface antigen BspA-like	XP_001741795.1	Entamoeba dispar SAW760	134	336	25.36	516	hypothetical protein	ZP_02081532.1	Clostridium leptum DSM 753	95	378	27.92	510	hypothetical protein CLOLEP_03013	NP_619153.1	Methanosarcina acetivorans C2A	101	118	27.93	192	cell surface protein
TVAG_489340	XP_001315613	264	XP_001302511.1	Trichomonas vaginalis G3	2	101	23.41	183	surface antigen BspA-like	XP_001740298.1	Entamoeba dispar SAW760	438	264	36.22	183	hypothetical protein	ZP_04805416.1	Clostridium cellulovorans 743B	390	102	25.98	203	cell surface protein	NP_619153.1	Methanosarcina acetivorans C2A	371	138	42.42	63	cell surface protein
TVAG_114850	XP_001308904	612	XP_001309234.1	Trichomonas vaginalis G3	2	327	23.39	501	surface antigen BspA-like	XP_001741794.1	Entamoeba dispar SAW760	176	321	28.97	364	hypothetical protein	AAC82625.1	Tannerella forsythia	149	112	36.54	102	surface antigen BspA	YP_305509.1	Methanosarcina barkeri str. Fusaro	198	194	34.86	172	cell surface protein
TVAG_390320	XP_001316485	559	XP_001309820.1	Trichomonas vaginalis G3	2	239	23.3	508	surface antigen BspA-like	XP_001736002.1	Entamoeba dispar SAW760	232	319	27.86	487	hypothetical protein	ZP_03631085.1	bacterium Ellin514	178	318	27.44	478	cell surface protein	YP_305509.1	Methanosarcina barkeri str. Fusaro	202	233	25.1	436	cell surface protein
TVAG_070010	XP_001316574	408	XP_001579760.1	Trichomonas vaginalis G3	4	136	23.16	206	surface antigen BspA-like	XP_001734308.1	Entamoeba dispar SAW760	162	142	25.37	231	hypothetical protein	ZP_04834251.1	Prevotella melaninogenica ATCC 25845	7	261	30.74	223	surface antigen BspA	NP_619156.1	Methanosarcina acetivorans C2A	40	130	30.6	131	cell surface protein
TVAG_133360	XP_001321501	333	XP_001321506.1	Trichomonas vaginalis G3	2	59	23.04	142	hypothetical protein	XP_001741630.1	Entamoeba dispar SAW760	25	254	32.57	172	hypothetical protein	YP_754057.1	Syntrophomonas wolfei subsp. wolfei str. Goettingen	19	152	31.01	126	leucine-rich repeat-containing protein	NP_619156.1	Methanosarcina acetivorans C2A	808	171	30	135	cell surface protein
TVAG_194240	XP_001316682	660	XP_001316680.1	Trichomonas vaginalis G3	2	117	22.99	337	surface antigen BspA-like	XP_001741794.1	Entamoeba dispar SAW760	277	101	25.11	158	hypothetical protein	ZP_02081532.1	Clostridium leptum DSM 753	315	410	29.36	441	hypothetical protein CLOLEP_03013	NP_619153.1	Methanosarcina acetivorans C2A	269	172	29.28	220	cell surface protein
TVAG_097930	XP_001325446	1532	XP_001580031.1	Trichomonas vaginalis G3	8	655	22.98	1272	surface antigen BspA-like	XP_001741794.1	Entamoeba dispar SAW760	2	413	25.26	628	hypothetical protein	ZP_05391853.1	Clostridium carboxidivorans P7	49	402	23.81	1028	hypothetical protein CcarbDRAFT_1853	NP_619153.1	Methanosarcina acetivorans C2A	11	506	24	794	cell surface protein
TVAG_082210	XP_001306944	565	XP_001306942.1	Trichomonas vaginalis G3	2	168	22.96	435	surface antigen BspA-like	XP_001741795.1	Entamoeba dispar SAW760	27	174	23.01	304	hypothetical protein	NP_972265.1	Treponema denticola ATCC 35405	21	284	24.9	443	leucine rich repeat domain-containing protein	NP_619153.1	Methanosarcina acetivorans C2A	140	219	22.99	386	cell surface protein
TVAG_210180	XP_001327711	181	XP_001579739.1	Trichomonas vaginalis G3	25	120	22.93	148	surface antigen BspA-like	XP_648615.1	Entamoeba histolytica HM-1:IMSS	2	153	27.1	106	hypothetical protein	AAC82625.1	Tannerella forsythia	11	241	31.06	160	surface antigen BspA	NP_619153.1	Methanosarcina acetivorans C2A	449	94	32.73	54	cell surface protein
TVAG_489945	XP_001310818	803	XP_001323983.1	Trichomonas vaginalis G3	11	225	22.84	505	surface antigen BspA-like	XP_001741794.1	Entamoeba dispar SAW760	2	567	29.53	642	hypothetical protein	AAC82625.1	Tannerella forsythia	73	380	32.34	376	surface antigen BspA	NP_619153.1	Methanosarcina acetivorans C2A	21	435	27.77	551	cell surface protein
TVAG_357390	XP_001311300	725	XP_001308119.1	Trichomonas vaginalis G3	2	120	22.82	326	surface antigen BspA-like	XP_001741794.1	Entamoeba dispar SAW760	82	111	42.42	63	hypothetical protein	AAC82625.1	Tannerella forsythia	50	299	29.65	333	surface antigen BspA	NP_619153.1	Methanosarcina acetivorans C2A	40	193	28.1	220	cell surface protein
TVAG_348540	XP_001328767	835	XP_001328763.1	Trichomonas vaginalis G3	2	108	22.69	228	surface antigen BspA-like	XP_001741794.1	Entamoeba dispar SAW760	68	128	20	173	hypothetical protein	ZP_02081532.1	Clostridium leptum DSM 753	97	230	28.24	234	hypothetical protein CLOLEP_03013	YP_305509.1	Methanosarcina barkeri str. Fusaro	125	176	24.91	267	cell surface protein
TVAG_468680	XP_001312628	750	XP_001328755.1	Trichomonas vaginalis G3	2	108	22.67	149	surface antigen BspA-like	XP_001741679.1	Entamoeba dispar SAW760	56	206	22.97	348	hypothetical protein	ZP_02081532.1	Clostridium leptum DSM 753	61	164	25	212	hypothetical protein CLOLEP_03013	NP_619153.1	Methanosarcina acetivorans C2A	104	149	22.91	176	cell surface protein
TVAG_333550	XP_001311621	537	XP_001315235.1	Trichomonas vaginalis G3	2	254	22.59	393	surface antigen BspA-like	XP_001741794.1	Entamoeba dispar SAW760	135	193	21.56	347	hypothetical protein	YP_001500360.1	Shewanella pealeana ATCC 700345	130	302	23.69	393	FNIP	YP_001330886.1	Methanococcus maripaludis C7	126	138	22.27	255	TPR repeat-containing protein
TVAG_270920	XP_001308231	320	XP_001309839.1	Trichomonas vaginalis G3	2	99	22.57	193	surface antigen BspA-like	XP_001740405.1	Entamoeba dispar SAW760	189	127	24.86	179	hypothetical protein	AAC82625.1	Tannerella forsythia	183	273	28.88	274	surface antigen BspA	NP_619153.1	Methanosarcina acetivorans C2A	352	208	26.52	249	cell surface protein
TVAG_118430	XP_001322414	438	XP_001584314.1	Trichomonas vaginalis G3	2	145	22.42	329	surface antigen BspA-like	XP_001741794.1	Entamoeba dispar SAW760	248	118	20.57	349	hypothetical protein	ZP_04018455.1	Finegoldia magna ATCC 53516	119	147	22.63	220	possible FNIP	YP_001322799.1	Methanococcus vannielii SB	191	225	23.27	313	cell surface protein
TVAG_422400	XP_001304475	664	XP_001328349.1	Trichomonas vaginalis G3	2	177	22.32	486	surface antigen BspA-like	XP_001738834.1	Entamoeba dispar SAW760	244	394	28.64	581	hypothetical protein	AAC82625.1	Tannerella forsythia	179	201	26.88	246	surface antigen BspA	YP_305509.1	Methanosarcina barkeri str. Fusaro	226	348	27.2	610	cell surface protein
TVAG_473800	XP_001317424	439	XP_001317421.1	Trichomonas vaginalis G3	2	121	22.3	266	surface antigen BspA-like	XP_001740405.1	Entamoeba dispar SAW760	300	157	30.35	199	hypothetical protein	AAC82625.1	Tannerella forsythia	236	195	26.64	209	surface antigen BspA	NP_619156.1	Methanosarcina acetivorans C2A	353	333	27.62	354	cell surface protein
TVAG_240680	XP_001319490	330	XP_001323983.1	Trichomonas vaginalis G3	2	143	22.22	204	surface antigen BspA-like	XP_001733663.1	Entamoeba dispar SAW760	154	83	26.62	112	hypothetical protein	ZP_03679845.1	Bacteroides cellulosilyticus DSM 14838	33	146	29.84	122	hypothetical protein BACCELL_04211	NP_619149.1	Methanosarcina acetivorans C2A	112	167	34.23	106	cell surface protein
TVAG_186350	XP_001584314	1319	XP_001584310.1	Trichomonas vaginalis G3	2	161	22.14	398	surface antigen BspA-like	XP_001741794.1	Entamoeba dispar SAW760	60	402	23.21	661	hypothetical protein	AAC82625.1	Tannerella forsythia	202	306	25	635	surface antigen BspA	NP_619153.1	Methanosarcina acetivorans C2A	171	342	26.34	401	cell surface protein
TVAG_501820	XP_001295040	427	XP_001328760.1	Trichomonas vaginalis G3	2	93	22.02	228	surface antigen BspA-like	XP_001741794.1	Entamoeba dispar SAW760	86	122	22.99	234	hypothetical protein	ZP_02081532.1	Clostridium leptum DSM 753	27	130	32.48	102	hypothetical protein CLOLEP_03013	YP_305509.1	Methanosarcina barkeri str. Fusaro	34	95	26.24	126	cell surface protein
TVAG_420310	XP_001321632	347	XP_001327783.1	Trichomonas vaginalis G3	26	139	22.02	165	surface antigen BspA-like	XP_001740405.1	Entamoeba dispar SAW760	2	106	22.29	150	hypothetical protein	ZP_04805416.1	Clostridium cellulovorans 743B	12	124	25.11	180	cell surface protein	YP_305509.1	Methanosarcina barkeri str. Fusaro	194	92	21.3	167	cell surface protein
TVAG_357470	XP_001311308	740	XP_001581729.1	Trichomonas vaginalis G3	2	125	22	497	surface antigen BspA-like	XP_001741794.1	Entamoeba dispar SAW760	181	82	21.82	167	hypothetical protein	AAC82625.1	Tannerella forsythia	276	290	30.25	303	surface antigen BspA	NP_619153.1	Methanosarcina acetivorans C2A	223	290	27.73	316	cell surface protein
TVAG_125530	XP_001311339	384	XP_001580139.1	Trichomonas vaginalis G3	2	203	21.41	287	surface antigen BspA-like	XP_001741794.1	Entamoeba dispar SAW760	120	98	19.08	289	hypothetical protein	ZP_02862016.1	Anaerofustis stercorihominis DSM 17244	52	216	29.44	218	hypothetical protein ANASTE_01229	YP_305509.1	Methanosarcina barkeri str. Fusaro	200	106	27.59	112	cell surface protein
TVAG_468690	XP_001312629	1103	XP_001322571.1	Trichomonas vaginalis G3	2	101	21.31	533	hypothetical protein	XP_001741794.1	Entamoeba dispar SAW760	84	270	22.82	541	hypothetical protein	AAC82625.1	Tannerella forsythia	180	286	24.85	591	surface antigen BspA	NP_619153.1	Methanosarcina acetivorans C2A	71	151	29.65	167	cell surface protein
TVAG_488970	XP_001307288	284	XP_001311308.1	Trichomonas vaginalis G3	2	72	21.27	197	surface antigen BspA-like	XP_001736002.1	Entamoeba dispar SAW760	376	136	23.45	223	hypothetical protein	ZP_04807293.1	Clostridium cellulovorans 743B	207	119	27.78	167	Ig domain protein group 2 domain protein	NP_619153.1	Methanosarcina acetivorans C2A	191	109	25.24	183	cell surface protein
TVAG_444220	XP_001325362	516	XP_001276952.1	Trichomonas vaginalis G3	2	108	20.79	431	hypothetical protein	XP_001740405.1	Entamoeba dispar SAW760	216	370	28.02	401	hypothetical protein	ZP_02081532.1	Clostridium leptum DSM 753	208	121	28.41	171	hypothetical protein CLOLEP_03013	NP_619153.1	Methanosarcina acetivorans C2A	276	395	25.98	458	cell surface protein
