# Supplementary material for: Trichomonas vaginalis vast BspA-like gene family: evidence for functional diversity from structural organisation and transcriptomics
Source: BMC Genomics. 2010 Feb 8;11:99. doi: 10.1186/1471-2164-11-99 (PMC2843621; doi:10.1186/1471-2164-11-99)
Supplement: Additional file 6 — Supplemental Figure S1.ClustalW alignment of all 911 TvBspA proteins. Protein alignment in clustal format to be open in an alignment editor such as SEAVIEW. [file 1471-2164-11-99-S6.ALN]

CLUSTAL 2.0.9 multiple sequence alignment


TVAG_120270         ------------------------------------------------------------
TVAG_120420         ------------------------------------------------------------
TVAG_120690         ------------------------------------------------------------
TVAG_444220         ------------------------------------------------------------
TVAG_005490         ------------------------------------------------------------
TVAG_121050         ------------------------------------------------------------
TVAG_121060         ------------------------------------------------------------
TVAG_324970         ------------------------------------------------------------
TVAG_329770         ------------------------------------------------------------
TVAG_497240         ------------------------------------------------------------
TVAG_039290         ------------------------------------------------------------
TVAG_405530         ------------------------------------------------------------
TVAG_427240         ------------------------------------------------------------
TVAG_491510         ------------------------------------------------------------
TVAG_491590         ------------------------------------------------------------
TVAG_103830         ------------------------------------------------------------
TVAG_119560         ------------------------------------------------------------
TVAG_043310         ------------------------------------------------------------
TVAG_489190         ------------------------------------------------------------
TVAG_282840         ------------------------------------------------------------
TVAG_453340         ------------------------------------------------------------
TVAG_133900         ------------------------------------------------------------
TVAG_390320         ------------------------------------------------------------
TVAG_357470         ------------------------------------------------------------
TVAG_488970         ------------------------------------------------------------
TVAG_391270         ------------------------------------------------------------
TVAG_488960         ------------------------------------------------------------
TVAG_039300         ------------------------------------------------------------
TVAG_329780         ------------------------------------------------------------
TVAG_307260         ------------------------------------------------------------
TVAG_429230         ------------------------------------------------------------
TVAG_429320         ------------------------------------------------------------
TVAG_272370         ------------------------------------------------------------
TVAG_422450         ------------------------------------------------------------
TVAG_272390         ------------------------------------------------------------
TVAG_272400         ------------------------------------------------------------
TVAG_270910         ------------------------------------------------------------
TVAG_475550         ------------------------------------------------------------
TVAG_270920         ------------------------------------------------------------
TVAG_008860         ------------------------------------------------------------
TVAG_079390         ------------------------------------------------------------
TVAG_306520         ------------------------------------------------------------
TVAG_241740         ------------------------------------------------------------
TVAG_241770         ------------------------------------------------------------
TVAG_508600         ------------------------------------------------------------
TVAG_416650         ------------------------------------------------------------
TVAG_416660         ------------------------------------------------------------
TVAG_314990         ------------------------------------------------------------
TVAG_372520         ------------------------------------------------------------
TVAG_114850         ------------------------------------------------------------
TVAG_114860         ------------------------------------------------------------
TVAG_264260         ------------------------------------------------------------
TVAG_264280         ------------------------------------------------------------
TVAG_193160         ------------------------------------------------------------
TVAG_225270         ------------------------------------------------------------
TVAG_171480         ------------------------------------------------------------
TVAG_264250         ------------------------------------------------------------
TVAG_032340         ------------------------------------------------------------
TVAG_589630         ------------------------------------------------------------
TVAG_053840         ------------------------------------------------------------
TVAG_498720         ------------------------------------------------------------
TVAG_116960         ------------------------------------------------------------
TVAG_559690         ------------------------------------------------------------
TVAG_447660         ------------------------------------------------------------
TVAG_530030         ------------------------------------------------------------
TVAG_272380         ------------------------------------------------------------
TVAG_281130         ------------------------------------------------------------
TVAG_241780         ------------------------------------------------------------
TVAG_437780         ------------------------------------------------------------
TVAG_314980         ------------------------------------------------------------
TVAG_416670         ------------------------------------------------------------
TVAG_202790         ------------------------------------------------------------
TVAG_345000         ------------------------------------------------------------
TVAG_209810         ------------------------------------------------------------
TVAG_259420         ------------------------------------------------------------
TVAG_202800         ------------------------------------------------------------
TVAG_394940         ------------------------------------------------------------
TVAG_394970         ------------------------------------------------------------
TVAG_097930         ------------------------------------------------------------
TVAG_002470         ------------------------------------------------------------
TVAG_461260         ------------------------------------------------------------
TVAG_001420         ------------------------------------------------------------
TVAG_060280         ------------------------------------------------------------
TVAG_249700         ------------------------------------------------------------
TVAG_194220         ------------------------------------------------------------
TVAG_194240         ------------------------------------------------------------
TVAG_403320         ------------------------------------------------------------
TVAG_465120         ------------------------------------------------------------
TVAG_079000         ------------------------------------------------------------
TVAG_048140         ------------------------------------------------------------
TVAG_204970         ------------------------------------------------------------
TVAG_212600         ------------------------------------------------------------
TVAG_041950         ------------------------------------------------------------
TVAG_473770         ------------------------------------------------------------
TVAG_473800         ------------------------------------------------------------
TVAG_206970         ------------------------------------------------------------
TVAG_173820         ------------------------------------------------------------
TVAG_587450         ------------------------------------------------------------
TVAG_021860         ------------------------------------------------------------
TVAG_007190         ------------------------------------------------------------
TVAG_463750         ------------------------------------------------------------
TVAG_016810         ------------------------------------------------------------
TVAG_052890         ------------------------------------------------------------
TVAG_053030         ------------------------------------------------------------
TVAG_052980         ------------------------------------------------------------
TVAG_052990         ------------------------------------------------------------
TVAG_056160         ------------------------------------------------------------
TVAG_365890         ------------------------------------------------------------
TVAG_084760         ------------------------------------------------------------
TVAG_452700         ------------------------------------------------------------
TVAG_133050         ------------------------------------------------------------
TVAG_456430         ------------------------------------------------------------
TVAG_073720         ------------------------------------------------------------
TVAG_493090         ------------------------------------------------------------
TVAG_211370         ------------------------------------------------------------
TVAG_443310         ------------------------------------------------------------
TVAG_221850         ------------------------------------------------------------
TVAG_432510         ------------------------------------------------------------
TVAG_058200         ------------------------------------------------------------
TVAG_414320         ------------------------------------------------------------
TVAG_486160         ------------------------------------------------------------
TVAG_414350         ------------------------------------------------------------
TVAG_414360         ------------------------------------------------------------
TVAG_414370         ------------------------------------------------------------
TVAG_432440         ------------------------------------------------------------
TVAG_242520         ------------------------------------------------------------
TVAG_436690         ------------------------------------------------------------
TVAG_044700         ------------------------------------------------------------
TVAG_052880         ------------------------------------------------------------
TVAG_297140         ------------------------------------------------------------
TVAG_233100         ------------------------------------------------------------
TVAG_029600         ------------------------------------------------------------
TVAG_088600         ------------------------------------------------------------
TVAG_094450         ------------------------------------------------------------
TVAG_336800         ------------------------------------------------------------
TVAG_338210         ------------------------------------------------------------
TVAG_052440         ------------------------------------------------------------
TVAG_052450         ------------------------------------------------------------
TVAG_290230         ------------------------------------------------------------
TVAG_505030         ------------------------------------------------------------
TVAG_355510         ------------------------------------------------------------
TVAG_489340         ------------------------------------------------------------
TVAG_064470         ------------------------------------------------------------
TVAG_339160         ------------------------------------------------------------
TVAG_299300         ------------------------------------------------------------
TVAG_437200         ------------------------------------------------------------
TVAG_069350         ------------------------------------------------------------
TVAG_055160         ------------------------------------------------------------
TVAG_055260         ------------------------------------------------------------
TVAG_475940         ------------------------------------------------------------
TVAG_328460         ------------------------------------------------------------
TVAG_492550         ------------------------------------------------------------
TVAG_446840         ------------------------------------------------------------
TVAG_464500         ------------------------------------------------------------
TVAG_602250         ------------------------------------------------------------
TVAG_165630         ------------------------------------------------------------
TVAG_165670         ------------------------------------------------------------
TVAG_170990         ------------------------------------------------------------
TVAG_442610         ------------------------------------------------------------
TVAG_445000         ------------------------------------------------------------
TVAG_481640         ------------------------------------------------------------
TVAG_235070         ------------------------------------------------------------
TVAG_011510         ------------------------------------------------------------
TVAG_235010         ------------------------------------------------------------
TVAG_250940         ------------------------------------------------------------
TVAG_471830         ------------------------------------------------------------
TVAG_468140         ------------------------------------------------------------
TVAG_204440         ------------------------------------------------------------
TVAG_442570         ------------------------------------------------------------
TVAG_494740         ------------------------------------------------------------
TVAG_494750         ------------------------------------------------------------
TVAG_443450         ------------------------------------------------------------
TVAG_442560         ------------------------------------------------------------
TVAG_073710         ------------------------------------------------------------
TVAG_253620         ------------------------------------------------------------
TVAG_043760         ------------------------------------------------------------
TVAG_338500         ------------------------------------------------------------
TVAG_338570         ------------------------------------------------------------
TVAG_048640         ------------------------------------------------------------
TVAG_058650         ------------------------------------------------------------
TVAG_058680         ------------------------------------------------------------
TVAG_295730         ------------------------------------------------------------
TVAG_425070         ------------------------------------------------------------
TVAG_229230         ------------------------------------------------------------
TVAG_407460         ------------------------------------------------------------
TVAG_471820         ------------------------------------------------------------
TVAG_047170         ------------------------------------------------------------
TVAG_204430         ------------------------------------------------------------
TVAG_052560         ------------------------------------------------------------
TVAG_278330         ------------------------------------------------------------
TVAG_069840         ------------------------------------------------------------
TVAG_348100         ------------------------------------------------------------
TVAG_278340         ------------------------------------------------------------
TVAG_440520         ------------------------------------------------------------
TVAG_129450         ------------------------------------------------------------
TVAG_208890         ------------------------------------------------------------
TVAG_208880         ------------------------------------------------------------
TVAG_208900         ------------------------------------------------------------
TVAG_075780         ------------------------------------------------------------
TVAG_129440         ------------------------------------------------------------
TVAG_450510         ------------------------------------------------------------
TVAG_311160         ------------------------------------------------------------
TVAG_449720         ------------------------------------------------------------
TVAG_393260         ------------------------------------------------------------
TVAG_453510         ------------------------------------------------------------
TVAG_250950         ------------------------------------------------------------
TVAG_250970         ------------------------------------------------------------
TVAG_250980         ------------------------------------------------------------
TVAG_032730         ------------------------------------------------------------
TVAG_069440         ------------------------------------------------------------
TVAG_088610         ------------------------------------------------------------
TVAG_489320         ------------------------------------------------------------
TVAG_442600         ------------------------------------------------------------
TVAG_489330         ------------------------------------------------------------
TVAG_052460         ------------------------------------------------------------
TVAG_052480         ------------------------------------------------------------
TVAG_339150         ------------------------------------------------------------
TVAG_165620         ------------------------------------------------------------
TVAG_165680         ------------------------------------------------------------
TVAG_090430         ------------------------------------------------------------
TVAG_562160         ------------------------------------------------------------
TVAG_060270         ------------------------------------------------------------
TVAG_249690         ------------------------------------------------------------
TVAG_078990         ------------------------------------------------------------
TVAG_194340         ------------------------------------------------------------
TVAG_241750         ------------------------------------------------------------
TVAG_241760         ------------------------------------------------------------
TVAG_437660         ------------------------------------------------------------
TVAG_437670         ------------------------------------------------------------
TVAG_437750         ------------------------------------------------------------
TVAG_241720         ------------------------------------------------------------
TVAG_135540         ------------------------------------------------------------
TVAG_406580         ------------------------------------------------------------
TVAG_437650         ------------------------------------------------------------
TVAG_437680         ------------------------------------------------------------
TVAG_221860         ------------------------------------------------------------
TVAG_486150         ------------------------------------------------------------
TVAG_206980         ------------------------------------------------------------
TVAG_319430         ------------------------------------------------------------
TVAG_446120         ------------------------------------------------------------
TVAG_080020         ------------------------------------------------------------
TVAG_080240         ------------------------------------------------------------
TVAG_010640         ------------------------------------------------------------
TVAG_080130         ------------------------------------------------------------
TVAG_491720         ------------------------------------------------------------
TVAG_491840         ------------------------------------------------------------
TVAG_491600         ------------------------------------------------------------
TVAG_116830         ------------------------------------------------------------
TVAG_121300         ------------------------------------------------------------
TVAG_264100         ------------------------------------------------------------
TVAG_020140         ------------------------------------------------------------
TVAG_305390         ------------------------------------------------------------
TVAG_465300         ------------------------------------------------------------
TVAG_396830         ------------------------------------------------------------
TVAG_422400         ------------------------------------------------------------
TVAG_170180         ------------------------------------------------------------
TVAG_299920         ------------------------------------------------------------
TVAG_299930         ------------------------------------------------------------
TVAG_299910         ------------------------------------------------------------
TVAG_080250         ------------------------------------------------------------
TVAG_080260         ------------------------------------------------------------
TVAG_319440         ------------------------------------------------------------
TVAG_010650         ------------------------------------------------------------
TVAG_080030         ------------------------------------------------------------
TVAG_166530         ------------------------------------------------------------
TVAG_210990         ------------------------------------------------------------
TVAG_194200         ------------------------------------------------------------
TVAG_194210         ------------------------------------------------------------
TVAG_301760         ------------------------------------------------------------
TVAG_301790         ------------------------------------------------------------
TVAG_396840         ------------------------------------------------------------
TVAG_397180         ------------------------------------------------------------
TVAG_219340         ------------------------------------------------------------
TVAG_219850         ------------------------------------------------------------
TVAG_153500         ------------------------------------------------------------
TVAG_238930         ------------------------------------------------------------
TVAG_219830         ------------------------------------------------------------
TVAG_190460         ------------------------------------------------------------
TVAG_418730         ------------------------------------------------------------
TVAG_057820         ------------------------------------------------------------
TVAG_219650         ------------------------------------------------------------
TVAG_219660         ------------------------------------------------------------
TVAG_065790         ------------------------------------------------------------
TVAG_219840         ------------------------------------------------------------
TVAG_219860         ------------------------------------------------------------
TVAG_301770         ------------------------------------------------------------
TVAG_396820         ------------------------------------------------------------
TVAG_397230         ------------------------------------------------------------
TVAG_397190         ------------------------------------------------------------
TVAG_397210         ------------------------------------------------------------
TVAG_397220         ------------------------------------------------------------
TVAG_396850         ------------------------------------------------------------
TVAG_397050         ------------------------------------------------------------
TVAG_396960         ------------------------------------------------------------
TVAG_396990         ------------------------------------------------------------
TVAG_397030         ------------------------------------------------------------
TVAG_396970         ------------------------------------------------------------
TVAG_134540         ------------------------------------------------------------
TVAG_137300         ------------------------------------------------------------
TVAG_418740         ------------------------------------------------------------
TVAG_464920         ------------------------------------------------------------
TVAG_465260         ------------------------------------------------------------
TVAG_465140         ------------------------------------------------------------
TVAG_194320         ------------------------------------------------------------
TVAG_210330         ------------------------------------------------------------
TVAG_059720         ------------------------------------------------------------
TVAG_465290         ------------------------------------------------------------
TVAG_010480         ------------------------------------------------------------
TVAG_390020         ------------------------------------------------------------
TVAG_058640         ------------------------------------------------------------
TVAG_510990         ------------------------------------------------------------
TVAG_161790         ------------------------------------------------------------
TVAG_182170         ------------------------------------------------------------
TVAG_398760         ------------------------------------------------------------
TVAG_086270         ------------------------------------------------------------
TVAG_182940         ------------------------------------------------------------
TVAG_470190         ------------------------------------------------------------
TVAG_012310         ------------------------------------------------------------
TVAG_057770         ------------------------------------------------------------
TVAG_390080         ------------------------------------------------------------
TVAG_440930         ------------------------------------------------------------
TVAG_347640         ------------------------------------------------------------
TVAG_512720         ------------------------------------------------------------
TVAG_444190         ------------------------------------------------------------
TVAG_076530         ------------------------------------------------------------
TVAG_456840         ------------------------------------------------------------
TVAG_160400         ------------------------------------------------------------
TVAG_327480         ------------------------------------------------------------
TVAG_456740         ------------------------------------------------------------
TVAG_012550         ------------------------------------------------------------
TVAG_444200         ------------------------------------------------------------
TVAG_050290         ------------------------------------------------------------
TVAG_050300         ------------------------------------------------------------
TVAG_039840         ------------------------------------------------------------
TVAG_529010         ------------------------------------------------------------
TVAG_129960         ------------------------------------------------------------
TVAG_255550         ------------------------------------------------------------
TVAG_255640         ------------------------------------------------------------
TVAG_282805         ------------------------------------------------------------
TVAG_283000         ------------------------------------------------------------
TVAG_317740         ------------------------------------------------------------
TVAG_317820         ------------------------------------------------------------
TVAG_450780         ------------------------------------------------------------
TVAG_450800         ------------------------------------------------------------
TVAG_182920         ------------------------------------------------------------
TVAG_137450         ------------------------------------------------------------
TVAG_283370         ------------------------------------------------------------
TVAG_367540         ------------------------------------------------------------
TVAG_137460         ------------------------------------------------------------
TVAG_341990         ------------------------------------------------------------
TVAG_161750         ------------------------------------------------------------
TVAG_007200         ------------------------------------------------------------
TVAG_368225         ------------------------------------------------------------
TVAG_071970         ------------------------------------------------------------
TVAG_445440         ------------------------------------------------------------
TVAG_070125         ------------------------------------------------------------
TVAG_007220         ------------------------------------------------------------
TVAG_007210         ------------------------------------------------------------
TVAG_071980         ------------------------------------------------------------
TVAG_445450         ------------------------------------------------------------
TVAG_071960         ------------------------------------------------------------
TVAG_071950         ------------------------------------------------------------
TVAG_192030         ------------------------------------------------------------
TVAG_194870         ------------------------------------------------------------
TVAG_104650         ------------------------------------------------------------
TVAG_333530         ------------------------------------------------------------
TVAG_118430         ------------------------------------------------------------
TVAG_186350         ------------------------------------------------------------
TVAG_185805         ------------------------------------------------------------
TVAG_186250         ------------------------------------------------------------
TVAG_186310         ------------------------------------------------------------
TVAG_194880         ------------------------------------------------------------
TVAG_333540         ------------------------------------------------------------
TVAG_325850         ------------------------------------------------------------
TVAG_325860         ------------------------------------------------------------
TVAG_118440         ------------------------------------------------------------
TVAG_186330         MSDVNTIGANSFNGCSSLSTINFGGSAKYINSYAFGSCTSITKINISSTINTISSNAFYY
TVAG_186260         ------------------------------------------------------------
TVAG_186300         ------------MGHTSLRTVIVLDTLVSLGAQCFDGCTSLEYVKFSLNATNIPVSAFSG
TVAG_186290         ------------------------------------------------------------
TVAG_186280         ------------------------------------------------------------
TVAG_118390         ------------------------------------------------------------
TVAG_192020         ------------------------------------------------------------
TVAG_325840         ------------------------------------------------------------
TVAG_333550         ------------------------------------------------------------
TVAG_104660         ------------------------------------------------------------
TVAG_118410         ------------------------------------------------------------
TVAG_118420         ------------------------------------------------------------
TVAG_186340         ------------------------------------------------------------
TVAG_186270         ------------------------------------------------------------
TVAG_003000         ------------------------------------------------------------
TVAG_490840         ------------------------------------------------------------
TVAG_490850         ------------------------------------------------------------
TVAG_491190         ------------------------------------------------------------
TVAG_003090         ------------------------------------------------------------
TVAG_402520         ------------------------------------------------------------
TVAG_307450         ------------------------------------------------------------
TVAG_394080         ------------------------------------------------------------
TVAG_214470         ------------------------------------------------------------
TVAG_214580         ------------------------------------------------------------
TVAG_353980         ------------------------------------------------------------
TVAG_004820         ------------------------------------------------------------
TVAG_214140         ------------------------------------------------------------
TVAG_113510         ------------------------------------------------------------
TVAG_288230         ------------------------------------------------------------
TVAG_355160         ------------------------------------------------------------
TVAG_004830         ------------------------------------------------------------
TVAG_214240         ------------------------------------------------------------
TVAG_036040         ------------------------------------------------------------
TVAG_036060         ------------------------------------------------------------
TVAG_199390         ------------------------------------------------------------
TVAG_036090         ------------------------------------------------------------
TVAG_259970         ------------------------------------------------------------
TVAG_281380         ------------------------------------------------------------
TVAG_250590         ------------------------------------------------------------
TVAG_359480         ------------------------------------------------------------
TVAG_036070         ------------------------------------------------------------
TVAG_036030         ------------------------------------------------------------
TVAG_036050         ------------------------------------------------------------
TVAG_036100         ------------------------------------------------------------
TVAG_014010         ------------------------------------------------------------
TVAG_029490         ------------------------------------------------------------
TVAG_064850         ------------------------------------------------------------
TVAG_476110         ------------------------------------------------------------
TVAG_259980         ------------------------------------------------------------
TVAG_260820         ------------------------------------------------------------
TVAG_185280         ------------------------------------------------------------
TVAG_458850         ------------------------------------------------------------
TVAG_415050         ------------------------------------------------------------
TVAG_185670         ------------------------------------------------------------
TVAG_269120         ------------------------------------------------------------
TVAG_372260         ------------------------------------------------------------
TVAG_188240         ------------------------------------------------------------
TVAG_307890         ------------------------------------------------------------
TVAG_495710         ------------------------------------------------------------
TVAG_269100         ------------------------------------------------------------
TVAG_269110         ------------------------------------------------------------
TVAG_477070         ------------------------------------------------------------
TVAG_477090         ------------------------------------------------------------
TVAG_442120         ------------------------------------------------------------
TVAG_474540         ------------------------------------MILLISLLPIATYEGIGSILTKCK
TVAG_474550         ------------------------------------------------------------
TVAG_474400         ------------------------------------------------------------
TVAG_474560         ------------------------------------------------------------
TVAG_477080         ------------------------------------------------------------
TVAG_148700         ------------------------------------------------------------
TVAG_148720         ------------------------------------------------------------
TVAG_370050         ------------------------------------------------------------
TVAG_487790         ------------------------------------------------------------
TVAG_244770         ------------------------------------------------------------
TVAG_244790         ------------------------------------------------------------
TVAG_364460         ------------------------------------------------------------
TVAG_376540         ------------------------------------------------------------
TVAG_007990         ------------------------------------------------------------
TVAG_008010         ------------------------------------------------------------
TVAG_101520         ------------------------------------------------------------
TVAG_413890         ------------------------------------------------------------
TVAG_421240         ------------------------------------------------------------
TVAG_421250         ------------------------------------------------------------
TVAG_413900         ------------------------------------------------------------
TVAG_421265         ------------------------------------------------------------
TVAG_212430         ------------------------------------------------------------
TVAG_078450         ------------------------------------------------------------
TVAG_157870         ------------------------------------------------------------
TVAG_106550         ------------------------------------------------------------
TVAG_162010         ------------------------------------------------------------
TVAG_461990         ------------------------------------------------------------
TVAG_607280         ------------------------------------------------------------
TVAG_530020         ------------------------------------------------------------
TVAG_179920         ------------------------------------------------------------
TVAG_210970         ------------------------------------------------------------
TVAG_168030         ------------------------------------------------------------
TVAG_228060         ------------------------------------------------------------
TVAG_223570         ------------------------------------------------------------
TVAG_226730         ------------------------------------------------------------
TVAG_010770         ------------------------------------------------------------
TVAG_070020         ------------------------------------------------------------
TVAG_268070         ------------------------------------------------------------
TVAG_404890         ------------------------------------------------------------
TVAG_361500         ------------------------------------------------------------
TVAG_496010         ------------------------------------------------------------
TVAG_255790         ------------------------------------------------------------
TVAG_150950         ------------------------------------------------------------
TVAG_150960         ------------------------------------------------------------
TVAG_185100         ------------------------------------------------------------
TVAG_459580         ------------------------------------------------------------
TVAG_042615         ------------------------------------------------------------
TVAG_343760         ------------------------------------------------------------
TVAG_413445         ------------------------------------------------------------
TVAG_486880         ------------------------------------------------------------
TVAG_437920         ------------------------------------------------------------
TVAG_150970         ------------------------------------------------------------
TVAG_459570         ------------------------------------------------------------
TVAG_262580         ------------------------------------------------------------
TVAG_437910         ------------------------------------------------------------
TVAG_486870         ------------------------------------------------------------
TVAG_042450         ------------------------------------------------------------
TVAG_450350_PP      ------------------------------------------------------------
TVAG_240110         ------------------------------------------------------------
TVAG_412630         ------------------------------------------------------------
TVAG_418480_PP      ------------------------------------------------------------
TVAG_482820_PP      ------------------------------------------------------------
TVAG_042340         ------------------------------------------------------------
TVAG_263080         ------------------------------------------------------------
TVAG_174890         ------------------------------------------------------------
TVAG_174900         ------------------------------------------------------------
TVAG_191450         ------------------------------------------------------------
TVAG_191460         ------------------------------------------------------------
TVAG_191480         ------------------------------------------------------------
TVAG_191490         ------------------------------------------------------------
TVAG_355170         ------------------------------------------------------------
TVAG_274660         ------------------------------------------------------------
TVAG_488130         ------------------------------------------------------------
TVAG_150740         ------------------------------------------------------------
TVAG_163280         ------------------------------------------------------------
TVAG_237430         ------------------------------------------------------------
TVAG_350110         ------------------------------------------------------------
TVAG_080100_PP      ------------------------------------------------------------
TVAG_080110_PP      ------------------------------------------------------------
TVAG_575690         ------------------------------------------------------------
TVAG_598680         ------------------------------------------------------------
TVAG_009940         ------------------------------------------------------------
TVAG_244780         ------------------------------------------------------------
TVAG_244800         ------------------------------------------------------------
TVAG_087230         ------------------------------------------------------------
TVAG_208740         ------------------------------------------------------------
TVAG_087240         ------------------------------------------------------------
TVAG_383590         ------------------------------------------------------------
TVAG_225790         ------------------------------------------------------------
TVAG_495790         ------------------------------------------------------------
TVAG_057870         ------------------------------------------------------------
TVAG_257810         ------------------------------------------------------------
TVAG_188250         ------------------------------------------------------------
TVAG_459830         ------------------------------------------------------------
TVAG_234090         ------------------------------------------------------------
TVAG_073760         ------------------------------------------------------------
TVAG_154640         ------------------------------------------------------------
TVAG_107460         ------------------------------------------------------------
TVAG_188230         ------------------------------------------------------------
TVAG_199450         ------------------------------------------------------------
TVAG_281400         ------------------------------------------------------------
TVAG_375480         ------------------------------------------------------------
TVAG_424460         ------------------------------------------------------------
TVAG_265070         ------------------------------------------------------------
TVAG_522150         ------------------------------------------------------------
TVAG_583360         ------------------------------------------------------------
TVAG_577760         ------------------------------------------------------------
TVAG_287920         ------------------------------------------------------------
TVAG_349960         ------------------------------------------------------------
TVAG_349980         ------------------------------------------------------------
TVAG_242200         ------------------------------------------------------------
TVAG_028700         ------------------------------------------------------------
TVAG_398800         ------------------------------------------------------------
TVAG_064840         ------------------------------------------------------------
TVAG_247210         ------------------------------------------------------------
TVAG_282780         ------------------------------------------------------------
TVAG_044780         ------------------------------------------------------------
TVAG_192330         ------------------------------------------------------------
TVAG_214570         ------------------------------------------------------------
TVAG_454030         ------------------------------------------------------------
TVAG_014000         ------------------------------------------------------------
TVAG_122120         ------------------------------------------------------------
TVAG_168020         ------------------------------------------------------------
TVAG_179910         ------------------------------------------------------------
TVAG_228080         ------------------------------------------------------------
TVAG_168040         ------------------------------------------------------------
TVAG_040740         ------------------------------------------------------------
TVAG_453300         ------------------------------------------------------------
TVAG_103510         ------------------------------------------------------------
TVAG_459590_PP      ------------------------------------------------------------
TVAG_113340         ------------------------------------------------------------
TVAG_122610         ------------------------------------------------------------
TVAG_013960         ------------------------------------------------------------
TVAG_373530_PP      ------------------------------------------------------------
TVAG_127150         ------------------------------------------------------------
TVAG_421110         ------------------------------------------------------------
TVAG_107350         ------------------------------------------------------------
TVAG_366150         ------------------------------------------------------------
TVAG_035470         ------------------------------------------------------------
TVAG_354990         ------------------------------------------------------------
TVAG_090340         ------------------------------------------------------------
TVAG_184400         ------------------------------------------------------------
TVAG_254310         ------------------------------------------------------------
TVAG_106600         ------------------------------------------------------------
TVAG_131910         ------------------------------------------------------------
TVAG_425840         ------------------------------------------------------------
TVAG_076250         ------------------------------------------------------------
TVAG_169980         ------------------------------------------------------------
TVAG_127590         ------------------------------------------------------------
TVAG_336850         ------------------------------------------------------------
TVAG_336880         ------------------------------------------------------------
TVAG_457280         ------------------------------------------------------------
TVAG_076240         ------------------------------------------------------------
TVAG_169990         ------------------------------------------------------------
TVAG_169970         ------------------------------------------------------------
TVAG_457260         ------------------------------------------------------------
TVAG_336870_PP      ------------------------------------------------------------
TVAG_336900         ------------------------------------------------------------
TVAG_336860         ------------------------------------------------------------
TVAG_028330         ------------------------------------------------------------
TVAG_344670         ------------------------------------------------------------
TVAG_131950         ------------------------------------------------------------
TVAG_035480         ------------------------------------------------------------
TVAG_373540         ------------------------------------------------------------
TVAG_035490         ------------------------------------------------------------
TVAG_337780         ------------------------------------------------------------
TVAG_295130         ------------------------------------------------------------
TVAG_090330         ------------------------------------------------------------
TVAG_170000         ------------------------------------------------------------
TVAG_457270         ------------------------------------------------------------
TVAG_336890         ------------------------------------------------------------
TVAG_106590         ------------------------------------------------------------
TVAG_184420         ------------------------------------------------------------
TVAG_267840         ------------------------------------------------------------
TVAG_270870         ------------------------------------------------------------
TVAG_270860         ------------------------------------------------------------
TVAG_004560         ------------------------------------------------------------
TVAG_574770         ------------------------------------------------------------
TVAG_158640         ------------------------------------------------------------
TVAG_171440         ------------------------------------------------------------
TVAG_158720         ------------------------------------------------------------
TVAG_158730         ------------------------------------------------------------
TVAG_032560         ------------------------------------------------------------
TVAG_408440         ------------------------------------------------------------
TVAG_478650         ------------------------------------------------------------
TVAG_101710         ------------------------------------------------------------
TVAG_372330_PP      ------------------------------------------------------------
TVAG_478640         ------------------------------------------------------------
TVAG_070730         ------------------------------------------------------------
TVAG_175550         ------------------------------------------------------------
TVAG_348420         ------------------------------------------------------------
TVAG_296360         ------------------------------------------------------------
TVAG_109340         ------------------------------------------------------------
TVAG_468680         ------------------------------------------------------------
TVAG_348490         ------------------------------------------------------------
TVAG_348520         ------------------------------------------------------------
TVAG_175580         ------------------------------------------------------------
TVAG_320450         ------------------------------------------------------------
TVAG_475560         ------------------------------------------------------------
TVAG_475600         ------------------------------------------------------------
TVAG_012950         ------------------------------------------------------------
TVAG_475590         ------------------------------------------------------------
TVAG_032550         ------------------------------------------------------------
TVAG_408450         ------------------------------------------------------------
TVAG_372320_PP      ------------------------------------------------------------
TVAG_348460         ------------------------------------------------------------
TVAG_348530         ------------------------------------------------------------
TVAG_070710         ------------------------------------------------------------
TVAG_109330         ------------------------------------------------------------
TVAG_133260         ------------------------------------------------------------
TVAG_133330         ------------------------------------------------------------
TVAG_133300         ------------------------------------------------------------
TVAG_133380         ------------------------------------------------------------
TVAG_133420         ------------------------------------------------------------
TVAG_158670         ------------------------------------------------------------
TVAG_171430         ------------------------------------------------------------
TVAG_158710         ------------------------------------------------------------
TVAG_158740         ------------------------------------------------------------
TVAG_032540         ------------------------------------------------------------
TVAG_408460         ------------------------------------------------------------
TVAG_101720         ------------------------------------------------------------
TVAG_372310         ------------------------------------------------------------
TVAG_372300_PP      ------------------------------------------------------------
TVAG_478660         ------------------------------------------------------------
TVAG_348480         ------------------------------------------------------------
TVAG_348540         ------------------------------------------------------------
TVAG_348500         ------------------------------------------------------------
TVAG_259880         ------------------------------------------------------------
TVAG_070700         ------------------------------------------------------------
TVAG_348470         ------------------------------------------------------------
TVAG_501820         ------------------------------------------------------------
TVAG_259890         ------------------------------------------------------------
TVAG_109320         ------------------------------------------------------------
TVAG_468690         ------------------------------------------------------------
TVAG_099790         ------------------------------------------------------------
TVAG_355370         ------------------------------------------------------------
TVAG_013970         ------------------------------------------------------------
TVAG_145120         ------------------------------------------------------------
TVAG_133230         ------------------------------------------------------------
TVAG_133270         ------------------------------------------------------------
TVAG_133390         ------------------------------------------------------------
TVAG_133240         ------------------------------------------------------------
TVAG_133280         ------------------------------------------------------------
TVAG_133310         ------------------------------------------------------------
TVAG_133340         ------------------------------------------------------------
TVAG_133430         ------------------------------------------------------------
TVAG_194890         ------------------------------------------------------------
TVAG_316120         ------------------------------------------------------------
TVAG_493590         ------------------------------------------------------------
TVAG_133290         ------------------------------------------------------------
TVAG_133410         ------------------------------------------------------------
TVAG_133360         ------------------------------------------------------------
TVAG_133220         ------------------------------------------------------------
TVAG_002860         ------------------------------------------------------------
TVAG_167270         ------------------------------------------------------------
TVAG_197220         ------------------------------------------------------------
TVAG_023530         ------------------------------------------------------------
TVAG_023540         ------------------------------------------------------------
TVAG_197100_PP      ------------------------------------------------------------
TVAG_484410_PP      ------------------------------------------------------------
TVAG_046400_PP      ------------------------------------------------------------
TVAG_009650         ------------------------------------------------------------
TVAG_226110         ------------------------------------------------------------
TVAG_183760         ------------------------------------------------------------
TVAG_379520         ------------------------------------------------------------
TVAG_026370         ------------------------------------------------------------
TVAG_380080_PP      ------------------------------------------------------------
TVAG_274720         ------------------------------------------------------------
TVAG_442630         ------------------------------------------------------------
TVAG_255990         ------------------------------------------------------------
TVAG_256000         ------------------------------------------------------------
TVAG_463920         ------------------------------------------------------------
TVAG_163690_PP      ------------------------------------------------------------
TVAG_199070         ------------------------------------------------------------
TVAG_429300         ------------------------------------------------------------
TVAG_429310         ------------------------------------------------------------
TVAG_429260         ------------------------------------------------------------
TVAG_067210         ------------------------------------------------------------
TVAG_244930         ------------------------------------------------------------
TVAG_474570         ------------------------------------------------------------
TVAG_046390         ------------------------------------------------------------
TVAG_462640         ------------------------------------------------------------
TVAG_247240         ------------------------------------------------------------
TVAG_056130         ------------------------------------------------------------
TVAG_305780         ------------------------------------------------------------
TVAG_092600         ------------------------------------------------------------
TVAG_192340         ------------------------------------------------------------
TVAG_170290         ------------------------------------------------------------
TVAG_192350         ------------------------------------------------------------
TVAG_284390         ------------------------------------------------------------
TVAG_252070         ------------------------------------------------------------
TVAG_281410         ------------------------------------------------------------
TVAG_214130         ------------------------------------------------------------
TVAG_024700         ------------------------------------------------------------
TVAG_043250         ------------------------------------------------------------
TVAG_113350         ------------------------------------------------------------
TVAG_358150         ------------------------------------------------------------
TVAG_496000         ------------------------------------------------------------
TVAG_093820         ------------------------------------------------------------
TVAG_093850         ------------------------------------------------------------
TVAG_093840         ------------------------------------------------------------
TVAG_417680         ------------------------------------------------------------
TVAG_417690         ------------------------------------------------------------
TVAG_043300         ------------------------------------------------------------
TVAG_506660         ------------------------------------------------------------
TVAG_194350         ------------------------------------------------------------
TVAG_419650         ------------------------------------------------------------
TVAG_511010         ------------------------------------------------------------
TVAG_059970         ------------------------------------------------------------
TVAG_145470         ------------------------------------------------------------
TVAG_090530         ------------------------------------------------------------
TVAG_236790         ------------------------------------------------------------
TVAG_082190         ------------------------------------------------------------
TVAG_082200         ------------------------------------------------------------
TVAG_103430         ------------------------------------------------------------
TVAG_396470         ------------------------------------------------------------
TVAG_103420         ------------------------------------------------------------
TVAG_396460         ------------------------------------------------------------
TVAG_082210         ------------------------------------------------------------
TVAG_072690         ------------------------------------------------------------
TVAG_193130         ------------------------------------------------------------
TVAG_308640         ------------------------------------------------------------
TVAG_456470         ------------------------------------------------------------
TVAG_255920         ------------------------------------------------------------
TVAG_043020         ------------------------------------------------------------
TVAG_376320         ------------------------------------------------------------
TVAG_432750         ------------------------------------------------------------
TVAG_046410         ------------------------------------------------------------
TVAG_229410         ------------------------------------------------------------
TVAG_139560         ------------------------------------------------------------
TVAG_210180         ------------------------------------------------------------
TVAG_296370         ------------------------------------------------------------
TVAG_420300_PP      ------------------------------------------------------------
TVAG_020580         ------------------------------------------------------------
TVAG_030510         ------------------------------------------------------------
TVAG_230710         ------------------------------------------------------------
TVAG_406420         ------------------------------------------------------------
TVAG_143210         ------------------------------------------------------------
TVAG_475610         ------------------------------------------------------------
TVAG_452250         ------------------------------------------------------------
TVAG_205270         ------------------------------------------------------------
TVAG_291520         ------------------------------------------------------------
TVAG_173810         ------------------------------------------------------------
TVAG_190480         ------------------------------------------------------------
TVAG_043290         ------------------------------------------------------------
TVAG_419670         ------------------------------------------------------------
TVAG_465190         ------------------------------------------------------------
TVAG_088560         ------------------------------------------------------------
TVAG_294900         ------------------------------------------------------------
TVAG_054220         ------------------------------------------------------------
TVAG_514450         ------------------------------------------------------------
TVAG_088570         ------------------------------------------------------------
TVAG_294910         ------------------------------------------------------------
TVAG_283550         ------------------------------------------------------------
TVAG_346720         ------------------------------------------------------------
TVAG_256520         ------------------------------------------------------------
TVAG_358210         ------------------------------------------------------------
TVAG_446710         ------------------------------------------------------------
TVAG_465200         ------------------------------------------------------------
TVAG_194360         ------------------------------------------------------------
TVAG_419660         ------------------------------------------------------------
TVAG_145480         ------------------------------------------------------------
TVAG_433820         ------------------------------------------------------------
TVAG_287070         ------------------------------------------------------------
TVAG_287080         ------------------------------------------------------------
TVAG_170980         ------------------------------------------------------------
TVAG_456480         ------------------------------------------------------------
TVAG_255930_PP      ------------------------------------------------------------
TVAG_077510         ------------------------------------------------------------
TVAG_382250         ------------------------------------------------------------
TVAG_077500         ------------------------------------------------------------
TVAG_034990         ------------------------------------------------------------
TVAG_354050         ------------------------------------------------------------
TVAG_495520_PP      ------------------------------------------------------------
TVAG_071190_PP      ------------------------------------------------------------
TVAG_035870         ------------------------------------------------------------
TVAG_041580         ------------------------------------------------------------
TVAG_093830         ------------------------------------------------------------
TVAG_103970         ------------------------------------------------------------
TVAG_154230         ------------------------------------------------------------
TVAG_173800         ------------------------------------------------------------
TVAG_180610         ------------------------------------------------------------
TVAG_194900         ------------------------------------------------------------
TVAG_228050         ------------------------------------------------------------
TVAG_236160         ------------------------------------------------------------
TVAG_240680         ------------------------------------------------------------
TVAG_267860         ------------------------------------------------------------
TVAG_301290         ------------------------------------------------------------
TVAG_339090         ------------------------------------------------------------
TVAG_357390         ------------------------------------------------------------
TVAG_375660         ------------------------------------------------------------
TVAG_382050         ------------------------------------------------------------
TVAG_441130         ------------------------------------------------------------
TVAG_446210         ------------------------------------------------------------
TVAG_462650         ------------------------------------------------------------
TVAG_000110         ------------------------------------------------------------
TVAG_012960         ------------------------------------------------------------
TVAG_016290         ------------------------------------------------------------
TVAG_030640         ------------------------------------------------------------
TVAG_043030         ------------------------------------------------------------
TVAG_118400         ------------------------------------------------------------
TVAG_133940         ------------------------------------------------------------
TVAG_180380         ------------------------------------------------------------
TVAG_199720         ------------------------------------------------------------
TVAG_201660         ------------------------------------------------------------
TVAG_347510         ------------------------------------------------------------
TVAG_365610         ------------------------------------------------------------
TVAG_369190         ------------------------------------------------------------
TVAG_403310         ------------------------------------------------------------
TVAG_406430         ------------------------------------------------------------
TVAG_441420         ------------------------------------------------------------
TVAG_579070         ------------------------------------------------------------
TVAG_004550         ------------------------------------------------------------
TVAG_004800         ------------------------------------------------------------
TVAG_070010         ------------------------------------------------------------
TVAG_081960         ------------------------------------------------------------
TVAG_149670         ------------------------------------------------------------
TVAG_173680         ------------------------------------------------------------
TVAG_176470         ------------------------------------------------------------
TVAG_176920         ------------------------------------------------------------
TVAG_188410         ------------------------------------------------------------
TVAG_251670_PP      ------------------------------------------------------------
TVAG_254850         ------------------------------------------------------------
TVAG_271740         ------------------------------------------------------------
TVAG_351800         ------------------------------------------------------------
TVAG_129680         ------------------------------------------------------------
TVAG_376550         ------------------------------------------------------------
TVAG_420310         ------------------------------------------------------------
TVAG_445080         ------------------------------------------------------------
TVAG_489945         ------------------------------------------------------------
TVAG_534530         ------------------------------------------------------------
TVAG_054620         ------------------------------------------------------------
TVAG_082800         ------------------------------------------------------------
TVAG_236800         ------------------------------------------------------------
TVAG_120170         ------------------------------------------------------------
TVAG_123530         ------------------------------------------------------------
TVAG_125530         ------------------------------------------------------------
TVAG_148710         ------------------------------------------------------------
TVAG_158680         ------------------------------------------------------------
TVAG_174670         ------------------------------------------------------------
TVAG_175590         ------------------------------------------------------------
TVAG_348430_PP      ------------------------------------------------------------
TVAG_185850         ------------------------------------------------------------
TVAG_270040         ------------------------------------------------------------
TVAG_278570         ------------------------------------------------------------
TVAG_310220         ------------------------------------------------------------
TVAG_357400         ------------------------------------------------------------
TVAG_396220         ------------------------------------------------------------
TVAG_400790         ------------------------------------------------------------
TVAG_416960         ------------------------------------------------------------
TVAG_425850         ------------------------------------------------------------
TVAG_447520         ------------------------------------------------------------
TVAG_574760         ------------------------------------------------------------
TVAG_133930         ------------------------------------------------------------
TVAG_181880         ------------------------------------------------------------
TVAG_216970         ------------------------------------------------------------
TVAG_380010         ------------------------------------------------------------
TVAG_403710         ------------------------------------------------------------
TVAG_505590         ------------------------------------------------------------
TVAG_061850_PP      ------------------------------------------------------------
TVAG_077520_PP      ------------------------------------------------------------
TVAG_126670         ------------------------------------------------------------
TVAG_163950         ------------------------------------------------------------
TVAG_419330         ------------------------------------------------------------
TVAG_037590_PP      ------------------------------------------------------------
TVAG_479820         ------------------------------------------------------------
TVAG_382260         ------------------------------------------------------------
TVAG_116420_PP      ------------------------------------------------------------
TVAG_216280         ------------------------------------------------------------
TVAG_554290         ------------------------------------------------------------
TVAG_175770         ------------------------------------------------------------
                                                                                

TVAG_120270         ------------------------------------------------------------
TVAG_120420         ------------------------------------------------------------
TVAG_120690         ------------------------------------------------------------
TVAG_444220         ------------------------------------------------------------
TVAG_005490         ------------------------------------------------------------
TVAG_121050         ------------------------------------------------------------
TVAG_121060         ------------------------------------------------------------
TVAG_324970         ------------------------------------------------------------
TVAG_329770         ------------------------------------------------------------
TVAG_497240         ------------------------------------------------------------
TVAG_039290         ------------------------------------------------------------
TVAG_405530         ------------------------------------------------------------
TVAG_427240         ------------------------------------------------------------
TVAG_491510         ------------------------------------------------------------
TVAG_491590         ------------------------------------------------------------
TVAG_103830         ------------------------------------------------------------
TVAG_119560         ------------------------------------------------------------
TVAG_043310         ------------------------------------------------------------
TVAG_489190         ------------------------------------------------------------
TVAG_282840         ------------------------------------------------------------
TVAG_453340         ------------------------------------------------------------
TVAG_133900         ------------------------------------------------------------
TVAG_390320         ------------------------------------------------------------
TVAG_357470         ------------------------------------------------------------
TVAG_488970         ------------------------------------------------------------
TVAG_391270         ------------------------------------------------------------
TVAG_488960         ------------------------------------------------------------
TVAG_039300         ------------------------------------------------------------
TVAG_329780         ------------------------------------------------------------
TVAG_307260         ------------------------------------------------------------
TVAG_429230         ------------------------------------------------------------
TVAG_429320         ------------------------------------------------------------
TVAG_272370         ------------------------------------------------------------
TVAG_422450         ------------------------------------------------------------
TVAG_272390         ------------------------------------------------------------
TVAG_272400         ------------------------------------------------------------
TVAG_270910         ------------------------------------------------------------
TVAG_475550         ------------------------------------------------------------
TVAG_270920         ------------------------------------------------------------
TVAG_008860         ------------------------------------------------------------
TVAG_079390         ------------------------------------------------------------
TVAG_306520         ------------------------------------------------------------
TVAG_241740         ------------------------------------------------------------
TVAG_241770         ------------------------------------------------------------
TVAG_508600         ------------------------------------------------------------
TVAG_416650         ------------------------------------------------------------
TVAG_416660         ------------------------------------------------------------
TVAG_314990         ------------------------------------------------------------
TVAG_372520         ------------------------------------------------------------
TVAG_114850         ------------------------------------------------------------
TVAG_114860         ------------------------------------------------------------
TVAG_264260         ------------------------------------------------------------
TVAG_264280         ------------------------------------------------------------
TVAG_193160         ------------------------------------------------------------
TVAG_225270         ------------------------------------------------------------
TVAG_171480         ------------------------------------------------------------
TVAG_264250         ------------------------------------------------------------
TVAG_032340         ------------------------------------------------------------
TVAG_589630         ------------------------------------------------------------
TVAG_053840         ------------------------------------------------------------
TVAG_498720         ------------------------------------------------------------
TVAG_116960         ------------------------------------------------------------
TVAG_559690         ------------------------------------------------------------
TVAG_447660         ------------------------------------------------------------
TVAG_530030         ------------------------------------------------------------
TVAG_272380         ------------------------------------------------------------
TVAG_281130         ------------------------------------------------------------
TVAG_241780         ------------------------------------------------------------
TVAG_437780         ------------------------------------------------------------
TVAG_314980         ------------------------------------------------------------
TVAG_416670         ------------------------------------------------------------
TVAG_202790         ------------------------------------------------------------
TVAG_345000         ------------------------------------------------------------
TVAG_209810         ------------------------------------------------------------
TVAG_259420         ------------------------------------------------------------
TVAG_202800         ------------------------------------------------------------
TVAG_394940         ------------------------------------------------------------
TVAG_394970         ------------------------------------------------------------
TVAG_097930         ------------------------------------------------------------
TVAG_002470         ------------------------------------------------------------
TVAG_461260         ------------------------------------------------------------
TVAG_001420         ------------------------------------------------------------
TVAG_060280         ------------------------------------------------------------
TVAG_249700         ------------------------------------------------------------
TVAG_194220         ------------------------------------------------------------
TVAG_194240         ------------------------------------------------------------
TVAG_403320         ------------------------------------------------------------
TVAG_465120         ------------------------------------------------------------
TVAG_079000         ------------------------------------------------------------
TVAG_048140         ------------------------------------------------------------
TVAG_204970         ------------------------------------------------------------
TVAG_212600         ------------------------------------------------------------
TVAG_041950         ------------------------------------------------------------
TVAG_473770         ------------------------------------------------------------
TVAG_473800         ------------------------------------------------------------
TVAG_206970         ------------------------------------------------------------
TVAG_173820         ------------------------------------------------------------
TVAG_587450         ------------------------------------------------------------
TVAG_021860         ------------------------------------------------------------
TVAG_007190         ------------------------------------------------------------
TVAG_463750         ------------------------------------------------------------
TVAG_016810         ------------------------------------------------------------
TVAG_052890         ------------------------------------------------------------
TVAG_053030         ------------------------------------------------------------
TVAG_052980         ------------------------------------------------------------
TVAG_052990         ------------------------------------------------------------
TVAG_056160         ------------------------------------------------------------
TVAG_365890         ------------------------------------------------------------
TVAG_084760         ------------------------------------------------------------
TVAG_452700         ------------------------------------------------------------
TVAG_133050         ------------------------------------------------------------
TVAG_456430         ------------------------------------------------------------
TVAG_073720         ------------------------------------------------------------
TVAG_493090         ------------------------------------------------------------
TVAG_211370         ------------------------------------------------------------
TVAG_443310         ------------------------------------------------------------
TVAG_221850         ------------------------------------------------------------
TVAG_432510         ------------------------------------------------------------
TVAG_058200         ------------------------------------------------------------
TVAG_414320         ------------------------------------------------------------
TVAG_486160         ------------------------------------------------------------
TVAG_414350         ------------------------------------------------------------
TVAG_414360         ------------------------------------------------------------
TVAG_414370         ------------------------------------------------------------
TVAG_432440         ------------------------------------------------------------
TVAG_242520         ------------------------------------------------------------
TVAG_436690         ------------------------------------------------------------
TVAG_044700         ------------------------------------------------------------
TVAG_052880         ------------------------------------------------------------
TVAG_297140         ------------------------------------------------------------
TVAG_233100         ------------------------------------------------------------
TVAG_029600         ------------------------------------------------------------
TVAG_088600         ------------------------------------------------------------
TVAG_094450         ------------------------------------------------------------
TVAG_336800         ------------------------------------------------------------
TVAG_338210         ------------------------------------------------------------
TVAG_052440         ------------------------------------------------------------
TVAG_052450         ------------------------------------------------------------
TVAG_290230         ------------------------------------------------------------
TVAG_505030         ------------------------------------------------------------
TVAG_355510         ------------------------------------------------------------
TVAG_489340         ------------------------------------------------------------
TVAG_064470         ------------------------------------------------------------
TVAG_339160         ------------------------------------------------------------
TVAG_299300         ------------------------------------------------------------
TVAG_437200         ------------------------------------------------------------
TVAG_069350         ------------------------------------------------------------
TVAG_055160         ------------------------------------------------------------
TVAG_055260         ------------------------------------------------------------
TVAG_475940         ------------------------------------------------------------
TVAG_328460         ------------------------------------------------------------
TVAG_492550         ------------------------------------------------------------
TVAG_446840         ------------------------------------------------------------
TVAG_464500         ------------------------------------------------------------
TVAG_602250         ------------------------------------------------------------
TVAG_165630         ------------------------------------------------------------
TVAG_165670         ------------------------------------------------------------
TVAG_170990         ------------------------------------------------------------
TVAG_442610         ------------------------------------------------------------
TVAG_445000         ------------------------------------------------------------
TVAG_481640         ------------------------------------------------------------
TVAG_235070         ------------------------------------------------------------
TVAG_011510         ------------------------------------------------------------
TVAG_235010         ------------------------------------------------------------
TVAG_250940         ------------------------------------------------------------
TVAG_471830         ------------------------------------------------------------
TVAG_468140         ------------------------------------------------------------
TVAG_204440         ------------------------------------------------------------
TVAG_442570         ------------------------------------------------------------
TVAG_494740         ------------------------------------------------------------
TVAG_494750         ------------------------------------------------------------
TVAG_443450         ------------------------------------------------------------
TVAG_442560         ------------------------------------------------------------
TVAG_073710         ------------------------------------------------------------
TVAG_253620         ------------------------------------------------------------
TVAG_043760         ------------------------------------------------------------
TVAG_338500         ------------------------------------------------------------
TVAG_338570         ------------------------------------------------------------
TVAG_048640         ------------------------------------------------------------
TVAG_058650         ------------------------------------------------------------
TVAG_058680         ------------------------------------------------------------
TVAG_295730         ------------------------------------------------------------
TVAG_425070         ------------------------------------------------------------
TVAG_229230         ------------------------------------------------------------
TVAG_407460         ------------------------------------------------------------
TVAG_471820         ------------------------------------------------------------
TVAG_047170         ------------------------------------------------------------
TVAG_204430         ------------------------------------------------------------
TVAG_052560         ------------------------------------------------------------
TVAG_278330         ------------------------------------------------------------
TVAG_069840         ------------------------------------------------------------
TVAG_348100         ------------------------------------------------------------
TVAG_278340         ------------------------------------------------------------
TVAG_440520         ------------------------------------------------------------
TVAG_129450         ------------------------------------------------------------
TVAG_208890         ------------------------------------------------------------
TVAG_208880         ------------------------------------------------------------
TVAG_208900         ------------------------------------------------------------
TVAG_075780         ------------------------------------------------------------
TVAG_129440         ------------------------------------------------------------
TVAG_450510         ------------------------------------------------------------
TVAG_311160         ------------------------------------------------------------
TVAG_449720         ------------------------------------------------------------
TVAG_393260         ------------------------------------------------------------
TVAG_453510         ------------------------------------------------------------
TVAG_250950         ------------------------------------------------------------
TVAG_250970         ------------------------------------------------------------
TVAG_250980         ------------------------------------------------------------
TVAG_032730         ------------------------------------------------------------
TVAG_069440         ------------------------------------------------------------
TVAG_088610         ------------------------------------------------------------
TVAG_489320         ------------------------------------------------------------
TVAG_442600         ------------------------------------------------------------
TVAG_489330         ------------------------------------------------------------
TVAG_052460         ------------------------------------------------------------
TVAG_052480         ------------------------------------------------------------
TVAG_339150         ------------------------------------------------------------
TVAG_165620         ------------------------------------------------------------
TVAG_165680         ------------------------------------------------------------
TVAG_090430         ------------------------------------------------------------
TVAG_562160         ------------------------------------------------------------
TVAG_060270         ------------------------------------------------------------
TVAG_249690         ------------------------------------------------------------
TVAG_078990         ------------------------------------------------------------
TVAG_194340         ------------------------------------------------------------
TVAG_241750         ------------------------------------------------------------
TVAG_241760         ------------------------------------------------------------
TVAG_437660         ------------------------------------------------------------
TVAG_437670         ------------------------------------------------------------
TVAG_437750         ------------------------------------------------------------
TVAG_241720         ------------------------------------------------------------
TVAG_135540         ------------------------------------------------------------
TVAG_406580         ------------------------------------------------------------
TVAG_437650         ------------------------------------------------------------
TVAG_437680         ------------------------------------------------------------
TVAG_221860         ------------------------------------------------------------
TVAG_486150         ------------------------------------------------------------
TVAG_206980         ------------------------------------------------------------
TVAG_319430         ------------------------------------------------------------
TVAG_446120         ------------------------------------------------------------
TVAG_080020         ------------------------------------------------------------
TVAG_080240         ------------------------------------------------------------
TVAG_010640         ------------------------------------------------------------
TVAG_080130         ------------------------------------------------------------
TVAG_491720         ------------------------------------------------------------
TVAG_491840         ------------------------------------------------------------
TVAG_491600         ------------------------------------------------------------
TVAG_116830         ------------------------------------------------------------
TVAG_121300         ------------------------------------------------------------
TVAG_264100         ------------------------------------------------------------
TVAG_020140         ------------------------------------------------------------
TVAG_305390         ------------------------------------------------------------
TVAG_465300         ------------------------------------------------------------
TVAG_396830         ------------------------------------------------------------
TVAG_422400         ------------------------------------------------------------
TVAG_170180         ------------------------------------------------------------
TVAG_299920         ------------------------------------------------------------
TVAG_299930         ------------------------------------------------------------
TVAG_299910         ------------------------------------------------------------
TVAG_080250         ------------------------------------------------------------
TVAG_080260         ------------------------------------------------------------
TVAG_319440         ------------------------------------------------------------
TVAG_010650         ------------------------------------------------------------
TVAG_080030         ------------------------------------------------------------
TVAG_166530         ------------------------------------------------------------
TVAG_210990         ------------------------------------------------------------
TVAG_194200         ------------------------------------------------------------
TVAG_194210         ------------------------------------------------------------
TVAG_301760         ------------------------------------------------------------
TVAG_301790         ------------------------------------------------------------
TVAG_396840         ------------------------------------------------------------
TVAG_397180         ------------------------------------------------------------
TVAG_219340         ------------------------------------------------------------
TVAG_219850         ------------------------------------------------------------
TVAG_153500         ------------------------------------------------------------
TVAG_238930         ------------------------------------------------------------
TVAG_219830         ------------------------------------------------------------
TVAG_190460         ------------------------------------------------------------
TVAG_418730         ------------------------------------------------------------
TVAG_057820         ------------------------------------------------------------
TVAG_219650         ------------------------------------------------------------
TVAG_219660         ------------------------------------------------------------
TVAG_065790         ------------------------------------------------------------
TVAG_219840         ------------------------------------------------------------
TVAG_219860         ------------------------------------------------------------
TVAG_301770         ------------------------------------------------------------
TVAG_396820         ------------------------------------------------------------
TVAG_397230         ------------------------------------------------------------
TVAG_397190         ------------------------------------------------------------
TVAG_397210         ------------------------------------------------------------
TVAG_397220         ------------------------------------------------------------
TVAG_396850         ------------------------------------------------------------
TVAG_397050         ------------------------------------------------------------
TVAG_396960         ------------------------------------------------------------
TVAG_396990         ------------------------------------------------------------
TVAG_397030         ------------------------------------------------------------
TVAG_396970         ------------------------------------------------------------
TVAG_134540         ------------------------------------------------------------
TVAG_137300         ------------------------------------------------------------
TVAG_418740         ------------------------------------------------------------
TVAG_464920         ------------------------------------------------------------
TVAG_465260         ------------------------------------------------------------
TVAG_465140         ------------------------------------------------------------
TVAG_194320         ------------------------------------------------------------
TVAG_210330         ------------------------------------------------------------
TVAG_059720         ------------------------------------------------------------
TVAG_465290         ------------------------------------------------------------
TVAG_010480         ------------------------------------------------------------
TVAG_390020         ------------------------------------------------------------
TVAG_058640         ------------------------------------------------------------
TVAG_510990         ------------------------------------------------------------
TVAG_161790         ------------------------------------------------------------
TVAG_182170         ------------------------------------------------------------
TVAG_398760         ------------------------------------------------------------
TVAG_086270         ------------------------------------------------------------
TVAG_182940         ------------------------------------------------------------
TVAG_470190         ------------------------------------------------------------
TVAG_012310         ------------------------------------------------------------
TVAG_057770         ------------------------------------------------------------
TVAG_390080         ------------------------------------------------------------
TVAG_440930         ------------------------------------------------------------
TVAG_347640         ------------------------------------------------------------
TVAG_512720         ------------------------------------------------------------
TVAG_444190         ------------------------------------------------------------
TVAG_076530         ------------------------------------------------------------
TVAG_456840         ------------------------------------------------------------
TVAG_160400         ------------------------------------------------------------
TVAG_327480         ------------------------------------------------------------
TVAG_456740         ------------------------------------------------------------
TVAG_012550         ------------------------------------------------------------
TVAG_444200         ------------------------------------------------------------
TVAG_050290         ------------------------------------------------------------
TVAG_050300         ------------------------------------------------------------
TVAG_039840         ------------------------------------------------------------
TVAG_529010         ------------------------------------------------------------
TVAG_129960         ------------------------------------------------------------
TVAG_255550         ------------------------------------------------------------
TVAG_255640         ------------------------------------------------------------
TVAG_282805         ------------------------------------------------------------
TVAG_283000         ------------------------------------------------------------
TVAG_317740         ------------------------------------------------------------
TVAG_317820         ------------------------------------------------------------
TVAG_450780         ------------------------------------------------------------
TVAG_450800         ------------------------------------------------------------
TVAG_182920         ------------------------------------------------------------
TVAG_137450         ------------------------------------------------------------
TVAG_283370         ------------------------------------------------------------
TVAG_367540         ------------------------------------------------------------
TVAG_137460         ------------------------------------------------------------
TVAG_341990         ------------------------------------------------------------
TVAG_161750         ------------------------------------------------------------
TVAG_007200         ------------------------------------------------------------
TVAG_368225         ------------------------------------------------------------
TVAG_071970         ------------------------------------------------------------
TVAG_445440         ------------------------------------------------------------
TVAG_070125         ------------------------------------------------------------
TVAG_007220         ------------------------------------------------------------
TVAG_007210         ------------------------------------------------------------
TVAG_071980         ------------------------------------------------------------
TVAG_445450         ------------------------------------------------------------
TVAG_071960         ------------------------------------------------------------
TVAG_071950         ------------------------------------------------------------
TVAG_192030         ------------------------------------------------------------
TVAG_194870         ------------------------------------------------------------
TVAG_104650         ------------------------------------------------------------
TVAG_333530         ------------------------------------------------------------
TVAG_118430         ------------------------------------------------------------
TVAG_186350         ------------------------------------------------------------
TVAG_185805         ------------------------------------------------------------
TVAG_186250         ------------------------------------------------------------
TVAG_186310         ------------------------------------------------------------
TVAG_194880         ------------------------------------------------------------
TVAG_333540         ------------------------------------------------------------
TVAG_325850         ------------------------------------------------------------
TVAG_325860         ------------------------------------------------------------
TVAG_118440         ------------------------------------------------------------
TVAG_186330         CTKLESFIASSSVNSIENRAFSSCSNLAHLYFASTVQSISNSTFYQFAKLVDVVFNSSVG
TVAG_186260         ------------------------------------------------------------
TVAG_186300         CTNLREIILPPYLESISSNAFYNCYNLERCEFPSTLKRIDSNSFQYCSNLKTIKFISPVD
TVAG_186290         -------------------------------------------MRIYQKINSIRFGSYIQ
TVAG_186280         ------------------------------------------------------------
TVAG_118390         ------------------------------------------------------------
TVAG_192020         ------------------------------------------------------------
TVAG_325840         ------------------------------------------------------------
TVAG_333550         ------------------------------------------------------------
TVAG_104660         ------------------------------------------------------------
TVAG_118410         ------------------------------------------------------------
TVAG_118420         ------------------------------------------------------------
TVAG_186340         ------------------------------------------------------------
TVAG_186270         ------------------------------------------------------------
TVAG_003000         ------------------------------------------------------------
TVAG_490840         ------------------------------------------------------------
TVAG_490850         ------------------------------------------------------------
TVAG_491190         ------------------------------------------------------------
TVAG_003090         ------------------------------------------------------------
TVAG_402520         ------------------------------------------------------------
TVAG_307450         ------------------------------------------------------------
TVAG_394080         ------------------------------------------------------------
TVAG_214470         ------------------------------------------------------------
TVAG_214580         ------------------------------------------------------------
TVAG_353980         ------------------------------------------------------------
TVAG_004820         ------------------------------------------------------------
TVAG_214140         ------------------------------------------------------------
TVAG_113510         ------------------------------------------------------------
TVAG_288230         ------------------------------------------------------------
TVAG_355160         ------------------------------------------------------------
TVAG_004830         ------------------------------------------------------------
TVAG_214240         ------------------------------------------------------------
TVAG_036040         ------------------------------------------------------------
TVAG_036060         ------------------------------------------------------------
TVAG_199390         ------------------------------------------------------------
TVAG_036090         ------------------------------------------------------------
TVAG_259970         ------------------------------------------------------------
TVAG_281380         ------------------------------------------------------------
TVAG_250590         ------------------------------------------------------------
TVAG_359480         ------------------------------------------------------------
TVAG_036070         ------------------------------------------------------------
TVAG_036030         ------------------------------------------------------------
TVAG_036050         ------------------------------------------------------------
TVAG_036100         ------------------------------------------------------------
TVAG_014010         ------------------------------------------------------------
TVAG_029490         ------------------------------------------------------------
TVAG_064850         ------------------------------------------------------------
TVAG_476110         ------------------------------------------------------------
TVAG_259980         ------------------------------------------------------------
TVAG_260820         ------------------------------------------------------------
TVAG_185280         ------------------------------------------------------------
TVAG_458850         ------------------------------------------------------------
TVAG_415050         ------------------------------------------------------------
TVAG_185670         ------------------------------------------------------------
TVAG_269120         ------------------------------------------------------------
TVAG_372260         ------------------------------------------------------------
TVAG_188240         ------------------------------------------------------------
TVAG_307890         ------------------------------------------------------------
TVAG_495710         ------------------------------------------------------------
TVAG_269100         ------------------------------------------------------------
TVAG_269110         ------------------------------------------------------------
TVAG_477070         ------------------------------------------------------------
TVAG_477090         ------------------------------------------------------------
TVAG_442120         ------------------------------------------------------------
TVAG_474540         NKLQSDESLNSDENGNYVLQNNIEDGVNFANNNTVRSITTKGIGIIPTKFCEYSSIESFE
TVAG_474550         ------------------------------------------------------------
TVAG_474400         ------------------------------------------------------------
TVAG_474560         ------------------------------------------------------------
TVAG_477080         ------------------------------------------------------------
TVAG_148700         ------------------------------------------------------------
TVAG_148720         ------------------------------------------------------------
TVAG_370050         ------------------------------------------------------------
TVAG_487790         ------------------------------------------------------------
TVAG_244770         ------------------------------------------------------------
TVAG_244790         ------------------------------------------------------------
TVAG_364460         ------------------------------------------------------------
TVAG_376540         ------------------------------------------------------------
TVAG_007990         ------------------------------------------------------------
TVAG_008010         ------------------------------------------------------------
TVAG_101520         ------------------------------------------------------------
TVAG_413890         ------------------------------------------------------------
TVAG_421240         ------------------------------------------------------------
TVAG_421250         ------------------------------------------------------------
TVAG_413900         ------------------------------------------------------------
TVAG_421265         ------------------------------------------------------------
TVAG_212430         ------------------------------------------------------------
TVAG_078450         ------------------------------------------------------------
TVAG_157870         ------------------------------------------------------------
TVAG_106550         ------------------------------------------------------------
TVAG_162010         ------------------------------------------------------------
TVAG_461990         ------------------------------------------------------------
TVAG_607280         ------------------------------------------------------------
TVAG_530020         ------------------------------------------------------------
TVAG_179920         ------------------------------------------------------------
TVAG_210970         ------------------------------------------------------------
TVAG_168030         ------------------------------------------------------------
TVAG_228060         ------------------------------------------------------------
TVAG_223570         ------------------------------------------------------------
TVAG_226730         ------------------------------------------------------------
TVAG_010770         ------------------------------------------------------------
TVAG_070020         ------------------------------------------------------------
TVAG_268070         ------------------------------------------------------------
TVAG_404890         ------------------------------------------------------------
TVAG_361500         ------------------------------------------------------------
TVAG_496010         ------------------------------------------------------------
TVAG_255790         ------------------------------------------------------------
TVAG_150950         ------------------------------------------------------------
TVAG_150960         ------------------------------------------------------------
TVAG_185100         ------------------------------------------------------------
TVAG_459580         ------------------------------------------------------------
TVAG_042615         ------------------------------------------------------------
TVAG_343760         ------------------------------------------------------------
TVAG_413445         ------------------------------------------------------------
TVAG_486880         ------------------------------------------------------------
TVAG_437920         ------------------------------------------------------------
TVAG_150970         ------------------------------------------------------------
TVAG_459570         ------------------------------------------------------------
TVAG_262580         ------------------------------------------------------------
TVAG_437910         ------------------------------------------------------------
TVAG_486870         ------------------------------------------------------------
TVAG_042450         ------------------------------------------------------------
TVAG_450350_PP      ------------------------------------------------------------
TVAG_240110         ------------------------------------------------------------
TVAG_412630         ------------------------------------------------------------
TVAG_418480_PP      ------------------------------------------------------------
TVAG_482820_PP      ------------------------------------------------------------
TVAG_042340         ------------------------------------------------------------
TVAG_263080         ------------------------------------------------------------
TVAG_174890         ------------------------------------------------------------
TVAG_174900         ------------------------------------------------------------
TVAG_191450         ------------------------------------------------------------
TVAG_191460         ------------------------------------------------------------
TVAG_191480         ------------------------------------------------------------
TVAG_191490         ------------------------------------------------------------
TVAG_355170         ------------------------------------------------------------
TVAG_274660         ------------------------------------------------------------
TVAG_488130         ------------------------------------------------------------
TVAG_150740         ------------------------------------------------------------
TVAG_163280         ------------------------------------------------------------
TVAG_237430         ------------------------------------------------------------
TVAG_350110         ------------------------------------------------------------
TVAG_080100_PP      ------------------------------------------------------------
TVAG_080110_PP      ------------------------------------------------------------
TVAG_575690         ------------------------------------------------------------
TVAG_598680         ------------------------------------------------------------
TVAG_009940         ------------------------------------------------------------
TVAG_244780         ------------------------------------------------------------
TVAG_244800         ------------------------------------------------------------
TVAG_087230         ------------------------------------------------------------
TVAG_208740         ------------------------------------------------------------
TVAG_087240         ------------------------------------------------------------
TVAG_383590         ------------------------------------------------------------
TVAG_225790         ------------------------------------------------------------
TVAG_495790         ------------------------------------------------------------
TVAG_057870         ------------------------------------------------------------
TVAG_257810         ------------------------------------------------------------
TVAG_188250         ------------------------------------------------------------
TVAG_459830         ------------------------------------------------------------
TVAG_234090         ------------------------------------------------------------
TVAG_073760         ------------------------------------------------------------
TVAG_154640         ------------------------------------------------------------
TVAG_107460         ------------------------------------------------------------
TVAG_188230         ------------------------------------------------------------
TVAG_199450         ------------------------------------------------------------
TVAG_281400         ------------------------------------------------------------
TVAG_375480         ------------------------------------------------------------
TVAG_424460         ------------------------------------------------------------
TVAG_265070         ------------------------------------------------------------
TVAG_522150         ------------------------------------------------------------
TVAG_583360         ------------------------------------------------------------
TVAG_577760         ------------------------------------------------------------
TVAG_287920         ------------------------------------------------------------
TVAG_349960         ------------------------------------------------------------
TVAG_349980         ------------------------------------------------------------
TVAG_242200         ------------------------------------------------------------
TVAG_028700         ------------------------------------------------------------
TVAG_398800         ------------------------------------------------------------
TVAG_064840         ------------------------------------------------------------
TVAG_247210         ------------------------------------------------------------
TVAG_282780         ------------------------------------------------------------
TVAG_044780         ------------------------------------------------------------
TVAG_192330         ------------------------------------------------------------
TVAG_214570         ------------------------------------------------------------
TVAG_454030         ------------------------------------------------------------
TVAG_014000         ------------------------------------------------------------
TVAG_122120         ------------------------------------------------------------
TVAG_168020         ------------------------------------------------------------
TVAG_179910         ------------------------------------------------------------
TVAG_228080         ------------------------------------------------------------
TVAG_168040         ------------------------------------------------------------
TVAG_040740         ------------------------------------------------------------
TVAG_453300         ------------------------------------------------------------
TVAG_103510         ------------------------------------------------------------
TVAG_459590_PP      ------------------------------------------------------------
TVAG_113340         ------------------------------------------------------------
TVAG_122610         ------------------------------------------------------------
TVAG_013960         ------------------------------------------------------------
TVAG_373530_PP      ------------------------------------------------------------
TVAG_127150         ------------------------------------------------------------
TVAG_421110         ------------------------------------------------------------
TVAG_107350         ------------------------------------------------------------
TVAG_366150         ------------------------------------------------------------
TVAG_035470         ------------------------------------------------------------
TVAG_354990         ------------------------------------------------------------
TVAG_090340         ------------------------------------------------------------
TVAG_184400         ------------------------------------------------------------
TVAG_254310         ------------------------------------------------------------
TVAG_106600         ------------------------------------------------------------
TVAG_131910         ------------------------------------------------------------
TVAG_425840         ------------------------------------------------------------
TVAG_076250         ------------------------------------------------------------
TVAG_169980         ------------------------------------------------------------
TVAG_127590         ------------------------------------------------------------
TVAG_336850         ------------------------------------------------------------
TVAG_336880         ------------------------------------------------------------
TVAG_457280         ------------------------------------------------------------
TVAG_076240         ------------------------------------------------------------
TVAG_169990         ------------------------------------------------------------
TVAG_169970         ------------------------------------------------------------
TVAG_457260         ------------------------------------------------------------
TVAG_336870_PP      ------------------------------------------------------------
TVAG_336900         ------------------------------------------------------------
TVAG_336860         ------------------------------------------------------------
TVAG_028330         ------------------------------------------------------------
TVAG_344670         ------------------------------------------------------------
TVAG_131950         ------------------------------------------------------------
TVAG_035480         ------------------------------------------------------------
TVAG_373540         ------------------------------------------------------------
TVAG_035490         ------------------------------------------------------------
TVAG_337780         ------------------------------------------------------------
TVAG_295130         ------------------------------------------------------------
TVAG_090330         ------------------------------------------------------------
TVAG_170000         ------------------------------------------------------------
TVAG_457270         ------------------------------------------------------------
TVAG_336890         ------------------------------------------------------------
TVAG_106590         ------------------------------------------------------------
TVAG_184420         ------------------------------------------------------------
TVAG_267840         ------------------------------------------------------------
TVAG_270870         ------------------------------------------------------------
TVAG_270860         ------------------------------------------------------------
TVAG_004560         ------------------------------------------------------------
TVAG_574770         ------------------------------------------------------------
TVAG_158640         ------------------------------------------------------------
TVAG_171440         ------------------------------------------------------------
TVAG_158720         ------------------------------------------------------------
TVAG_158730         ------------------------------------------------------------
TVAG_032560         ------------------------------------------------------------
TVAG_408440         ------------------------------------------------------------
TVAG_478650         ------------------------------------------------------------
TVAG_101710         ------------------------------------------------------------
TVAG_372330_PP      ------------------------------------------------------------
TVAG_478640         ------------------------------------------------------------
TVAG_070730         ------------------------------------------------------------
TVAG_175550         ------------------------------------------------------------
TVAG_348420         ------------------------------------------------------------
TVAG_296360         ------------------------------------------------------------
TVAG_109340         ------------------------------------------------------------
TVAG_468680         ------------------------------------------------------------
TVAG_348490         ------------------------------------------------------------
TVAG_348520         ------------------------------------------------------------
TVAG_175580         ------------------------------------------------------------
TVAG_320450         ------------------------------------------------------------
TVAG_475560         ------------------------------------------------------------
TVAG_475600         ------------------------------------------------------------
TVAG_012950         ------------------------------------------------------------
TVAG_475590         ------------------------------------------------------------
TVAG_032550         ------------------------------------------------------------
TVAG_408450         ------------------------------------------------------------
TVAG_372320_PP      ------------------------------------------------------------
TVAG_348460         ------------------------------------------------------------
TVAG_348530         ------------------------------------------------------------
TVAG_070710         ------------------------------------------------------------
TVAG_109330         ------------------------------------------------------------
TVAG_133260         ------------------------------------------------------------
TVAG_133330         ------------------------------------------------------------
TVAG_133300         ------------------------------------------------------------
TVAG_133380         ------------------------------------------------------------
TVAG_133420         ------------------------------------------------------------
TVAG_158670         ------------------------------------------------------------
TVAG_171430         ------------------------------------------------------------
TVAG_158710         ------------------------------------------------------------
TVAG_158740         ------------------------------------------------------------
TVAG_032540         ------------------------------------------------------------
TVAG_408460         ------------------------------------------------------------
TVAG_101720         ------------------------------------------------------------
TVAG_372310         ------------------------------------------------------------
TVAG_372300_PP      ------------------------------------------------------------
TVAG_478660         ------------------------------------------------------------
TVAG_348480         ------------------------------------------------------------
TVAG_348540         ------------------------------------------------------------
TVAG_348500         ------------------------------------------------------------
TVAG_259880         ------------------------------------------------------------
TVAG_070700         ------------------------------------------------------------
TVAG_348470         ------------------------------------------------------------
TVAG_501820         ------------------------------------------------------------
TVAG_259890         ------------------------------------------------------------
TVAG_109320         ------------------------------------------------------------
TVAG_468690         ------------------------------------------------------------
TVAG_099790         ------------------------------------------------------------
TVAG_355370         ------------------------------------------------------------
TVAG_013970         ------------------------------------------------------------
TVAG_145120         ------------------------------------------------------------
TVAG_133230         ------------------------------------------------------------
TVAG_133270         ------------------------------------------------------------
TVAG_133390         ------------------------------------------------------------
TVAG_133240         ------------------------------------------------------------
TVAG_133280         ------------------------------------------------------------
TVAG_133310         ------------------------------------------------------------
TVAG_133340         ------------------------------------------------------------
TVAG_133430         ------------------------------------------------------------
TVAG_194890         ------------------------------------------------------------
TVAG_316120         ------------------------------------------------------------
TVAG_493590         ------------------------------------------------------------
TVAG_133290         ------------------------------------------------------------
TVAG_133410         ------------------------------------------------------------
TVAG_133360         ------------------------------------------------------------
TVAG_133220         ------------------------------------------------------------
TVAG_002860         ------------------------------------------------------------
TVAG_167270         ------------------------------------------------------------
TVAG_197220         ------------------------------------------------------------
TVAG_023530         ------------------------------------------------------------
TVAG_023540         ------------------------------------------------------------
TVAG_197100_PP      ------------------------------------------------------------
TVAG_484410_PP      ------------------------------------------------------------
TVAG_046400_PP      ------------------------------------------------------------
TVAG_009650         ------------------------------------------------------------
TVAG_226110         ------------------------------------------------------------
TVAG_183760         ------------------------------------------------------------
TVAG_379520         ------------------------------------------------------------
TVAG_026370         ------------------------------------------------------------
TVAG_380080_PP      ------------------------------------------------------------
TVAG_274720         ------------------------------------------------------------
TVAG_442630         ------------------------------------------------------------
TVAG_255990         ------------------------------------------------------------
TVAG_256000         ------------------------------------------------------------
TVAG_463920         ------------------------------------------------------------
TVAG_163690_PP      ------------------------------------------------------------
TVAG_199070         ------------------------------------------------------------
TVAG_429300         ------------------------------------------------------------
TVAG_429310         ------------------------------------------------------------
TVAG_429260         ------------------------------------------------------------
TVAG_067210         ------------------------------------------------------------
TVAG_244930         ------------------------------------------------------------
TVAG_474570         ------------------------------------------------------------
TVAG_046390         ------------------------------------------------------------
TVAG_462640         ------------------------------------------------------------
TVAG_247240         ------------------------------------------------------------
TVAG_056130         ------------------------------------------------------------
TVAG_305780         ------------------------------------------------------------
TVAG_092600         ------------------------------------------------------------
TVAG_192340         ------------------------------------------------------------
TVAG_170290         ------------------------------------------------------------
TVAG_192350         ------------------------------------------------------------
TVAG_284390         ------------------------------------------------------------
TVAG_252070         ------------------------------------------------------------
TVAG_281410         ------------------------------------------------------------
TVAG_214130         ------------------------------------------------------------
TVAG_024700         ------------------------------------------------------------
TVAG_043250         ------------------------------------------------------------
TVAG_113350         ------------------------------------------------------------
TVAG_358150         ------------------------------------------------------------
TVAG_496000         ------------------------------------------------------------
TVAG_093820         ------------------------------------------------------------
TVAG_093850         ------------------------------------------------------------
TVAG_093840         ------------------------------------------------------------
TVAG_417680         ------------------------------------------------------------
TVAG_417690         ------------------------------------------------------------
TVAG_043300         ------------------------------------------------------------
TVAG_506660         ------------------------------------------------------------
TVAG_194350         ------------------------------------------------------------
TVAG_419650         ------------------------------------------------------------
TVAG_511010         ------------------------------------------------------------
TVAG_059970         ------------------------------------------------------------
TVAG_145470         ------------------------------------------------------------
TVAG_090530         ------------------------------------------------------------
TVAG_236790         ------------------------------------------------------------
TVAG_082190         ------------------------------------------------------------
TVAG_082200         ------------------------------------------------------------
TVAG_103430         ------------------------------------------------------------
TVAG_396470         ------------------------------------------------------------
TVAG_103420         ------------------------------------------------------------
TVAG_396460         ------------------------------------------------------------
TVAG_082210         ------------------------------------------------------------
TVAG_072690         ------------------------------------------------------------
TVAG_193130         ------------------------------------------------------------
TVAG_308640         ------------------------------------------------------------
TVAG_456470         ------------------------------------------------------------
TVAG_255920         ------------------------------------------------------------
TVAG_043020         ------------------------------------------------------------
TVAG_376320         ------------------------------------------------------------
TVAG_432750         ------------------------------------------------------------
TVAG_046410         ------------------------------------------------------------
TVAG_229410         ------------------------------------------------------------
TVAG_139560         ------------------------------------------------------------
TVAG_210180         ------------------------------------------------------------
TVAG_296370         ------------------------------------------------------------
TVAG_420300_PP      ------------------------------------------------------------
TVAG_020580         ------------------------------------------------------------
TVAG_030510         ------------------------------------------------------------
TVAG_230710         ------------------------------------------------------------
TVAG_406420         ------------------------------------------------------------
TVAG_143210         ------------------------------------------------------------
TVAG_475610         ------------------------------------------------------------
TVAG_452250         ------------------------------------------------------------
TVAG_205270         ------------------------------------------------------------
TVAG_291520         ------------------------------------------------------------
TVAG_173810         ------------------------------------------------------------
TVAG_190480         ------------------------------------------------------------
TVAG_043290         ------------------------------------------------------------
TVAG_419670         ------------------------------------------------------------
TVAG_465190         ------------------------------------------------------------
TVAG_088560         ------------------------------------------------------------
TVAG_294900         ------------------------------------------------------------
TVAG_054220         ------------------------------------------------------------
TVAG_514450         ------------------------------------------------------------
TVAG_088570         ------------------------------------------------------------
TVAG_294910         ------------------------------------------------------------
TVAG_283550         ------------------------------------------------------------
TVAG_346720         ------------------------------------------------------------
TVAG_256520         ------------------------------------------------------------
TVAG_358210         ------------------------------------------------------------
TVAG_446710         ------------------------------------------------------------
TVAG_465200         ------------------------------------------------------------
TVAG_194360         ------------------------------------------------------------
TVAG_419660         ------------------------------------------------------------
TVAG_145480         ------------------------------------------------------------
TVAG_433820         ------------------------------------------------------------
TVAG_287070         ------------------------------------------------------------
TVAG_287080         ------------------------------------------------------------
TVAG_170980         ------------------------------------------------------------
TVAG_456480         ------------------------------------------------------------
TVAG_255930_PP      ------------------------------------------------------------
TVAG_077510         ------------------------------------------------------------
TVAG_382250         ------------------------------------------------------------
TVAG_077500         ------------------------------------------------------------
TVAG_034990         ------------------------------------------------------------
TVAG_354050         ------------------------------------------------------------
TVAG_495520_PP      ------------------------------------------------------------
TVAG_071190_PP      ------------------------------------------------------------
TVAG_035870         ------------------------------------------------------------
TVAG_041580         ------------------------------------------------------------
TVAG_093830         ------------------------------------------------------------
TVAG_103970         ------------------------------------------------------------
TVAG_154230         ------------------------------------------------------------
TVAG_173800         ------------------------------------------------------------
TVAG_180610         ------------------------------------------------------------
TVAG_194900         ------------------------------------------------------------
TVAG_228050         ------------------------------------------------------------
TVAG_236160         ------------------------------------------------------------
TVAG_240680         ------------------------------------------------------------
TVAG_267860         ------------------------------------------------------------
TVAG_301290         ------------------------------------------------------------
TVAG_339090         ------------------------------------------------------------
TVAG_357390         ------------------------------------------------------------
TVAG_375660         ------------------------------------------------------------
TVAG_382050         ------------------------------------------------------------
TVAG_441130         ------------------------------------------------------------
TVAG_446210         ------------------------------------------------------------
TVAG_462650         ------------------------------------------------------------
TVAG_000110         ------------------------------------------------------------
TVAG_012960         ------------------------------------------------------------
TVAG_016290         ------------------------------------------------------------
TVAG_030640         ------------------------------------------------------------
TVAG_043030         ------------------------------------------------------------
TVAG_118400         ------------------------------------------------------------
TVAG_133940         ------------------------------------------------------------
TVAG_180380         ------------------------------------------------------------
TVAG_199720         ------------------------------------------------------------
TVAG_201660         ------------------------------------------------------------
TVAG_347510         ------------------------------------------------------------
TVAG_365610         ------------------------------------------------------------
TVAG_369190         ------------------------------------------------------------
TVAG_403310         ------------------------------------------------------------
TVAG_406430         ------------------------------------------------------------
TVAG_441420         ------------------------------------------------------------
TVAG_579070         ------------------------------------------------------------
TVAG_004550         ------------------------------------------------------------
TVAG_004800         ------------------------------------------------------------
TVAG_070010         ------------------------------------------------------------
TVAG_081960         ------------------------------------------------------------
TVAG_149670         ------------------------------------------------------------
TVAG_173680         ------------------------------------------------------------
TVAG_176470         ------------------------------------------------------------
TVAG_176920         ------------------------------------------------------------
TVAG_188410         ------------------------------------------------------------
TVAG_251670_PP      ------------------------------------------------------------
TVAG_254850         ------------------------------------------------------------
TVAG_271740         ------------------------------------------------------------
TVAG_351800         ------------------------------------------------------------
TVAG_129680         ------------------------------------------------------------
TVAG_376550         ------------------------------------------------------------
TVAG_420310         ------------------------------------------------------------
TVAG_445080         ------------------------------------------------------------
TVAG_489945         ------------------------------------------------------------
TVAG_534530         ------------------------------------------------------------
TVAG_054620         ------------------------------------------------------------
TVAG_082800         ------------------------------------------------------------
TVAG_236800         ------------------------------------------------------------
TVAG_120170         ------------------------------------------------------------
TVAG_123530         ------------------------------------------------------------
TVAG_125530         ------------------------------------------------------------
TVAG_148710         ------------------------------------------------------------
TVAG_158680         ------------------------------------------------------------
TVAG_174670         ------------------------------------------------------------
TVAG_175590         ------------------------------------------------------------
TVAG_348430_PP      ------------------------------------------------------------
TVAG_185850         ------------------------------------------------------------
TVAG_270040         ------------------------------------------------------------
TVAG_278570         ------------------------------------------------------------
TVAG_310220         ------------------------------------------------------------
TVAG_357400         ------------------------------------------------------------
TVAG_396220         ------------------------------------------------------------
TVAG_400790         ------------------------------------------------------------
TVAG_416960         ------------------------------------------------------------
TVAG_425850         ------------------------------------------------------------
TVAG_447520         ------------------------------------------------------------
TVAG_574760         ------------------------------------------------------------
TVAG_133930         ------------------------------------------------------------
TVAG_181880         ------------------------------------------------------------
TVAG_216970         ------------------------------------------------------------
TVAG_380010         ------------------------------------------------------------
TVAG_403710         ------------------------------------------------------------
TVAG_505590         ------------------------------------------------------------
TVAG_061850_PP      ------------------------------------------------------------
TVAG_077520_PP      ------------------------------------------------------------
TVAG_126670         ------------------------------------------------------------
TVAG_163950         ------------------------------------------------------------
TVAG_419330         ------------------------------------------------------------
TVAG_037590_PP      ------------------------------------------------------------
TVAG_479820         ------------------------------------------------------------
TVAG_382260         ------------------------------------------------------------
TVAG_116420_PP      ------------------------------------------------------------
TVAG_216280         ------------------------------------------------------------
TVAG_554290         ------------------------------------------------------------
TVAG_175770         ------------------------------------------------------------
                                                                                

TVAG_120270         ------------------------------------------------------------
TVAG_120420         ------------------------------------------------------------
TVAG_120690         ------------------------------------------------------------
TVAG_444220         ------------------------------------------------------------
TVAG_005490         ------------------------------------------------------------
TVAG_121050         ------------------------------------------------------------
TVAG_121060         ------------------------------------------------------------
TVAG_324970         ------------------------------------------------------------
TVAG_329770         ------------------------------------------------------------
TVAG_497240         ------------------------------------------------------------
TVAG_039290         ------------------------------------------------------------
TVAG_405530         ------------------------------------------------------------
TVAG_427240         ------------------------------------------------------------
TVAG_491510         ------------------------------------------------------------
TVAG_491590         ------------------------------------------------------------
TVAG_103830         ------------------------------------------------------------
TVAG_119560         ------------------------------------------------------------
TVAG_043310         ------------------------------------------------------------
TVAG_489190         ------------------------------------------------------------
TVAG_282840         ------------------------------------------------------------
TVAG_453340         ------------------------------------------------------------
TVAG_133900         ------------------------------------------------------------
TVAG_390320         ------------------------------------------------------------
TVAG_357470         ------------------------------------------------------------
TVAG_488970         ------------------------------------------------------------
TVAG_391270         ------------------------------------------------------------
TVAG_488960         ------------------------------------------------------------
TVAG_039300         ------------------------------------------------------------
TVAG_329780         ------------------------------------------------------------
TVAG_307260         ------------------------------------------------------------
TVAG_429230         ------------------------------------------------------------
TVAG_429320         ------------------------------------------------------------
TVAG_272370         ------------------------------------------------------------
TVAG_422450         ------------------------------------------------------------
TVAG_272390         ------------------------------------------------------------
TVAG_272400         ------------------------------------------------------------
TVAG_270910         ------------------------------------------------------------
TVAG_475550         ------------------------------------------------------------
TVAG_270920         ------------------------------------------------------------
TVAG_008860         ------------------------------------------------------------
TVAG_079390         ------------------------------------------------------------
TVAG_306520         ------------------------------------------------------------
TVAG_241740         ------------------------------------------------------------
TVAG_241770         ------------------------------------------------------------
TVAG_508600         ------------------------------------------------------------
TVAG_416650         ------------------------------------------------------------
TVAG_416660         ------------------------------------------------------------
TVAG_314990         ------------------------------------------------------------
TVAG_372520         ------------------------------------------------------------
TVAG_114850         ------------------------------------------------------------
TVAG_114860         ------------------------------------------------------------
TVAG_264260         ------------------------------------------------------------
TVAG_264280         ------------------------------------------------------------
TVAG_193160         ------------------------------------------------------------
TVAG_225270         ------------------------------------------------------------
TVAG_171480         ------------------------------------------------------------
TVAG_264250         ------------------------------------------------------------
TVAG_032340         ------------------------------------------------------------
TVAG_589630         ------------------------------------------------------------
TVAG_053840         ------------------------------------------------------------
TVAG_498720         ------------------------------------------------------------
TVAG_116960         ------------------------------------------------------------
TVAG_559690         ------------------------------------------------------------
TVAG_447660         ------------------------------------------------------------
TVAG_530030         ------------------------------------------------------------
TVAG_272380         ------------------------------------------------------------
TVAG_281130         ------------------------------------------------------------
TVAG_241780         ------------------------------------------------------------
TVAG_437780         ------------------------------------------------------------
TVAG_314980         ------------------------------------------------------------
TVAG_416670         ------------------------------------------------------------
TVAG_202790         ------------------------------------------------------------
TVAG_345000         ------------------------------------------------------------
TVAG_209810         ------------------------------------------------------------
TVAG_259420         ------------------------------------------------------------
TVAG_202800         ------------------------------------------------------------
TVAG_394940         ------------------------------------------------------------
TVAG_394970         ------------------------------------------------------------
TVAG_097930         ------------------------------------------------------------
TVAG_002470         ------------------------------------------------------------
TVAG_461260         ------------------------------------------------------------
TVAG_001420         ------------------------------------------------------------
TVAG_060280         ------------------------------------------------------------
TVAG_249700         ------------------------------------------------------------
TVAG_194220         ------------------------------------------------------------
TVAG_194240         ------------------------------------------------------------
TVAG_403320         ------------------------------------------------------------
TVAG_465120         ------------------------------------------------------------
TVAG_079000         ------------------------------------------------------------
TVAG_048140         ------------------------------------------------------------
TVAG_204970         ------------------------------------------------------------
TVAG_212600         ------------------------------------------------------------
TVAG_041950         ------------------------------------------------------------
TVAG_473770         ------------------------------------------------------------
TVAG_473800         ------------------------------------------------------------
TVAG_206970         ------------------------------------------------------------
TVAG_173820         ------------------------------------------------------------
TVAG_587450         ------------------------------------------------------------
TVAG_021860         ------------------------------------------------------------
TVAG_007190         ------------------------------------------------------------
TVAG_463750         ------------------------------------------------------------
TVAG_016810         ------------------------------------------------------------
TVAG_052890         ------------------------------------------------------------
TVAG_053030         ------------------------------------------------------------
TVAG_052980         ------------------------------------------------------------
TVAG_052990         ------------------------------------------------------------
TVAG_056160         ------------------------------------------------------------
TVAG_365890         ------------------------------------------------------------
TVAG_084760         ------------------------------------------------------------
TVAG_452700         ------------------------------------------------------------
TVAG_133050         ------------------------------------------------------------
TVAG_456430         ------------------------------------------------------------
TVAG_073720         ------------------------------------------------------------
TVAG_493090         ------------------------------------------------------------
TVAG_211370         ------------------------------------------------------------
TVAG_443310         ------------------------------------------------------------
TVAG_221850         ------------------------------------------------------------
TVAG_432510         ------------------------------------------------------------
TVAG_058200         ------------------------------------------------------------
TVAG_414320         ------------------------------------------------------------
TVAG_486160         ------------------------------------------------------------
TVAG_414350         ------------------------------------------------------------
TVAG_414360         ------------------------------------------------------------
TVAG_414370         ------------------------------------------------------------
TVAG_432440         ------------------------------------------------------------
TVAG_242520         ------------------------------------------------------------
TVAG_436690         ------------------------------------------------------------
TVAG_044700         ------------------------------------------------------------
TVAG_052880         ------------------------------------------------------------
TVAG_297140         ------------------------------------------------------------
TVAG_233100         ------------------------------------------------------------
TVAG_029600         ------------------------------------------------------------
TVAG_088600         ------------------------------------------------------------
TVAG_094450         ------------------------------------------------------------
TVAG_336800         ------------------------------------------------------------
TVAG_338210         ------------------------------------------------------------
TVAG_052440         ------------------------------------------------------------
TVAG_052450         ------------------------------------------------------------
TVAG_290230         ------------------------------------------------------------
TVAG_505030         ------------------------------------------------------------
TVAG_355510         ------------------------------------------------------------
TVAG_489340         ------------------------------------------------------------
TVAG_064470         ------------------------------------------------------------
TVAG_339160         ------------------------------------------------------------
TVAG_299300         ------------------------------------------------------------
TVAG_437200         ------------------------------------------------------------
TVAG_069350         ------------------------------------------------------------
TVAG_055160         ------------------------------------------------------------
TVAG_055260         ------------------------------------------------------------
TVAG_475940         ------------------------------------------------------------
TVAG_328460         ------------------------------------------------------------
TVAG_492550         ------------------------------------------------------------
TVAG_446840         ------------------------------------------------------------
TVAG_464500         ------------------------------------------------------------
TVAG_602250         ------------------------------------------------------------
TVAG_165630         ------------------------------------------------------------
TVAG_165670         ------------------------------------------------------------
TVAG_170990         ------------------------------------------------------------
TVAG_442610         ------------------------------------------------------------
TVAG_445000         ------------------------------------------------------------
TVAG_481640         ------------------------------------------------------------
TVAG_235070         ------------------------------------------------------------
TVAG_011510         ------------------------------------------------------------
TVAG_235010         ------------------------------------------------------------
TVAG_250940         ------------------------------------------------------------
TVAG_471830         ------------------------------------------------------------
TVAG_468140         ------------------------------------------------------------
TVAG_204440         ------------------------------------------------------------
TVAG_442570         ------------------------------------------------------------
TVAG_494740         ------------------------------------------------------------
TVAG_494750         ------------------------------------------------------------
TVAG_443450         ------------------------------------------------------------
TVAG_442560         ------------------------------------------------------------
TVAG_073710         ------------------------------------------------------------
TVAG_253620         ------------------------------------------------------------
TVAG_043760         ------------------------------------------------------------
TVAG_338500         ------------------------------------------------------------
TVAG_338570         ------------------------------------------------------------
TVAG_048640         ------------------------------------------------------------
TVAG_058650         ------------------------------------------------------------
TVAG_058680         ------------------------------------------------------------
TVAG_295730         ------------------------------------------------------------
TVAG_425070         ------------------------------------------------------------
TVAG_229230         ------------------------------------------------------------
TVAG_407460         ------------------------------------------------------------
TVAG_471820         ------------------------------------------------------------
TVAG_047170         ------------------------------------------------------------
TVAG_204430         ------------------------------------------------------------
TVAG_052560         ------------------------------------------------------------
TVAG_278330         ------------------------------------------------------------
TVAG_069840         ------------------------------------------------------------
TVAG_348100         ------------------------------------------------------------
TVAG_278340         ------------------------------------------------------------
TVAG_440520         ------------------------------------------------------------
TVAG_129450         ------------------------------------------------------------
TVAG_208890         ------------------------------------------------------------
TVAG_208880         ------------------------------------------------------------
TVAG_208900         ------------------------------------------------------------
TVAG_075780         ------------------------------------------------------------
TVAG_129440         ------------------------------------------------------------
TVAG_450510         ------------------------------------------------------------
TVAG_311160         ------------------------------------------------------------
TVAG_449720         ------------------------------------------------------------
TVAG_393260         ------------------------------------------------------------
TVAG_453510         ------------------------------------------------------------
TVAG_250950         ------------------------------------------------------------
TVAG_250970         ------------------------------------------------------------
TVAG_250980         ------------------------------------------------------------
TVAG_032730         ------------------------------------------------------------
TVAG_069440         ------------------------------------------------------------
TVAG_088610         ------------------------------------------------------------
TVAG_489320         ------------------------------------------------------------
TVAG_442600         ------------------------------------------------------------
TVAG_489330         ------------------------------------------------------------
TVAG_052460         ------------------------------------------------------------
TVAG_052480         ------------------------------------------------------------
TVAG_339150         ------------------------------------------------------------
TVAG_165620         ------------------------------------------------------------
TVAG_165680         ------------------------------------------------------------
TVAG_090430         ------------------------------------------------------------
TVAG_562160         ------------------------------------------------------------
TVAG_060270         ------------------------------------------------------------
TVAG_249690         ------------------------------------------------------------
TVAG_078990         ------------------------------------------------------------
TVAG_194340         ------------------------------------------------------------
TVAG_241750         ------------------------------------------------------------
TVAG_241760         ------------------------------------------------------------
TVAG_437660         ------------------------------------------------------------
TVAG_437670         ------------------------------------------------------------
TVAG_437750         ------------------------------------------------------------
TVAG_241720         ------------------------------------------------------------
TVAG_135540         ------------------------------------------------------------
TVAG_406580         ------------------------------------------------------------
TVAG_437650         ------------------------------------------------------------
TVAG_437680         ------------------------------------------------------------
TVAG_221860         ------------------------------------------------------------
TVAG_486150         ------------------------------------------------------------
TVAG_206980         ------------------------------------------------------------
TVAG_319430         ------------------------------------------------------------
TVAG_446120         ------------------------------------------------------------
TVAG_080020         ------------------------------------------------------------
TVAG_080240         ------------------------------------------------------------
TVAG_010640         ------------------------------------------------------------
TVAG_080130         ------------------------------------------------------------
TVAG_491720         ------------------------------------------------------------
TVAG_491840         ------------------------------------------------------------
TVAG_491600         ------------------------------------------------------------
TVAG_116830         ------------------------------------------------------------
TVAG_121300         ------------------------------------------------------------
TVAG_264100         ------------------------------------------------------------
TVAG_020140         ------------------------------------------------------------
TVAG_305390         ------------------------------------------------------------
TVAG_465300         ------------------------------------------------------------
TVAG_396830         ------------------------------------------------------------
TVAG_422400         ------------------------------------------------------------
TVAG_170180         ------------------------------------------------------------
TVAG_299920         ------------------------------------------------------------
TVAG_299930         ------------------------------------------------------------
TVAG_299910         ------------------------------------------------------------
TVAG_080250         ------------------------------------------------------------
TVAG_080260         ------------------------------------------------------------
TVAG_319440         ------------------------------------------------------------
TVAG_010650         ------------------------------------------------------------
TVAG_080030         ------------------------------------------------------------
TVAG_166530         ------------------------------------------------------------
TVAG_210990         ------------------------------------------------------------
TVAG_194200         ------------------------------------------------------------
TVAG_194210         ------------------------------------------------------------
TVAG_301760         ------------------------------------------------------------
TVAG_301790         ------------------------------------------------------------
TVAG_396840         ------------------------------------------------------------
TVAG_397180         ------------------------------------------------------------
TVAG_219340         ------------------------------------------------------------
TVAG_219850         ------------------------------------------------------------
TVAG_153500         ------------------------------------------------------------
TVAG_238930         ------------------------------------------------------------
TVAG_219830         ------------------------------------------------------------
TVAG_190460         ------------------------------------------------------------
TVAG_418730         ------------------------------------------------------------
TVAG_057820         ------------------------------------------------------------
TVAG_219650         ------------------------------------------------------------
TVAG_219660         ------------------------------------------------------------
TVAG_065790         ------------------------------------------------------------
TVAG_219840         ------------------------------------------------------------
TVAG_219860         ------------------------------------------------------------
TVAG_301770         ------------------------------------------------------------
TVAG_396820         ------------------------------------------------------------
TVAG_397230         ------------------------------------------------------------
TVAG_397190         ------------------------------------------------------------
TVAG_397210         ------------------------------------------------------------
TVAG_397220         ------------------------------------------------------------
TVAG_396850         ------------------------------------------------------------
TVAG_397050         ------------------------------------------------------------
TVAG_396960         ------------------------------------------------------------
TVAG_396990         ------------------------------------------------------------
TVAG_397030         ------------------------------------------------------------
TVAG_396970         ------------------------------------------------------------
TVAG_134540         ------------------------------------------------------------
TVAG_137300         ------------------------------------------------------------
TVAG_418740         ------------------------------------------------------------
TVAG_464920         ------------------------------------------------------------
TVAG_465260         ------------------------------------------------------------
TVAG_465140         ------------------------------------------------------------
TVAG_194320         ------------------------------------------------------------
TVAG_210330         ------------------------------------------------------------
TVAG_059720         ------------------------------------------------------------
TVAG_465290         ------------------------------------------------------------
TVAG_010480         ------------------------------------------------------------
TVAG_390020         ------------------------------------------------------------
TVAG_058640         ------------------------------------------------------------
TVAG_510990         ------------------------------------------------------------
TVAG_161790         ------------------------------------------------------------
TVAG_182170         ------------------------------------------------------------
TVAG_398760         ------------------------------------------------------------
TVAG_086270         ------------------------------------------------------------
TVAG_182940         ------------------------------------------------------------
TVAG_470190         ------------------------------------------------------------
TVAG_012310         ------------------------------------------------------------
TVAG_057770         ------------------------------------------------------------
TVAG_390080         ------------------------------------------------------------
TVAG_440930         ------------------------------------------------------------
TVAG_347640         ------------------------------------------------------------
TVAG_512720         ------------------------------------------------------------
TVAG_444190         ------------------------------------------------------------
TVAG_076530         ------------------------------------------------------------
TVAG_456840         ------------------------------------------------------------
TVAG_160400         ------------------------------------------------------------
TVAG_327480         ------------------------------------------------------------
TVAG_456740         ------------------------------------------------------------
TVAG_012550         ------------------------------------------------------------
TVAG_444200         ------------------------------------------------------------
TVAG_050290         ------------------------------------------------------------
TVAG_050300         ------------------------------------------------------------
TVAG_039840         ------------------------------------------------------------
TVAG_529010         ------------------------------------------------------------
TVAG_129960         ------------------------------------------------------------
TVAG_255550         ------------------------------------------------------------
TVAG_255640         ------------------------------------------------------------
TVAG_282805         ------------------------------------------------------------
TVAG_283000         ------------------------------------------------------------
TVAG_317740         ------------------------------------------------------------
TVAG_317820         ------------------------------------------------------------
TVAG_450780         ------------------------------------------------------------
TVAG_450800         ------------------------------------------------------------
TVAG_182920         ------------------------------------------------------------
TVAG_137450         ------------------------------------------------------------
TVAG_283370         ------------------------------------------------------------
TVAG_367540         ------------------------------------------------------------
TVAG_137460         ------------------------------------------------------------
TVAG_341990         ------------------------------------------------------------
TVAG_161750         ------------------------------------------------------------
TVAG_007200         ------------------------------------------------------------
TVAG_368225         ------------------------------------------------------------
TVAG_071970         ------------------------------------------------------------
TVAG_445440         ------------------------------------------------------------
TVAG_070125         ------------------------------------------------------------
TVAG_007220         ------------------------------------------------------------
TVAG_007210         ------------------------------------------------------------
TVAG_071980         ------------------------------------------------------------
TVAG_445450         ------------------------------------------------------------
TVAG_071960         ------------------------------------------------------------
TVAG_071950         ------------------------------------------------------------
TVAG_192030         ------------------------------------------------------------
TVAG_194870         ------------------------------------------------------------
TVAG_104650         ------------------------------------------------------------
TVAG_333530         ------------------------------------------------------------
TVAG_118430         ------------------------------------------------------------
TVAG_186350         -------------MSLRVESYNNNYVLSDGNVSSSRFDNPDYYSYNYYYGYYHLNYIIYT
TVAG_185805         -----------MSATESVNYYNYCYTIYNGNINERRYQG-TYMLS---------------
TVAG_186250         ------------------------------------------------------------
TVAG_186310         ------------MSAGSNCYYTGECSIYNGVVSESQFSYSSSMVI---------------
TVAG_194880         ------------------------------------------------------------
TVAG_333540         ------------------------------------------------------------
TVAG_325850         ------------------------------------------------------------
TVAG_325860         ------------------------------------------------------------
TVAG_118440         ------------------------------------------------------------
TVAG_186330         TINSKAFQSCSSLNSVTFASSVNTIGTNAFSNCNKLVNVNFFNGCSTLETSAFYGSKISN
TVAG_186260         ------------------------------------------------------------
TVAG_186300         LIGQNAFYSCSSLASIEFLSLVTSISSEAFYQCQQLQNVTFYNGVLSISSNAFQNAYIEN
TVAG_186290         LIGSKAFYNCKNLSNIEFLSSVKSLSDQSFYSCKNLVNVTFYNGVESIGDNAFEYSIIEN
TVAG_186280         ------------------------------------------------------------
TVAG_118390         ------------------------------------------------------------
TVAG_192020         ------------------------------------------------------------
TVAG_325840         ------------------------------------------------------------
TVAG_333550         ------------------------------------------------------------
TVAG_104660         ------------------------------------------------------------
TVAG_118410         ------------------------------------------------------------
TVAG_118420         ------------------------------------------------------------
TVAG_186340         ------------------------------------------------------------
TVAG_186270         ------------------------------------------------------------
TVAG_003000         ------------------------------------------------------------
TVAG_490840         ------------------------------------------------------------
TVAG_490850         ------------------------------------------------------------
TVAG_491190         ------------------------------------------------------------
TVAG_003090         ------------------------------------------------------------
TVAG_402520         ------------------------------------------------------------
TVAG_307450         ------------------------------------------------------------
TVAG_394080         ------------------------------------------------------------
TVAG_214470         ------------------------------------------------------------
TVAG_214580         ------------------------------------------------------------
TVAG_353980         ------------------------------------------------------------
TVAG_004820         ------------------------------------------------------------
TVAG_214140         ------------------------------------------------------------
TVAG_113510         ------------------------------------------------------------
TVAG_288230         ------------------------------------------------------------
TVAG_355160         ------------------------------------------------------------
TVAG_004830         ------------------------------------------------------------
TVAG_214240         ------------------------------------------------------------
TVAG_036040         ------------------------------------------------------------
TVAG_036060         ------------------------------------------------------------
TVAG_199390         ------------------------------------------------------------
TVAG_036090         ------------------------------------------------------------
TVAG_259970         ------------------------------------------------------------
TVAG_281380         ------------------------------------------------------------
TVAG_250590         ------------------------------------------------------------
TVAG_359480         ------------------------------------------------------------
TVAG_036070         ------------------------------------------------------------
TVAG_036030         ------------------------------------------------------------
TVAG_036050         ------------------------------------------------------------
TVAG_036100         ------------------------------------------------------------
TVAG_014010         ------------------------------------------------------------
TVAG_029490         ------------------------------------------------------------
TVAG_064850         ------------------------------------------------------------
TVAG_476110         ------------------------------------------------------------
TVAG_259980         ------------------------------------------------------------
TVAG_260820         ------------------------------------------------------------
TVAG_185280         ------------------------------------------------------------
TVAG_458850         ------------------------------------------------------------
TVAG_415050         ------------------------------------------------------------
TVAG_185670         ------------------------------------------------------------
TVAG_269120         ------------------------------------------------------------
TVAG_372260         ------------------------------------------------------------
TVAG_188240         ------------------------------------------------------------
TVAG_307890         ------------------------------------------------------------
TVAG_495710         ------------------------------------------------------------
TVAG_269100         ------------------------------------------------------------
TVAG_269110         ------------------------------------------------------------
TVAG_477070         ------------------------------------------------------------
TVAG_477090         ------------------------------------------------------------
TVAG_442120         ------------------------------------------------------------
TVAG_474540         ADAAIQTIENYAFRNCVNLKTVSIDSATSINYRAFSNCINLVSLILTQQCAIGTYAFENC
TVAG_474550         ------------------------------------------------------------
TVAG_474400         -----MTIKNGAFQDCRSLIEVNLGSVTVIGENAFMNCVNLVSVIHNNECHIN-------
TVAG_474560         ------------------------------------------------------------
TVAG_477080         ------------------------------------------------------------
TVAG_148700         ------------------------------------------------------------
TVAG_148720         ------------------------------------------------------------
TVAG_370050         ------------------------------------------------------------
TVAG_487790         ------------------------------------------------------------
TVAG_244770         ------------------------------------------------------------
TVAG_244790         ------------------------------------------------------------
TVAG_364460         ------------------------------------------------------------
TVAG_376540         ------------------------------------------------------------
TVAG_007990         ------------------------------------------------------------
TVAG_008010         ------------------------------------------------------------
TVAG_101520         ------------------------------------------------------------
TVAG_413890         ------------------------------------------------------------
TVAG_421240         ------------------------------------------------------------
TVAG_421250         ------------------------------------------------------------
TVAG_413900         ------------------------------------------------------------
TVAG_421265         ------------------------------------------------------------
TVAG_212430         ------------------------------------------------------------
TVAG_078450         ------------------------------------------------------------
TVAG_157870         ------------------------------------------------------------
TVAG_106550         ------------------------------------------------------------
TVAG_162010         ------------------------------------------------------------
TVAG_461990         ------------------------------------------------------------
TVAG_607280         ------------------------------------------------------------
TVAG_530020         ------------------------------------------------------------
TVAG_179920         ------------------------------------------------------------
TVAG_210970         ------------------------------------------------------------
TVAG_168030         ------------------------------------------------------------
TVAG_228060         ------------------------------------------------------------
TVAG_223570         ------------------------------------------------------------
TVAG_226730         ------------------------------------------------------------
TVAG_010770         ------------------------------------------------------------
TVAG_070020         ------------------------------------------------------------
TVAG_268070         ------------------------------------------------------------
TVAG_404890         ------------------------------------------------------------
TVAG_361500         ------------------------------------------------------------
TVAG_496010         ------------------------------------------------------------
TVAG_255790         ------------------------------------------------------------
TVAG_150950         ------------------------------------------------------------
TVAG_150960         ------------------------------------------------------------
TVAG_185100         ------------------------------------------------------------
TVAG_459580         ------------------------------------------------------------
TVAG_042615         ------------------------------------------------------------
TVAG_343760         ------------------------------------------------------------
TVAG_413445         ------------------------------------------------------------
TVAG_486880         ------------------------------------------------------------
TVAG_437920         ------------------------------------------------------------
TVAG_150970         ------------------------------------------------------------
TVAG_459570         ------------------------------------------------------------
TVAG_262580         ------------------------------------------------------------
TVAG_437910         ------------------------------------------------------------
TVAG_486870         ------------------------------------------------------------
TVAG_042450         ------------------------------------------------------------
TVAG_450350_PP      ------------------------------------------------------------
TVAG_240110         ------------------------------------------------------------
TVAG_412630         ------------------------------------------------------------
TVAG_418480_PP      ------------------------------------------------------------
TVAG_482820_PP      ------------------------------------------------------------
TVAG_042340         ------------------------------------------------------------
TVAG_263080         ------------------------------------------------------------
TVAG_174890         ------------------------------------------------------------
TVAG_174900         ------------------------------------------------------------
TVAG_191450         ------------------------------------------------------------
TVAG_191460         ------------------------------------------------------------
TVAG_191480         ------------------------------------------------------------
TVAG_191490         ------------------------------------------------------------
TVAG_355170         ------------------------------------------------------------
TVAG_274660         ------------------------------------------------------------
TVAG_488130         ------------------------------------------------------------
TVAG_150740         ------------------------------------------------------------
TVAG_163280         ------------------------------------------------------------
TVAG_237430         ------------------------------------------------------------
TVAG_350110         ------------------------------------------------------------
TVAG_080100_PP      ------------------------------------------------------------
TVAG_080110_PP      ------------------------------------------------------------
TVAG_575690         ------------------------------------------------------------
TVAG_598680         ------------------------------------------------------------
TVAG_009940         ------------------------------------------------------------
TVAG_244780         ------------------------------------------------------------
TVAG_244800         ------------------------------------------------------------
TVAG_087230         ------------------------------------------------------------
TVAG_208740         ------------------------------------------------------------
TVAG_087240         ------------------------------------------------------------
TVAG_383590         ------------------------------------------------------------
TVAG_225790         ------------------------------------------------------------
TVAG_495790         ------------------------------------------------------------
TVAG_057870         ------------------------------------------------------------
TVAG_257810         ------------------------------------------------------------
TVAG_188250         ------------------------------------------------------------
TVAG_459830         ------------------------------------------------------------
TVAG_234090         ------------------------------------------------------------
TVAG_073760         ------------------------------------------------------------
TVAG_154640         ------------------------------------------------------------
TVAG_107460         ------------------------------------------------------------
TVAG_188230         ------------------------------------------------------------
TVAG_199450         ------------------------------------------------------------
TVAG_281400         ------------------------------------------------------------
TVAG_375480         ------------------------------------------------------------
TVAG_424460         ------------------------------------------------------------
TVAG_265070         ------------------------------------------------------------
TVAG_522150         ------------------------------------------------------------
TVAG_583360         ------------------------------------------------------------
TVAG_577760         ------------------------------------------------------------
TVAG_287920         ------------------------------------------------------------
TVAG_349960         ------------------------------------------------------------
TVAG_349980         ------------------------------------------------------------
TVAG_242200         ------------------------------------------------------------
TVAG_028700         ------------------------------------------------------------
TVAG_398800         ------------------------------------------------------------
TVAG_064840         ------------------------------------------------------------
TVAG_247210         ------------------------------------------------------------
TVAG_282780         ------------------------------------------------------------
TVAG_044780         ------------------------------------------------------------
TVAG_192330         ------------------------------------------------------------
TVAG_214570         ------------------------------------------------------------
TVAG_454030         ------------------------------------------------------------
TVAG_014000         ------------------------------------------------------------
TVAG_122120         ------------------------------------------------------------
TVAG_168020         ------------------------------------------------------------
TVAG_179910         ------------------------------------------------------------
TVAG_228080         ------------------------------------------------------------
TVAG_168040         ------------------------------------------------------------
TVAG_040740         ------------------------------------------------------------
TVAG_453300         ------------------------------------------------------------
TVAG_103510         ------------------------------------------------------------
TVAG_459590_PP      ------------------------------------------------------------
TVAG_113340         ------------------------------------------------------------
TVAG_122610         ------------------------------------------------------------
TVAG_013960         ------------------------------------------------------------
TVAG_373530_PP      ------------------------------------------------------------
TVAG_127150         ------------------------------------------------------------
TVAG_421110         ------------------------------------------------------------
TVAG_107350         ------------------------------------------------------------
TVAG_366150         ------------------------------------------------------------
TVAG_035470         ------------------------------------------------------------
TVAG_354990         ------------------------------------------------------------
TVAG_090340         ------------------------------------------------------------
TVAG_184400         ------------------------------------------------------------
TVAG_254310         ------------------------------------------------------------
TVAG_106600         ------------------------------------------------------------
TVAG_131910         ------------------------------------------------------------
TVAG_425840         ------------------------------------------------------------
TVAG_076250         ------------------------------------------------------------
TVAG_169980         ------------------------------------------------------------
TVAG_127590         ------------------------------------------------------------
TVAG_336850         ------------------------------------------------------------
TVAG_336880         ------------------------------------------------------------
TVAG_457280         ------------------------------------------------------------
TVAG_076240         ------------------------------------------------------------
TVAG_169990         ------------------------------------------------------------
TVAG_169970         ------------------------------------------------------------
TVAG_457260         ------------------------------------------------------------
TVAG_336870_PP      ------------------------------------------------------------
TVAG_336900         ------------------------------------------------------------
TVAG_336860         ------------------------------------------------------------
TVAG_028330         ------------------------------------------------------------
TVAG_344670         ------------------------------------------------------------
TVAG_131950         ------------------------------------------------------------
TVAG_035480         ------------------------------------------------------------
TVAG_373540         ------------------------------------------------------------
TVAG_035490         ------------------------------------------------------------
TVAG_337780         ------------------------------------------------------------
TVAG_295130         ------------------------------------------------------------
TVAG_090330         ------------------------------------------------------------
TVAG_170000         ------------------------------------------------------------
TVAG_457270         ------------------------------------------------------------
TVAG_336890         ------------------------------------------------------------
TVAG_106590         ------------------------------------------------------------
TVAG_184420         ------------------------------------------------------------
TVAG_267840         ------------------------------------------------------------
TVAG_270870         ------------------------------------------------------------
TVAG_270860         ------------------------------------------------------------
TVAG_004560         ------------------------------------------------------------
TVAG_574770         ------------------------------------------------------------
TVAG_158640         ------------------------------------------------------------
TVAG_171440         ------------------------------------------------------------
TVAG_158720         ------------------------------------------------------------
TVAG_158730         ------------------------------------------------------------
TVAG_032560         ------------------------------------------------------------
TVAG_408440         ------------------------------------------------------------
TVAG_478650         ------------------------------------------------------------
TVAG_101710         ------------------------------------------------------------
TVAG_372330_PP      ------------------------------------------------------------
TVAG_478640         ------------------------------------------------------------
TVAG_070730         ------------------------------------------------------------
TVAG_175550         ------------------------------------------------------------
TVAG_348420         ------------------------------------------------------------
TVAG_296360         ------------------------------------------------------------
TVAG_109340         ------------------------------------------------------------
TVAG_468680         ------------------------------------------------------------
TVAG_348490         ------------------------------------------------------------
TVAG_348520         ------------------------------------------------------------
TVAG_175580         ------------------------------------------------------------
TVAG_320450         ------------------------------------------------------------
TVAG_475560         ------------------------------------------------------------
TVAG_475600         ------------------------------------------------------------
TVAG_012950         ------------------------------------------------------------
TVAG_475590         ------------------------------------------------------------
TVAG_032550         ------------------------------------------------------------
TVAG_408450         ------------------------------------------------------------
TVAG_372320_PP      ------------------------------------------------------------
TVAG_348460         ------------------------------------------------------------
TVAG_348530         ------------------------------------------------------------
TVAG_070710         ------------------------------------------------------------
TVAG_109330         ------------------------------------------------------------
TVAG_133260         ------------------------------------------------------------
TVAG_133330         ------------------------------------------------------------
TVAG_133300         ------------------------------------------------------------
TVAG_133380         ------------------------------------------------------------
TVAG_133420         ------------------------------------------------------------
TVAG_158670         ------------------------------------------------------------
TVAG_171430         ------------------------------------------------------------
TVAG_158710         ------------------------------------------------------------
TVAG_158740         ------------------------------------------------------------
TVAG_032540         ------------------------------------------------------------
TVAG_408460         ------------------------------------------------------------
TVAG_101720         ------------------------------------------------------------
TVAG_372310         ------------------------------------------------------------
TVAG_372300_PP      ------------------------------------------------------------
TVAG_478660         ------------------------------------------------------------
TVAG_348480         ------------------------------------------------------------
TVAG_348540         ------------------------------------------------------------
TVAG_348500         ------------------------------------------------------------
TVAG_259880         ------------------------------------------------------------
TVAG_070700         ------------------------------------------------------------
TVAG_348470         ------------------------------------------------------------
TVAG_501820         ------------------------------------------------------------
TVAG_259890         ------------------------------------------------------------
TVAG_109320         ------------------------------------------------------------
TVAG_468690         ------------------------------------------------------------
TVAG_099790         ------------------------------------------------------------
TVAG_355370         ------------------------------------------------------------
TVAG_013970         ------------------------------------------------------------
TVAG_145120         ------------------------------------------------------------
TVAG_133230         ------------------------------------------------------------
TVAG_133270         ------------------------------------------------------------
TVAG_133390         ------------------------------------------------------------
TVAG_133240         ------------------------------------------------------------
TVAG_133280         ------------------------------------------------------------
TVAG_133310         ------------------------------------------------------------
TVAG_133340         ------------------------------------------------------------
TVAG_133430         ------------------------------------------------------------
TVAG_194890         ------------------------------------------------------------
TVAG_316120         ------------------------------------------------------------
TVAG_493590         ------------------------------------------------------------
TVAG_133290         ------------------------------------------------------------
TVAG_133410         ------------------------------------------------------------
TVAG_133360         ------------------------------------------------------------
TVAG_133220         ------------------------------------------------------------
TVAG_002860         ------------------------------------------------------------
TVAG_167270         ------------------------------------------------------------
TVAG_197220         ------------------------------------------------------------
TVAG_023530         ------------------------------------------------------------
TVAG_023540         ------------------------------------------------------------
TVAG_197100_PP      ------------------------------------------------------------
TVAG_484410_PP      ------------------------------------------------------------
TVAG_046400_PP      ------------------------------------------------------------
TVAG_009650         ------------------------------------------------------------
TVAG_226110         ------------------------------------------------------------
TVAG_183760         ------------------------------------------------------------
TVAG_379520         ------------------------------------------------------------
TVAG_026370         ------------------------------------------------------------
TVAG_380080_PP      ------------------------------------------------------------
TVAG_274720         ------------------------------------------------------------
TVAG_442630         ------------------------------------------------------------
TVAG_255990         ------------------------------------------------------------
TVAG_256000         ------------------------------------------------------------
TVAG_463920         ------------------------------------------------------------
TVAG_163690_PP      ------------------------------------------------------------
TVAG_199070         ------------------------------------------------------------
TVAG_429300         ------------------------------------------------------------
TVAG_429310         ------------------------------------------------------------
TVAG_429260         ------------------------------------------------------------
TVAG_067210         ------------------------------------------------------------
TVAG_244930         ------------------------------------------------------------
TVAG_474570         ------------------------------------------------------------
TVAG_046390         ------------------------------------------------------------
TVAG_462640         ------------------------------------------------------------
TVAG_247240         ------------------------------------------------------------
TVAG_056130         ------------------------------------------------------------
TVAG_305780         ------------------------------------------------------------
TVAG_092600         ------------------------------------------------------------
TVAG_192340         ------------------------------------------------------------
TVAG_170290         ------------------------------------------------------------
TVAG_192350         ------------------------------------------------------------
TVAG_284390         ------------------------------------------------------------
TVAG_252070         ------------------------------------------------------------
TVAG_281410         ------------------------------------------------------------
TVAG_214130         ------------------------------------------------------------
TVAG_024700         ------------------------------------------------------------
TVAG_043250         ------------------------------------------------------------
TVAG_113350         ------------------------------------------------------------
TVAG_358150         ------------------------------------------------------------
TVAG_496000         ------------------------------------------------------------
TVAG_093820         ------------------------------------------------------------
TVAG_093850         ------------------------------------------------------------
TVAG_093840         ------------------------------------------------------------
TVAG_417680         ------------------------------------------------------------
TVAG_417690         ------------------------------------------------------------
TVAG_043300         ------------------------------------------------------------
TVAG_506660         ------------------------------------------------------------
TVAG_194350         ------------------------------------------------------------
TVAG_419650         ------------------------------------------------------------
TVAG_511010         ------------------------------------------------------------
TVAG_059970         ------------------------------------------------------------
TVAG_145470         ------------------------------------------------------------
TVAG_090530         ------------------------------------------------------------
TVAG_236790         ------------------------------------------------------------
TVAG_082190         ------------------------------------------------------------
TVAG_082200         ------------------------------------------------------------
TVAG_103430         ------------------------------------------------------------
TVAG_396470         ------------------------------------------------------------
TVAG_103420         ------------------------------------------------------------
TVAG_396460         ------------------------------------------------------------
TVAG_082210         ------------------------------------------------------------
TVAG_072690         ------------------------------------------------------------
TVAG_193130         ------------------------------------------------------------
TVAG_308640         ------------------------------------------------------------
TVAG_456470         ------------------------------------------------------------
TVAG_255920         ------------------------------------------------------------
TVAG_043020         ------------------------------------------------------------
TVAG_376320         ------------------------------------------------------------
TVAG_432750         ------------------------------------------------------------
TVAG_046410         ------------------------------------------------------------
TVAG_229410         ------------------------------------------------------------
TVAG_139560         ------------------------------------------------------------
TVAG_210180         ------------------------------------------------------------
TVAG_296370         ------------------------------------------------------------
TVAG_420300_PP      ------------------------------------------------------------
TVAG_020580         ------------------------------------------------------------
TVAG_030510         ------------------------------------------------------------
TVAG_230710         ------------------------------------------------------------
TVAG_406420         ------------------------------------------------------------
TVAG_143210         ------------------------------------------------------------
TVAG_475610         ------------------------------------------------------------
TVAG_452250         ------------------------------------------------------------
TVAG_205270         ------------------------------------------------------------
TVAG_291520         ------------------------------------------------------------
TVAG_173810         ------------------------------------------------------------
TVAG_190480         ------------------------------------------------------------
TVAG_043290         ------------------------------------------------------------
TVAG_419670         ------------------------------------------------------------
TVAG_465190         ------------------------------------------------------------
TVAG_088560         ------------------------------------------------------------
TVAG_294900         ------------------------------------------------------------
TVAG_054220         ------------------------------------------------------------
TVAG_514450         ------------------------------------------------------------
TVAG_088570         ------------------------------------------------------------
TVAG_294910         ------------------------------------------------------------
TVAG_283550         ------------------------------------------------------------
TVAG_346720         ------------------------------------------------------------
TVAG_256520         ------------------------------------------------------------
TVAG_358210         ------------------------------------------------------------
TVAG_446710         ------------------------------------------------------------
TVAG_465200         ------------------------------------------------------------
TVAG_194360         ------------------------------------------------------------
TVAG_419660         ------------------------------------------------------------
TVAG_145480         ------------------------------------------------------------
TVAG_433820         ------------------------------------------------------------
TVAG_287070         ------------------------------------------------------------
TVAG_287080         ------------------------------------------------------------
TVAG_170980         ------------------------------------------------------------
TVAG_456480         ------------------------------------------------------------
TVAG_255930_PP      ------------------------------------------------------------
TVAG_077510         ------------------------------------------------------------
TVAG_382250         ------------------------------------------------------------
TVAG_077500         ------------------------------------------------------------
TVAG_034990         ------------------------------------------------------------
TVAG_354050         ------------------------------------------------------------
TVAG_495520_PP      ------------------------------------------------------------
TVAG_071190_PP      ------------------------------------------------------------
TVAG_035870         ------------------------------------------------------------
TVAG_041580         ------------------------------------------------------------
TVAG_093830         ------------------------------------------------------------
TVAG_103970         ------------------------------------------------------------
TVAG_154230         ------------------------------------------------------------
TVAG_173800         ------------------------------------------------------------
TVAG_180610         ------------------------------------------------------------
TVAG_194900         ------------------------------------------------------------
TVAG_228050         ------------------------------------------------------------
TVAG_236160         ------------------------------------------------------------
TVAG_240680         ------------------------------------------------------------
TVAG_267860         ------------------------------------------------------------
TVAG_301290         ------------------------------------------------------------
TVAG_339090         ------------------------------------------------------------
TVAG_357390         ------------------------------------------------------------
TVAG_375660         ------------------------------------------------------------
TVAG_382050         ------------------------------------------------------------
TVAG_441130         ------------------------------------------------------------
TVAG_446210         ------------------------------------------------------------
TVAG_462650         ------------------------------------------------------------
TVAG_000110         ------------------------------------------------------------
TVAG_012960         ------------------------------------------------------------
TVAG_016290         ------------------------------------------------------------
TVAG_030640         ------------------------------------------------------------
TVAG_043030         ------------------------------------------------------------
TVAG_118400         ------------------------------------------------------------
TVAG_133940         ------------------------------------------------------------
TVAG_180380         ------------------------------------------------------------
TVAG_199720         ------------------------------------------------------------
TVAG_201660         ------------------------------------------------------------
TVAG_347510         ------------------------------------------------------------
TVAG_365610         ------------------------------------------------------------
TVAG_369190         ------------------------------------------------------------
TVAG_403310         ------------------------------------------------------------
TVAG_406430         ------------------------------------------------------------
TVAG_441420         ------------------------------------------------------------
TVAG_579070         ------------------------------------------------------------
TVAG_004550         ------------------------------------------------------------
TVAG_004800         ------------------------------------------------------------
TVAG_070010         ------------------------------------------------------------
TVAG_081960         ------------------------------------------------------------
TVAG_149670         ------------------------------------------------------------
TVAG_173680         ------------------------------------------------------------
TVAG_176470         ------------------------------------------------------------
TVAG_176920         ------------------------------------------------------------
TVAG_188410         ------------------------------------------------------------
TVAG_251670_PP      ------------------------------------------------------------
TVAG_254850         ------------------------------------------------------------
TVAG_271740         ------------------------------------------------------------
TVAG_351800         ------------------------------------------------------------
TVAG_129680         ------------------------------------------------------------
TVAG_376550         ------------------------------------------------------------
TVAG_420310         ------------------------------------------------------------
TVAG_445080         ------------------------------------------------------------
TVAG_489945         ------------------------------------------------------------
TVAG_534530         ------------------------------------------------------------
TVAG_054620         ------------------------------------------------------------
TVAG_082800         ------------------------------------------------------------
TVAG_236800         ------------------------------------------------------------
TVAG_120170         ------------------------------------------------------------
TVAG_123530         ------------------------------------------------------------
TVAG_125530         ------------------------------------------------------------
TVAG_148710         ------------------------------------------------------------
TVAG_158680         ------------------------------------------------------------
TVAG_174670         ------------------------------------------------------------
TVAG_175590         ------------------------------------------------------------
TVAG_348430_PP      ------------------------------------------------------------
TVAG_185850         ------------------------------------------------------------
TVAG_270040         ------------------------------------------------------------
TVAG_278570         ------------------------------------------------------------
TVAG_310220         ------------------------------------------------------------
TVAG_357400         ------------------------------------------------------------
TVAG_396220         ------------------------------------------------------------
TVAG_400790         ------------------------------------------------------------
TVAG_416960         ------------------------------------------------------------
TVAG_425850         ------------------------------------------------------------
TVAG_447520         ------------------------------------------------------------
TVAG_574760         ------------------------------------------------------------
TVAG_133930         ------------------------------------------------------------
TVAG_181880         ------------------------------------------------------------
TVAG_216970         ------------------------------------------------------------
TVAG_380010         ------------------------------------------------------------
TVAG_403710         ------------------------------------------------------------
TVAG_505590         ------------------------------------------------------------
TVAG_061850_PP      ------------------------------------------------------------
TVAG_077520_PP      ------------------------------------------------------------
TVAG_126670         ------------------------------------------------------------
TVAG_163950         ------------------------------------------------------------
TVAG_419330         ------------------------------------------------------------
TVAG_037590_PP      ------------------------------------------------------------
TVAG_479820         ------------------------------------------------------------
TVAG_382260         ------------------------------------------------------------
TVAG_116420_PP      ------------------------------------------------------------
TVAG_216280         ------------------------------------------------------------
TVAG_554290         ------------------------------------------------------------
TVAG_175770         ------------------------------------------------------------
                                                                                

TVAG_120270         ------------------------------------------------------------
TVAG_120420         ------------------------------------------------------------
TVAG_120690         ------------------------------------------------------------
TVAG_444220         ------------------------------------------------------------
TVAG_005490         ------------------------------------------------------------
TVAG_121050         ------------------------------------------------------------
TVAG_121060         ------------------------------------------------------------
TVAG_324970         ------------------------------------------------------------
TVAG_329770         ------------------------------------------------------------
TVAG_497240         ------------------------------------------------------------
TVAG_039290         ------------------------------------------------------------
TVAG_405530         ------------------------------------------------------------
TVAG_427240         ------------------------------------------------------------
TVAG_491510         ------------------------------------------------------------
TVAG_491590         ------------------------------------------------------------
TVAG_103830         ------------------------------------------------------------
TVAG_119560         ------------------------------------------------------------
TVAG_043310         ------------------------------------------------------------
TVAG_489190         ------------------------------------------------------------
TVAG_282840         ------------------------------------------------------------
TVAG_453340         ------------------------------------------------------------
TVAG_133900         ------------------------------------------------------------
TVAG_390320         ------------------------------------------------------------
TVAG_357470         ------------------------------------------------------------
TVAG_488970         ------------------------------------------------------------
TVAG_391270         ------------------------------------------------------------
TVAG_488960         ------------------------------------------------------------
TVAG_039300         ------------------------------------------------------------
TVAG_329780         ------------------------------------------------------------
TVAG_307260         ------------------------------------------------------------
TVAG_429230         ------------------------------------------------------------
TVAG_429320         ------------------------------------------------------------
TVAG_272370         ------------------------------------------------------------
TVAG_422450         ------------------------------------------------------------
TVAG_272390         ------------------------------------------------------------
TVAG_272400         ------------------------------------------------------------
TVAG_270910         ------------------------------------------------------------
TVAG_475550         ------------------------------------------------------------
TVAG_270920         ------------------------------------------------------------
TVAG_008860         ------------------------------------------------------------
TVAG_079390         ------------------------------------------------------------
TVAG_306520         ------------------------------------------------------------
TVAG_241740         ------------------------------------------------------------
TVAG_241770         ------------------------------------------------------------
TVAG_508600         ------------------------------------------------------------
TVAG_416650         ------------------------------------------------------------
TVAG_416660         ------------------------------------------------------------
TVAG_314990         ------------------------------------------------------------
TVAG_372520         ------------------------------------------------------------
TVAG_114850         ------------------------------------------------------------
TVAG_114860         ------------------------------------------------------------
TVAG_264260         ------------------------------------------------------------
TVAG_264280         ------------------------------------------------------------
TVAG_193160         ------------------------------------------------------------
TVAG_225270         ------------------------------------------------------------
TVAG_171480         ------------------------------------------------------------
TVAG_264250         ------------------------------------------------------------
TVAG_032340         ------------------------------------------------------------
TVAG_589630         ------------------------------------------------------------
TVAG_053840         ------------------------------------------------------------
TVAG_498720         ------------------------------------------------------------
TVAG_116960         ------------------------------------------------------------
TVAG_559690         ------------------------------------------------------------
TVAG_447660         ------------------------------------------------------------
TVAG_530030         ------------------------------------------------------------
TVAG_272380         ------------------------------------------------------------
TVAG_281130         ------------------------------------------------------------
TVAG_241780         ------------------------------------------------------------
TVAG_437780         ------------------------------------------------------------
TVAG_314980         ------------------------------------------------------------
TVAG_416670         ------------------------------------------------------------
TVAG_202790         ------------------------------------------------------------
TVAG_345000         ------------------------------------------------------------
TVAG_209810         ------------------------------------------------------------
TVAG_259420         ------------------------------------------------------------
TVAG_202800         ------------------------------------------------------------
TVAG_394940         ------------------------------------------------------------
TVAG_394970         ------------------------------------------------------------
TVAG_097930         ------------------------------------------------------------
TVAG_002470         ------------------------------------------------------------
TVAG_461260         ------------------------------------------------------------
TVAG_001420         ------------------------------------------------------------
TVAG_060280         ------------------------------------------------------------
TVAG_249700         ------------------------------------------------------------
TVAG_194220         ------------------------------------------------------------
TVAG_194240         ------------------------------------------------------------
TVAG_403320         ------------------------------------------------------------
TVAG_465120         ------------------------------------------------------------
TVAG_079000         ------------------------------------------------------------
TVAG_048140         ------------------------------------------------------------
TVAG_204970         ------------------------------------------------------------
TVAG_212600         ------------------------------------------------------------
TVAG_041950         ------------------------------------------------------------
TVAG_473770         ------------------------------------------------------------
TVAG_473800         ------------------------------------------------------------
TVAG_206970         ------------------------------------------------------------
TVAG_173820         ------------------------------------------------------------
TVAG_587450         ------------------------------------------------------------
TVAG_021860         ------------------------------------------------------------
TVAG_007190         ------------------------------------------------------------
TVAG_463750         ------------------------------------------------------------
TVAG_016810         ------------------------------------------------------------
TVAG_052890         ------------------------------------------------------------
TVAG_053030         ------------------------------------------------------------
TVAG_052980         ------------------------------------------------------------
TVAG_052990         ------------------------------------------------------------
TVAG_056160         ------------------------------------------------------------
TVAG_365890         ------------------------------------------------------------
TVAG_084760         ------------------------------------------------------------
TVAG_452700         ------------------------------------------------------------
TVAG_133050         ------------------------------------------------------------
TVAG_456430         ------------------------------------------------------------
TVAG_073720         ------------------------------------------------------------
TVAG_493090         ------------------------------------------------------------
TVAG_211370         ------------------------------------------------------------
TVAG_443310         ------------------------------------------------------------
TVAG_221850         ------------------------------------------------------------
TVAG_432510         ------------------------------------------------------------
TVAG_058200         ------------------------------------------------------------
TVAG_414320         ------------------------------------------------------------
TVAG_486160         ------------------------------------------------------------
TVAG_414350         ------------------------------------------------------------
TVAG_414360         ------------------------------------------------------------
TVAG_414370         ------------------------------------------------------------
TVAG_432440         ------------------------------------------------------------
TVAG_242520         ------------------------------------------------------------
TVAG_436690         ------------------------------------------------------------
TVAG_044700         ------------------------------------------------------------
TVAG_052880         ------------------------------------------------------------
TVAG_297140         ------------------------------------------------------------
TVAG_233100         ------------------------------------------------------------
TVAG_029600         ------------------------------------------------------------
TVAG_088600         ------------------------------------------------------------
TVAG_094450         ------------------------------------------------------------
TVAG_336800         ------------------------------------------------------------
TVAG_338210         ------------------------------------------------------------
TVAG_052440         ------------------------------------------------------------
TVAG_052450         ------------------------------------------------------------
TVAG_290230         ------------------------------------------------------------
TVAG_505030         ------------------------------------------------------------
TVAG_355510         ------------------------------------------------------------
TVAG_489340         ------------------------------------------------------------
TVAG_064470         ------------------------------------------------------------
TVAG_339160         ------------------------------------------------------------
TVAG_299300         ------------------------------------------------------------
TVAG_437200         ------------------------------------------------------------
TVAG_069350         ------------------------------------------------------------
TVAG_055160         ------------------------------------------------------------
TVAG_055260         ------------------------------------------------------------
TVAG_475940         ------------------------------------------------------------
TVAG_328460         ------------------------------------------------------------
TVAG_492550         ------------------------------------------------------------
TVAG_446840         ------------------------------------------------------------
TVAG_464500         ------------------------------------------------------------
TVAG_602250         ------------------------------------------------------------
TVAG_165630         ------------------------------------------------------------
TVAG_165670         ------------------------------------------------------------
TVAG_170990         ------------------------------------------------------------
TVAG_442610         ------------------------------------------------------------
TVAG_445000         ------------------------------------------------------------
TVAG_481640         ------------------------------------------------------------
TVAG_235070         ------------------------------------------------------------
TVAG_011510         ------------------------------------------------------------
TVAG_235010         ------------------------------------------------------------
TVAG_250940         ------------------------------------------------------------
TVAG_471830         ------------------------------------------------------------
TVAG_468140         ------------------------------------------------------------
TVAG_204440         ------------------------------------------------------------
TVAG_442570         ------------------------------------------------------------
TVAG_494740         ------------------------------------------------------------
TVAG_494750         ------------------------------------------------------------
TVAG_443450         ------------------------------------------------------------
TVAG_442560         ------------------------------------------------------------
TVAG_073710         ------------------------------------------------------------
TVAG_253620         ------------------------------------------------------------
TVAG_043760         ------------------------------------------------------------
TVAG_338500         ------------------------------------------------------------
TVAG_338570         ------------------------------------------------------------
TVAG_048640         ------------------------------------------------------------
TVAG_058650         ------------------------------------------------------------
TVAG_058680         ------------------------------------------------------------
TVAG_295730         ------------------------------------------------------------
TVAG_425070         ------------------------------------------------------------
TVAG_229230         ------------------------------------------------------------
TVAG_407460         ------------------------------------------------------------
TVAG_471820         ------------------------------------------------------------
TVAG_047170         ------------------------------------------------------------
TVAG_204430         ------------------------------------------------------------
TVAG_052560         ------------------------------------------------------------
TVAG_278330         ------------------------------------------------------------
TVAG_069840         ------------------------------------------------------------
TVAG_348100         ------------------------------------------------------------
TVAG_278340         ------------------------------------------------------------
TVAG_440520         ------------------------------------------------------------
TVAG_129450         ------------------------------------------------------------
TVAG_208890         ------------------------------------------------------------
TVAG_208880         ------------------------------------------------------------
TVAG_208900         ------------------------------------------------------------
TVAG_075780         ------------------------------------------------------------
TVAG_129440         ------------------------------------------------------------
TVAG_450510         ------------------------------------------------------------
TVAG_311160         ------------------------------------------------------------
TVAG_449720         ------------------------------------------------------------
TVAG_393260         ------------------------------------------------------------
TVAG_453510         ------------------------------------------------------------
TVAG_250950         ------------------------------------------------------------
TVAG_250970         ------------------------------------------------------------
TVAG_250980         ------------------------------------------------------------
TVAG_032730         ------------------------------------------------------------
TVAG_069440         ------------------------------------------------------------
TVAG_088610         ------------------------------------------------------------
TVAG_489320         ------------------------------------------------------------
TVAG_442600         ------------------------------------------------------------
TVAG_489330         ------------------------------------------------------------
TVAG_052460         ------------------------------------------------------------
TVAG_052480         ------------------------------------------------------------
TVAG_339150         ------------------------------------------------------------
TVAG_165620         ------------------------------------------------------------
TVAG_165680         ------------------------------------------------------------
TVAG_090430         ------------------------------------------------------------
TVAG_562160         ------------------------------------------------------------
TVAG_060270         ------------------------------------------------------------
TVAG_249690         ------------------------------------------------------------
TVAG_078990         ------------------------------------------------------------
TVAG_194340         ------------------------------------------------------------
TVAG_241750         ------------------------------------------------------------
TVAG_241760         ------------------------------------------------------------
TVAG_437660         ------------------------------------------------------------
TVAG_437670         ------------------------------------------------------------
TVAG_437750         ------------------------------------------------------------
TVAG_241720         ------------------------------------------------------------
TVAG_135540         ------------------------------------------------------------
TVAG_406580         ------------------------------------------------------------
TVAG_437650         ------------------------------------------------------------
TVAG_437680         ------------------------------------------------------------
TVAG_221860         ------------------------------------------------------------
TVAG_486150         ------------------------------------------------------------
TVAG_206980         ------------------------------------------------------------
TVAG_319430         ------------------------------------------------------------
TVAG_446120         ------------------------------------------------------------
TVAG_080020         ------------------------------------------------------------
TVAG_080240         ------------------------------------------------------------
TVAG_010640         ------------------------------------------------------------
TVAG_080130         ------------------------------------------------------------
TVAG_491720         ------------------------------------------------------------
TVAG_491840         ------------------------------------------------------------
TVAG_491600         ------------------------------------------------------------
TVAG_116830         ------------------------------------------------------------
TVAG_121300         ------------------------------------------------------------
TVAG_264100         ------------------------------------------------------------
TVAG_020140         ------------------------------------------------------------
TVAG_305390         ------------------------------------------------------------
TVAG_465300         ------------------------------------------------------------
TVAG_396830         ------------------------------------------------------------
TVAG_422400         ------------------------------------------------------------
TVAG_170180         ------------------------------------------------------------
TVAG_299920         ------------------------------------------------------------
TVAG_299930         ------------------------------------------------------------
TVAG_299910         ------------------------------------------------------------
TVAG_080250         ------------------------------------------------------------
TVAG_080260         ------------------------------------------------------------
TVAG_319440         ------------------------------------------------------------
TVAG_010650         ------------------------------------------------------------
TVAG_080030         ------------------------------------------------------------
TVAG_166530         ------------------------------------------------------------
TVAG_210990         ------------------------------------------------------------
TVAG_194200         ------------------------------------------------------------
TVAG_194210         ------------------------------------------------------------
TVAG_301760         ------------------------------------------------------------
TVAG_301790         ------------------------------------------------------------
TVAG_396840         ------------------------------------------------------------
TVAG_397180         ------------------------------------------------------------
TVAG_219340         ------------------------------------------------------------
TVAG_219850         ------------------------------------------------------------
TVAG_153500         ------------------------------------------------------------
TVAG_238930         ------------------------------------------------------------
TVAG_219830         ------------------------------------------------------------
TVAG_190460         ------------------------------------------------------------
TVAG_418730         ------------------------------------------------------------
TVAG_057820         ------------------------------------------------------------
TVAG_219650         ------------------------------------------------------------
TVAG_219660         ------------------------------------------------------------
TVAG_065790         ------------------------------------------------------------
TVAG_219840         ------------------------------------------------------------
TVAG_219860         ------------------------------------------------------------
TVAG_301770         ------------------------------------------------------------
TVAG_396820         ------------------------------------------------------------
TVAG_397230         ------------------------------------------------------------
TVAG_397190         ------------------------------------------------------------
TVAG_397210         ------------------------------------------------------------
TVAG_397220         ------------------------------------------------------------
TVAG_396850         ------------------------------------------------------------
TVAG_397050         ------------------------------------------------------------
TVAG_396960         ------------------------------------------------------------
TVAG_396990         ------------------------------------------------------------
TVAG_397030         ------------------------------------------------------------
TVAG_396970         ------------------------------------------------------------
TVAG_134540         ------------------------------------------------------------
TVAG_137300         ------------------------------------------------------------
TVAG_418740         ------------------------------------------------------------
TVAG_464920         ------------------------------------------------------------
TVAG_465260         ------------------------------------------------------------
TVAG_465140         ------------------------------------------------------------
TVAG_194320         ------------------------------------------------------------
TVAG_210330         ------------------------------------------------------------
TVAG_059720         ------------------------------------------------------------
TVAG_465290         ------------------------------------------------------------
TVAG_010480         ------------------------------------------------------------
TVAG_390020         ------------------------------------------------------------
TVAG_058640         ------------------------------------------------------------
TVAG_510990         ------------------------------------------------------------
TVAG_161790         ------------------------------------------------------------
TVAG_182170         ------------------------------------------------------------
TVAG_398760         ------------------------------------------------------------
TVAG_086270         ------------------------------------------------------------
TVAG_182940         ------------------------------------------------------------
TVAG_470190         ------------------------------------------------------------
TVAG_012310         ------------------------------------------------------------
TVAG_057770         ------------------------------------------------------------
TVAG_390080         ------------------------------------------------------------
TVAG_440930         ------------------------------------------------------------
TVAG_347640         ------------------------------------------------------------
TVAG_512720         ------------------------------------------------------------
TVAG_444190         ------------------------------------------------------------
TVAG_076530         ------------------------------------------------------------
TVAG_456840         ------------------------------------------------------------
TVAG_160400         ------------------------------------------------------------
TVAG_327480         ------------------------------------------------------------
TVAG_456740         ------------------------------------------------------------
TVAG_012550         ------------------------------------------------------------
TVAG_444200         ------------------------------------------------------------
TVAG_050290         ------------------------------------------------------------
TVAG_050300         ------------------------------------------------------------
TVAG_039840         ------------------------------------------------------------
TVAG_529010         ------------------------------------------------------------
TVAG_129960         ------------------------------------------------------------
TVAG_255550         ------------------------------------------------------------
TVAG_255640         ------------------------------------------------------------
TVAG_282805         ------------------------------------------------------------
TVAG_283000         ------------------------------------------------------------
TVAG_317740         ------------------------------------------------------------
TVAG_317820         ------------------------------------------------------------
TVAG_450780         ------------------------------------------------------------
TVAG_450800         ------------------------------------------------------------
TVAG_182920         ------------------------------------------------------------
TVAG_137450         ------------------------------------------------------------
TVAG_283370         ------------------------------------------------------------
TVAG_367540         ------------------------------------------------------------
TVAG_137460         ------------------------------------------------------------
TVAG_341990         ------------------------------------------------------------
TVAG_161750         ------------------------------------------------------------
TVAG_007200         ------------------------------------------------------------
TVAG_368225         ------------------------------------------------------------
TVAG_071970         ------------------------------------------------------------
TVAG_445440         ------------------------------------------------------------
TVAG_070125         ------------------------------------------------------------
TVAG_007220         ------------------------------------------------------------
TVAG_007210         ------------------------------------------------------------
TVAG_071980         ------------------------------------------------------------
TVAG_445450         ------------------------------------------------------------
TVAG_071960         ------------------------------------------------------------
TVAG_071950         ------------------------------------------------------------
TVAG_192030         ------------------------------------------------------------
TVAG_194870         ------------------------------------------------------------
TVAG_104650         ------------------------------------------------------------
TVAG_333530         ------------------------------------------------------------
TVAG_118430         ------------------------------------------------------------
TVAG_186350         LTIRNVSYIGSYAFRWSKYLTSVNVEDKLTRIESCAFYECDNLQNVSLPSTLTYIGDSAF
TVAG_185805         AFLINVSIIGNYAFNSSIYLRNVTIQNSLRIVNSGAFYNCSRLDNITFPNTVISIGKDAF
TVAG_186250         ------------------------------------------------------------
TVAG_186310         AILRNVSIIGNYGFRNSYNLKTVKVQDVLKIVNSYAFYNCYKLENITFPNTLISIGENAF
TVAG_194880         ------------------------------------------------------------
TVAG_333540         ------------------------------------------------------------
TVAG_325850         ------------------------------------------------------------
TVAG_325860         ------------------------------------------------------------
TVAG_118440         ------------------------------------------------------------
TVAG_186330         IYIAGSISTISNNCFTSCTIGTINLNYSNLQTINSYGFYQSRIDNIYLPATLSSINSYAF
TVAG_186260         ------------------------------------------------------------
TVAG_186300         LTIIGQVDSLG--KFTGGKLGTVNLSSSTLTSLNSEVFKSISITSIYLPVTLQNIGDEAF
TVAG_186290         LTIIGTISSSGYYSFANSKLALVNWLNATIQTLNSHTFYSSTIRNIYFPSSLKRIGVSAL
TVAG_186280         ------------------------------------------------------------
TVAG_118390         ------------------------------------------------------------
TVAG_192020         ------------------------------------------------------------
TVAG_325840         ------------------------------------------------------------
TVAG_333550         ------------------------------------------------------------
TVAG_104660         ------------------------------------------------------------
TVAG_118410         ------------------------------------------------------------
TVAG_118420         ------------------------------------------------------------
TVAG_186340         ------------------------------------------------------------
TVAG_186270         ------------------------------------------------------------
TVAG_003000         ------------------------------------------------------------
TVAG_490840         ------------------------------------------------------------
TVAG_490850         ------------------------------------------------------------
TVAG_491190         ------------------------------------------------------------
TVAG_003090         ------------------------------------------------------------
TVAG_402520         ------------------------------------------------------------
TVAG_307450         ------------------------------------------------------------
TVAG_394080         ------------------------------------------------------------
TVAG_214470         ------------------------------------------------------------
TVAG_214580         ------------------------------------------------------------
TVAG_353980         ------------------------------------------------------------
TVAG_004820         ------------------------------------------------------------
TVAG_214140         ------------------------------------------------------------
TVAG_113510         ------------------------------------------------------------
TVAG_288230         ------------------------------------------------------------
TVAG_355160         ------------------------------------------------------------
TVAG_004830         ------------------------------------------------------------
TVAG_214240         ------------------------------------------------------------
TVAG_036040         ------------------------------------------------------------
TVAG_036060         ------------------------------------------------------------
TVAG_199390         ------------------------------------------------------------
TVAG_036090         ------------------------------------------------------------
TVAG_259970         ------------------------------------------------------------
TVAG_281380         ------------------------------------------------------------
TVAG_250590         ------------------------------------------------------------
TVAG_359480         ------------------------------------------------------------
TVAG_036070         ------------------------------------------------------------
TVAG_036030         ------------------------------------------------------------
TVAG_036050         ------------------------------------------------------------
TVAG_036100         ------------------------------------------------------------
TVAG_014010         ------------------------------------------------------------
TVAG_029490         ------------------------------------------------------------
TVAG_064850         ------------------------------------------------------------
TVAG_476110         ------------------------------------------------------------
TVAG_259980         ------------------------------------------------------------
TVAG_260820         ------------------------------------------------------------
TVAG_185280         ------------------------------------------------------------
TVAG_458850         ------------------------------------------------------------
TVAG_415050         ------------------------------------------------------------
TVAG_185670         ------------------------------------------------------------
TVAG_269120         ------------------------------------------------------------
TVAG_372260         ------------------------------------------------------------
TVAG_188240         ------------------------------------------------------------
TVAG_307890         ------------------------------------------------------------
TVAG_495710         ------------------------------------------------------------
TVAG_269100         ------------------------------------------------------------
TVAG_269110         ------------------------------------------------------------
TVAG_477070         ------------------------------------------------------------
TVAG_477090         ------------------------------------------------------------
TVAG_442120         ------------------------------------------------------------
TVAG_474540         INLVSASLTQQCTIGAYAFYNCSSLLLFNFSKINGNIPQCAFEYCSSLVNISLISQCYTG
TVAG_474550         ------------------------------------------------------------
TVAG_474400         ---------------DKAFFNCQSLKSFDFSKISGEIGISAFESCSSLNELSLRNSLYDY
TVAG_474560         ------------------------------------------------------------
TVAG_477080         ------------------------------------------------------------
TVAG_148700         ------------------------------------------------------------
TVAG_148720         ------------------------------------------------------------
TVAG_370050         ------------------------------------------------------------
TVAG_487790         ------------------------------------------------------------
TVAG_244770         ------------------------------------------------------------
TVAG_244790         ------------------------------------------------------------
TVAG_364460         ------------------------------------------------------------
TVAG_376540         ------------------------------------------------------------
TVAG_007990         ------------------------------------------------------------
TVAG_008010         ------------------------------------------------------------
TVAG_101520         ------------------------------------------------------------
TVAG_413890         ------------------------------------------------------------
TVAG_421240         ------------------------------------------------------------
TVAG_421250         ------------------------------------------------------------
TVAG_413900         ------------------------------------------------------------
TVAG_421265         ------------------------------------------------------------
TVAG_212430         ------------------------------------------------------------
TVAG_078450         ------------------------------------------------------------
TVAG_157870         ------------------------------------------------------------
TVAG_106550         ------------------------------------------------------------
TVAG_162010         ------------------------------------------------------------
TVAG_461990         ------------------------------------------------------------
TVAG_607280         ------------------------------------------------------------
TVAG_530020         ------------------------------------------------------------
TVAG_179920         ------------------------------------------------------------
TVAG_210970         ------------------------------------------------------------
TVAG_168030         ------------------------------------------------------------
TVAG_228060         ------------------------------------------------------------
TVAG_223570         ------------------------------------------------------------
TVAG_226730         ------------------------------------------------------------
TVAG_010770         ------------------------------------------------------------
TVAG_070020         ------------------------------------------------------------
TVAG_268070         ------------------------------------------------------------
TVAG_404890         ------------------------------------------------------------
TVAG_361500         ------------------------------------------------------------
TVAG_496010         ------------------------------------------------------------
TVAG_255790         ------------------------------------------------------------
TVAG_150950         ------------------------------------------------------------
TVAG_150960         ------------------------------------------------------------
TVAG_185100         ------------------------------------------------------------
TVAG_459580         ------------------------------------------------------------
TVAG_042615         ------------------------------------------------------------
TVAG_343760         ------------------------------------------------------------
TVAG_413445         ------------------------------------------------------------
TVAG_486880         ------------------------------------------------------------
TVAG_437920         ------------------------------------------------------------
TVAG_150970         ------------------------------------------------------------
TVAG_459570         ------------------------------------------------------------
TVAG_262580         ------------------------------------------------------------
TVAG_437910         ------------------------------------------------------------
TVAG_486870         ------------------------------------------------------------
TVAG_042450         ------------------------------------------------------------
TVAG_450350_PP      ------------------------------------------------------------
TVAG_240110         ------------------------------------------------------------
TVAG_412630         ------------------------------------------------------------
TVAG_418480_PP      ------------------------------------------------------------
TVAG_482820_PP      ------------------------------------------------------------
TVAG_042340         ------------------------------------------------------------
TVAG_263080         ------------------------------------------------------------
TVAG_174890         ------------------------------------------------------------
TVAG_174900         ------------------------------------------------------------
TVAG_191450         ------------------------------------------------------------
TVAG_191460         ------------------------------------------------------------
TVAG_191480         ------------------------------------------------------------
TVAG_191490         ------------------------------------------------------------
TVAG_355170         ------------------------------------------------------------
TVAG_274660         ------------------------------------------------------------
TVAG_488130         ------------------------------------------------------------
TVAG_150740         ------------------------------------------------------------
TVAG_163280         ------------------------------------------------------------
TVAG_237430         ------------------------------------------------------------
TVAG_350110         ------------------------------------------------------------
TVAG_080100_PP      ------------------------------------------------------------
TVAG_080110_PP      ------------------------------------------------------------
TVAG_575690         ------------------------------------------------------------
TVAG_598680         ------------------------------------------------------------
TVAG_009940         ------------------------------------------------------------
TVAG_244780         ------------------------------------------------------------
TVAG_244800         ------------------------------------------------------------
TVAG_087230         ------------------------------------------------------------
TVAG_208740         ------------------------------------------------------------
TVAG_087240         ------------------------------------------------------------
TVAG_383590         ------------------------------------------------------------
TVAG_225790         ------------------------------------------------------------
TVAG_495790         ------------------------------------------------------------
TVAG_057870         ------------------------------------------------------------
TVAG_257810         ------------------------------------------------------------
TVAG_188250         ------------------------------------------------------------
TVAG_459830         ------------------------------------------------------------
TVAG_234090         ------------------------------------------------------------
TVAG_073760         ------------------------------------------------------------
TVAG_154640         ------------------------------------------------------------
TVAG_107460         ------------------------------------------------------------
TVAG_188230         ------------------------------------------------------------
TVAG_199450         ------------------------------------------------------------
TVAG_281400         ------------------------------------------------------------
TVAG_375480         ------------------------------------------------------------
TVAG_424460         ------------------------------------------------------------
TVAG_265070         ------------------------------------------------------------
TVAG_522150         ------------------------------------------------------------
TVAG_583360         ------------------------------------------------------------
TVAG_577760         ------------------------------------------------------------
TVAG_287920         ------------------------------------------------------------
TVAG_349960         ------------------------------------------------------------
TVAG_349980         ------------------------------------------------------------
TVAG_242200         ------------------------------------------------------------
TVAG_028700         ------------------------------------------------------------
TVAG_398800         ------------------------------------------------------------
TVAG_064840         ------------------------------------------------------------
TVAG_247210         ------------------------------------------------------------
TVAG_282780         ------------------------------------------------------------
TVAG_044780         ------------------------------------------------------------
TVAG_192330         ------------------------------------------------------------
TVAG_214570         ------------------------------------------------------------
TVAG_454030         ------------------------------------------------------------
TVAG_014000         ------------------------------------------------------------
TVAG_122120         ------------------------------------------------------------
TVAG_168020         ------------------------------------------------------------
TVAG_179910         ------------------------------------------------------------
TVAG_228080         ------------------------------------------------------------
TVAG_168040         ------------------------------------------------------------
TVAG_040740         ------------------------------------------------------------
TVAG_453300         ------------------------------------------------------------
TVAG_103510         ------------------------------------------------------------
TVAG_459590_PP      ------------------------------------------------------------
TVAG_113340         ------------------------------------------------------------
TVAG_122610         ------------------------------------------------------------
TVAG_013960         ------------------------------------------------------------
TVAG_373530_PP      ------------------------------------------------------------
TVAG_127150         ------------------------------------------------------------
TVAG_421110         ------------------------------------------------------------
TVAG_107350         ------------------------------------------------------------
TVAG_366150         ------------------------------------------------------------
TVAG_035470         ------------------------------------------------------------
TVAG_354990         ------------------------------------------------------------
TVAG_090340         ------------------------------------------------------------
TVAG_184400         ------------------------------------------------------------
TVAG_254310         ------------------------------------------------------------
TVAG_106600         ------------------------------------------------------------
TVAG_131910         ------------------------------------------------------------
TVAG_425840         ------------------------------------------------------------
TVAG_076250         ------------------------------------------------------------
TVAG_169980         ------------------------------------------------------------
TVAG_127590         ------------------------------------------------------------
TVAG_336850         ------------------------------------------------------------
TVAG_336880         ------------------------------------------------------------
TVAG_457280         ------------------------------------------------------------
TVAG_076240         ------------------------------------------------------------
TVAG_169990         ------------------------------------------------------------
TVAG_169970         ------------------------------------------------------------
TVAG_457260         ------------------------------------------------------------
TVAG_336870_PP      ------------------------------------------------------------
TVAG_336900         ------------------------------------------------------------
TVAG_336860         ------------------------------------------------------------
TVAG_028330         ------------------------------------------------------------
TVAG_344670         ------------------------------------------------------------
TVAG_131950         ------------------------------------------------------------
TVAG_035480         ------------------------------------------------------------
TVAG_373540         ------------------------------------------------------------
TVAG_035490         ------------------------------------------------------------
TVAG_337780         ------------------------------------------------------------
TVAG_295130         ------------------------------------------------------------
TVAG_090330         ------------------------------------------------------------
TVAG_170000         ------------------------------------------------------------
TVAG_457270         ------------------------------------------------------------
TVAG_336890         ------------------------------------------------------------
TVAG_106590         ------------------------------------------------------------
TVAG_184420         ------------------------------------------------------------
TVAG_267840         ------------------------------------------------------------
TVAG_270870         ------------------------------------------------------------
TVAG_270860         ------------------------------------------------------------
TVAG_004560         ------------------------------------------------------------
TVAG_574770         ------------------------------------------------------------
TVAG_158640         ------------------------------------------------------------
TVAG_171440         ------------------------------------------------------------
TVAG_158720         ------------------------------------------------------------
TVAG_158730         ------------------------------------------------------------
TVAG_032560         ------------------------------------------------------------
TVAG_408440         ------------------------------------------------------------
TVAG_478650         ------------------------------------------------------------
TVAG_101710         ------------------------------------------------------------
TVAG_372330_PP      ------------------------------------------------------------
TVAG_478640         ------------------------------------------------------------
TVAG_070730         ------------------------------------------------------------
TVAG_175550         ------------------------------------------------------------
TVAG_348420         ------------------------------------------------------------
TVAG_296360         ------------------------------------------------------------
TVAG_109340         ------------------------------------------------------------
TVAG_468680         ------------------------------------------------------------
TVAG_348490         ------------------------------------------------------------
TVAG_348520         ------------------------------------------------------------
TVAG_175580         ------------------------------------------------------------
TVAG_320450         ------------------------------------------------------------
TVAG_475560         ------------------------------------------------------------
TVAG_475600         ------------------------------------------------------------
TVAG_012950         ------------------------------------------------------------
TVAG_475590         ------------------------------------------------------------
TVAG_032550         ------------------------------------------------------------
TVAG_408450         ------------------------------------------------------------
TVAG_372320_PP      ------------------------------------------------------------
TVAG_348460         ------------------------------------------------------------
TVAG_348530         ------------------------------------------------------------
TVAG_070710         ------------------------------------------------------------
TVAG_109330         ------------------------------------------------------------
TVAG_133260         ------------------------------------------------------------
TVAG_133330         ------------------------------------------------------------
TVAG_133300         ------------------------------------------------------------
TVAG_133380         ------------------------------------------------------------
TVAG_133420         ------------------------------------------------------------
TVAG_158670         ------------------------------------------------------------
TVAG_171430         ------------------------------------------------------------
TVAG_158710         ------------------------------------------------------------
TVAG_158740         ------------------------------------------------------------
TVAG_032540         ------------------------------------------------------------
TVAG_408460         ------------------------------------------------------------
TVAG_101720         ------------------------------------------------------------
TVAG_372310         ------------------------------------------------------------
TVAG_372300_PP      ------------------------------------------------------------
TVAG_478660         ------------------------------------------------------------
TVAG_348480         ------------------------------------------------------------
TVAG_348540         ------------------------------------------------------------
TVAG_348500         ------------------------------------------------------------
TVAG_259880         ------------------------------------------------------------
TVAG_070700         ------------------------------------------------------------
TVAG_348470         ------------------------------------------------------------
TVAG_501820         ------------------------------------------------------------
TVAG_259890         ------------------------------------------------------------
TVAG_109320         ------------------------------------------------------------
TVAG_468690         ------------------------------------------------------------
TVAG_099790         ------------------------------------------------------------
TVAG_355370         ------------------------------------------------------------
TVAG_013970         ------------------------------------------------------------
TVAG_145120         ------------------------------------------------------------
TVAG_133230         ------------------------------------------------------------
TVAG_133270         ------------------------------------------------------------
TVAG_133390         ------------------------------------------------------------
TVAG_133240         ------------------------------------------------------------
TVAG_133280         ------------------------------------------------------------
TVAG_133310         ------------------------------------------------------------
TVAG_133340         ------------------------------------------------------------
TVAG_133430         ------------------------------------------------------------
TVAG_194890         ------------------------------------------------------------
TVAG_316120         ------------------------------------------------------------
TVAG_493590         ------------------------------------------------------------
TVAG_133290         ------------------------------------------------------------
TVAG_133410         ------------------------------------------------------------
TVAG_133360         ------------------------------------------------------------
TVAG_133220         ------------------------------------------------------------
TVAG_002860         ------------------------------------------------------------
TVAG_167270         ------------------------------------------------------------
TVAG_197220         ------------------------------------------------------------
TVAG_023530         ------------------------------------------------------------
TVAG_023540         ------------------------------------------------------------
TVAG_197100_PP      ------------------------------------------------------------
TVAG_484410_PP      ------------------------------------------------------------
TVAG_046400_PP      ------------------------------------------------------------
TVAG_009650         ------------------------------------------------------------
TVAG_226110         ------------------------------------------------------------
TVAG_183760         ------------------------------------------------------------
TVAG_379520         ------------------------------------------------------------
TVAG_026370         ------------------------------------------------------------
TVAG_380080_PP      ------------------------------------------------------------
TVAG_274720         ------------------------------------------------------------
TVAG_442630         ------------------------------------------------------------
TVAG_255990         ------------------------------------------------------------
TVAG_256000         ------------------------------------------------------------
TVAG_463920         ------------------------------------------------------------
TVAG_163690_PP      ------------------------------------------------------------
TVAG_199070         ------------------------------------------------------------
TVAG_429300         ------------------------------------------------------------
TVAG_429310         ------------------------------------------------------------
TVAG_429260         ------------------------------------------------------------
TVAG_067210         ------------------------------------------------------------
TVAG_244930         ------------------------------------------------------------
TVAG_474570         ------------------------------------------------------------
TVAG_046390         ------------------------------------------------------------
TVAG_462640         ------------------------------------------------------------
TVAG_247240         ------------------------------------------------------------
TVAG_056130         ------------------------------------------------------------
TVAG_305780         ------------------------------------------------------------
TVAG_092600         ------------------------------------------------------------
TVAG_192340         ------------------------------------------------------------
TVAG_170290         ------------------------------------------------------------
TVAG_192350         ------------------------------------------------------------
TVAG_284390         ------------------------------------------------------------
TVAG_252070         ------------------------------------------------------------
TVAG_281410         ------------------------------------------------------------
TVAG_214130         ------------------------------------------------------------
TVAG_024700         ------------------------------------------------------------
TVAG_043250         ------------------------------------------------------------
TVAG_113350         ------------------------------------------------------------
TVAG_358150         ------------------------------------------------------------
TVAG_496000         ------------------------------------------------------------
TVAG_093820         ------------------------------------------------------------
TVAG_093850         ------------------------------------------------------------
TVAG_093840         ------------------------------------------------------------
TVAG_417680         ------------------------------------------------------------
TVAG_417690         ------------------------------------------------------------
TVAG_043300         ------------------------------------------------------------
TVAG_506660         ------------------------------------------------------------
TVAG_194350         ------------------------------------------------------------
TVAG_419650         ------------------------------------------------------------
TVAG_511010         ------------------------------------------------------------
TVAG_059970         ------------------------------------------------------------
TVAG_145470         ------------------------------------------------------------
TVAG_090530         ------------------------------------------------------------
TVAG_236790         ------------------------------------------------------------
TVAG_082190         ------------------------------------------------------------
TVAG_082200         ------------------------------------------------------------
TVAG_103430         ------------------------------------------------------------
TVAG_396470         ------------------------------------------------------------
TVAG_103420         ------------------------------------------------------------
TVAG_396460         ------------------------------------------------------------
TVAG_082210         ------------------------------------------------------------
TVAG_072690         ------------------------------------------------------------
TVAG_193130         ------------------------------------------------------------
TVAG_308640         ------------------------------------------------------------
TVAG_456470         ------------------------------------------------------------
TVAG_255920         ------------------------------------------------------------
TVAG_043020         ------------------------------------------------------------
TVAG_376320         ------------------------------------------------------------
TVAG_432750         ------------------------------------------------------------
TVAG_046410         ------------------------------------------------------------
TVAG_229410         ------------------------------------------------------------
TVAG_139560         ------------------------------------------------------------
TVAG_210180         ------------------------------------------------------------
TVAG_296370         ------------------------------------------------------------
TVAG_420300_PP      ------------------------------------------------------------
TVAG_020580         ------------------------------------------------------------
TVAG_030510         ------------------------------------------------------------
TVAG_230710         ------------------------------------------------------------
TVAG_406420         ------------------------------------------------------------
TVAG_143210         ------------------------------------------------------------
TVAG_475610         ------------------------------------------------------------
TVAG_452250         ------------------------------------------------------------
TVAG_205270         ------------------------------------------------------------
TVAG_291520         ------------------------------------------------------------
TVAG_173810         ------------------------------------------------------------
TVAG_190480         ------------------------------------------------------------
TVAG_043290         ------------------------------------------------------------
TVAG_419670         ------------------------------------------------------------
TVAG_465190         ------------------------------------------------------------
TVAG_088560         ------------------------------------------------------------
TVAG_294900         ------------------------------------------------------------
TVAG_054220         ------------------------------------------------------------
TVAG_514450         ------------------------------------------------------------
TVAG_088570         ------------------------------------------------------------
TVAG_294910         ------------------------------------------------------------
TVAG_283550         ------------------------------------------------------------
TVAG_346720         ------------------------------------------------------------
TVAG_256520         ------------------------------------------------------------
TVAG_358210         ------------------------------------------------------------
TVAG_446710         ------------------------------------------------------------
TVAG_465200         ------------------------------------------------------------
TVAG_194360         ------------------------------------------------------------
TVAG_419660         ------------------------------------------------------------
TVAG_145480         ------------------------------------------------------------
TVAG_433820         ------------------------------------------------------------
TVAG_287070         ------------------------------------------------------------
TVAG_287080         ------------------------------------------------------------
TVAG_170980         ------------------------------------------------------------
TVAG_456480         ------------------------------------------------------------
TVAG_255930_PP      ------------------------------------------------------------
TVAG_077510         -------MLNDSIISNFPNNNIKNITFYTNITSVETGSFNNTSKLELIKFEGSDNIIFKL
TVAG_382250         ------------------------------------------------------------
TVAG_077500         ------------------------------------------------------------
TVAG_034990         ------------------------------------------------------------
TVAG_354050         ------------------------------------------------------------
TVAG_495520_PP      ------------------------------------------------------------
TVAG_071190_PP      ------------------------------------------------------------
TVAG_035870         ------------------------------------------------------------
TVAG_041580         ------------------------------------------------------------
TVAG_093830         ------------------------------------------------------------
TVAG_103970         ------------------------------------------------------------
TVAG_154230         ------------------------------------------------------------
TVAG_173800         ------------------------------------------------------------
TVAG_180610         ------------------------------------------------------------
TVAG_194900         ------------------------------------------------------------
TVAG_228050         ------------------------------------------------------------
TVAG_236160         ------------------------------------------------------------
TVAG_240680         ------------------------------------------------------------
TVAG_267860         ------------------------------------------------------------
TVAG_301290         ------------------------------------------------------------
TVAG_339090         ------------------------------------------------------------
TVAG_357390         ------------------------------------------------------------
TVAG_375660         ------------------------------------------------------------
TVAG_382050         ------------------------------------------------------------
TVAG_441130         ------------------------------------------------------------
TVAG_446210         ------------------------------------------------------------
TVAG_462650         ------------------------------------------------------------
TVAG_000110         ------------------------------------------------------------
TVAG_012960         ------------------------------------------------------------
TVAG_016290         ------------------------------------------------------------
TVAG_030640         ------------------------------------------------------------
TVAG_043030         ------------------------------------------------------------
TVAG_118400         ------------------------------------------------------------
TVAG_133940         ------------------------------------------------------------
TVAG_180380         ------------------------------------------------------------
TVAG_199720         ------------------------------------------------------------
TVAG_201660         ------------------------------------------------------------
TVAG_347510         ------------------------------------------------------------
TVAG_365610         ------------------------------------------------------------
TVAG_369190         ------------------------------------------------------------
TVAG_403310         ------------------------------------------------------------
TVAG_406430         ------------------------------------------------------------
TVAG_441420         ------------------------------------------------------------
TVAG_579070         ------------------------------------------------------------
TVAG_004550         ------------------------------------------------------------
TVAG_004800         ------------------------------------------------------------
TVAG_070010         ------------------------------------------------------------
TVAG_081960         ------------------------------------------------------------
TVAG_149670         ------------------------------------------------------------
TVAG_173680         ------------------------------------------------------------
TVAG_176470         ------------------------------------------------------------
TVAG_176920         ------------------------------------------------------------
TVAG_188410         ------------------------------------------------------------
TVAG_251670_PP      ------------------------------------------------------------
TVAG_254850         ------------------------------------------------------------
TVAG_271740         ------------------------------------------------------------
TVAG_351800         ------------------------------------------------------------
TVAG_129680         ------------------------------------------------------------
TVAG_376550         ------------------------------------------------------------
TVAG_420310         ------------------------------------------------------------
TVAG_445080         ------------------------------------------------------------
TVAG_489945         ------------------------------------------------------------
TVAG_534530         ------------------------------------------------------------
TVAG_054620         ------------------------------------------------------------
TVAG_082800         ------------------------------------------------------------
TVAG_236800         ------------------------------------------------------------
TVAG_120170         ------------------------------------------------------------
TVAG_123530         ------------------------------------------------------------
TVAG_125530         ------------------------------------------------------------
TVAG_148710         ------------------------------------------------------------
TVAG_158680         ------------------------------------------------------------
TVAG_174670         ------------------------------------------------------------
TVAG_175590         ------------------------------------------------------------
TVAG_348430_PP      ------------------------------------------------------------
TVAG_185850         ------------------------------------------------------------
TVAG_270040         ------------------------------------------------------------
TVAG_278570         ------------------------------------------------------------
TVAG_310220         ------------------------------------------------------------
TVAG_357400         ------------------------------------------------------------
TVAG_396220         ------------------------------------------------------------
TVAG_400790         ------------------------------------------------------------
TVAG_416960         ------------------------------------------------------------
TVAG_425850         ------------------------------------------------------------
TVAG_447520         ------------------------------------------------------------
TVAG_574760         ------------------------------------------------------------
TVAG_133930         ------------------------------------------------------------
TVAG_181880         ------------------------------------------------------------
TVAG_216970         ------------------------------------------------------------
TVAG_380010         ------------------------------------------------------------
TVAG_403710         ------------------------------------------------------------
TVAG_505590         ------------------------------------------------------------
TVAG_061850_PP      ------------------------------------------------------------
TVAG_077520_PP      ------------------------------------------------------------
TVAG_126670         ------------------------------------------------------------
TVAG_163950         ------------------------------------------------------------
TVAG_419330         ------------------------------------------------------------
TVAG_037590_PP      ------------------------------------------------------------
TVAG_479820         ------------------------------------------------------------
TVAG_382260         ------------------------------------------------------------
TVAG_116420_PP      ------------------------------------------------------------
TVAG_216280         ------------------------------------------------------------
TVAG_554290         ------------------------------------------------------------
TVAG_175770         ------------------------------------------------------------
                                                                                

TVAG_120270         ------------------------------------------------------------
TVAG_120420         ------------------------------------------------------------
TVAG_120690         ------------------------------------------------------------
TVAG_444220         ------------------------------------------------------------
TVAG_005490         ------------------------------------------------------------
TVAG_121050         ------------------------------------------------------------
TVAG_121060         ------------------------------------------------------------
TVAG_324970         ------------------------------------------------------------
TVAG_329770         ------------------------------------------------------------
TVAG_497240         ------------------------------------------------------------
TVAG_039290         ------------------------------------------------------------
TVAG_405530         ------------------------------------------------------------
TVAG_427240         ------------------------------------------------------------
TVAG_491510         ------------------------------------------------------------
TVAG_491590         ------------------------------------------------------------
TVAG_103830         ------------------------------------------------------------
TVAG_119560         ------------------------------------------------------------
TVAG_043310         ------------------------------------------------------------
TVAG_489190         ------------------------------------------------------------
TVAG_282840         ------------------------------------------------------------
TVAG_453340         ------------------------------------------------------------
TVAG_133900         ------------------------------------------------------------
TVAG_390320         ------------------------------------------------------------
TVAG_357470         ------------------------------------------------------------
TVAG_488970         ------------------------------------------------------------
TVAG_391270         ------------------------------------------------------------
TVAG_488960         ------------------------------------------------------------
TVAG_039300         ------------------------------------------------------------
TVAG_329780         ------------------------------------------------------------
TVAG_307260         ------------------------------------------------------------
TVAG_429230         ------------------------------------------------------------
TVAG_429320         ------------------------------------------------------------
TVAG_272370         ------------------------------------------------------------
TVAG_422450         ------------------------------------------------------------
TVAG_272390         ------------------------------------------------------------
TVAG_272400         ------------------------------------------------------------
TVAG_270910         ------------------------------------------------------------
TVAG_475550         ------------------------------------------------------------
TVAG_270920         ------------------------------------------------------------
TVAG_008860         ------------------------------------------------------------
TVAG_079390         ------------------------------------------------------------
TVAG_306520         ------------------------------------------------------------
TVAG_241740         ------------------------------------------------------------
TVAG_241770         ------------------------------------------------------------
TVAG_508600         ------------------------------------------------------------
TVAG_416650         ------------------------------------------------------------
TVAG_416660         ------------------------------------------------------------
TVAG_314990         ------------------------------------------------------------
TVAG_372520         ------------------------------------------------------------
TVAG_114850         ------------------------------------------------------------
TVAG_114860         ------------------------------------------------------------
TVAG_264260         ------------------------------------------------------------
TVAG_264280         ------------------------------------------------------------
TVAG_193160         ------------------------------------------------------------
TVAG_225270         ------------------------------------------------------------
TVAG_171480         ------------------------------------------------------------
TVAG_264250         ------------------------------------------------------------
TVAG_032340         ------------------------------------------------------------
TVAG_589630         ------------------------------------------------------------
TVAG_053840         ------------------------------------------------------------
TVAG_498720         ------------------------------------------------------------
TVAG_116960         ------------------------------------------------------------
TVAG_559690         ------------------------------------------------------------
TVAG_447660         ------------------------------------------------------------
TVAG_530030         ------------------------------------------------------------
TVAG_272380         ------------------------------------------------------------
TVAG_281130         ------------------------------------------------------------
TVAG_241780         ------------------------------------------------------------
TVAG_437780         ------------------------------------------------------------
TVAG_314980         ------------------------------------------------------------
TVAG_416670         ------------------------------------------------------------
TVAG_202790         ------------------------------------------------------------
TVAG_345000         ------------------------------------------------------------
TVAG_209810         ------------------------------------------------------------
TVAG_259420         ------------------------------------------------------------
TVAG_202800         ------------------------------------------------------------
TVAG_394940         ------------------------------------------------------------
TVAG_394970         ------------------------------------------------------------
TVAG_097930         ------------------------------------------------------------
TVAG_002470         ------------------------------------------------------------
TVAG_461260         ------------------------------------------------------------
TVAG_001420         ------------------------------------------------------------
TVAG_060280         ------------------------------------------------------------
TVAG_249700         ------------------------------------------------------------
TVAG_194220         ------------------------------------------------------------
TVAG_194240         ------------------------------------------------------------
TVAG_403320         ------------------------------------------------------------
TVAG_465120         ------------------------------------------------------------
TVAG_079000         ------------------------------------------------------------
TVAG_048140         ------------------------------------------------------------
TVAG_204970         ------------------------------------------------------------
TVAG_212600         ------------------------------------------------------------
TVAG_041950         ------------------------------------------------------------
TVAG_473770         ------------------------------------------------------------
TVAG_473800         ------------------------------------------------------------
TVAG_206970         ------------------------------------------------------------
TVAG_173820         ------------------------------------------------------------
TVAG_587450         ------------------------------------------------------------
TVAG_021860         ------------------------------------------------------------
TVAG_007190         ------------------------------------------------------------
TVAG_463750         ------------------------------------------------------------
TVAG_016810         ------------------------------------------------------------
TVAG_052890         ------------------------------------------------------------
TVAG_053030         ------------------------------------------------------------
TVAG_052980         ------------------------------------------------------------
TVAG_052990         ------------------------------------------------------------
TVAG_056160         ------------------------------------------------------------
TVAG_365890         ------------------------------------------------------------
TVAG_084760         ------------------------------------------------------------
TVAG_452700         ------------------------------------------------------------
TVAG_133050         ------------------------------------------------------------
TVAG_456430         ------------------------------------------------------------
TVAG_073720         ------------------------------------------------------------
TVAG_493090         ------------------------------------------------------------
TVAG_211370         ------------------------------------------------------------
TVAG_443310         ------------------------------------------------------------
TVAG_221850         ------------------------------------------------------------
TVAG_432510         ------------------------------------------------------------
TVAG_058200         ------------------------------------------------------------
TVAG_414320         ------------------------------------------------------------
TVAG_486160         ------------------------------------------------------------
TVAG_414350         ------------------------------------------------------------
TVAG_414360         ------------------------------------------------------------
TVAG_414370         ------------------------------------------------------------
TVAG_432440         ------------------------------------------------------------
TVAG_242520         ------------------------------------------------------------
TVAG_436690         ------------------------------------------------------------
TVAG_044700         ------------------------------------------------------------
TVAG_052880         ------------------------------------------------------------
TVAG_297140         ------------------------------------------------------------
TVAG_233100         ------------------------------------------------------------
TVAG_029600         ------------------------------------------------------------
TVAG_088600         ------------------------------------------------------------
TVAG_094450         ------------------------------------------------------------
TVAG_336800         ------------------------------------------------------------
TVAG_338210         ------------------------------------------------------------
TVAG_052440         ------------------------------------------------------------
TVAG_052450         ------------------------------------------------------------
TVAG_290230         ------------------------------------------------------------
TVAG_505030         ------------------------------------------------------------
TVAG_355510         ------------------------------------------------------------
TVAG_489340         ------------------------------------------------------------
TVAG_064470         ------------------------------------------------------------
TVAG_339160         ------------------------------------------------------------
TVAG_299300         ------------------------------------------------------------
TVAG_437200         ------------------------------------------------------------
TVAG_069350         ------------------------------------------------------------
TVAG_055160         ------------------------------------------------------------
TVAG_055260         ------------------------------------------------------------
TVAG_475940         ------------------------------------------------------------
TVAG_328460         ------------------------------------------------------------
TVAG_492550         ------------------------------------------------------------
TVAG_446840         ------------------------------------------------------------
TVAG_464500         ------------------------------------------------------------
TVAG_602250         ------------------------------------------------------------
TVAG_165630         ------------------------------------------------------------
TVAG_165670         ------------------------------------------------------------
TVAG_170990         ------------------------------------------------------------
TVAG_442610         ------------------------------------------------------------
TVAG_445000         ------------------------------------------------------------
TVAG_481640         ------------------------------------------------------------
TVAG_235070         ------------------------------------------------------------
TVAG_011510         ------------------------------------------------------------
TVAG_235010         ------------------------------------------------------------
TVAG_250940         ------------------------------------------------------------
TVAG_471830         ------------------------------------------------------------
TVAG_468140         ------------------------------------------------------------
TVAG_204440         ------------------------------------------------------------
TVAG_442570         ------------------------------------------------------------
TVAG_494740         ------------------------------------------------------------
TVAG_494750         ------------------------------------------------------------
TVAG_443450         ------------------------------------------------------------
TVAG_442560         ------------------------------------------------------------
TVAG_073710         ------------------------------------------------------------
TVAG_253620         ------------------------------------------------------------
TVAG_043760         ------------------------------------------------------------
TVAG_338500         ------------------------------------------------------------
TVAG_338570         ------------------------------------------------------------
TVAG_048640         ------------------------------------------------------------
TVAG_058650         ------------------------------------------------------------
TVAG_058680         ------------------------------------------------------------
TVAG_295730         ------------------------------------------------------------
TVAG_425070         ------------------------------------------------------------
TVAG_229230         ------------------------------------------------------------
TVAG_407460         ------------------------------------------------------------
TVAG_471820         ------------------------------------------------------------
TVAG_047170         ------------------------------------------------------------
TVAG_204430         ------------------------------------------------------------
TVAG_052560         ------------------------------------------------------------
TVAG_278330         ------------------------------------------------------------
TVAG_069840         ------------------------------------------------------------
TVAG_348100         ------------------------------------------------------------
TVAG_278340         ------------------------------------------------------------
TVAG_440520         ------------------------------------------------------------
TVAG_129450         ------------------------------------------------------------
TVAG_208890         ------------------------------------------------------------
TVAG_208880         ------------------------------------------------------------
TVAG_208900         ------------------------------------------------------------
TVAG_075780         ------------------------------------------------------------
TVAG_129440         ------------------------------------------------------------
TVAG_450510         ------------------------------------------------------------
TVAG_311160         ------------------------------------------------------------
TVAG_449720         ------------------------------------------------------------
TVAG_393260         ------------------------------------------------------------
TVAG_453510         ------------------------------------------------------------
TVAG_250950         ------------------------------------------------------------
TVAG_250970         ------------------------------------------------------------
TVAG_250980         ------------------------------------------------------------
TVAG_032730         ------------------------------------------------------------
TVAG_069440         ------------------------------------------------------------
TVAG_088610         ------------------------------------------------------------
TVAG_489320         ------------------------------------------------------------
TVAG_442600         ------------------------------------------------------------
TVAG_489330         ------------------------------------------------------------
TVAG_052460         ------------------------------------------------------------
TVAG_052480         ------------------------------------------------------------
TVAG_339150         ------------------------------------------------------------
TVAG_165620         ------------------------------------------------------------
TVAG_165680         ------------------------------------------------------------
TVAG_090430         ------------------------------------------------------------
TVAG_562160         ------------------------------------------------------------
TVAG_060270         ------------------------------------------------------------
TVAG_249690         ------------------------------------------------------------
TVAG_078990         ------------------------------------------------------------
TVAG_194340         ------------------------------------------------------------
TVAG_241750         ------------------------------------------------------------
TVAG_241760         ------------------------------------------------------------
TVAG_437660         ------------------------------------------------------------
TVAG_437670         ------------------------------------------------------------
TVAG_437750         ------------------------------------------------------------
TVAG_241720         ------------------------------------------------------------
TVAG_135540         ------------------------------------------------------------
TVAG_406580         ------------------------------------------------------------
TVAG_437650         ------------------------------------------------------------
TVAG_437680         ------------------------------------------------------------
TVAG_221860         ------------------------------------------------------------
TVAG_486150         ------------------------------------------------------------
TVAG_206980         ------------------------------------------------------------
TVAG_319430         ------------------------------------------------------------
TVAG_446120         ------------------------------------------------------------
TVAG_080020         ------------------------------------------------------------
TVAG_080240         ------------------------------------------------------------
TVAG_010640         ------------------------------------------------------------
TVAG_080130         ------------------------------------------------------------
TVAG_491720         ------------------------------------------------------------
TVAG_491840         ------------------------------------------------------------
TVAG_491600         ------------------------------------------------------------
TVAG_116830         ------------------------------------------------------------
TVAG_121300         ------------------------------------------------------------
TVAG_264100         ------------------------------------------------------------
TVAG_020140         ------------------------------------------------------------
TVAG_305390         ------------------------------------------------------------
TVAG_465300         ------------------------------------------------------------
TVAG_396830         ------------------------------------------------------------
TVAG_422400         ------------------------------------------------------------
TVAG_170180         ------------------------------------------------------------
TVAG_299920         ------------------------------------------------------------
TVAG_299930         ------------------------------------------------------------
TVAG_299910         ------------------------------------------------------------
TVAG_080250         ------------------------------------------------------------
TVAG_080260         ------------------------------------------------------------
TVAG_319440         ------------------------------------------------------------
TVAG_010650         ------------------------------------------------------------
TVAG_080030         ------------------------------------------------------------
TVAG_166530         ------------------------------------------------------------
TVAG_210990         ------------------------------------------------------------
TVAG_194200         ------------------------------------------------------------
TVAG_194210         ------------------------------------------------------------
TVAG_301760         ------------------------------------------------------------
TVAG_301790         ------------------------------------------------------------
TVAG_396840         ------------------------------------------------------------
TVAG_397180         ------------------------------------------------------------
TVAG_219340         ------------------------------------------------------------
TVAG_219850         ------------------------------------------------------------
TVAG_153500         ------------------------------------------------------------
TVAG_238930         ------------------------------------------------------------
TVAG_219830         ------------------------------------------------------------
TVAG_190460         ------------------------------------------------------------
TVAG_418730         ------------------------------------------------------------
TVAG_057820         ------------------------------------------------------------
TVAG_219650         ------------------------------------------------------------
TVAG_219660         ------------------------------------------------------------
TVAG_065790         ------------------------------------------------------------
TVAG_219840         ------------------------------------------------------------
TVAG_219860         ------------------------------------------------------------
TVAG_301770         ------------------------------------------------------------
TVAG_396820         ------------------------------------------------------------
TVAG_397230         ------------------------------------------------------------
TVAG_397190         ------------------------------------------------------------
TVAG_397210         ------------------------------------------------------------
TVAG_397220         ------------------------------------------------------------
TVAG_396850         ------------------------------------------------------------
TVAG_397050         ------------------------------------------------------------
TVAG_396960         ------------------------------------------------------------
TVAG_396990         ------------------------------------------------------------
TVAG_397030         ------------------------------------------------------------
TVAG_396970         ------------------------------------------------------------
TVAG_134540         ------------------------------------------------------------
TVAG_137300         ------------------------------------------------------------
TVAG_418740         ------------------------------------------------------------
TVAG_464920         ------------------------------------------------------------
TVAG_465260         ------------------------------------------------------------
TVAG_465140         ------------------------------------------------------------
TVAG_194320         ------------------------------------------------------------
TVAG_210330         ------------------------------------------------------------
TVAG_059720         ------------------------------------------------------------
TVAG_465290         ------------------------------------------------------------
TVAG_010480         ------------------------------------------------------------
TVAG_390020         ------------------------------------------------------------
TVAG_058640         ------------------------------------------------------------
TVAG_510990         ------------------------------------------------------------
TVAG_161790         ------------------------------------------------------------
TVAG_182170         ------------------------------------------------------------
TVAG_398760         ------------------------------------------------------------
TVAG_086270         ------------------------------------------------------------
TVAG_182940         ------------------------------------------------------------
TVAG_470190         ------------------------------------------------------------
TVAG_012310         ------------------------------------------------------------
TVAG_057770         ------------------------------------------------------------
TVAG_390080         ------------------------------------------------------------
TVAG_440930         ------------------------------------------------------------
TVAG_347640         ------------------------------------------------------------
TVAG_512720         ------------------------------------------------------------
TVAG_444190         ------------------------------------------------------------
TVAG_076530         ------------------------------------------------------------
TVAG_456840         ------------------------------------------------------------
TVAG_160400         ------------------------------------------------------------
TVAG_327480         ------------------------------------------------------------
TVAG_456740         ------------------------------------------------------------
TVAG_012550         ------------------------------------------------------------
TVAG_444200         ------------------------------------------------------------
TVAG_050290         ------------------------------------------------------------
TVAG_050300         ------------------------------------------------------------
TVAG_039840         ------------------------------------------------------------
TVAG_529010         ------------------------------------------------------------
TVAG_129960         ------------------------------------------------------------
TVAG_255550         ------------------------------------------------------------
TVAG_255640         ------------------------------------------------------------
TVAG_282805         ------------------------------------------------------------
TVAG_283000         ------------------------------------------------------------
TVAG_317740         ------------------------------------------------------------
TVAG_317820         ------------------------------------------------------------
TVAG_450780         ------------------------------------------------------------
TVAG_450800         ------------------------------------------------------------
TVAG_182920         ------------------------------------------------------------
TVAG_137450         ------------------------------------------------------------
TVAG_283370         ------------------------------------------------------------
TVAG_367540         ------------------------------------------------------------
TVAG_137460         ------------------------------------------------------------
TVAG_341990         ------------------------------------------------------------
TVAG_161750         ------------------------------------------------------------
TVAG_007200         ------------------------------------------------------------
TVAG_368225         ------------------------------------------------------------
TVAG_071970         ------------------------------------------------------------
TVAG_445440         ------------------------------------------------------------
TVAG_070125         ------------------------------------------------------------
TVAG_007220         ------------------------------------------------------------
TVAG_007210         ------------------------------------------------------------
TVAG_071980         ------------------------------------------------------------
TVAG_445450         ------------------------------------------------------------
TVAG_071960         ------------------------------------------------------------
TVAG_071950         ------------------------------------------------------------
TVAG_192030         ------------------------------------------------------------
TVAG_194870         ------------------------------------------------------------
TVAG_104650         ------------------------------------------------------------
TVAG_333530         ------------------------------------------------------------
TVAG_118430         ------------------------------------------------------------
TVAG_186350         KRCFRLTTINIDSHIAEIGSYCFYGCEQLTYFPLNSELTIIPDYAFYNCTRLATP----T
TVAG_185805         SQCISLKSIFINSPLRELGENCFYNCSSLESYPFNPELTYIPDYCFWNCTKLQSP----A
TVAG_186250         ------------------------------------------------------------
TVAG_186310         SQCIALKSIYMDAPLRELGQKCFYNCSSLESFPFNPELTAIPDYCFWNCTSLQSP----A
TVAG_194880         ------------------------------------------------------------
TVAG_333540         ------------------------------------------------------------
TVAG_325850         ------------------------------------------------------------
TVAG_325860         ------------------------------------------------------------
TVAG_118440         ------------------------------------------------------------
TVAG_186330         YGSNIG-NFISSGGSVYASDHAFQSSSITNAIFPYIKSRGSYAFSSSTISTLTFTNDTNS
TVAG_186260         ------------------------------------------------------------
TVAG_186300         RSSTVGNMIFQPGCSLVLGDHCFREAKINYAIFPNITSKPSSSIYNTRFGTVTFTPEVVT
TVAG_186290         SRCTIGNLIFE-GGSLILDEYSLHYATINFTVFPTIESKHYYSIYFTRFETVTFTPDTVL
TVAG_186280         ------------------------------------------------------------
TVAG_118390         ------------------------------------------------------------
TVAG_192020         ------------------------------------------------------------
TVAG_325840         ---------------------------------------MTLSTIPYNAFYLCRNVEKLN
TVAG_333550         ------------------------------------------------------------
TVAG_104660         ------------------------------------------------------------
TVAG_118410         ------------------------------------------------------------
TVAG_118420         ------------------------------------------------------------
TVAG_186340         ------------------------------------------------------------
TVAG_186270         ------------------------------------------------------------
TVAG_003000         ------------------------------------------------------------
TVAG_490840         ------------------------------------------------------------
TVAG_490850         ------------------------------------------------------------
TVAG_491190         ------------------------------------------------------------
TVAG_003090         ------------------------------------------------------------
TVAG_402520         ------------------------------------------------------------
TVAG_307450         ------------------------------------------------------------
TVAG_394080         ------------------------------------------------------------
TVAG_214470         ------------------------------------------------------------
TVAG_214580         ------------------------------------------------------------
TVAG_353980         ------------------------------------------------------------
TVAG_004820         ------------------------------------------------------------
TVAG_214140         ------------------------------------------------------------
TVAG_113510         ------------------------------------------------------------
TVAG_288230         ------------------------------------------------------------
TVAG_355160         ------------------------------------------------------------
TVAG_004830         ------------------------------------------------------------
TVAG_214240         ------------------------------------------------------------
TVAG_036040         ------------------------------------------------------------
TVAG_036060         ------------------------------------------------------------
TVAG_199390         ------------------------------------------------------------
TVAG_036090         ------------------------------------------------------------
TVAG_259970         ------------------------------------------------------------
TVAG_281380         ------------------------------------------------------------
TVAG_250590         ------------------------------------------------------------
TVAG_359480         ------------------------------------------------------------
TVAG_036070         ------------------------------------------------------------
TVAG_036030         ------------------------------------------------------------
TVAG_036050         ------------------------------------------------------------
TVAG_036100         ------------------------------------------------------------
TVAG_014010         ------------------------------------------------------------
TVAG_029490         ------------------------------------------------------------
TVAG_064850         ------------------------------------------------------------
TVAG_476110         ------------------------------------------------------------
TVAG_259980         ------------------------------------------------------------
TVAG_260820         ------------------------------------------------------------
TVAG_185280         ------------------------------------------------------------
TVAG_458850         ------------------------------------------------------------
TVAG_415050         ------------------------------------------------------------
TVAG_185670         ------------------------------------------------------------
TVAG_269120         ------------------------------------------------------------
TVAG_372260         ------------------------------------------------------------
TVAG_188240         ------------------------------------------------------------
TVAG_307890         ------------------------------------------------------------
TVAG_495710         ------------------------------------------------------------
TVAG_269100         ------------------------------------------------------------
TVAG_269110         ------------------------------------------------------------
TVAG_477070         ------------------------------------------------------------
TVAG_477090         ------------------------------------------------------------
TVAG_442120         ------------------------------------------------------------
TVAG_474540         AFRNCFGLKKVEFLNHFENLPNECFKNCYNLSEAKLRSENIGESAFENCISLTNLTCIYK
TVAG_474550         ------------------------------------------------------------
TVAG_474400         AFKNCFGLRKVKFLIQTC-IDTGSFMNCFNLTECEGWFYSIPKYAFANCISLTNYTSKRR
TVAG_474560         ------------------------------------------------------------
TVAG_477080         ------------------------------------------------------------
TVAG_148700         ------------------------------------------------------------
TVAG_148720         ------------------------------------------------------------
TVAG_370050         ------------------------------------------------------------
TVAG_487790         ------------------------------------------------------------
TVAG_244770         ------------------------------------------------------------
TVAG_244790         ------------------------------------------------------------
TVAG_364460         ------------------------------------------------------------
TVAG_376540         ------------------------------------------------------------
TVAG_007990         ------------------------------------------------------------
TVAG_008010         ------------------------------------------------------------
TVAG_101520         ------------------------------------------------------------
TVAG_413890         ------------------------------------------------------------
TVAG_421240         ------------------------------------------------------------
TVAG_421250         ------------------------------------------------------------
TVAG_413900         ------------------------------------------------------------
TVAG_421265         ------------------------------------------------------------
TVAG_212430         ------------------------------------------------------------
TVAG_078450         ------------------------------------------------------------
TVAG_157870         ------------------------------------------------------------
TVAG_106550         ------------------------------------------------------------
TVAG_162010         ------------------------------------------------------------
TVAG_461990         ------------------------------------------------------------
TVAG_607280         ------------------------------------------------------------
TVAG_530020         ------------------------------------------------------------
TVAG_179920         ------------------------------------------------------------
TVAG_210970         ------------------------------------------------------------
TVAG_168030         ------------------------------------------------------------
TVAG_228060         ------------------------------------------------------------
TVAG_223570         ------------------------------------------------------------
TVAG_226730         ------------------------------------------------------------
TVAG_010770         ------------------------------------------------------------
TVAG_070020         ------------------------------------------------------------
TVAG_268070         ------------------------------------------------------------
TVAG_404890         ------------------------------------------------------------
TVAG_361500         ------------------------------------------------------------
TVAG_496010         ------------------------------------------------------------
TVAG_255790         ------------------------------------------------------------
TVAG_150950         ------------------------------------------------------------
TVAG_150960         ------------------------------------------------------------
TVAG_185100         ------------------------------------------------------------
TVAG_459580         ------------------------------------------------------------
TVAG_042615         ------------------------------------------------------------
TVAG_343760         ------------------------------------------------------------
TVAG_413445         ------------------------------------------------------------
TVAG_486880         ------------------------------------------------------------
TVAG_437920         ------------------------------------------------------------
TVAG_150970         ------------------------------------------------------------
TVAG_459570         ------------------------------------------------------------
TVAG_262580         ------------------------------------------------------------
TVAG_437910         ------------------------------------------------------------
TVAG_486870         ------------------------------------------------------------
TVAG_042450         ------------------------------------------------------------
TVAG_450350_PP      ------------------------------------------------------------
TVAG_240110         ------------------------------------------------------------
TVAG_412630         ------------------------------------------------------------
TVAG_418480_PP      ------------------------------------------------------------
TVAG_482820_PP      ------------------------------------------------------------
TVAG_042340         ------------------------------------------------------------
TVAG_263080         ------------------------------------------------------------
TVAG_174890         ------------------------------------------------------------
TVAG_174900         ------------------------------------------------------------
TVAG_191450         ------------------------------------------------------------
TVAG_191460         ------------------------------------------------------------
TVAG_191480         ------------------------------------------------------------
TVAG_191490         ------------------------------------------------------------
TVAG_355170         ------------------------------------------------------------
TVAG_274660         ------------------------------------------------------------
TVAG_488130         ------------------------------------------------------------
TVAG_150740         ------------------------------------------------------------
TVAG_163280         ------------------------------------------------------------
TVAG_237430         ------------------------------------------------------------
TVAG_350110         ------------------------------------------------------------
TVAG_080100_PP      ------------------------------------------------------------
TVAG_080110_PP      ------------------------------------------------------------
TVAG_575690         ------------------------------------------------------------
TVAG_598680         ------------------------------------------------------------
TVAG_009940         ------------------------------------------------------------
TVAG_244780         ------------------------------------------------------------
TVAG_244800         ------------------------------------------------------------
TVAG_087230         ------------------------------------------------------------
TVAG_208740         ------------------------------------------------------------
TVAG_087240         ------------------------------------------------------------
TVAG_383590         ------------------------------------------------------------
TVAG_225790         ------------------------------------------------------------
TVAG_495790         ------------------------------------------------------------
TVAG_057870         ------------------------------------------------------------
TVAG_257810         ------------------------------------------------------------
TVAG_188250         ------------------------------------------------------------
TVAG_459830         ------------------------------------------------------------
TVAG_234090         ------------------------------------------------------------
TVAG_073760         ------------------------------------------------------------
TVAG_154640         ------------------------------------------------------------
TVAG_107460         ------------------------------------------------------------
TVAG_188230         ------------------------------------------------------------
TVAG_199450         ------------------------------------------------------------
TVAG_281400         ------------------------------------------------------------
TVAG_375480         ------------------------------------------------------------
TVAG_424460         ------------------------------------------------------------
TVAG_265070         ------------------------------------------------------------
TVAG_522150         ------------------------------------------------------------
TVAG_583360         ------------------------------------------------------------
TVAG_577760         ------------------------------------------------------------
TVAG_287920         ------------------------------------------------------------
TVAG_349960         ------------------------------------------------------------
TVAG_349980         ------------------------------------------------------------
TVAG_242200         ------------------------------------------------------------
TVAG_028700         ------------------------------------------------------------
TVAG_398800         ------------------------------------------------------------
TVAG_064840         ------------------------------------------------------------
TVAG_247210         ------------------------------------------------------------
TVAG_282780         ------------------------------------------------------------
TVAG_044780         ------------------------------------------------------------
TVAG_192330         ------------------------------------------------------------
TVAG_214570         ------------------------------------------------------------
TVAG_454030         ------------------------------------------------------------
TVAG_014000         ------------------------------------------------------------
TVAG_122120         ------------------------------------------------------------
TVAG_168020         ------------------------------------------------------------
TVAG_179910         ------------------------------------------------------------
TVAG_228080         ------------------------------------------------------------
TVAG_168040         ------------------------------------------------------------
TVAG_040740         ------------------------------------------------------------
TVAG_453300         ------------------------------------------------------------
TVAG_103510         ------------------------------------------------------------
TVAG_459590_PP      ------------------------------------------------------------
TVAG_113340         ------------------------------------------------------------
TVAG_122610         ------------------------------------------------------------
TVAG_013960         ------------------------------------------------------------
TVAG_373530_PP      ------------------------------------------------------------
TVAG_127150         ------------------------------------------------------------
TVAG_421110         ------------------------------------------------------------
TVAG_107350         ------------------------------------------------------------
TVAG_366150         ------------------------------------------------------------
TVAG_035470         ------------------------------------------------------------
TVAG_354990         ------------------------------------------------------------
TVAG_090340         ------------------------------------------------------------
TVAG_184400         ------------------------------------------------------------
TVAG_254310         ------------------------------------------------------------
TVAG_106600         ------------------------------------------------------------
TVAG_131910         ------------------------------------------------------------
TVAG_425840         ------------------------------------------------------------
TVAG_076250         ------------------------------------------------------------
TVAG_169980         ------------------------------------------------------------
TVAG_127590         ------------------------------------------------------------
TVAG_336850         ------------------------------------------------------------
TVAG_336880         ------------------------------------------------------------
TVAG_457280         ------------------------------------------------------------
TVAG_076240         ------------------------------------------------------------
TVAG_169990         ------------------------------------------------------------
TVAG_169970         ------------------------------------------------------------
TVAG_457260         ------------------------------------------------------------
TVAG_336870_PP      ------------------------------------------------------------
TVAG_336900         ------------------------------------------------------------
TVAG_336860         ------------------------------------------------------------
TVAG_028330         ------------------------------------------------------------
TVAG_344670         ------------------------------------------------------------
TVAG_131950         ------------------------------------------------------------
TVAG_035480         ------------------------------------------------------------
TVAG_373540         ------------------------------------------------------------
TVAG_035490         ------------------------------------------------------------
TVAG_337780         ------------------------------------------------------------
TVAG_295130         ------------------------------------------------------------
TVAG_090330         ------------------------------------------------------------
TVAG_170000         ------------------------------------------------------------
TVAG_457270         ------------------------------------------------------------
TVAG_336890         ------------------------------------------------------------
TVAG_106590         ------------------------------------------------------------
TVAG_184420         ------------------------------------------------------------
TVAG_267840         ------------------------------------------------------------
TVAG_270870         ------------------------------------------------------------
TVAG_270860         ------------------------------------------------------------
TVAG_004560         ------------------------------------------------------------
TVAG_574770         ------------------------------------------------------------
TVAG_158640         ------------------------------------------------------------
TVAG_171440         ------------------------------------------------------------
TVAG_158720         ------------------------------------------------------------
TVAG_158730         ------------------------------------------------------------
TVAG_032560         ------------------------------------------------------------
TVAG_408440         ------------------------------------------------------------
TVAG_478650         ------------------------------------------------------------
TVAG_101710         ------------------------------------------------------------
TVAG_372330_PP      ------------------------------------------------------------
TVAG_478640         ------------------------------------------------------------
TVAG_070730         ------------------------------------------------------------
TVAG_175550         ------------------------------------------------------------
TVAG_348420         ------------------------------------------------------------
TVAG_296360         ------------------------------------------------------------
TVAG_109340         ------------------------------------------------------------
TVAG_468680         ------------------------------------------------------------
TVAG_348490         ------------------------------------------------------------
TVAG_348520         ------------------------------------------------------------
TVAG_175580         ------------------------------------------------------------
TVAG_320450         ------------------------------------------------------------
TVAG_475560         ------------------------------------------------------------
TVAG_475600         ------------------------------------------------------------
TVAG_012950         ------------------------------------------------------------
TVAG_475590         ------------------------------------------------------------
TVAG_032550         ------------------------------------------------------------
TVAG_408450         ------------------------------------------------------------
TVAG_372320_PP      ------------------------------------------------------------
TVAG_348460         ------------------------------------------------------------
TVAG_348530         ------------------------------------------------------------
TVAG_070710         ------------------------------------------------------------
TVAG_109330         ------------------------------------------------------------
TVAG_133260         ------------------------------------------------------------
TVAG_133330         ------------------------------------------------------------
TVAG_133300         ------------------------------------------------------------
TVAG_133380         ------------------------------------------------------------
TVAG_133420         ------------------------------------------------------------
TVAG_158670         ------------------------------------------------------------
TVAG_171430         ------------------------------------------------------------
TVAG_158710         ------------------------------------------------------------
TVAG_158740         ------------------------------------------------------------
TVAG_032540         ------------------------------------------------------------
TVAG_408460         ------------------------------------------------------------
TVAG_101720         ------------------------------------------------------------
TVAG_372310         ------------------------------------------------------------
TVAG_372300_PP      ------------------------------------------------------------
TVAG_478660         ------------------------------------------------------------
TVAG_348480         ------------------------------------------------------------
TVAG_348540         ------------------------------------------------------------
TVAG_348500         ------------------------------------------------------------
TVAG_259880         ------------------------------------------------------------
TVAG_070700         ------------------------------------------------------------
TVAG_348470         ------------------------------------------------------------
TVAG_501820         ------------------------------------------------------------
TVAG_259890         ------------------------------------------------------------
TVAG_109320         ------------------------------------------------------------
TVAG_468690         ------------------------------------------------------------
TVAG_099790         ------------------------------------------------------------
TVAG_355370         ------------------------------------------------------------
TVAG_013970         ------------------------------------------------------------
TVAG_145120         ------------------------------------------------------------
TVAG_133230         ------------------------------------------------------------
TVAG_133270         ------------------------------------------------------------
TVAG_133390         ------------------------------------------------------------
TVAG_133240         ------------------------------------------------------------
TVAG_133280         ------------------------------------------------------------
TVAG_133310         ------------------------------------------------------------
TVAG_133340         ------------------------------------------------------------
TVAG_133430         ------------------------------------------------------------
TVAG_194890         ------------------------------------------------------------
TVAG_316120         ------------------------------------------------------------
TVAG_493590         ------------------------------------------------------------
TVAG_133290         ------------------------------------------------------------
TVAG_133410         ------------------------------------------------------------
TVAG_133360         ------------------------------------------------------------
TVAG_133220         ------------------------------------------------------------
TVAG_002860         ------------------------------------------------------------
TVAG_167270         ------------------------------------------------------------
TVAG_197220         ------------------------------------------------------------
TVAG_023530         ------------------------------------------------------------
TVAG_023540         ------------------------------------------------------------
TVAG_197100_PP      ------------------------------------------------------------
TVAG_484410_PP      ------------------------------------------------------------
TVAG_046400_PP      ------------------------------------------------------------
TVAG_009650         ------------------------------------------------------------
TVAG_226110         ------------------------------------------------------------
TVAG_183760         ------------------------------------------------------------
TVAG_379520         ------------------------------------------------------------
TVAG_026370         ------------------------------------------------------------
TVAG_380080_PP      ------------------------------------------------------------
TVAG_274720         ------------------------------------------------------------
TVAG_442630         ------------------------------------------------------------
TVAG_255990         ------------------------------------------------------------
TVAG_256000         ------------------------------------------------------------
TVAG_463920         ------------------------------------------------------------
TVAG_163690_PP      ------------------------------------------------------------
TVAG_199070         ------------------------------------------------------------
TVAG_429300         ------------------------------------------------------------
TVAG_429310         ------------------------------------------------------------
TVAG_429260         ------------------------------------------------------------
TVAG_067210         ------------------------------------------------------------
TVAG_244930         ------------------------------------------------------------
TVAG_474570         ------------------------------------------------------------
TVAG_046390         ------------------------------------------------------------
TVAG_462640         ------------------------------------------------------------
TVAG_247240         ------------------------------------------------------------
TVAG_056130         ------------------------------------------------------------
TVAG_305780         ------------------------------------------------------------
TVAG_092600         ------------------------------------------------------------
TVAG_192340         ------------------------------------------------------------
TVAG_170290         ------------------------------------------------------------
TVAG_192350         ------------------------------------------------------------
TVAG_284390         ------------------------------------------------------------
TVAG_252070         ------------------------------------------------------------
TVAG_281410         ------------------------------------------------------------
TVAG_214130         ------------------------------------------------------------
TVAG_024700         ------------------------------------------------------------
TVAG_043250         ------------------------------------------------------------
TVAG_113350         ------------------------------------------------------------
TVAG_358150         ------------------------------------------------------------
TVAG_496000         ------------------------------------------------------------
TVAG_093820         ------------------------------------------------------------
TVAG_093850         ------------------------------------------------------------
TVAG_093840         ------------------------------------------------------------
TVAG_417680         ------------------------------------------------------------
TVAG_417690         ------------------------------------------------------------
TVAG_043300         ------------------------------------------------------------
TVAG_506660         ------------------------------------------------------------
TVAG_194350         ------------------------------------------------------------
TVAG_419650         ------------------------------------------------------------
TVAG_511010         ------------------------------------------------------------
TVAG_059970         ------------------------------------------------------------
TVAG_145470         ------------------------------------------------------------
TVAG_090530         ------------------------------------------------------------
TVAG_236790         ------------------------------------------------------------
TVAG_082190         ------------------------------------------------------------
TVAG_082200         ------------------------------------------------------------
TVAG_103430         ------------------------------------------------------------
TVAG_396470         ------------------------------------------------------------
TVAG_103420         ------------------------------------------------------------
TVAG_396460         ------------------------------------------------------------
TVAG_082210         ------------------------------------------------------------
TVAG_072690         ------------------------------------------------------------
TVAG_193130         ------------------------------------------------------------
TVAG_308640         ------------------------------------------------------------
TVAG_456470         ------------------------------------------------------------
TVAG_255920         ------------------------------------------------------------
TVAG_043020         ------------------------------------------------------------
TVAG_376320         ------------------------------------------------------------
TVAG_432750         ------------------------------------------------------------
TVAG_046410         ------------------------------------------------------------
TVAG_229410         ------------------------------------------------------------
TVAG_139560         ------------------------------------------------------------
TVAG_210180         ------------------------------------------------------------
TVAG_296370         ------------------------------------------------------------
TVAG_420300_PP      ------------------------------------------------------------
TVAG_020580         ------------------------------------------------------------
TVAG_030510         ------------------------------------------------------------
TVAG_230710         ------------------------------------------------------------
TVAG_406420         ------------------------------------------------------------
TVAG_143210         ------------------------------------------------------------
TVAG_475610         ------------------------------------------------------------
TVAG_452250         ------------------------------------------------------------
TVAG_205270         ------------------------------------------------------------
TVAG_291520         ------------------------------------------------------------
TVAG_173810         ------------------------------------------------------------
TVAG_190480         ------------------------------------------------------------
TVAG_043290         ------------------------------------------------------------
TVAG_419670         ------------------------------------------------------------
TVAG_465190         ------------------------------------------------------------
TVAG_088560         ------------------------------------------------------------
TVAG_294900         ------------------------------------------------------------
TVAG_054220         ------------------------------------------------------------
TVAG_514450         ------------------------------------------------------------
TVAG_088570         ------------------------------------------------------------
TVAG_294910         ------------------------------------------------------------
TVAG_283550         ------------------------------------------------------------
TVAG_346720         ------------------------------------------------------------
TVAG_256520         ------------------------------------------------------------
TVAG_358210         ------------------------------------------------------------
TVAG_446710         ------------------------------------------------------------
TVAG_465200         ------------------------------------------------------------
TVAG_194360         ------------------------------------------------------------
TVAG_419660         ------------------------------------------------------------
TVAG_145480         ------------------------------------------------------------
TVAG_433820         ------------------------------------------------------------
TVAG_287070         ------------------------------------------------------------
TVAG_287080         ------------------------------------------------------------
TVAG_170980         ------------------------------------------------------------
TVAG_456480         ------------------------------------------------------------
TVAG_255930_PP      ------------------------------------------------------------
TVAG_077510         NSFINLNSLDQITIYDKSVVTIESHAFVNVSINSFSLPADSQSTVNDDSFINCNISNFVV
TVAG_382250         ------------------------------------------------------------
TVAG_077500         ------------------------------------------------------------
TVAG_034990         ------------------------------------------------------------
TVAG_354050         ------------------------------------------------------------
TVAG_495520_PP      ------------------------------------------------------------
TVAG_071190_PP      ------------------------------------------------------------
TVAG_035870         ------------------------------------------------------------
TVAG_041580         ------------------------------------------------------------
TVAG_093830         ------------------------------------------------------------
TVAG_103970         ------------------------------------------------------------
TVAG_154230         ------------------------------------------------------------
TVAG_173800         ------------------------------------------------------------
TVAG_180610         ------------------------------------------------------------
TVAG_194900         ------------------------------------------------------------
TVAG_228050         ------------------------------------------------------------
TVAG_236160         ------------------------------------------------------------
TVAG_240680         ------------------------------------------------------------
TVAG_267860         ------------------------------------------------------------
TVAG_301290         ------------------------------------------------------------
TVAG_339090         ------------------------------------------------------------
TVAG_357390         ------------------------------------------------------------
TVAG_375660         ------------------------------------------------------------
TVAG_382050         ------------------------------------------------------------
TVAG_441130         ------------------------------------------------------------
TVAG_446210         ------------------------------------------------------------
TVAG_462650         ------------------------------------------------------------
TVAG_000110         ------------------------------------------------------------
TVAG_012960         ------------------------------------------------------------
TVAG_016290         ------------------------------------------------------------
TVAG_030640         ------------------------------------------------------------
TVAG_043030         ------------------------------------------------------------
TVAG_118400         ------------------------------------------------------------
TVAG_133940         ------------------------------------------------------------
TVAG_180380         ------------------------------------------------------------
TVAG_199720         ------------------------------------------------------------
TVAG_201660         ------------------------------------------------------------
TVAG_347510         ------------------------------------------------------------
TVAG_365610         ------------------------------------------------------------
TVAG_369190         ------------------------------------------------------------
TVAG_403310         ------------------------------------------------------------
TVAG_406430         ------------------------------------------------------------
TVAG_441420         ------------------------------------------------------------
TVAG_579070         ------------------------------------------------------------
TVAG_004550         ------------------------------------------------------------
TVAG_004800         ------------------------------------------------------------
TVAG_070010         ------------------------------------------------------------
TVAG_081960         ------------------------------------------------------------
TVAG_149670         ------------------------------------------------------------
TVAG_173680         ------------------------------------------------------------
TVAG_176470         ------------------------------------------------------------
TVAG_176920         ------------------------------------------------------------
TVAG_188410         ------------------------------------------------------------
TVAG_251670_PP      ------------------------------------------------------------
TVAG_254850         ------------------------------------------------------------
TVAG_271740         ------------------------------------------------------------
TVAG_351800         ------------------------------------------------------------
TVAG_129680         ------------------------------------------------------------
TVAG_376550         ------------------------------------------------------------
TVAG_420310         ------------------------------------------------------------
TVAG_445080         ------------------------------------------------------------
TVAG_489945         ------------------------------------------------------------
TVAG_534530         ------------------------------------------------------------
TVAG_054620         ------------------------------------------------------------
TVAG_082800         ------------------------------------------------------------
TVAG_236800         ------------------------------------------------------------
TVAG_120170         ------------------------------------------------------------
TVAG_123530         ------------------------------------------------------------
TVAG_125530         ------------------------------------------------------------
TVAG_148710         ------------------------------------------------------------
TVAG_158680         ------------------------------------------------------------
TVAG_174670         ------------------------------------------------------------
TVAG_175590         ------------------------------------------------------------
TVAG_348430_PP      ------------------------------------------------------------
TVAG_185850         ------------------------------------------------------------
TVAG_270040         ------------------------------------------------------------
TVAG_278570         ------------------------------------------------------------
TVAG_310220         ------------------------------------------------------------
TVAG_357400         ------------------------------------------------------------
TVAG_396220         ------------------------------------------------------------
TVAG_400790         ------------------------------------------------------------
TVAG_416960         ------------------------------------------------------------
TVAG_425850         ------------------------------------------------------------
TVAG_447520         ------------------------------------------------------------
TVAG_574760         ------------------------------------------------------------
TVAG_133930         ------------------------------------------------------------
TVAG_181880         ------------------------------------------------------------
TVAG_216970         ------------------------------------------------------------
TVAG_380010         ------------------------------------------------------------
TVAG_403710         ------------------------------------------------------------
TVAG_505590         ------------------------------------------------------------
TVAG_061850_PP      ------------------------------------------------------------
TVAG_077520_PP      ------------------------------------------------------------
TVAG_126670         ------------------------------------------------------------
TVAG_163950         ------------------------------------------------------------
TVAG_419330         ------------------------------------------------------------
TVAG_037590_PP      ------------------------------------------------------------
TVAG_479820         ------------------------------------------------------------
TVAG_382260         ------------------------------------------------------------
TVAG_116420_PP      ------------------------------------------------------------
TVAG_216280         ------------------------------------------------------------
TVAG_554290         ------------------------------------------------------------
TVAG_175770         ------------------------------------------------------------
                                                                                

TVAG_120270         ------------------------------------------------------------
TVAG_120420         ------------------------------------------------------------
TVAG_120690         ------------------------------------------------------------
TVAG_444220         ------------------------------------------------------------
TVAG_005490         ------------------------------------------------------------
TVAG_121050         ------------------------------------------------------------
TVAG_121060         ------------------------------------------------------------
TVAG_324970         ------------------------------------------------------------
TVAG_329770         ------------------------------------------------------------
TVAG_497240         ------------------------------------------------------------
TVAG_039290         ------------------------------------------------------------
TVAG_405530         ------------------------------------------------------------
TVAG_427240         ------------------------------------------------------------
TVAG_491510         ------------------------------------------------------------
TVAG_491590         ------------------------------------------------------------
TVAG_103830         ------------------------------------------------------------
TVAG_119560         ------------------------------------------------------------
TVAG_043310         ------------------------------------------------------------
TVAG_489190         ------------------------------------------------------------
TVAG_282840         ------------------------------------------------------------
TVAG_453340         ------------------------------------------------------------
TVAG_133900         ------------------------------------------------------------
TVAG_390320         ------------------------------------------------------------
TVAG_357470         ------------------------------------------------------------
TVAG_488970         ------------------------------------------------------------
TVAG_391270         ------------------------------------------------------------
TVAG_488960         ------------------------------------------------------------
TVAG_039300         ------------------------------------------------------------
TVAG_329780         ------------------------------------------------------------
TVAG_307260         ------------------------------------------------------------
TVAG_429230         ------------------------------------------------------------
TVAG_429320         ------------------------------------------------------------
TVAG_272370         ------------------------------------------------------------
TVAG_422450         ------------------------------------------------------------
TVAG_272390         ------------------------------------------------------------
TVAG_272400         ------------------------------------------------------------
TVAG_270910         ------------------------------------------------------------
TVAG_475550         ------------------------------------------------------------
TVAG_270920         ------------------------------------------------------------
TVAG_008860         ------------------------------------------------------------
TVAG_079390         ------------------------------------------------------------
TVAG_306520         ------------------------------------------------------------
TVAG_241740         ------------------------------------------------------------
TVAG_241770         ------------------------------------------------------------
TVAG_508600         ------------------------------------------------------------
TVAG_416650         ------------------------------------------------------------
TVAG_416660         ------------------------------------------------------------
TVAG_314990         ------------------------------------------------------------
TVAG_372520         ------------------------------------------------------------
TVAG_114850         ------------------------------------------------------------
TVAG_114860         ------------------------------------------------------------
TVAG_264260         ------------------------------------------------------------
TVAG_264280         ------------------------------------------------------------
TVAG_193160         ------------------------------------------------------------
TVAG_225270         ------------------------------------------------------------
TVAG_171480         ------------------------------------------------------------
TVAG_264250         ------------------------------------------------------------
TVAG_032340         ------------------------------------------------------------
TVAG_589630         ------------------------------------------------------------
TVAG_053840         ------------------------------------------------------------
TVAG_498720         ------------------------------------------------------------
TVAG_116960         ------------------------------------------------------------
TVAG_559690         ------------------------------------------------------------
TVAG_447660         ------------------------------------------------------------
TVAG_530030         ------------------------------------------------------------
TVAG_272380         ------------------------------------------------------------
TVAG_281130         ------------------------------------------------------------
TVAG_241780         ------------------------------------------------------------
TVAG_437780         ------------------------------------------------------------
TVAG_314980         ------------------------------------------------------------
TVAG_416670         ------------------------------------------------------------
TVAG_202790         ------------------------------------------------------------
TVAG_345000         ------------------------------------------------------------
TVAG_209810         ------------------------------------------------------------
TVAG_259420         ------------------------------------------------------------
TVAG_202800         ------------------------------------------------------------
TVAG_394940         ------------------------------------------------------------
TVAG_394970         ------------------------------------------------------------
TVAG_097930         ------------------------------------------------------------
TVAG_002470         ------------------------------------------------------------
TVAG_461260         ------------------------------------------------------------
TVAG_001420         ------------------------------------------------------------
TVAG_060280         ------------------------------------------------------------
TVAG_249700         ------------------------------------------------------------
TVAG_194220         ------------------------------------------------------------
TVAG_194240         ------------------------------------------------------------
TVAG_403320         ------------------------------------------------------------
TVAG_465120         ------------------------------------------------------------
TVAG_079000         ------------------------------------------------------------
TVAG_048140         ------------------------------------------------------------
TVAG_204970         ------------------------------------------------------------
TVAG_212600         ------------------------------------------------------------
TVAG_041950         ------------------------------------------------------------
TVAG_473770         ------------------------------------------------------------
TVAG_473800         ------------------------------------------------------------
TVAG_206970         ------------------------------------------------------------
TVAG_173820         ------------------------------------------------------------
TVAG_587450         ------------------------------------------------------------
TVAG_021860         ------------------------------------------------------------
TVAG_007190         ------------------------------------------------------------
TVAG_463750         ------------------------------------------------------------
TVAG_016810         ------------------------------------------------------------
TVAG_052890         ------------------------------------------------------------
TVAG_053030         ------------------------------------------------------------
TVAG_052980         ------------------------------------------------------------
TVAG_052990         ------------------------------------------------------------
TVAG_056160         ------------------------------------------------------------
TVAG_365890         ------------------------------------------------------------
TVAG_084760         ------------------------------------------------------------
TVAG_452700         ------------------------------------------------------------
TVAG_133050         ------------------------------------------------------------
TVAG_456430         ------------------------------------------------------------
TVAG_073720         ------------------------------------------------------------
TVAG_493090         ------------------------------------------------------------
TVAG_211370         ------------------------------------------------------------
TVAG_443310         ------------------------------------------------------------
TVAG_221850         ------------------------------------------------------------
TVAG_432510         ------------------------------------------------------------
TVAG_058200         ------------------------------------------------------------
TVAG_414320         ------------------------------------------------------------
TVAG_486160         ------------------------------------------------------------
TVAG_414350         ------------------------------------------------------------
TVAG_414360         ------------------------------------------------------------
TVAG_414370         ------------------------------------------------------------
TVAG_432440         ------------------------------------------------------------
TVAG_242520         ------------------------------------------------------------
TVAG_436690         ------------------------------------------------------------
TVAG_044700         ------------------------------------------------------------
TVAG_052880         ------------------------------------------------------------
TVAG_297140         ------------------------------------------------------------
TVAG_233100         ------------------------------------------------------------
TVAG_029600         ------------------------------------------------------------
TVAG_088600         ------------------------------------------------------------
TVAG_094450         ------------------------------------------------------------
TVAG_336800         ------------------------------------------------------------
TVAG_338210         ------------------------------------------------------------
TVAG_052440         ------------------------------------------------------------
TVAG_052450         ------------------------------------------------------------
TVAG_290230         ------------------------------------------------------------
TVAG_505030         ------------------------------------------------------------
TVAG_355510         ------------------------------------------------------------
TVAG_489340         ------------------------------------------------------------
TVAG_064470         ------------------------------------------------------------
TVAG_339160         ------------------------------------------------------------
TVAG_299300         ------------------------------------------------------------
TVAG_437200         ------------------------------------------------------------
TVAG_069350         ------------------------------------------------------------
TVAG_055160         ------------------------------------------------------------
TVAG_055260         ------------------------------------------------------------
TVAG_475940         ------------------------------------------------------------
TVAG_328460         ------------------------------------------------------------
TVAG_492550         ------------------------------------------------------------
TVAG_446840         ------------------------------------------------------------
TVAG_464500         ------------------------------------------------------------
TVAG_602250         ------------------------------------------------------------
TVAG_165630         ------------------------------------------------------------
TVAG_165670         ------------------------------------------------------------
TVAG_170990         ------------------------------------------------------------
TVAG_442610         ------------------------------------------------------------
TVAG_445000         ------------------------------------------------------------
TVAG_481640         ------------------------------------------------------------
TVAG_235070         ------------------------------------------------------------
TVAG_011510         ------------------------------------------------------------
TVAG_235010         ------------------------------------------------------------
TVAG_250940         ------------------------------------------------------------
TVAG_471830         ------------------------------------------------------------
TVAG_468140         ------------------------------------------------------------
TVAG_204440         ------------------------------------------------------------
TVAG_442570         ------------------------------------------------------------
TVAG_494740         ------------------------------------------------------------
TVAG_494750         ------------------------------------------------------------
TVAG_443450         ------------------------------------------------------------
TVAG_442560         ------------------------------------------------------------
TVAG_073710         ------------------------------------------------------------
TVAG_253620         ------------------------------------------------------------
TVAG_043760         ------------------------------------------------------------
TVAG_338500         ------------------------------------------------------------
TVAG_338570         ------------------------------------------------------------
TVAG_048640         ------------------------------------------------------------
TVAG_058650         ------------------------------------------------------------
TVAG_058680         ------------------------------------------------------------
TVAG_295730         ------------------------------------------------------------
TVAG_425070         ------------------------------------------------------------
TVAG_229230         ------------------------------------------------------------
TVAG_407460         ------------------------------------------------------------
TVAG_471820         ------------------------------------------------------------
TVAG_047170         ------------------------------------------------------------
TVAG_204430         ------------------------------------------------------------
TVAG_052560         ------------------------------------------------------------
TVAG_278330         ------------------------------------------------------------
TVAG_069840         ------------------------------------------------------------
TVAG_348100         ------------------------------------------------------------
TVAG_278340         ------------------------------------------------------------
TVAG_440520         ------------------------------------------------------------
TVAG_129450         ------------------------------------------------------------
TVAG_208890         ------------------------------------------------------------
TVAG_208880         ------------------------------------------------------------
TVAG_208900         ------------------------------------------------------------
TVAG_075780         ------------------------------------------------------------
TVAG_129440         ------------------------------------------------------------
TVAG_450510         ------------------------------------------------------------
TVAG_311160         ------------------------------------------------------------
TVAG_449720         ------------------------------------------------------------
TVAG_393260         ------------------------------------------------------------
TVAG_453510         ------------------------------------------------------------
TVAG_250950         ------------------------------------------------------------
TVAG_250970         ------------------------------------------------------------
TVAG_250980         ------------------------------------------------------------
TVAG_032730         ------------------------------------------------------------
TVAG_069440         ------------------------------------------------------------
TVAG_088610         ------------------------------------------------------------
TVAG_489320         ------------------------------------------------------------
TVAG_442600         ------------------------------------------------------------
TVAG_489330         ------------------------------------------------------------
TVAG_052460         ------------------------------------------------------------
TVAG_052480         ------------------------------------------------------------
TVAG_339150         ------------------------------------------------------------
TVAG_165620         ------------------------------------------------------------
TVAG_165680         ------------------------------------------------------------
TVAG_090430         ------------------------------------------------------------
TVAG_562160         ------------------------------------------------------------
TVAG_060270         ------------------------------------------------------------
TVAG_249690         ------------------------------------------------------------
TVAG_078990         ------------------------------------------------------------
TVAG_194340         ------------------------------------------------------------
TVAG_241750         ------------------------------------------------------------
TVAG_241760         ------------------------------------------------------------
TVAG_437660         ------------------------------------------------------------
TVAG_437670         ------------------------------------------------------------
TVAG_437750         ------------------------------------------------------------
TVAG_241720         ------------------------------------------------------------
TVAG_135540         ------------------------------------------------------------
TVAG_406580         ------------------------------------------------------------
TVAG_437650         ------------------------------------------------------------
TVAG_437680         ------------------------------------------------------------
TVAG_221860         ------------------------------------------------------------
TVAG_486150         ------------------------------------------------------------
TVAG_206980         ------------------------------------------------------------
TVAG_319430         ------------------------------------------------------------
TVAG_446120         ------------------------------------------------------------
TVAG_080020         ------------------------------------------------------------
TVAG_080240         ------------------------------------------------------------
TVAG_010640         ------------------------------------------------------------
TVAG_080130         ------------------------------------------------------------
TVAG_491720         ------------------------------------------------------------
TVAG_491840         ------------------------------------------------------------
TVAG_491600         ------------------------------------------------------------
TVAG_116830         ------------------------------------------------------------
TVAG_121300         ------------------------------------------------------------
TVAG_264100         ------------------------------------------------------------
TVAG_020140         ------------------------------------------------------------
TVAG_305390         ------------------------------------------------------------
TVAG_465300         ------------------------------------------------------------
TVAG_396830         ------------------------------------------------------------
TVAG_422400         ------------------------------------------------------------
TVAG_170180         ------------------------------------------------------------
TVAG_299920         ------------------------------------------------------------
TVAG_299930         ------------------------------------------------------------
TVAG_299910         ------------------------------------------------------------
TVAG_080250         ------------------------------------------------------------
TVAG_080260         ------------------------------------------------------------
TVAG_319440         ------------------------------------------------------------
TVAG_010650         ------------------------------------------------------------
TVAG_080030         ------------------------------------------------------------
TVAG_166530         ------------------------------------------------------------
TVAG_210990         ------------------------------------------------------------
TVAG_194200         ------------------------------------------------------------
TVAG_194210         ------------------------------------------------------------
TVAG_301760         ------------------------------------------------------------
TVAG_301790         ------------------------------------------------------------
TVAG_396840         ------------------------------------------------------------
TVAG_397180         ------------------------------------------------------------
TVAG_219340         ------------------------------------------------------------
TVAG_219850         ------------------------------------------------------------
TVAG_153500         ------------------------------------------------------------
TVAG_238930         ------------------------------------------------------------
TVAG_219830         ------------------------------------------------------------
TVAG_190460         ------------------------------------------------------------
TVAG_418730         ------------------------------------------------------------
TVAG_057820         ------------------------------------------------------------
TVAG_219650         ------------------------------------------------------------
TVAG_219660         ------------------------------------------------------------
TVAG_065790         ------------------------------------------------------------
TVAG_219840         ------------------------------------------------------------
TVAG_219860         ------------------------------------------------------------
TVAG_301770         ------------------------------------------------------------
TVAG_396820         ------------------------------------------------------------
TVAG_397230         ------------------------------------------------------------
TVAG_397190         ------------------------------------------------------------
TVAG_397210         ------------------------------------------------------------
TVAG_397220         ------------------------------------------------------------
TVAG_396850         ------------------------------------------------------------
TVAG_397050         ------------------------------------------------------------
TVAG_396960         ------------------------------------------------------------
TVAG_396990         ------------------------------------------------------------
TVAG_397030         ------------------------------------------------------------
TVAG_396970         ------------------------------------------------------------
TVAG_134540         ------------------------------------------------------------
TVAG_137300         ------------------------------------------------------------
TVAG_418740         ------------------------------------------------------------
TVAG_464920         ------------------------------------------------------------
TVAG_465260         ------------------------------------------------------------
TVAG_465140         ------------------------------------------------------------
TVAG_194320         ------------------------------------------------------------
TVAG_210330         ------------------------------------------------------------
TVAG_059720         ------------------------------------------------------------
TVAG_465290         ------------------------------------------------------------
TVAG_010480         ------------------------------------------------------------
TVAG_390020         ------------------------------------------------------------
TVAG_058640         ------------------------------------------------------------
TVAG_510990         ------------------------------------------------------------
TVAG_161790         ------------------------------------------------------------
TVAG_182170         ------------------------------------------------------------
TVAG_398760         ------------------------------------------------------------
TVAG_086270         ------------------------------------------------------------
TVAG_182940         ------------------------------------------------------------
TVAG_470190         ------------------------------------------------------------
TVAG_012310         ------------------------------------------------------------
TVAG_057770         ------------------------------------------------------------
TVAG_390080         ------------------------------------------------------------
TVAG_440930         ------------------------------------------------------------
TVAG_347640         ------------------------------------------------------------
TVAG_512720         ------------------------------------------------------------
TVAG_444190         ------------------------------------------------------------
TVAG_076530         ------------------------------------------------------------
TVAG_456840         ------------------------------------------------------------
TVAG_160400         ------------------------------------------------------------
TVAG_327480         ------------------------------------------------------------
TVAG_456740         ------------------------------------------------------------
TVAG_012550         ------------------------------------------------------------
TVAG_444200         ------------------------------------------------------------
TVAG_050290         ------------------------------------------------------------
TVAG_050300         ------------------------------------------------------------
TVAG_039840         ------------------------------------------------------------
TVAG_529010         ------------------------------------------------------------
TVAG_129960         ------------------------------------------------------------
TVAG_255550         ------------------------------------------------------------
TVAG_255640         ------------------------------------------------------------
TVAG_282805         ------------------------------------------------------------
TVAG_283000         ------------------------------------------------------------
TVAG_317740         ------------------------------------------------------------
TVAG_317820         ------------------------------------------------------------
TVAG_450780         ------------------------------------------------------------
TVAG_450800         ------------------------------------------------------------
TVAG_182920         ------------------------------------------------------------
TVAG_137450         ------------------------------------------------------------
TVAG_283370         ------------------------------------------------------------
TVAG_367540         ------------------------------------------------------------
TVAG_137460         ------------------------------------------------------------
TVAG_341990         ------------------------------------------------------------
TVAG_161750         ------------------------------------------------------------
TVAG_007200         ------------------------------------------------------------
TVAG_368225         ------------------------------------------------MDSLESVIIEDG
TVAG_071970         ------------------------------------------------------------
TVAG_445440         ------------------------------------------------------------
TVAG_070125         ------------------------------------------------------------
TVAG_007220         ------------------------------------------------------------
TVAG_007210         ------------------------------------------------------------
TVAG_071980         ------------------------------------------------------------
TVAG_445450         ------------------------------------------------------------
TVAG_071960         ------------------------------------------------------------
TVAG_071950         ------------------------------------------------------------
TVAG_192030         ------------------------------------------------------------
TVAG_194870         ------------------------------------------------------------
TVAG_104650         ------------------------------------------------------------
TVAG_333530         ------------------------------------------------------------
TVAG_118430         ------------------------------------------------------------
TVAG_186350         FHSKFKKIGNYAYYNTSVSNCLTTGTMITSIGNAAFQNCTFLNQLTLSSVLVSIGNYAFY
TVAG_185805         FCSTLSRIGNYAFYNNTFTKCLLANTRVTTIGNSCFENCSLIDEITFPDSLTKVGNSAFA
TVAG_186250         ------------------------------------------------------------
TVAG_186310         FSSTLTKIGNFSFYNNTFTKCLLANTRVETIGGSAFENCSLLDEITFPDTLNLIGDHAFA
TVAG_194880         ------------------------------------------------------------
TVAG_333540         ------------------------------------------------------------
TVAG_325850         ------------------------------------------------------------
TVAG_325860         ------------------------------------------------------------
TVAG_118440         ------------------------------------------------------------
TVAG_186330         IIGYLFS-YYDYYSYYSSTINNLMVPSSIKTIGSYSFYQTSLSRLTLSEGIQTINDYAFY
[truncated: 4,607,958 more chars]
