# Supplementary material for: Trichomonas vaginalis vast BspA-like gene family: evidence for functional diversity from structural organisation and transcriptomics
Source: BMC Genomics. 2010 Feb 8;11:99. doi: 10.1186/1471-2164-11-99 (PMC2843621; doi:10.1186/1471-2164-11-99)
Supplement: Additional file 7 — Supplemental Figure S2. ClustalW alignment of 193 TvBspA proteins with TMD-CCT. Protein alignment in clustal format to be open in an alignment editor such as SEAVIEW. [file 1471-2164-11-99-S7.ALN]

CLUSTAL W (1.7) multiple sequence alignment


TVAG_077510  MLNDSIISNFPNNNIKNITFYTNITSVETGSFNNTSKLELIKFEGSDNIIFKLNSFINLN
TVAG_382250  ------------------------------------------------------------
TVAG_077500  ------------------------------------------------------------
TVAG_007990  ------------------------------------------------------------
TVAG_008010  ------------------------------------------------------------
TVAG_101520  ------------------------------------------------------------
TVAG_212430  ------------------------------------------------------------
TVAG_421240  ------------------------------------------------------------
TVAG_421250  ------------------------------------------------------------
TVAG_421265  ------------------------------------------------------------
TVAG_157870  ------------------------------------------------------------
TVAG_078450  ------------------------------------------------------------
TVAG_106550  ------------------------------------------------------------
TVAG_403310  ------------------------------------------------------------
TVAG_067210  ------------------------------------------------------------
TVAG_244930  ------------------------------------------------------------
TVAG_121050  ------------------------------------------------------------
TVAG_498720  ------------------------------------------------------------
TVAG_272370  ------------------------------------------------------------
TVAG_133050  ------------------------------------------------------------
TVAG_443310  ------------------------------------------------------------
TVAG_004820  ------------------------------------------------------------
TVAG_214140  ------------------------------------------------------------
TVAG_113510  ------------------------------------------------------------
TVAG_355160  ------------------------------------------------------------
TVAG_036040  ------------------------------------------------------------
TVAG_036060  ------------------------------------------------------------
TVAG_199390  ------------------------------------------------------------
TVAG_036090  ------------------------------------------------------------
TVAG_250590  ------------------------------------------------------------
TVAG_281380  ------------------------------------------------------------
TVAG_259970  ------------------------------------------------------------
TVAG_014000  ------------------------------------------------------------
TVAG_028700  ------------------------------------------------------------
TVAG_398800  ------------------------------------------------------------
TVAG_064840  ------------------------------------------------------------
TVAG_044780  ------------------------------------------------------------
TVAG_192330  ------------------------------------------------------------
TVAG_247210  ------------------------------------------------------------
TVAG_282780  ------------------------------------------------------------
TVAG_214570  ------------------------------------------------------------
TVAG_454030  ------------------------------------------------------------
TVAG_476110  ------------------------------------------------------------
TVAG_073760  ------------------------------------------------------------
TVAG_154640  ------------------------------------------------------------
TVAG_107460  ------------------------------------------------------------
TVAG_199450  ------------------------------------------------------------
TVAG_281400  ------------------------------------------------------------
TVAG_424460  ------------------------------------------------------------
TVAG_234090  ------------------------------------------------------------
TVAG_375480  ------------------------------------------------------------
TVAG_522150  ------------------------------------------------------------
TVAG_583360  ------------------------------------------------------------
TVAG_265070  ------------------------------------------------------------
TVAG_287920  ------------------------------------------------------------
TVAG_349960  ------------------------------------------------------------
TVAG_349980  ------------------------------------------------------------
TVAG_242200  ------------------------------------------------------------
TVAG_413445  ------------------------------------------------------------
TVAG_486880  ------------------------------------------------------------
TVAG_437920  ------------------------------------------------------------
TVAG_040740  ------------------------------------------------------------
TVAG_459590  ------------------------------------------------------------
TVAG_122120  ------------------------------------------------------------
TVAG_168020  ------------------------------------------------------------
TVAG_179910  ------------------------------------------------------------
TVAG_228080  ------------------------------------------------------------
TVAG_168040  ------------------------------------------------------------
TVAG_010770  ------------------------------------------------------------
TVAG_070010  ------------------------------------------------------------
TVAG_087240  ------------------------------------------------------------
TVAG_208740  ------------------------------------------------------------
TVAG_012960  ------------------------------------------------------------
TVAG_475560  ------------------------------------------------------------
TVAG_127150  ------------------------------------------------------------
TVAG_421110  ------------------------------------------------------------
TVAG_107350  ------------------------------------------------------------
TVAG_366150  ------------------------------------------------------------
TVAG_028330  ------------------------------------------------------------
TVAG_131950  ------------------------------------------------------------
TVAG_076250  ------------------------------------------------------------
TVAG_169980  ------------------------------------------------------------
TVAG_127590  ------------------------------------------------------------
TVAG_336880  ------------------------------------------------------------
TVAG_457280  ------------------------------------------------------------
TVAG_169970  ------------------------------------------------------------
TVAG_169990  ------------------------------------------------------------
TVAG_076240  ------------------------------------------------------------
TVAG_457260  ------------------------------------------------------------
TVAG_336870  ------------------------------------------------------------
TVAG_336900  ------------------------------------------------------------
TVAG_131910  ------------------------------------------------------------
TVAG_425840  ------------------------------------------------------------
TVAG_295130  ------------------------------------------------------------
TVAG_354990  ------------------------------------------------------------
TVAG_090340  ------------------------------------------------------------
TVAG_184400  ------------------------------------------------------------
TVAG_254310  ------------------------------------------------------------
TVAG_106600  ------------------------------------------------------------
TVAG_267840  ------------------------------------------------------------
TVAG_270870  ------------------------------------------------------------
TVAG_032560  ------------------------------------------------------------
TVAG_478640  ------------------------------------------------------------
TVAG_101710  ------------------------------------------------------------
TVAG_372330  ------------------------------------------------------------
TVAG_158720  ------------------------------------------------------------
TVAG_171440  ------------------------------------------------------------
TVAG_070730  ------------------------------------------------------------
TVAG_175550  ------------------------------------------------------------
TVAG_348420  ------------------------------------------------------------
TVAG_348490  ------------------------------------------------------------
TVAG_296360  ------------------------------------------------------------
TVAG_109340  ------------------------------------------------------------
TVAG_468680  ------------------------------------------------------------
TVAG_175580  ------------------------------------------------------------
TVAG_320450  ------------------------------------------------------------
TVAG_032540  ------------------------------------------------------------
TVAG_408460  ------------------------------------------------------------
TVAG_101720  ------------------------------------------------------------
TVAG_372300  ------------------------------------------------------------
TVAG_348480  ------------------------------------------------------------
TVAG_348540  ------------------------------------------------------------
TVAG_348500  ------------------------------------------------------------
TVAG_070700  ------------------------------------------------------------
TVAG_468690  ------------------------------------------------------------
TVAG_445080  ------------------------------------------------------------
TVAG_158710  ------------------------------------------------------------
TVAG_158740  ------------------------------------------------------------
TVAG_133240  ------------------------------------------------------------
TVAG_133280  ------------------------------------------------------------
TVAG_133310  ------------------------------------------------------------
TVAG_133340  ------------------------------------------------------------
TVAG_133430  ------------------------------------------------------------
TVAG_244780  ------------------------------------------------------------
TVAG_244800  ------------------------------------------------------------
TVAG_575690  ------------------------------------------------------------
TVAG_598680  ------------------------------------------------------------
TVAG_574770  ------------------------------------------------------------
TVAG_375660  ------------------------------------------------------------
TVAG_106590  ------------------------------------------------------------
TVAG_214470  ------------------------------------------------------------
TVAG_268070  ------------------------------------------------------------
TVAG_530020  ------------------------------------------------------------
TVAG_240680  ------------------------------------------------------------
TVAG_260820  ------------------------------------------------------------
TVAG_149670  ------------------------------------------------------------
TVAG_173680  ------------------------------------------------------------
TVAG_262580  ------------------------------------------------------------
TVAG_474570  ------------------------------------------------------------
TVAG_267860  ------------------------------------------------------------
TVAG_120170  ------------------------------------------------------------
TVAG_139560  ------------------------------------------------------------
TVAG_364460  ------------------------------------------------------------
TVAG_041580  ------------------------------------------------------------
TVAG_226730  ------------------------------------------------------------
TVAG_214130  ------------------------------------------------------------
TVAG_223570  ------------------------------------------------------------
TVAG_365610  ------------------------------------------------------------
TVAG_154230  ------------------------------------------------------------
TVAG_170290  ------------------------------------------------------------
TVAG_071950  ------------------------------------------------------------
TVAG_000110  ------------------------------------------------------------
TVAG_449720  ------------------------------------------------------------
TVAG_016290  ------------------------------------------------------------
TVAG_252070  ------------------------------------------------------------
TVAG_039840  ------------------------------------------------------------
TVAG_180380  ------------------------------------------------------------
TVAG_004550  ------------------------------------------------------------
TVAG_347510  ------------------------------------------------------------
TVAG_199720  ------------------------------------------------------------
TVAG_505590  ------------------------------------------------------------
TVAG_416960  ------------------------------------------------------------
TVAG_579070  ------------------------------------------------------------
TVAG_097930  ------------------------------------------------------------
TVAG_176920  ------------------------------------------------------------
TVAG_343760  ------------------------------------------------------------
TVAG_301290  ------------------------------------------------------------
TVAG_441420  ------------------------------------------------------------
TVAG_383590  ------------------------------------------------------------
TVAG_534530  ------------------------------------------------------------
TVAG_013970  ------------------------------------------------------------
TVAG_133300  ------------------------------------------------------------
TVAG_013960  ------------------------------------------------------------
TVAG_254850  ------------------------------------------------------------
TVAG_176470  ------------------------------------------------------------
TVAG_396220  ------------------------------------------------------------
TVAG_310220  ------------------------------------------------------------
TVAG_357390  ------------------------------------------------------------
TVAG_420310  ------------------------------------------------------------
TVAG_163950  ------------------------------------------------------------
TVAG_462650  ------------------------------------------------------------
TVAG_116420  ------------------------------------------------------------
TVAG_355170  ------------------------------------------------------------


TVAG_077510  SLDQITIYDKSVVTIESHAFVNVSINSFSLPADSQSTVNDDSFINCNISNFVVRENSKIN
TVAG_382250  ------------------------------------------------------------
TVAG_077500  ------------------------------------------------------------
TVAG_007990  ------------------------------------------------------------
TVAG_008010  ------------------------------------------------------------
TVAG_101520  ------------------------------------------------------------
TVAG_212430  ------------------------------------------------------------
TVAG_421240  ------------------------------------------------------------
TVAG_421250  ------------------------------------------------------------
TVAG_421265  ------------------------------------------------------------
TVAG_157870  ------------------------------------------------------------
TVAG_078450  ------------------------------------------------------------
TVAG_106550  ------------------------------------------------------------
TVAG_403310  ------------------------------------------------------------
TVAG_067210  ------------------------------------------------------------
TVAG_244930  ------------------------------------------------------------
TVAG_121050  ------------------------------------------------------------
TVAG_498720  ------------------------------------------------------------
TVAG_272370  ------------------------------------------------------------
TVAG_133050  ------------------------------------------------------------
TVAG_443310  ------------------------------------------------------------
TVAG_004820  ------------------------------------------------------------
TVAG_214140  ------------------------------------------------------------
TVAG_113510  ------------------------------------------------------------
TVAG_355160  ------------------------------------------------------------
TVAG_036040  ------------------------------------------------------------
TVAG_036060  ------------------------------------------------------------
TVAG_199390  ------------------------------------------------------------
TVAG_036090  ------------------------------------------------------------
TVAG_250590  ------------------------------------------------------------
TVAG_281380  ------------------------------------------------------------
TVAG_259970  ------------------------------------------------------------
TVAG_014000  ------------------------------------------------------------
TVAG_028700  ------------------------------------------------------------
TVAG_398800  ------------------------------------------------------------
TVAG_064840  ------------------------------------------------------------
TVAG_044780  ------------------------------------------------------------
TVAG_192330  ------------------------------------------------------------
TVAG_247210  ------------------------------------------------------------
TVAG_282780  ------------------------------------------------------------
TVAG_214570  ------------------------------------------------------------
TVAG_454030  ------------------------------------------------------------
TVAG_476110  ------------------------------------------------------------
TVAG_073760  ------------------------------------------------------------
TVAG_154640  ------------------------------------------------------------
TVAG_107460  ------------------------------------------------------------
TVAG_199450  ------------------------------------------------------------
TVAG_281400  ------------------------------------------------------------
TVAG_424460  ------------------------------------------------------------
TVAG_234090  ------------------------------------------------------------
TVAG_375480  ------------------------------------------------------------
TVAG_522150  ------------------------------------------------------------
TVAG_583360  ------------------------------------------------------------
TVAG_265070  ------------------------------------------------------------
TVAG_287920  ------------------------------------------------------------
TVAG_349960  ------------------------------------------------------------
TVAG_349980  ------------------------------------------------------------
TVAG_242200  ------------------------------------------------------------
TVAG_413445  ------------------------------------------------------------
TVAG_486880  ------------------------------------------------------------
TVAG_437920  ------------------------------------------------------------
TVAG_040740  ------------------------------------------------------------
TVAG_459590  ------------------------------------------------------------
TVAG_122120  ------------------------------------------------------------
TVAG_168020  ------------------------------------------------------------
TVAG_179910  ------------------------------------------------------------
TVAG_228080  ------------------------------------------------------------
TVAG_168040  ------------------------------------------------------------
TVAG_010770  ------------------------------------------------------------
TVAG_070010  ------------------------------------------------------------
TVAG_087240  ------------------------------------------------------------
TVAG_208740  ------------------------------------------------------------
TVAG_012960  ------------------------------------------------------------
TVAG_475560  ------------------------------------------------------------
TVAG_127150  ------------------------------------------------------------
TVAG_421110  ------------------------------------------------------------
TVAG_107350  ------------------------------------------------------------
TVAG_366150  ------------------------------------------------------------
TVAG_028330  ------------------------------------------------------------
TVAG_131950  ------------------------------------------------------------
TVAG_076250  ------------------------------------------------------------
TVAG_169980  ------------------------------------------------------------
TVAG_127590  ------------------------------------------------------------
TVAG_336880  ------------------------------------------------------------
TVAG_457280  ------------------------------------------------------------
TVAG_169970  ------------------------------------------------------------
TVAG_169990  ------------------------------------------------------------
TVAG_076240  ------------------------------------------------------------
TVAG_457260  ------------------------------------------------------------
TVAG_336870  ------------------------------------------------------------
TVAG_336900  ------------------------------------------------------------
TVAG_131910  ------------------------------------------------------------
TVAG_425840  ------------------------------------------------------------
TVAG_295130  ------------------------------------------------------------
TVAG_354990  ------------------------------------------------------------
TVAG_090340  ------------------------------------------------------------
TVAG_184400  ------------------------------------------------------------
TVAG_254310  ------------------------------------------------------------
TVAG_106600  ------------------------------------------------------------
TVAG_267840  ------------------------------------------------------------
TVAG_270870  ------------------------------------------------------------
TVAG_032560  ------------------------------------------------------------
TVAG_478640  ------------------------------------------------------------
TVAG_101710  ------------------------------------------------------------
TVAG_372330  ------------------------------------------------------------
TVAG_158720  ------------------------------------------------------------
TVAG_171440  ------------------------------------------------------------
TVAG_070730  ------------------------------------------------------------
TVAG_175550  ------------------------------------------------------------
TVAG_348420  ------------------------------------------------------------
TVAG_348490  ------------------------------------------------------------
TVAG_296360  ------------------------------------------------------------
TVAG_109340  ------------------------------------------------------------
TVAG_468680  ------------------------------------------------------------
TVAG_175580  ------------------------------------------------------------
TVAG_320450  ------------------------------------------------------------
TVAG_032540  ------------------------------------------------------------
TVAG_408460  ------------------------------------------------------------
TVAG_101720  ------------------------------------------------------------
TVAG_372300  ------------------------------------------------------------
TVAG_348480  ------------------------------------------------------------
TVAG_348540  ------------------------------------------------------------
TVAG_348500  ------------------------------------------------------------
TVAG_070700  ------------------------------------------------------------
TVAG_468690  ------------------------------------------------------------
TVAG_445080  ------------------------------------------------------------
TVAG_158710  ------------------------------------------------------------
TVAG_158740  ------------------------------------------------------------
TVAG_133240  ------------------------------------------------------------
TVAG_133280  ------------------------------------------------------------
TVAG_133310  ------------------------------------------------------------
TVAG_133340  ------------------------------------------------------------
TVAG_133430  ------------------------------------------------------------
TVAG_244780  ------------------------------------------------------------
TVAG_244800  ------------------------------------------------------------
TVAG_575690  ------------------------------------------------------------
TVAG_598680  ------------------------------------------------------------
TVAG_574770  ------------------------------------------------------------
TVAG_375660  ------------------------------------------------------------
TVAG_106590  ------------------------------------------------------------
TVAG_214470  ------------------------------------------------------------
TVAG_268070  ------------------------------------------------------------
TVAG_530020  ------------------------------------------------------------
TVAG_240680  ------------------------------------------------------------
TVAG_260820  ------------------------------------------------------------
TVAG_149670  ------------------------------------------------------------
TVAG_173680  ------------------------------------------------------------
TVAG_262580  ------------------------------------------------------------
TVAG_474570  ------------------------------------------------------------
TVAG_267860  ------------------------------------------------------------
TVAG_120170  ------------------------------------------------------------
TVAG_139560  ------------------------------------------------------------
TVAG_364460  ------------------------------------------------------------
TVAG_041580  ------------------------------------------------------------
TVAG_226730  ------------------------------------------------------------
TVAG_214130  ------------------------------------------------------------
TVAG_223570  ------------------------------------------------------------
TVAG_365610  ------------------------------------------------------------
TVAG_154230  ------------------------------------------------------------
TVAG_170290  ------------------------------------------------------------
TVAG_071950  ------------------------------------------------------------
TVAG_000110  ------------------------------------------------------------
TVAG_449720  ------------------------------------------------------------
TVAG_016290  ------------------------------------------------------------
TVAG_252070  ------------------------------------------------------------
TVAG_039840  ------------------------------------------------------------
TVAG_180380  ------------------------------------------------------------
TVAG_004550  ------------------------------------------------------------
TVAG_347510  ------------------------------------------------------------
TVAG_199720  ------------------------------------------------------------
TVAG_505590  ------------------------------------------------------------
TVAG_416960  ------------------------------------------------------------
TVAG_579070  ------------------------------------------------------------
TVAG_097930  ------------------------------------------------------------
TVAG_176920  ------------------------------------------------------------
TVAG_343760  ------------------------------------------------------------
TVAG_301290  ------------------------------------------------------------
TVAG_441420  ------------------------------------------------------------
TVAG_383590  ------------------------------------------------------------
TVAG_534530  ------------------------------------------------------------
TVAG_013970  ------------------------------------------------------------
TVAG_133300  ------------------------------------------------------------
TVAG_013960  ------------------------------------------------------------
TVAG_254850  ------------------------------------------------------------
TVAG_176470  ------------------------------------------------------------
TVAG_396220  ------------------------------------------------------------
TVAG_310220  ------------------------------------------------------------
TVAG_357390  ------------------------------------------------------------
TVAG_420310  ------------------------------------------------------------
TVAG_163950  ------------------------------------------------------------
TVAG_462650  ------------------------------------------------------------
TVAG_116420  ------------------------------------------------------------
TVAG_355170  ------------------------------------------------------------


TVAG_077510  FRNIINHNNNINFTGKYNKYYLYDGNTMQGVKVLVIQPGLKLEDIKLGSTHIEEVIFEIC
TVAG_382250  ------------------------------------------------------------
TVAG_077500  ------------------------------------------------------------
TVAG_007990  ------------------------------------------------------------
TVAG_008010  ------------------------------------------------------------
TVAG_101520  ------------------------------------------------------------
TVAG_212430  ------------------------------------------------------------
TVAG_421240  ------------------------------------------------------------
TVAG_421250  ------------------------------------------------------------
TVAG_421265  ------------------------------------------------------------
TVAG_157870  ------------------------------------------------------------
TVAG_078450  ------------------------------------------------------------
TVAG_106550  ------------------------------------------------------------
TVAG_403310  ------------------------------------------------------------
TVAG_067210  ------------------------------------------------------------
TVAG_244930  ------------------------------------------------------------
TVAG_121050  ------------------------------------------------------------
TVAG_498720  ------------------------------------------------------------
TVAG_272370  ------------------------------------------------------------
TVAG_133050  ------------------------------------------------------------
TVAG_443310  ------------------------------------------------------------
TVAG_004820  ------------------------------------------------------------
TVAG_214140  ------------------------------------------------------------
TVAG_113510  ------------------------------------------------------------
TVAG_355160  ------------------------------------------------------------
TVAG_036040  ------------------------------------------------------------
TVAG_036060  ------------------------------------------------------------
TVAG_199390  ------------------------------------------------------------
TVAG_036090  ------------------------------------------------------------
TVAG_250590  ------------------------------------------------------------
TVAG_281380  ------------------------------------------------------------
TVAG_259970  ------------------------------------------------------------
TVAG_014000  ------------------------------------------------------------
TVAG_028700  ------------------------------------------------------------
TVAG_398800  ------------------------------------------------------------
TVAG_064840  ------------------------------------------------------------
TVAG_044780  ------------------------------------------------------------
TVAG_192330  ------------------------------------------------------------
TVAG_247210  ------------------------------------------------------------
TVAG_282780  ------------------------------------------------------------
TVAG_214570  ------------------------------------------------------------
TVAG_454030  ------------------------------------------------------------
TVAG_476110  ------------------------------------------------------------
TVAG_073760  ------------------------------------------------------------
TVAG_154640  ------------------------------------------------------------
TVAG_107460  ------------------------------------------------------------
TVAG_199450  ------------------------------------------------------------
TVAG_281400  ------------------------------------------------------------
TVAG_424460  ------------------------------------------------------------
TVAG_234090  ------------------------------------------------------------
TVAG_375480  ------------------------------------------------------------
TVAG_522150  ------------------------------------------------------------
TVAG_583360  ------------------------------------------------------------
TVAG_265070  ------------------------------------------------------------
TVAG_287920  ------------------------------------------------------------
TVAG_349960  ------------------------------------------------------------
TVAG_349980  ------------------------------------------------------------
TVAG_242200  ------------------------------------------------------------
TVAG_413445  ------------------------------------------------------------
TVAG_486880  ------------------------------------------------------------
TVAG_437920  ------------------------------------------------------------
TVAG_040740  ------------------------------------------------------------
TVAG_459590  ------------------------------------------------------------
TVAG_122120  ------------------------------------------------------------
TVAG_168020  ------------------------------------------------------------
TVAG_179910  ------------------------------------------------------------
TVAG_228080  ------------------------------------------------------------
TVAG_168040  ------------------------------------------------------------
TVAG_010770  ------------------------------------------------------------
TVAG_070010  ------------------------------------------------------------
TVAG_087240  ------------------------------------------------------------
TVAG_208740  ------------------------------------------------------------
TVAG_012960  ------------------------------------------------------------
TVAG_475560  ------------------------------------------------------------
TVAG_127150  ------------------------------------------------------------
TVAG_421110  ------------------------------------------------------------
TVAG_107350  ------------------------------------------------------------
TVAG_366150  ------------------------------------------------------------
TVAG_028330  ------------------------------------------------------------
TVAG_131950  ------------------------------------------------------------
TVAG_076250  ------------------------------------------------------------
TVAG_169980  ------------------------------------------------------------
TVAG_127590  ------------------------------------------------------------
TVAG_336880  ------------------------------------------------------------
TVAG_457280  ------------------------------------------------------------
TVAG_169970  ------------------------------------------------------------
TVAG_169990  ------------------------------------------------------------
TVAG_076240  ------------------------------------------------------------
TVAG_457260  ------------------------------------------------------------
TVAG_336870  ------------------------------------------------------------
TVAG_336900  ------------------------------------------------------------
TVAG_131910  ------------------------------------------------------------
TVAG_425840  ------------------------------------------------------------
TVAG_295130  ------------------------------------------------------------
TVAG_354990  ------------------------------------------------------------
TVAG_090340  ------------------------------------------------------------
TVAG_184400  ------------------------------------------------------------
TVAG_254310  ------------------------------------------------------------
TVAG_106600  ------------------------------------------------------------
TVAG_267840  ------------------------------------------------------------
TVAG_270870  ------------------------------------------------------------
TVAG_032560  ------------------------------------------------------------
TVAG_478640  ------------------------------------------------------------
TVAG_101710  ------------------------------------------------------------
TVAG_372330  ------------------------------------------------------------
TVAG_158720  ------------------------------------------------------------
TVAG_171440  ------------------------------------------------------------
TVAG_070730  ------------------------------------------------------------
TVAG_175550  ------------------------------------------------------------
TVAG_348420  ------------------------------------------------------------
TVAG_348490  ------------------------------------------------------------
TVAG_296360  ------------------------------------------------------------
TVAG_109340  ------------------------------------------------------------
TVAG_468680  ------------------------------------------------------------
TVAG_175580  ------------------------------------------------------------
TVAG_320450  ------------------------------------------------------------
TVAG_032540  ------------------------------------------------------------
TVAG_408460  ------------------------------------------------------------
TVAG_101720  ------------------------------------------------------------
TVAG_372300  ------------------------------------------------------------
TVAG_348480  ------------------------------------------------------------
TVAG_348540  ------------------------------------------------------------
TVAG_348500  ------------------------------------------------------------
TVAG_070700  ------------------------------------------------------------
TVAG_468690  ------------------------------------------------------------
TVAG_445080  ------------------------------------------------------------
TVAG_158710  ------------------------------------------------------------
TVAG_158740  ------------------------------------------------------------
TVAG_133240  ------------------------------------------------------------
TVAG_133280  ------------------------------------------------------------
TVAG_133310  ------------------------------------------------------------
TVAG_133340  ------------------------------------------------------------
TVAG_133430  ------------------------------------------------------------
TVAG_244780  ------------------------------------------------------------
TVAG_244800  ------------------------------------------------------------
TVAG_575690  ------------------------------------------------------------
TVAG_598680  ------------------------------------------------------------
TVAG_574770  ------------------------------------------------------------
TVAG_375660  ------------------------------------------------------------
TVAG_106590  ------------------------------------------------------------
TVAG_214470  ------------------------------------------------------------
TVAG_268070  ------------------------------------------------------------
TVAG_530020  ------------------------------------------------------------
TVAG_240680  ------------------------------------------------------------
TVAG_260820  ------------------------------------------------------------
TVAG_149670  ------------------------------------------------------------
TVAG_173680  ------------------------------------------------------------
TVAG_262580  ------------------------------------------------------------
TVAG_474570  ------------------------------------------------------------
TVAG_267860  ------------------------------------------------------------
TVAG_120170  ------------------------------------------------------------
TVAG_139560  ------------------------------------------------------------
TVAG_364460  ------------------------------------------------------------
TVAG_041580  ------------------------------------------------------------
TVAG_226730  ------------------------------------------------------------
TVAG_214130  ------------------------------------------------------------
TVAG_223570  ------------------------------------------------------------
TVAG_365610  ------------------------------------------------------------
TVAG_154230  ------------------------------------------------------------
TVAG_170290  ------------------------------------------------------------
TVAG_071950  ------------------------------------------------------------
TVAG_000110  ------------------------------------------------------------
TVAG_449720  ------------------------------------------------------------
TVAG_016290  ------------------------------------------------------------
TVAG_252070  ------------------------------------------------------------
TVAG_039840  ------------------------------------------------------------
TVAG_180380  ------------------------------------------------------------
TVAG_004550  ------------------------------------------------------------
TVAG_347510  ------------------------------------------------------------
TVAG_199720  ------------------------------------------------------------
TVAG_505590  ------------------------------------------------------------
TVAG_416960  ------------------------------------------------------------
TVAG_579070  ------------------------------------------------------------
TVAG_097930  ------------------------------------------------------------
TVAG_176920  ------------------------------------------------------------
TVAG_343760  ------------------------------------------------------------
TVAG_301290  ------------------------------------------------------------
TVAG_441420  ------------------------------------------------------------
TVAG_383590  ------------------------------------------------------------
TVAG_534530  ------------------------------------------------------------
TVAG_013970  ------------------------------------------------------------
TVAG_133300  ------------------------------------------------------------
TVAG_013960  ------------------------------------------------------------
TVAG_254850  ------------------------------------------------------------
TVAG_176470  ------------------------------------------------------------
TVAG_396220  ------------------------------------------------------------
TVAG_310220  ------------------------------------------------------------
TVAG_357390  ------------------------------------------------------------
TVAG_420310  ------------------------------------------------------------
TVAG_163950  ------------------------------------------------------------
TVAG_462650  ------------------------------------------------------------
TVAG_116420  ------------------------------------------------------------
TVAG_355170  ------------------------------------------------------------


TVAG_077510  NCSIIENSTFSNTDIKTIIFNTDVEEIRKNAFSEIQNLEKVTFISSNISFDSESFSNLLD
TVAG_382250  ------------------------------------------------------------
TVAG_077500  ------------------------------------------------------------
TVAG_007990  ------------------------------------------------------------
TVAG_008010  ------------------------------------------------------------
TVAG_101520  ------------------------------------------------------------
TVAG_212430  ------------------------------------------------------------
TVAG_421240  ------------------------------------------------------------
TVAG_421250  ------------------------------------------------------------
TVAG_421265  ------------------------------------------------------------
TVAG_157870  ------------------------------------------------------------
TVAG_078450  ------------------------------------------------------------
TVAG_106550  ------------------------------------------------------------
TVAG_403310  ------------------------------------------------------------
TVAG_067210  ------------------------------------------------------------
TVAG_244930  ------------------------------------------------------------
TVAG_121050  ------------------------------------------------------------
TVAG_498720  ------------------------------------------------------------
TVAG_272370  ------------------------------------------------------------
TVAG_133050  ------------------------------------------------------------
TVAG_443310  ------------------------------------------------------------
TVAG_004820  ------------------------------------------------------------
TVAG_214140  ------------------------------------------------------------
TVAG_113510  ------------------------------------------------------------
TVAG_355160  ------------------------------------------------------------
TVAG_036040  ------------------------------------------------------------
TVAG_036060  ------------------------------------------------------------
TVAG_199390  ------------------------------------------------------------
TVAG_036090  ------------------------------------------------------------
TVAG_250590  ------------------------------------------------------------
TVAG_281380  ------------------------------------------------------------
TVAG_259970  ------------------------------------------------------------
TVAG_014000  ------------------------------------------------------------
TVAG_028700  ------------------------------------------------------------
TVAG_398800  ------------------------------------------------------------
TVAG_064840  ------------------------------------------------------------
TVAG_044780  ------------------------------------------------------------
TVAG_192330  ------------------------------------------------------------
TVAG_247210  ------------------------------------------------------------
TVAG_282780  ------------------------------------------------------------
TVAG_214570  ------------------------------------------------------------
TVAG_454030  ------------------------------------------------------------
TVAG_476110  ------------------------------------------------------------
TVAG_073760  ------------------------------------------------------------
TVAG_154640  ------------------------------------------------------------
TVAG_107460  ------------------------------------------------------------
TVAG_199450  ------------------------------------------------------------
TVAG_281400  ------------------------------------------------------------
TVAG_424460  ------------------------------------------------------------
TVAG_234090  ------------------------------------------------------------
TVAG_375480  ------------------------------------------------------------
TVAG_522150  ------------------------------------------------------------
TVAG_583360  ------------------------------------------------------------
TVAG_265070  ------------------------------------------------------------
TVAG_287920  ------------------------------------------------------------
TVAG_349960  ------------------------------------------------------------
TVAG_349980  ------------------------------------------------------------
TVAG_242200  ------------------------------------------------------------
TVAG_413445  ------------------------------------------------------------
TVAG_486880  ------------------------------------------------------------
TVAG_437920  ------------------------------------------------------------
TVAG_040740  ------------------------------------------------------------
TVAG_459590  ------------------------------------------------------------
TVAG_122120  ------------------------------------------------------------
TVAG_168020  ------------------------------------------------------------
TVAG_179910  ------------------------------------------------------------
TVAG_228080  ------------------------------------------------------------
TVAG_168040  ------------------------------------------------------------
TVAG_010770  ------------------------------------------------------------
TVAG_070010  ------------------------------------------------------------
TVAG_087240  ------------------------------------------------------------
TVAG_208740  ------------------------------------------------------------
TVAG_012960  ------------------------------------------------------------
TVAG_475560  ------------------------------------------------------------
TVAG_127150  ------------------------------------------------------------
TVAG_421110  ------------------------------------------------------------
TVAG_107350  ------------------------------------------------------------
TVAG_366150  ------------------------------------------------------------
TVAG_028330  ------------------------------------------------------------
TVAG_131950  ------------------------------------------------------------
TVAG_076250  ------------------------------------------------------------
TVAG_169980  ------------------------------------------------------------
TVAG_127590  ------------------------------------------------------------
TVAG_336880  ------------------------------------------------------------
TVAG_457280  ------------------------------------------------------------
TVAG_169970  ------------------------------------------------------------
TVAG_169990  ------------------------------------------------------------
TVAG_076240  ------------------------------------------------------------
TVAG_457260  ------------------------------------------------------------
TVAG_336870  ------------------------------------------------------------
TVAG_336900  ------------------------------------------------------------
TVAG_131910  ------------------------------------------------------------
TVAG_425840  ------------------------------------------------------------
TVAG_295130  ------------------------------------------------------------
TVAG_354990  ------------------------------------------------------------
TVAG_090340  ------------------------------------------------------------
TVAG_184400  ------------------------------------------------------------
TVAG_254310  ------------------------------------------------------------
TVAG_106600  ------------------------------------------------------------
TVAG_267840  ------------------------------------------------------------
TVAG_270870  ------------------------------------------------------------
TVAG_032560  ------------------------------------------------------------
TVAG_478640  ------------------------------------------------------------
TVAG_101710  ------------------------------------------------------------
TVAG_372330  ------------------------------------------------------------
TVAG_158720  ------------------------------------------------------------
TVAG_171440  ------------------------------------------------------------
TVAG_070730  ------------------------------------------------------------
TVAG_175550  ------------------------------------------------------------
TVAG_348420  ------------------------------------------------------------
TVAG_348490  ------------------------------------------------------------
TVAG_296360  ------------------------------------------------------------
TVAG_109340  ------------------------------------------------------------
TVAG_468680  ------------------------------------------------------------
TVAG_175580  ------------------------------------------------------------
TVAG_320450  ------------------------------------------------------------
TVAG_032540  ------------------------------------------------------------
TVAG_408460  ------------------------------------------------------------
TVAG_101720  ------------------------------------------------------------
TVAG_372300  ------------------------------------------------------------
TVAG_348480  ------------------------------------------------------------
TVAG_348540  ------------------------------------------------------------
TVAG_348500  ------------------------------------------------------------
TVAG_070700  ------------------------------------------------------------
TVAG_468690  ------------------------------------------------------------
TVAG_445080  ------------------------------------------------------------
TVAG_158710  ------------------------------------------------------------
TVAG_158740  ------------------------------------------------------------
TVAG_133240  ------------------------------------------------------------
TVAG_133280  ------------------------------------------------------------
TVAG_133310  ------------------------------------------------------------
TVAG_133340  ------------------------------------------------------------
TVAG_133430  ------------------------------------------------------------
TVAG_244780  ------------------------------------------------------------
TVAG_244800  ------------------------------------------------------------
TVAG_575690  ------------------------------------------------------------
TVAG_598680  ------------------------------------------------------------
TVAG_574770  ------------------------------------------------------------
TVAG_375660  ------------------------------------------------------------
TVAG_106590  ------------------------------------------------------------
TVAG_214470  ------------------------------------------------------------
TVAG_268070  ------------------------------------------------------------
TVAG_530020  ------------------------------------------------------------
TVAG_240680  ------------------------------------------------------------
TVAG_260820  ------------------------------------------------------------
TVAG_149670  ------------------------------------------------------------
TVAG_173680  ------------------------------------------------------------
TVAG_262580  ------------------------------------------------------------
TVAG_474570  ------------------------------------------------------------
TVAG_267860  ------------------------------------------------------------
TVAG_120170  ------------------------------------------------------------
TVAG_139560  ------------------------------------------------------------
TVAG_364460  ------------------------------------------------------------
TVAG_041580  ------------------------------------------------------------
TVAG_226730  ------------------------------------------------------------
TVAG_214130  ------------------------------------------------------------
TVAG_223570  ------------------------------------------------------------
TVAG_365610  ------------------------------------------------------------
TVAG_154230  ------------------------------------------------------------
TVAG_170290  ------------------------------------------------------------
TVAG_071950  ------------------------------------------------------------
TVAG_000110  ------------------------------------------------------------
TVAG_449720  ------------------------------------------------------------
TVAG_016290  ------------------------------------------------------------
TVAG_252070  ------------------------------------------------------------
TVAG_039840  ------------------------------------------------------------
TVAG_180380  ------------------------------------------------------------
TVAG_004550  ------------------------------------------------------------
TVAG_347510  ------------------------------------------------------------
TVAG_199720  ------------------------------------------------------------
TVAG_505590  ------------------------------------------------------------
TVAG_416960  ------------------------------------------------------------
TVAG_579070  ------------------------------------------------------------
TVAG_097930  ------------------------------------------------------------
TVAG_176920  ------------------------------------------------------------
TVAG_343760  ------------------------------------------------------------
TVAG_301290  ------------------------------------------------------------
TVAG_441420  ------------------------------------------------------------
TVAG_383590  ------------------------------------------------------------
TVAG_534530  ------------------------------------------------------------
TVAG_013970  ------------------------------------------------------------
TVAG_133300  ------------------------------------------------------------
TVAG_013960  ------------------------------------------------------------
TVAG_254850  ------------------------------------------------------------
TVAG_176470  ------------------------------------------------------------
TVAG_396220  ------------------------------------------------------------
TVAG_310220  ------------------------------------------------------------
TVAG_357390  ------------------------------------------------------------
TVAG_420310  ------------------------------------------------------------
TVAG_163950  ------------------------------------------------------------
TVAG_462650  ------------------------------------------------------------
TVAG_116420  ------------------------------------------------------------
TVAG_355170  ------------------------------------------------------------


TVAG_077510  LKTIIINSSADNPTVTFKNKAFTNCSNLNTIEITNPSTNLNLEDGAFQNMTFDKFALPAE
TVAG_382250  ------------------------------------------------------------
TVAG_077500  ------------------------------------------------------------
TVAG_007990  ------------------------------------------------------------
TVAG_008010  ------------------------------------------------------------
TVAG_101520  ------------------------------------------------------------
TVAG_212430  ------------------------------------------------------------
TVAG_421240  ------------------------------------------------------------
TVAG_421250  ------------------------------------------------------------
TVAG_421265  ------------------------------------------------------------
TVAG_157870  ------------------------------------------------------------
TVAG_078450  ------------------------------------------------------------
TVAG_106550  ------------------------------------------------------------
TVAG_403310  ------------------------------------------------------------
TVAG_067210  ------------------------------------------------------------
TVAG_244930  ------------------------------------------------------------
TVAG_121050  ------------------------------------------------------------
TVAG_498720  ------------------------------------------------------------
TVAG_272370  ------------------------------------------------------------
TVAG_133050  ------------------------------------------------------------
TVAG_443310  ------------------------------------------------------------
TVAG_004820  ------------------------------------------------------------
TVAG_214140  ------------------------------------------------------------
TVAG_113510  ------------------------------------------------------------
TVAG_355160  ------------------------------------------------------------
TVAG_036040  ------------------------------------------------------------
TVAG_036060  ------------------------------------------------------------
TVAG_199390  ------------------------------------------------------------
TVAG_036090  ------------------------------------------------------------
TVAG_250590  ------------------------------------------------------------
TVAG_281380  ------------------------------------------------------------
TVAG_259970  ------------------------------------------------------------
TVAG_014000  ------------------------------------------------------------
TVAG_028700  ------------------------------------------------------------
TVAG_398800  ------------------------------------------------------------
TVAG_064840  ------------------------------------------------------------
TVAG_044780  ------------------------------------------------------------
TVAG_192330  ------------------------------------------------------------
TVAG_247210  ------------------------------------------------------------
TVAG_282780  ------------------------------------------------------------
TVAG_214570  ------------------------------------------------------------
TVAG_454030  ------------------------------------------------------------
TVAG_476110  ------------------------------------------------------------
TVAG_073760  ------------------------------------------------------------
TVAG_154640  ------------------------------------------------------------
TVAG_107460  ------------------------------------------------------------
TVAG_199450  ------------------------------------------------------------
TVAG_281400  ------------------------------------------------------------
TVAG_424460  ------------------------------------------------------------
TVAG_234090  ------------------------------------------------------------
TVAG_375480  ------------------------------------------------------------
TVAG_522150  ------------------------------------------------------------
TVAG_583360  ------------------------------------------------------------
TVAG_265070  ------------------------------------------------------------
TVAG_287920  ------------------------------------------------------------
TVAG_349960  ------------------------------------------------------------
TVAG_349980  ------------------------------------------------------------
TVAG_242200  ------------------------------------------------------------
TVAG_413445  -----------------MFRPSLFTSRLLHQAISFNAADVSFDFDTQLLTVSGEGTIEAS
TVAG_486880  ------------------------------------------------------------
TVAG_437920  ------------------------------------------------------------
TVAG_040740  ------------------------------------------------------------
TVAG_459590  ------------------------------------------------------------
TVAG_122120  ------------------------------------------------------------
TVAG_168020  ------------------------------------------------------------
TVAG_179910  ------------------------------------------------------------
TVAG_228080  ------------------------------------------------------------
TVAG_168040  ------------------------------------------------------------
TVAG_010770  ------------------------------------------------------------
TVAG_070010  ------------------------------------------------------------
TVAG_087240  ------------------------------------------------------------
TVAG_208740  ------------------------------------------------------------
TVAG_012960  ------------------------------------------------------------
TVAG_475560  ------------------------------------------------------------
TVAG_127150  ------------------------------------------------------------
TVAG_421110  ------------------------------------------------------------
TVAG_107350  ------------------------------------------------------------
TVAG_366150  ------------------------------------------------------------
TVAG_028330  ------------------------------------------------------------
TVAG_131950  ------------------------------------------------------------
TVAG_076250  ------------------------------------------------------------
TVAG_169980  ------------------------------------------------------------
TVAG_127590  ------------------------------------------------------------
TVAG_336880  ------------------------------------------------------------
TVAG_457280  ------------------------------------------------------------
TVAG_169970  ------------------------------------------------------------
TVAG_169990  ------------------------------------------------------------
TVAG_076240  ------------------------------------------------------------
TVAG_457260  ------------------------------------------------------------
TVAG_336870  ------------------------------------------------------------
TVAG_336900  ------------------------------------------------------------
TVAG_131910  ------------------------------------------------------------
TVAG_425840  ------------------------------------------------------------
TVAG_295130  ------------------------------------------------------------
TVAG_354990  ------------------------------------------------------------
TVAG_090340  ------------------------------------------------------------
TVAG_184400  ------------------------------------------------------------
TVAG_254310  ------------------------------------------------------------
TVAG_106600  ------------------------------------------------------------
TVAG_267840  ------------------------------------------------------------
TVAG_270870  ------------------------------------------------------------
TVAG_032560  ------------------------------------------------------------
TVAG_478640  ------------------------------------------------------------
TVAG_101710  ------------------------------------------------------------
TVAG_372330  ------------------------------------------------------------
TVAG_158720  ------------------------------------------------------------
TVAG_171440  ------------------------------------------------------------
TVAG_070730  ------------------------------------------------------------
TVAG_175550  ------------------------------------------------------------
TVAG_348420  ------------------------------------------------------------
TVAG_348490  ------------------------------------------------------------
TVAG_296360  ------------------------------------------------------------
TVAG_109340  ------------------------------------------------------------
TVAG_468680  ------------------------------------------------------------
TVAG_175580  ------------------------------------------------------------
TVAG_320450  ------------------------------------------------------------
TVAG_032540  ------------------------------------------------------------
TVAG_408460  ------------------------------------------------------------
TVAG_101720  ------------------------------------------------------------
TVAG_372300  ------------------------------------------------------------
TVAG_348480  ------------------------------------------------------------
TVAG_348540  ------------------------------------------------------------
TVAG_348500  ------------------------------------------------------------
TVAG_070700  ------------------------------------------------------------
TVAG_468690  ------------------------------------------------------------
TVAG_445080  ------------------------------------------------------------
TVAG_158710  ------------------------------------------------------------
TVAG_158740  ------------------------------------------------------------
TVAG_133240  ------------------------------------------------------------
TVAG_133280  ------------------------------------------------------------
TVAG_133310  ------------------------------------------------------------
TVAG_133340  ------------------------------------------------------------
TVAG_133430  ------------------------------------------------------------
TVAG_244780  ------------------------------------------------------------
TVAG_244800  ------------------------------------------------------------
TVAG_575690  ------------------------------------------------------------
TVAG_598680  ------------------------------------------------------------
TVAG_574770  ------------------------------------------------------------
TVAG_375660  ------------------------------------------------------------
TVAG_106590  ------------------------------------------------------------
TVAG_214470  ------------------------------------------------------------
TVAG_268070  ------------------------------------------------------------
TVAG_530020  ------------------------------------------------------------
TVAG_240680  ------------------------------------------------------------
TVAG_260820  ------------------------------------------------------------
TVAG_149670  ------------------------------------------------------------
TVAG_173680  ------------------------------------------------------------
TVAG_262580  ------------------------------------------------------------
TVAG_474570  ------------------------------------------------------------
TVAG_267860  ------------------------------------------------------------
TVAG_120170  ------------------------------------------------------------
TVAG_139560  ------------------------------------------------------------
TVAG_364460  ------------------------------------------------------------
TVAG_041580  ------------------------------------------------------------
TVAG_226730  ------------------------------------------------------------
TVAG_214130  ------------------------------------------------------------
TVAG_223570  ------------------------------------------------------------
TVAG_365610  ------------------------------------------------------------
TVAG_154230  ------------------------------------------------------------
TVAG_170290  ------------------------------------------------------------
TVAG_071950  ------------------------------------------------------------
TVAG_000110  ------------------------------------------------------------
TVAG_449720  ------------------------------------------------------------
TVAG_016290  ------------------------------------------------------------
TVAG_252070  ------------------------------------------------------------
TVAG_039840  ------------------------------------------------------------
TVAG_180380  ------------------------------------------------------------
TVAG_004550  ------------------------------------------------------------
TVAG_347510  ------------------------------------------------------------
TVAG_199720  ------------------------------------------------------------
TVAG_505590  ------------------------------------------------------------
TVAG_416960  ------------------------------------------------------------
TVAG_579070  ------------------------------------------------------------
TVAG_097930  ------------------------------------------------------------
TVAG_176920  ------------------------------------------------------------
TVAG_343760  ------------------------------------------------------------
TVAG_301290  ------------------------------------------------------------
TVAG_441420  ------------------------------------------------------------
TVAG_383590  ------------------------------------------------------------
TVAG_534530  ------------------------------------------------------------
TVAG_013970  ------------------------------------------------------------
TVAG_133300  ------------------------------------------------------------
TVAG_013960  ------------------------------------------------------------
TVAG_254850  ------------------------------------------------------------
TVAG_176470  ------------------------------------------------------------
TVAG_396220  ------------------------------------------------------------
TVAG_310220  ------------------------------------------------------------
TVAG_357390  ------------------------------------------------------------
TVAG_420310  ------------------------------------------------------------
TVAG_163950  ------------------------------------------------------------
TVAG_462650  ------------------------------------------------------------
TVAG_116420  ------------------------------------------------------------
TVAG_355170  ------------------------------------------------------------


TVAG_077510  SSSIVNDRSFINCSIDNFVVANHSQINFRNIVNNNNITKFSGMYNRYYLYDGNTIQGDKV
TVAG_382250  ------------------------------------------------------------
TVAG_077500  ------------------------------------------------------------
TVAG_007990  ------------------------------------------------------------
TVAG_008010  ------------------------------------------------------------
TVAG_101520  ------------------------------------------------------------
TVAG_212430  ------------------------------------------------------------
TVAG_421240  ------------------------------------------------------------
TVAG_421250  ------------------------------------------------------------
TVAG_421265  ------------------------------------------------------------
TVAG_157870  ------------------------------------------------------------
TVAG_078450  ------------------------------------------------------------
TVAG_106550  ------------------------------------------------------------
TVAG_403310  ------------------------------------------------------------
TVAG_067210  ------------------------------------------------------------
TVAG_244930  ------------------------------------------------------------
TVAG_121050  ------------------------------------------------------------
TVAG_498720  ------------------------------------------------------------
TVAG_272370  ------------------------------------------------------------
TVAG_133050  ------------------------------------------------------------
TVAG_443310  ------------------------------------------------------------
TVAG_004820  ------------------------------------------------------------
TVAG_214140  ------------------------------------------------------------
TVAG_113510  ------------------------------------------------------------
TVAG_355160  ------------------------------------------------------------
TVAG_036040  ------------------------------------------------------------
TVAG_036060  ------------------------------------------------------------
TVAG_199390  ------------------------------------------------------------
TVAG_036090  ------------------------------------------------------------
TVAG_250590  ------------------------------------------------------------
TVAG_281380  ------------------------------------------------------------
TVAG_259970  ------------------------------------------------------------
TVAG_014000  ------------------------------------------------------------
TVAG_028700  ------------------------------------------------------------
TVAG_398800  ------------------------------------------------------------
TVAG_064840  ------------------------------------------------------------
TVAG_044780  ------------------------------------------------------------
TVAG_192330  ------------------------------------------------------------
TVAG_247210  ------------------------------------------------------------
TVAG_282780  ------------------------------------------------------------
TVAG_214570  ------------------------------------------------------------
TVAG_454030  ------------------------------------------------------------
TVAG_476110  ------------------------------------------------------------
TVAG_073760  ------------------------------------------------------------
TVAG_154640  ------------------------------------------------------------
TVAG_107460  ------------------------------------------------------------
TVAG_199450  ------------------------------------------------------------
TVAG_281400  ------------------------------------------------------------
TVAG_424460  ------------------------------------------------------------
TVAG_234090  ------------------------------------------------------------
TVAG_375480  ------------------------------------------------------------
TVAG_522150  ------------------------------------------------------------
TVAG_583360  ------------------------------------------------------------
TVAG_265070  ------------------------------------------------------------
TVAG_287920  ------------------------------------------------------------
TVAG_349960  ------------------------------------------------------------
TVAG_349980  ------------------------------------------------------------
TVAG_242200  ------------------------------------------------------------
TVAG_413445  ISQDYRDITKKIQIEGSVEAIGDGAFKNFGQLTDVQIIAPIKTLGAYSFQNCLNLANFDL
TVAG_486880  ------------------------------------------------------------
TVAG_437920  ------------------------------------------------------------
TVAG_040740  --------------MNGVEGIDNNAFYSFKSLTSIEIDSPVIIG-TSAFDTCTSLQSVKL
TVAG_459590  ------------------------------------------------------------
TVAG_122120  ------------------------------------------------------------
TVAG_168020  ------------------------------------------------------------
TVAG_179910  ------------------------------------------------------------
TVAG_228080  ------------------------------------------------------------
TVAG_168040  ------------------------------------------------------------
TVAG_010770  ------------------------------------------------------------
TVAG_070010  ------------------------------------------------------------
TVAG_087240  ------------------------------------------------------------
TVAG_208740  ------------------------------------------------------------
TVAG_012960  ------------------------------------------------------------
TVAG_475560  ------------------------------------------------------------
TVAG_127150  ------------------------------------------------------------
TVAG_421110  ------------------------------------------------------------
TVAG_107350  ------------------------------------------------------------
TVAG_366150  ------------------------------------------------------------
TVAG_028330  ------------------------------------------------------------
TVAG_131950  ------------------------------------------------------------
TVAG_076250  ------------------------------------------------------------
TVAG_169980  ------------------------------------------------------------
TVAG_127590  ------------------------------------------------------------
TVAG_336880  ------------------------------------------------------------
TVAG_457280  ------------------------------------------------------------
TVAG_169970  ------------------------------------------------------------
TVAG_169990  ------------------------------------------------------------
TVAG_076240  ------------------------------------------------------------
TVAG_457260  ------------------------------------------------------------
TVAG_336870  ------------------------------------------------------------
TVAG_336900  ------------------------------------------------------------
TVAG_131910  ------------------------------------------------------------
TVAG_425840  ------------------------------------------------------------
TVAG_295130  ------------------------------------------------------------
TVAG_354990  ------------------------------------------------------------
TVAG_090340  ------------------------------------------------------------
TVAG_184400  ------------------------------------------------------------
TVAG_254310  ------------------------------------------------------------
TVAG_106600  ------------------------------------------------------------
TVAG_267840  ------------------------------------------------------------
TVAG_270870  ------------------------------------------------------------
TVAG_032560  ------------------------------------------------------------
TVAG_478640  ------------------------------------------------------------
TVAG_101710  ------------------------------------------------------------
TVAG_372330  ------------------------------------------------------------
TVAG_158720  ------------------------------------------------------------
TVAG_171440  ------------------------------------------------------------
TVAG_070730  ------------------------------------------------------------
TVAG_175550  ------------------------------------------------------------
TVAG_348420  ------------------------------------------------------------
TVAG_348490  ------------------------------------------------------------
TVAG_296360  ------------------------------------------------------------
TVAG_109340  ------------------------------------------------------------
TVAG_468680  ------------------------------------------------------------
TVAG_175580  ------------------------------------------------------------
TVAG_320450  ------------------------------------------------------------
TVAG_032540  ------------------------------------------------------------
TVAG_408460  ------------------------------------------------------------
TVAG_101720  ------------------------------------------------------------
TVAG_372300  ------------------------------------------------------------
TVAG_348480  ------------------------------------------------------------
TVAG_348540  ------------------------------------------------------------
TVAG_348500  ------------------------------------------------------------
TVAG_070700  ------------------------------------------------------------
TVAG_468690  ------------------------------------------------------------
TVAG_445080  ------------------------------------------------------------
TVAG_158710  ------------------------------------------------------------
TVAG_158740  ------------------------------------------------------------
TVAG_133240  ------------------------------------------------------------
TVAG_133280  ------------------------------------------------------------
TVAG_133310  ------------------------------------------------------------
TVAG_133340  ------------------------------------------------------------
TVAG_133430  ------------------------------------------------------------
TVAG_244780  ------------------------------------------------------------
TVAG_244800  ------------------------------------------------------------
TVAG_575690  ------------------------------------------------------------
TVAG_598680  ------------------------------------------------------------
TVAG_574770  ------------------------------------------------------------
TVAG_375660  ------------------------------------------------------------
TVAG_106590  ------------------------------------------------------------
TVAG_214470  ------------------------------------------------------------
TVAG_268070  ------------------------------------------------------------
TVAG_530020  ------------------------------------------------------------
TVAG_240680  ------------------------------------------------------------
TVAG_260820  ------------------------------------------------------------
TVAG_149670  ------------------------------------------------------------
TVAG_173680  ------------------------------------------------------------
TVAG_262580  ------------------------------------------------------------
TVAG_474570  ------------------------------------------------------------
TVAG_267860  ------------------------------------------------------------
TVAG_120170  ------------------------------------------------------------
TVAG_139560  ------------------------------------------------------------
TVAG_364460  ------------------------------------------------------------
TVAG_041580  ------------------------------------------------------------
TVAG_226730  ------------------------------------------------------------
TVAG_214130  ------------------------------------------------------------
TVAG_223570  ------------------------------------------------------------
TVAG_365610  ------------------------------------------------------------
TVAG_154230  ------------------------------------------------------------
TVAG_170290  ------------------------------------------------------------
TVAG_071950  ------------------------------------------------------------
TVAG_000110  ------------------------------------------------------------
TVAG_449720  ------------------------------------------------------------
TVAG_016290  ------------------------------------------------------------
TVAG_252070  ------------------------------------------------------------
TVAG_039840  ------------------------------------------------------------
TVAG_180380  ------------------------------------------------------------
TVAG_004550  ------------------------------------------------------------
TVAG_347510  ------------------------------------------------------------
TVAG_199720  ------------------------------------------------------------
TVAG_505590  ------------------------------------------------------------
TVAG_416960  ------------------------------------------------------------
TVAG_579070  ------------------------------------------------------------
TVAG_097930  ------------------------------------------------------------
TVAG_176920  ------------------------------------------------------------
TVAG_343760  ------------------------------------------------------------
TVAG_301290  ------------------------------------------------------------
TVAG_441420  ------------------------------------------------------------
TVAG_383590  ------------------------------------------------------------
TVAG_534530  ------------------------------------------------------------
TVAG_013970  ------------------------------------------------------------
TVAG_133300  ------------------------------------------------------------
TVAG_013960  ------------------------------------------------------------
TVAG_254850  ------------------------------------------------------------
TVAG_176470  ------------------------------------------------------------
TVAG_396220  ------------------------------------------------------------
TVAG_310220  ------------------------------------------------------------
TVAG_357390  ------------------------------------------------------------
TVAG_420310  ------------------------------------------------------------
TVAG_163950  ------------------------------------------------------------
TVAG_462650  ------------------------------------------------------------
TVAG_116420  ------------------------------------------------------------
TVAG_355170  ------------------------------------------------------------


TVAG_077510  LVFRPRLNLKDINLGTSHIEEVIFEMCDCSIIESSTFSNTDIKTIIFNTDVEEINENAFS
TVAG_382250  ------------------------------------------------------------
TVAG_077500  ------------------------------------------------------------
TVAG_007990  ------------------------------------------------------------
TVAG_008010  ------------------------------------------------------------
TVAG_101520  ------------------------------------------------------------
TVAG_212430  ------------------------------------------------------------
TVAG_421240  ------------------------------------------------------------
TVAG_421250  ------------------------------------------------------------
TVAG_421265  ------------------------------------------------------------
TVAG_157870  ------------------------------------------------------------
TVAG_078450  ------------------------------------------------------------
TVAG_106550  ------------------------------------------------------------
TVAG_403310  ------------------------------------------------------------
TVAG_067210  ------------------------------------------------------------
TVAG_244930  ------------------------------------------------------------
TVAG_121050  ------------------------------------------------------------
TVAG_498720  ------------------------------------------------------------
TVAG_272370  ------------------------------------------------------------
TVAG_133050  ------------------------------------------------------------
TVAG_443310  ------------------------------------------------------------
TVAG_004820  ------------------------------------------------------------
TVAG_214140  ------------------------------------------------------------
TVAG_113510  ------------------------------------------------------------
TVAG_355160  ------------------------------------------------------------
TVAG_036040  ------------------------------------------------------------
TVAG_036060  ------------------------------------------------------------
TVAG_199390  ------------------------------------------------------------
TVAG_036090  ------------------------------------------------------------
TVAG_250590  ------------------------------------------------------------
TVAG_281380  ------------------------------------------------------------
TVAG_259970  ------------------------------------------------------------
TVAG_014000  ------------------------------------------------------------
TVAG_028700  ------------------------------------------------------------
TVAG_398800  ------------------------------------------------------------
TVAG_064840  ------------------------------------------------------------
TVAG_044780  ------------------------------------------------------------
TVAG_192330  ------------------------------------------------------------
TVAG_247210  ------------------------------------------------------------
TVAG_282780  ------------------------------------------------------------
TVAG_214570  ------------------------------------------------------------
TVAG_454030  ------------------------------------------------------------
TVAG_476110  ------------------------------------------------------------
TVAG_073760  ------------------------------------------------------------
TVAG_154640  ------------------------------------------------------------
TVAG_107460  ------------------------------------------------------------
TVAG_199450  ------------------------------------------------------------
TVAG_281400  ------------------------------------------------------------
TVAG_424460  ------------------------------------------------------------
TVAG_234090  ------------------------------------------------------------
TVAG_375480  ------------------------------------------------------------
TVAG_522150  ------------------------------------------------------------
TVAG_583360  ------------------------------------------------------------
TVAG_265070  ------------------------------------------------------------
TVAG_287920  ------------------------------------------------------------
TVAG_349960  ------------------------------------------------------------
TVAG_349980  ------------------------------------------------------------
TVAG_242200  ------------------------------------------------------------
TVAG_413445  SLTSITSIKEGCFQNCASFSMITLPTTITELGPKVFAGCISINTIVIPSTITTLSDSLFE
TVAG_486880  ------------------------------------------------------------
TVAG_437920  ------------------------------------------------------------
TVAG_040740  PNG-IQIIGDYAFQNCKSLPQINLPDSITHIGKGCFYACYKLASITFPKGLNILEESTFY
TVAG_459590  ------------------------------------------------------------
TVAG_122120  ------------------------------------------------------------
TVAG_168020  ------------------------------------------------------------
TVAG_179910  ------------------------------------------------------------
TVAG_228080  ------------------------------------------------------------
TVAG_168040  ------------------------------------------------------------
TVAG_010770  ------------------------------------------------------------
TVAG_070010  ------------------------------------------------------------
TVAG_087240  ------------------------------------------------------------
TVAG_208740  ------------------------------------------------------------
TVAG_012960  ------------------------------------------------------------
TVAG_475560  ------------------------------------------------------------
TVAG_127150  ------------------------------------------------------------
TVAG_421110  ------------------------------------------------------------
TVAG_107350  ------------------------------------------------------------
TVAG_366150  ------------------------------------------------------------
TVAG_028330  ------------------------------------------------------------
TVAG_131950  ------------------------------------------------------------
TVAG_076250  ------------------------------------------------------------
TVAG_169980  ------------------------------------------------------------
TVAG_127590  ------------------------------------------------------------
TVAG_336880  ------------------------------------------------------------
TVAG_457280  ------------------------------------------------------------
TVAG_169970  ------------------------------------------------------------
TVAG_169990  ------------------------------------------------------------
TVAG_076240  ------------------------------------------------------------
TVAG_457260  ------------------------------------------------------------
TVAG_336870  ------------------------------------------------------------
TVAG_336900  ------------------------------------------------------------
TVAG_131910  ------------------------------------------------------------
TVAG_425840  ------------------------------------------------------------
TVAG_295130  ------------------------------------------------------------
TVAG_354990  ------------------------------------------------------------
TVAG_090340  ------------------------------------------------------------
TVAG_184400  ------------------------------------------------------------
TVAG_254310  ------------------------------------------------------------
TVAG_106600  ------------------------------------------------------------
TVAG_267840  ------------------------------------------------------------
TVAG_270870  ------------------------------------------------------------
TVAG_032560  ------------------------------------------------------------
TVAG_478640  ------------------------------------------------------------
TVAG_101710  ------------------------------------------------------------
TVAG_372330  ------------------------------------------------------------
TVAG_158720  ------------------------------------------------------------
TVAG_171440  ------------------------------------------------------------
TVAG_070730  ------------------------------------------------------------
TVAG_175550  ------------------------------------------------------------
TVAG_348420  ------------------------------------------------------------
TVAG_348490  ------------------------------------------------------------
TVAG_296360  ------------------------------------------------------------
TVAG_109340  ------------------------------------------------------------
TVAG_468680  ------------------------------------------------------------
TVAG_175580  ------------------------------------------------------------
TVAG_320450  ------------------------------------------------------------
TVAG_032540  ------------------------------------------------------------
TVAG_408460  ------------------------------------------------------------
TVAG_101720  ------------------------------------------------------------
TVAG_372300  ------------------------------------------------------------
TVAG_348480  ------------------------------------------------------------
TVAG_348540  ------------------------------------------------------------
TVAG_348500  ------------------------------------------------------------
TVAG_070700  ------------------------------------------------------------
TVAG_468690  ------------------------------------------------------------
TVAG_445080  ------------------------------------------------------------
TVAG_158710  ------------------------------------------------------------
TVAG_158740  ------------------------------------------------------------
TVAG_133240  ------------------------------------------------------------
TVAG_133280  ------------------------------------------------------------
TVAG_133310  ------------------------------------------------------------
TVAG_133340  ------------------------------------------------------------
TVAG_133430  ------------------------------------------------------------
TVAG_244780  ------------------------------------------------------------
TVAG_244800  ------------------------------------------------------------
TVAG_575690  ------------------------------------------------------------
TVAG_598680  ------------------------------------------------------------
TVAG_574770  ------------------------------------------------------------
TVAG_375660  ------------------------------------------------------------
TVAG_106590  ------------------------------------------------------------
TVAG_214470  ------------------------------------------------------------
TVAG_268070  ------------------------------------------------------------
TVAG_530020  ------------------------------------------------------------
TVAG_240680  ------------------------------------------------------------
TVAG_260820  ------------------------------------------------------------
TVAG_149670  ------------------------------------------------------------
TVAG_173680  ------------------------------------------------------------
TVAG_262580  ------------------------------------------------------------
TVAG_474570  ------------------------------------------------------------
TVAG_267860  ------------------------------------------------------------
TVAG_120170  ------------------------------------------------------------
TVAG_139560  ------------------------------------------------------------
TVAG_364460  ------------------------------------------------------------
TVAG_041580  ------------------------------------------------------------
TVAG_226730  ------------------------------------------------------------
TVAG_214130  ------------------------------------------------------------
TVAG_223570  ------------------------------------------------------------
TVAG_365610  ------------------------------------------------------------
TVAG_154230  ------------------------------------------------------------
TVAG_170290  ------------------------------------------------------------
TVAG_071950  ------------------------------------------------------------
TVAG_000110  ------------------------------------------------------------
TVAG_449720  ------------------------------------------------------------
TVAG_016290  ------------------------------------------------------------
TVAG_252070  ------------------------------------------------------------
TVAG_039840  ------------------------------------------------------------
TVAG_180380  ------------------------------------------------------------
TVAG_004550  ------------------------------------------------------------
TVAG_347510  ------------------------------------------------------------
TVAG_199720  ------------------------------------------------------------
TVAG_505590  ------------------------------------------------------------
TVAG_416960  ------------------------------------------------------------
TVAG_579070  ------------------------------------------------------------
TVAG_097930  ------------------------------------------------------------
TVAG_176920  ------------------------------------------------------------
TVAG_343760  ------------------------------------------------------------
TVAG_301290  ------------------------------------------------------------
TVAG_441420  ------------------------------------------------------------
TVAG_383590  ------------------------------------------------------------
TVAG_534530  ------------------------------------------------------------
TVAG_013970  ------------------------------------------------------------
TVAG_133300  ------------------------------------------------------------
TVAG_013960  ------------------------------------------------------------
TVAG_254850  ------------------------------------------------------------
TVAG_176470  ------------------------------------------------------------
TVAG_396220  ------------------------------------------------------------
TVAG_310220  ------------------------------------------------------------
TVAG_357390  ------------------------------------------------------------
TVAG_420310  ------------------------------------------------------------
TVAG_163950  ------------------------------------------------------------
TVAG_462650  ------------------------------------------------------------
TVAG_116420  ------------------------------------------------------------
TVAG_355170  ------------------------------------------------------------


TVAG_077510  EITNLVSIIFNKESDRLVIKSKAFSNNNVREITFKSRNITFLSESFYRLGNLTTIVINCD
TVAG_382250  ------------------------------------------------------------
TVAG_077500  ------------------------------------------------------------
TVAG_007990  ------------------------------------------------------------
TVAG_008010  ------------------------------------------------------------
TVAG_101520  ------------------------------------------------------------
TVAG_212430  ------------------------------------------------------------
TVAG_421240  ------------------------------------------------------------
TVAG_421250  ------------------------------------------------------------
TVAG_421265  ------------------------------------------------------------
TVAG_157870  ------------------------------------------------------------
TVAG_078450  ------------------------------------------------------------
TVAG_106550  ------------------------------------------------------------
TVAG_403310  ------------------------------------------------------------
TVAG_067210  ------------------------------------------------------------
TVAG_244930  ------------------------------------------------------------
TVAG_121050  ------------------------------------------------------------
TVAG_498720  ------------------------------------------------------------
TVAG_272370  ------------------------------------------------------------
TVAG_133050  ------------------------------------------------------------
TVAG_443310  ------------------------------------------------------------
TVAG_004820  ------------------------------------------------------------
TVAG_214140  ------------------------------------------------------------
TVAG_113510  ------------------------------------------------------------
TVAG_355160  ------------------------------------------------------------
TVAG_036040  ------------------------------------------------------------
TVAG_036060  ------------------------------------------------------------
TVAG_199390  ------------------------------------------------------------
TVAG_036090  ------------------------------------------------------------
TVAG_250590  ------------------------------------------------------------
TVAG_281380  ------------------------------------------------------------
TVAG_259970  ------------------------------------------------------------
TVAG_014000  ------------------------------------------------------------
TVAG_028700  ------------------------------------------------------------
TVAG_398800  ------------------------------------------------------------
TVAG_064840  ------------------------------------------------------------
TVAG_044780  ------------------------------------------------------------
TVAG_192330  ------------------------------------------------------------
TVAG_247210  ------------------------------------------------------------
TVAG_282780  ------------------------------------------------------------
TVAG_214570  ------------------------------------------------------------
TVAG_454030  ------------------------------------------------------------
TVAG_476110  ------------------------------------------------------------
TVAG_073760  ------------------------------------------------------------
TVAG_154640  ------------------------------------------------------------
TVAG_107460  ------------------------------------------------------------
TVAG_199450  ------------------------------------------------------------
TVAG_281400  ------------------------------------------------------------
TVAG_424460  ------------------------------------------------------------
TVAG_234090  ------------------------------------------------------------
TVAG_375480  ------------------------------------------------------------
TVAG_522150  ------------------------------------------------------------
TVAG_583360  ------------------------------------------------------------
TVAG_265070  ------------------------------------------------------------
TVAG_287920  ------------------------------------------------------------
TVAG_349960  ------------------------------------------------------------
TVAG_349980  ------------------------------------------------------------
TVAG_242200  ------------------------------------------------------------
TVAG_413445  NCENLEIVRLPSELTTIGNSCFKGCAKLVIDELPEKVSTIGSYAFSGCQSFVEFTLPSDV
TVAG_486880  ------------------------------------------------------------
TVAG_437920  ------------------------------------------------------------
TVAG_040740  ACSHLLNVSLPDTMTHLGPTCFKGCINLESIKLSENLVKIDNECFAGCSSLEKINLPDKL
TVAG_459590  ------------------------------------------------------------
TVAG_122120  ------------------------------------------------------------
TVAG_168020  ------------------------------------------------------------
TVAG_179910  ------------------------------------------------------------
TVAG_228080  ------------------------------------------------------------
TVAG_168040  ------------------------------------------------------------
TVAG_010770  ------------------------------------------------------------
TVAG_070010  ------------------------------------------------------------
TVAG_087240  ------------------------------------------------------------
TVAG_208740  ------------------------------------------------------------
TVAG_012960  ------------------------------------------------------------
TVAG_475560  ------------------------------------------------------------
TVAG_127150  ------------------------------------------------------------
TVAG_421110  ------------------------------------------------------------
TVAG_107350  ------------------------------------------------------------
TVAG_366150  ------------------------------------------------------------
TVAG_028330  ------------------------------------------------------------
TVAG_131950  ------------------------------------------------------------
TVAG_076250  ------------------------------------------------------------
TVAG_169980  ------------------------------------------------------------
TVAG_127590  ------------------------------------------------------------
TVAG_336880  ------------------------------------------------------------
TVAG_457280  ------------------------------------------------------------
TVAG_169970  ------------------------------------------------------------
TVAG_169990  ------------------------------------------------------------
TVAG_076240  ------------------------------------------------------------
TVAG_457260  ------------------------------------------------------------
TVAG_336870  ------------------------------------------------------------
TVAG_336900  ------------------------------------------------------------
TVAG_131910  ------------------------------------------------------------
TVAG_425840  ------------------------------------------------------------
TVAG_295130  ------------------------------------------------------------
TVAG_354990  ------------------------------------------------------------
TVAG_090340  ------------------------------------------------------------
TVAG_184400  ------------------------------------------------------------
TVAG_254310  ------------------------------------------------------------
TVAG_106600  ------------------------------------------------------------
TVAG_267840  ------------------------------------------------------------
TVAG_270870  ------------------------------------------------------------
TVAG_032560  ------------------------------------------------------------
TVAG_478640  ------------------------------------------------------------
TVAG_101710  ------------------------------------------------------------
TVAG_372330  ------------------------------------------------------------
TVAG_158720  ------------------------------------------------------------
TVAG_171440  ------------------------------------------------------------
TVAG_070730  ------------------------------------------------------------
TVAG_175550  ------------------------------------------------------------
TVAG_348420  ------------------------------------------------------------
TVAG_348490  ------------------------------------------------------------
TVAG_296360  ------------------------------------------------------------
TVAG_109340  ------------------------------------------------------------
TVAG_468680  ------------------------------------------------------------
TVAG_175580  ------------------------------------------------------------
TVAG_320450  ------------------------------------------------------------
TVAG_032540  ------------------------------------------------------------
TVAG_408460  ------------------------------------------------------------
TVAG_101720  ------------------------------------------------------------
TVAG_372300  ------------------------------------------------------------
TVAG_348480  ------------------------------------------------------------
TVAG_348540  ------------------------------------------------------------
TVAG_348500  ------------------------------------------------------------
TVAG_070700  --------------------------------------MLPPFKGYQLIKNYEFDIESYY
TVAG_468690  ------------------------------------------------------------
TVAG_445080  ------------------------------------------------------------
TVAG_158710  ------------------------------------------------------------
TVAG_158740  MLNSLTLTRLLTLNVYLDTAALAGPTVEISDSSDFTNDETLSLIIKNGAVNLRLTGSLTK
TVAG_133240  ------------------------------------------------------------
TVAG_133280  ------------------------------------------------------------
TVAG_133310  ------------------------------------------------------------
TVAG_133340  ------------------------------------------------------------
TVAG_133430  ------------------------------------------------------------
TVAG_244780  ------------------------------------------------------------
TVAG_244800  ------------------------------------------------------------
TVAG_575690  ------------------------------------------------------------
TVAG_598680  ------------------------------------------------------------
TVAG_574770  ------------------------------------------------------------
TVAG_375660  ------------------------------------------------------------
TVAG_106590  ------------------------------------------------------------
TVAG_214470  ------------------------------------------------------------
TVAG_268070  ------------------------------------------------------------
TVAG_530020  ------------------------------------------------------------
TVAG_240680  ------------------------------------------------------------
TVAG_260820  ------------------------------------------------------------
TVAG_149670  ------------------------------------------------------------
TVAG_173680  ------------------------------------------------------------
TVAG_262580  ------------------------------------------------------------
TVAG_474570  ------------------------------------------------------------
TVAG_267860  ------------------------------------------------------------
TVAG_120170  ------------------------------------------------------------
TVAG_139560  ------------------------------------------------------------
TVAG_364460  ------------------------------------------------------------
TVAG_041580  ------------------------------------------------------------
TVAG_226730  ------------------------------------------------------------
TVAG_214130  ------------------------------------------------------------
TVAG_223570  ------------------------------------------------------------
TVAG_365610  ------------------------------------------------------------
TVAG_154230  ------------------------------------------------------------
TVAG_170290  ------------------------------------------------------------
TVAG_071950  ------------------------------------------------------------
TVAG_000110  ------------------------------------------------------------
TVAG_449720  ------------------------------------------------------------
TVAG_016290  ------------------------------------------------------------
TVAG_252070  ------------------------------------------------------------
TVAG_039840  ------------------------------------------------------------
TVAG_180380  ------------------------------------------------------------
TVAG_004550  ------------------------------------------------------------
TVAG_347510  ------------------------------------------------------------
TVAG_199720  ------------------------------------------------------------
TVAG_505590  ------------------------------------------------------------
TVAG_416960  ------------------------------------------------------------
TVAG_579070  ------------------------------------------------------------
TVAG_097930  ------------------------------------------------------------
TVAG_176920  ------------------------------------------------------------
TVAG_343760  ------------------------------------------------------------
TVAG_301290  ------------------------------------------------------------
TVAG_441420  ------------------------------------------------------------
TVAG_383590  ------------------------------------------------------------
TVAG_534530  ------------------------------------------------------------
TVAG_013970  ------------------------------------------------------------
TVAG_133300  ------------------------------------------------------------
TVAG_013960  ------------------------------------------------------------
TVAG_254850  ------------------------------------------------------------
TVAG_176470  ------------------------------------------------------------
TVAG_396220  ------------------------------------------------------------
TVAG_310220  ------------------------------------------------------------
TVAG_357390  ------------------------------------------------------------
TVAG_420310  ------------------------------------------------------------
TVAG_163950  ------------------------------------------------------------
TVAG_462650  ------------------------------------------------------------
TVAG_116420  ------------------------------------------------------------
TVAG_355170  ------------------------------------------------------------


TVAG_077510  DFENPTINFILEESKTEIFKDCNSLETIEITNPNTSIVIDDVALSNIKVKAFILNQTNEK
TVAG_382250  ------------------------------------------------------------
TVAG_077500  ------------------------------------------------------------
TVAG_007990  ------------------------------------------------------------
TVAG_008010  ------------------------------------------------------------
TVAG_101520  ------------------------------------------------------------
TVAG_212430  ------------------------------------------------------------
TVAG_421240  ------------------------------------------------------------
TVAG_421250  ------------------------------------------------------------
TVAG_421265  ------------------------------------------------------------
TVAG_157870  ------------------------------------------------------------
TVAG_078450  ------------------------------------------------------------
TVAG_106550  ------------------------------------------------------------
TVAG_403310  ------------------------------------------------------------
TVAG_067210  ------------------------------------------------------------
TVAG_244930  ------------------------------------------------------------
TVAG_121050  ------------------------------------------------------------
TVAG_498720  ------------------------------------------------------------
TVAG_272370  ------------------------------------------------------------
TVAG_133050  ------------------------------------------------------------
TVAG_443310  ------------------------------------------------------------
TVAG_004820  ------------------------------------------------------------
TVAG_214140  ------------------------------------------------------------
TVAG_113510  ------------------------------------------------------------
TVAG_355160  ------------------------------------------------------------
TVAG_036040  ------------------------------------------------------------
TVAG_036060  ------------------------------------------------------------
TVAG_199390  ------------------------------------------------------------
TVAG_036090  ------------------------------------------------------------
TVAG_250590  ------------------------------------------------------------
TVAG_281380  ------------------------------------------------------------
TVAG_259970  ------------------------------------------------------------
TVAG_014000  ------------------------------------------------------------
TVAG_028700  ------------------------------------------------------------
TVAG_398800  ------------------------------------------------------------
TVAG_064840  ------------------------------------------------------------
TVAG_044780  ------------------------------------------------------------
TVAG_192330  ------------------------------------------------------------
TVAG_247210  ------------------------------------------------------------
TVAG_282780  ------------------------------------------------------------
TVAG_214570  ------------------------------------------------------------
TVAG_454030  ------------------------------------------------------------
TVAG_476110  ------------------------------------------------------------
TVAG_073760  ------------------------------------------------------------
TVAG_154640  ------------------------------------------------------------
TVAG_107460  ------------------------------------------------------------
TVAG_199450  ------------------------------------------------------------
TVAG_281400  ------------------------------------------------------------
TVAG_424460  ------------------------------------------------------------
TVAG_234090  ------------------------------------------------------------
TVAG_375480  ------------------------------------------------------------
TVAG_522150  ------------------------------------------------------------
TVAG_583360  ------------------------------------------------------------
TVAG_265070  ------------------------------------------------------------
TVAG_287920  ------------------------------------------------------------
TVAG_349960  ------------------------------------------------------------
TVAG_349980  ------------------------------------------------------------
TVAG_242200  ------------------------------------------------------------
TVAG_413445  TVINEGLFANNKLLSSVKFSSKLTKIDSFAFLNCNQFQIDSIPSTVTQLGEAAFSGTLIV
TVAG_486880  ------------------------------------------------------------
TVAG_437920  ------------------------------------------------------------
TVAG_040740  QVIGEACFQGCISLVSMEFKKKINTLHDDVVDACN------------ALKELTFVLTEQK
TVAG_459590  ------------------------------------------------------------
TVAG_122120  ------------------------------------------------------------
TVAG_168020  ------------------------------------------------------------
TVAG_179910  ------------------------------------------------------------
TVAG_228080  ------------------------------------------------------------
TVAG_168040  ------------------------------------------------------------
TVAG_010770  ------------------------------------------------------------
TVAG_070010  ------------------------------------------------------------
TVAG_087240  ------------------------------------------------------------
TVAG_208740  ------------------------------------------------------------
TVAG_012960  ------------------------------------------------------------
TVAG_475560  ------------------------------------------------------------
TVAG_127150  ------------------------------------------------------------
TVAG_421110  ------------------------------------------------------------
TVAG_107350  ------------------------------------------------------------
TVAG_366150  ------------------------------------------------------------
TVAG_028330  ------------------------------------------------------------
TVAG_131950  ------------------------------------------------------------
TVAG_076250  ------------------------------------------------------------
TVAG_169980  ------------------------------------------------------------
TVAG_127590  ------------------------------------------------------------
TVAG_336880  ------------------------------------------------------------
TVAG_457280  ------------------------------------------------------------
TVAG_169970  ------------------------------------------------------------
TVAG_169990  ------------------------------------------------------------
TVAG_076240  ------------------------------------------------------------
TVAG_457260  ------------------------------------------------------------
TVAG_336870  ------------------------------------------------------------
TVAG_336900  ------------------------------------------------------------
TVAG_131910  ------------------------------------------------------------
TVAG_425840  ------------------------------------------------------------
TVAG_295130  ------------------------------------------------------------
TVAG_354990  ------------------------------------------------------------
TVAG_090340  ------------------------------------------------------------
TVAG_184400  ------------------------------------------------------------
TVAG_254310  ------------------------------------------------------------
TVAG_106600  ------------------------------------------------------------
TVAG_267840  ------------------------------------------------------------
TVAG_270870  ------------------------------------------------------------
TVAG_032560  ------------------------------------------------------------
TVAG_478640  ------------------------------------------------------------
TVAG_101710  ------------------------------------------------------------
TVAG_372330  ------------------------------------------------------------
TVAG_158720  ------------------------------------------------------------
TVAG_171440  ------------------------------------------------------------
TVAG_070730  ------------------------------------------------------------
TVAG_175550  ------------------------------------------------------------
TVAG_348420  ------------------------------------------------------------
TVAG_348490  ------------------------------------------------------------
TVAG_296360  ------------------------------------------------------------
TVAG_109340  ------------------------------------------------------------
TVAG_468680  ------------------------------------------------------------
TVAG_175580  ------------------------------------------------------------
TVAG_320450  ------------------------------------------------------------
TVAG_032540  ------------------------------------------------------------
TVAG_408460  ------------------------------------------------------------
TVAG_101720  ------------------------------------------------------------
TVAG_372300  ------------------------------------------------------------
TVAG_348480  ------------------------------------------------------------
TVAG_348540  ------------------------------------------------------------
TVAG_348500  ------------------------------------------------------------
TVAG_070700  LAERYFYQNQIIRRAYFGGSFHYISDEAFVHSSIEYVEFAGRTDLFNDVFAYCWNLKMAE
TVAG_468690  ------------------------------------------------------------
TVAG_445080  ------------------------------------------------------------
TVAG_158710  ------------------------------------------------------------
TVAG_158740  MVRFQGFELVKNVDILAAGITEIPEKCFYQNNYIETVTLHGGVTKIAQNAFTYSSLRSIN
TVAG_133240  ------------------------------------------------------------
TVAG_133280  ------------------------------------------------------------
TVAG_133310  ------------------------------------------------------------
TVAG_133340  ------------------------------------------------------------
TVAG_133430  ------------------------------------------------------------
TVAG_244780  ------------------------------------------------------------
TVAG_244800  ------------------------------------------------------------
TVAG_575690  ------------------------------------------------------------
TVAG_598680  ------------------------------------------------------------
TVAG_574770  ------------------------------------------------------------
TVAG_375660  ------------------------------------------------------------
TVAG_106590  ------------------------------------------------------------
TVAG_214470  ------------------------------------------------------------
TVAG_268070  ------------------------------------------------------------
TVAG_530020  ------------------------------------------------------------
TVAG_240680  ------------------------------------------------------------
TVAG_260820  ------------------------------------------------------------
TVAG_149670  ------------------------------------------------------------
TVAG_173680  ------------------------------------------------------------
TVAG_262580  ------------------------------------------------------------
TVAG_474570  ------------------------------------------------------------
TVAG_267860  ------------------------------------------------------------
TVAG_120170  ------------------------------------------------------------
TVAG_139560  ------------------------------------------------------------
TVAG_364460  ------------------------------------------------------------
TVAG_041580  ------------------------------------------------------------
TVAG_226730  ------------------------------------------------------------
TVAG_214130  ------------------------------------------------------------
TVAG_223570  ------------------------------------------------------------
TVAG_365610  ------------------------------------------------------------
TVAG_154230  ------------------------------------------------------------
TVAG_170290  ------------------------------------------------------------
TVAG_071950  ------------------------------------------------------------
TVAG_000110  ------------------------------------------------------------
TVAG_449720  ------------------------------------------------------------
TVAG_016290  ------------------------------------------------------------
TVAG_252070  ------------------------------------------------------------
TVAG_039840  ------------------------------------------------------------
TVAG_180380  ------------------------------------------------------------
TVAG_004550  ------------------------------------------------------------
TVAG_347510  ------------------------------------------------------------
TVAG_199720  ------------------------------------------------------------
TVAG_505590  ------------------------------------------------------------
TVAG_416960  ------------------------------------------------------------
TVAG_579070  ------------------------------------------------------------
TVAG_097930  ------------------------------------------------------------
TVAG_176920  ------------------------------------------------------------
TVAG_343760  ------------------------------------------------------------
TVAG_301290  ------------------------------------------------------------
TVAG_441420  ------------------------------------------------------------
TVAG_383590  ------------------------------------------------------------
TVAG_534530  ------------------------------------------------------------
TVAG_013970  ------------------------------------------------------------
TVAG_133300  ------------------------------------------------------------
TVAG_013960  ------------------------------------------------------------
TVAG_254850  ------------------------------------------------------------
TVAG_176470  ------------------------------------------------------------
TVAG_396220  ------------------------------------------------------------
TVAG_310220  ------------------------------------------------------------
TVAG_357390  ------------------------------------------------------------
TVAG_420310  ------------------------------------------------------------
TVAG_163950  ------------------------------------------------------------
TVAG_462650  ------------------------------------------------------------
TVAG_116420  ------------------------------------------------------------
TVAG_355170  ------------------------------------------------------------


TVAG_077510  FDILRIIKNCLSLEYLVINTEKPNIKYITNIENLTNIEESDHLIFVNKSIELSELPYLDV
TVAG_382250  ------------------------------------------------------------
TVAG_077500  ------------------------------------------------------------
TVAG_007990  ------------------------------------------------------------
TVAG_008010  ------------------------------------------------------------
TVAG_101520  ------------------------------------------------------------
TVAG_212430  ------------------------------------------------------------
TVAG_421240  ------------------------------------------------------------
TVAG_421250  ------------------------------------------------------------
TVAG_421265  ------------------------------------------------------------
TVAG_157870  ------------------------------------------------------------
TVAG_078450  ------------------------------------------------------------
TVAG_106550  ------------------------------------------------------------
TVAG_403310  ------------------------------------------------------------
TVAG_067210  ------------------------------------------------------------
TVAG_244930  ------------------------------------------------------------
TVAG_121050  ------------------------------------------------------------
TVAG_498720  ------------------------------------------------------------
TVAG_272370  ------------------------------------------------------------
TVAG_133050  -----------------------------------------------MVVGENYLDNYRV
TVAG_443310  ------------------------------------------------------------
TVAG_004820  ------------------------------------------------------------
TVAG_214140  ------------------------------------------------------------
TVAG_113510  ------------------------------------------------------------
TVAG_355160  ---MIFSWIFLIHTASNLQDTDTLIIPEDTKEIREYQYANLNNFTKILFPKSLEIIHEHA
TVAG_036040  ------------------------------------------------------------
TVAG_036060  ------------------------------------------------------------
TVAG_199390  ------------------------------------------------------------
TVAG_036090  ------------------------------------------------------------
TVAG_250590  ------------------------------------------------------------
TVAG_281380  ------------------------------------------------------------
TVAG_259970  ------------------------------------------------------------
TVAG_014000  ------------------------------------------------------------
TVAG_028700  ------------------------------------------------------------
TVAG_398800  ------------------------------------------------------------
TVAG_064840  ------------------------------------------------------------
TVAG_044780  ------------------------------------------------------------
TVAG_192330  ------------------------------------------------------------
TVAG_247210  ------------------------------------------------------------
TVAG_282780  ------------------------------------------------------------
TVAG_214570  ------------------------------------------------------------
TVAG_454030  ------------------------------------------------------------
TVAG_476110  ------------------------------------------------------------
TVAG_073760  ------------------------------------------------------------
TVAG_154640  ------------------------------------------------------------
TVAG_107460  ------------------------------------------------------------
TVAG_199450  ------------------------------------------------------------
TVAG_281400  ------------------------------------------------------------
TVAG_424460  ------------------------------------------------------------
TVAG_234090  ------------------------------------------------------------
TVAG_375480  ------------------------------------------------------------
TVAG_522150  ------------------------------------------------------------
TVAG_583360  ------------------------------------------------------------
TVAG_265070  ------------------------------------------------------------
TVAG_287920  ------------------------------------------------------------
TVAG_349960  ------------------------------------------------------------
TVAG_349980  ------------------------------------------------------------
TVAG_242200  ------------------------------------------------------------
TVAG_413445  NFTIESNLEEIPAKLFMGCSNLTELSLPDTIKSIGDSAFEGCFELNLIRLPESVESLGTR
TVAG_486880  ------------------------------------------------------------
TVAG_437920  ----------------MDCVNLESIEFSPDLMHLANSVFENCLKLTLAFIPEKVSGIGTR
TVAG_040740  YIRSPFVFCPELQKITIIESENMFLLKIPDNYFQDCQNLKEVVLDTPNILSFGANSFRNC
TVAG_459590  ------------------------------------------------------------
TVAG_122120  ------------------------------------------------------------
TVAG_168020  ------------------------------------------------------------
TVAG_179910  ------------------------------------------------------------
TVAG_228080  ------------------------------------------------------------
TVAG_168040  ------------------------------------------------------------
TVAG_010770  ------------------------------------------------------------
TVAG_070010  ------------------------------------------------------------
TVAG_087240  ------------------------------------------------------------
TVAG_208740  ------------------------------------------------------------
TVAG_012960  ------------------------------------------------------------
TVAG_475560  ------------------------------------------------------------
TVAG_127150  ------------------------------------------------------------
TVAG_421110  ------------------------------------------------------------
TVAG_107350  ------------------------------------------------------------
TVAG_366150  ------------------------------------------------------------
TVAG_028330  ------------------------------------------------------------
TVAG_131950  ------------------------------------------------------------
TVAG_076250  ------------------------------------------------------------
TVAG_169980  ------------------------------------------------------------
TVAG_127590  ------------------------------------------------------------
TVAG_336880  ------------------------------------------------------------
TVAG_457280  ------------------------------------------------------------
TVAG_169970  ------------------------------------------------------------
TVAG_169990  ------------------------------------------------------------
TVAG_076240  ------------------------------------------------------------
TVAG_457260  ------------------------------------------------------------
TVAG_336870  ------------------------------------------------------------
TVAG_336900  ------------------------------------------------------------
TVAG_131910  ------------------------------------------------------------
TVAG_425840  ------------------------------------------------------------
TVAG_295130  ------------------------------------------------------------
TVAG_354990  ------------------------------------------------------------
TVAG_090340  ------------------------------------------------------------
TVAG_184400  ------------------------------------------------------------
TVAG_254310  ------------------------------------------------------------
TVAG_106600  ------------------------------------------------------------
TVAG_267840  ------------------------------------------------------------
TVAG_270870  ------------------------------------------------------------
TVAG_032560  ------------------------------------------------------------
TVAG_478640  ------------------------------------------------------------
TVAG_101710  ------------------------------------------------------------
TVAG_372330  ------------------------------------------------------------
TVAG_158720  ------------------------------------------------------------
TVAG_171440  ------------------------------------------------------------
TVAG_070730  ------------------------------------------------------------
TVAG_175550  ------------------------------------------------------------
TVAG_348420  ------------------------------------------------------------
TVAG_348490  ------------------------------------------------------------
TVAG_296360  ------------------------------------------------------------
TVAG_109340  ------------------------------------------------------------
TVAG_468680  ------------------------------------------------------------
TVAG_175580  ------------------------------------------------------------
TVAG_320450  ------------------------------------------------------------
TVAG_032540  ------------------------------------------------------------
TVAG_408460  ------------------------------------------------------------
TVAG_101720  ---------------------------MNVPKYLCYYCSQLTSIKISNLDSIGEYAFAFC
TVAG_372300  ------------------------------------------------------------
TVAG_348480  ------------------------------------------------------------
TVAG_348540  ------------------------------------------------------------
TVAG_348500  ------------------------------------------------------------
TVAG_070700  FSTGSRSGTFRNTNIKNFTIRSN---IPNYAYYECYDLETIFIDSQYVEIGEKAFCDCFK
TVAG_468690  ------------------------------------------------------------
TVAG_445080  ------------------------------------------------------------
TVAG_158710  ------------------------------------------------------------
TVAG_158740  LENVETIGQYSFQKCYNLQSVTLKSIKSLGAAPFYSSGIETASITLSDELTIPASCFENC
TVAG_133240  ------------------------------------------------------------
TVAG_133280  ------------------------------------------------------------
TVAG_133310  ------------------------------------------------------------
TVAG_133340  ------------------------------------------------------------
TVAG_133430  ------------------------------------------------------------
TVAG_244780  ------------------------------------------------------------
TVAG_244800  ------------------------------------------------------------
TVAG_575690  ------------------------------------------------------------
TVAG_598680  ------------------------------------------------------------
TVAG_574770  ------------------------------------------------------------
TVAG_375660  ------------------------------------------------------------
TVAG_106590  ------------------------------------------------------------
TVAG_214470  ------------------------------------------------------------
TVAG_268070  ------------------------------------------------------------
TVAG_530020  ------------------------------------------------------------
TVAG_240680  ------------------------------------------------------------
TVAG_260820  ------------------------------------------------------------
TVAG_149670  ------------------------------------------------------------
TVAG_173680  ------------------------------------------------------------
TVAG_262580  ------------------------------------------------------------
TVAG_474570  ------------------------------------------------------------
TVAG_267860  ------------------------------------------------------------
TVAG_120170  ------------------------------------------------------------
TVAG_139560  ------------------------------------------------------------
TVAG_364460  ------------------------------------------------------------
TVAG_041580  ------------------------------------------------------------
TVAG_226730  ------------------------------------------------------------
TVAG_214130  ------------------------------------------------------------
TVAG_223570  ------------------------------------------------------------
TVAG_365610  ------------------------------------------------------------
TVAG_154230  ------------------------------------------------------------
TVAG_170290  ------------------------------------------------------------
TVAG_071950  ------------------------------------------------------------
TVAG_000110  ------------------------------------------------------------
TVAG_449720  ------------------------------------------------------------
TVAG_016290  ------------------------------------------------------------
TVAG_252070  ------------------------------------------------------------
TVAG_039840  ------------------------------------------------------------
TVAG_180380  ------------------------------------------------------------
TVAG_004550  ------------------------------------------------------------
TVAG_347510  ------------------------------------------------------------
TVAG_199720  ------------------------------------------------------------
TVAG_505590  ------------------------------------------------------------
TVAG_416960  ------------------------------------------------------------
TVAG_579070  ------------------------------------------------------------
TVAG_097930  ------------------------------------------------------------
TVAG_176920  ------------------------------------------------------------
TVAG_343760  ------------------------------------------------------------
TVAG_301290  ------------------------------------------------------------
TVAG_441420  ------------------------------------------------------------
TVAG_383590  ------------------------------------------------------------
TVAG_534530  ------------------------------------------------------------
TVAG_013970  ------------------------------------------------------------
TVAG_133300  ------------------------------------------------------------
TVAG_013960  ------------------------------------------------------------
TVAG_254850  ------------------------------------------------------------
TVAG_176470  ------------------------------------------------------------
TVAG_396220  ------------------------------------------------------------
TVAG_310220  ------------------------------------------------------------
TVAG_357390  ------------------------------------------------------------
TVAG_420310  ------------------------------------------------------------
TVAG_163950  ------------------------------------------------------------
TVAG_462650  ------------------------------------------------------------
TVAG_116420  ------------------------------------------------------------
TVAG_355170  ------------------------------------------------------------


TVAG_077510  EEISFYMLNDSIISNFPNNNIKNITFYTNITSVETGSFNNTSKLELIKFEGSDNIIFKLN
TVAG_382250  ------------------------------------------------------------
TVAG_077500  ------------------------------------------------------------
TVAG_007990  ------------------------------------------------------------
TVAG_008010  ------------------------------------------------------------
TVAG_101520  ------------------------------------------------------------
TVAG_212430  ------------------------------------------------------------
TVAG_421240  ------------------------------------------------------------
TVAG_421250  ------------------------------------------------------------
TVAG_421265  ------------------------------------------------------------
TVAG_157870  ------------------------------------------------------------
TVAG_078450  ------------------------------------------------------------
TVAG_106550  ------------------------------------------------------------
TVAG_403310  ------------------------------------------------------------
TVAG_067210  ------------------------------------------------------------
TVAG_244930  ------------------------------------------------------------
TVAG_121050  ----MGECTKLLKISNRAFYNCTKLTSIIMPPCITSLGTGCFHRTLSLKRIDFP------
TVAG_498720  -----------------------------MPPRITRIEAGVFYKNTNLFTLTLP------
TVAG_272370  ----MHTCNNLPYLNSSLFSNSRKLNNINFPPNIKELRHGCFYNTELLKSVVFP------
TVAG_133050  LYTTDHSVNVVLRQQCEIIHGDGSTGIYAFAGSRDTLESIIFPEGSMLKTIGFSAFEGCI
TVAG_443310  ------------------------------------------------------------
TVAG_004820  ------------------------------------------------------------
TVAG_214140  ------------------------------------------------------------
TVAG_113510  ------------------------------------------------------------
TVAG_355160  FSCCKNLESIELPPNLSIIEDNSFEYCKRMKTVVFHSENTIISQYSFQGCYALEIIQLPS
TVAG_036040  ------------------------------------------------------------
TVAG_036060  ------------------------------------------------------------
TVAG_199390  ------------------------------------------------------------
TVAG_036090  ------------------------------------------------------------
TVAG_250590  ------------------------------------------------------------
TVAG_281380  ------------------------------------------------------------
TVAG_259970  ------------------------------------------------------------
TVAG_014000  ------------------------------------------------------------
TVAG_028700  ------------------------------------------------------------
TVAG_398800  ------------------------------------------------------------
TVAG_064840  ------------------------------------------------------------
TVAG_044780  ------------------------------------------------------------
TVAG_192330  ------------------------------------------------------------
TVAG_247210  ------------------------------------------------------------
TVAG_282780  ------------------------------------------------------------
TVAG_214570  ------------------------------------------------------------
TVAG_454030  ------------------------------------------------------------
TVAG_476110  ------------------------------------------------------------
TVAG_073760  ------------------------------------------------------------
TVAG_154640  ------------------------------------------------------------
TVAG_107460  ------------------------------------------------------------
TVAG_199450  ------------------------------------------------------------
TVAG_281400  ------------------------------------------------------------
TVAG_424460  ------------------------------------------------------------
TVAG_234090  ------------------------------------------------------------
TVAG_375480  ------------------------------------------------------------
TVAG_522150  ------------------------------------------------------------
TVAG_583360  ------------------------------------------------------------
TVAG_265070  ------------------------------------------------------------
TVAG_287920  ------------------------------------------------------------
TVAG_349960  ------------------------------------------------------------
TVAG_349980  ------------------------------------------------------------
TVAG_242200  ------------------------------------------------------------
TVAG_413445  IFYNCKSINTFFYPLDSIPDYTFAGCENLRFIIYKTNIKTYGKYSLSDCKLINTIDLTED
TVAG_486880  ------------------------------------------------------------
TVAG_437920  VFYNCQSITTMFYPLNKVETEQFYNCKSLKKLILKEQLLQIRDYGFYGCESLENIDIDYH
TVAG_040740  ERLEKVTFKTPFKDLQNIFLNCFDGCKQLTEIILPDSVSLISSFSFRNCISLRKMTIPPK
TVAG_459590  ------------------------------------------------------------
TVAG_122120  ------------------------------------------------------------
TVAG_168020  ------------------------------------------------------------
TVAG_179910  ------------------------------------------------------------
TVAG_228080  ------------------------------------------------------------
TVAG_168040  ------------------------------------------------------------
TVAG_010770  ------------------------------------------------------------
TVAG_070010  ------------------------------------------------------------
TVAG_087240  ------------------------------------------------------------
TVAG_208740  ------------------------------------------------------------
TVAG_012960  ------------------------------------------------------------
TVAG_475560  -----------------------------------------MLYSSIAISSILRRNVLFN
TVAG_127150  ------------------------------------------------------------
TVAG_421110  ------------------------------------------------------------
TVAG_107350  ------------------------------------------MLCQLTVIQSLLQNRVFI
TVAG_366150  ------------------------------------------------------------
TVAG_028330  ------------------------------------------------------------
TVAG_131950  ------------------------------------------------------------
TVAG_076250  ------------------------------------------------------------
TVAG_169980  ------------------------------------------------------------
TVAG_127590  ------------------------------------------------------------
TVAG_336880  ------------------------------------------------------------
TVAG_457280  ------------------------------------------------------------
TVAG_169970  ------------------------------------------------------------
TVAG_169990  ------------------------------------------------------------
TVAG_076240  ------------------------------------------------------------
TVAG_457260  ------------------------------------------------------------
TVAG_336870  ------------------------------------------------------------
TVAG_336900  ------------------------------------------------------------
TVAG_131910  -----------------------------------------------------------M
TVAG_425840  ------------------------------------------------------------
TVAG_295130  ------------------------------------------------------------
TVAG_354990  ------------------------------------------------------------
TVAG_090340  ------------------------------------------------------------
TVAG_184400  ------------------------------------------------------------
TVAG_254310  ------------------------------------------------------------
TVAG_106600  ------------------------------------------------------------
TVAG_267840  -----------------------------------------------------------M
TVAG_270870  ------------------------------------------------------------
TVAG_032560  --------------------------------------------------------MLNH
TVAG_478640  ------------------------------------------------------------
TVAG_101710  --------------------------------------------------------MLHK
TVAG_372330  ------------------------------------------------------------
TVAG_158720  ------------------------------------------------------------
TVAG_171440  -----------------------------------------------------------M
TVAG_070730  ------------------------------------------------------------
TVAG_175550  ------------------------------------------------------------
TVAG_348420  ------------------------------------------------------------
TVAG_348490  ------------------------------------------------------------
TVAG_296360  ------------------------------------------------------------
TVAG_109340  ------------------------------------------------------------
TVAG_468680  ------------------------------------------------------------
TVAG_175580  ------------------------------------------------------------
TVAG_320450  -------------------------------------------MNSHFLIHALLTNHIYI
TVAG_032540  ------------------------------------------------------------
TVAG_408460  ------------------------------------------------------------
TVAG_101720  SNIVSINFNFKSNSQIQFRFFSFYYCGSFDIEISTIGVTFESYSFAYSKIKSLTIVTTTN
TVAG_372300  ------------------------------------------------------------
TVAG_348480  ------------------------------------------------------------
TVAG_348540  ------------------------------------------------------------
TVAG_348500  ------------------------------------------------------------
TVAG_070700  LKNVNFREGCTINYIGNNAFENCQIESFNFKIVSSIGYRAFRNTKLKHVVFNRADVADEA
TVAG_468690  ------------------------------------------------------------
TVAG_445080  ------------------------------------------------------------
TVAG_158710  ------------------------------------------------------------
TVAG_158740  LSLTKVSFVSAQGSQNLILGDYVFNNCPQLQTVTSTNVNIGVGDYAFANTALTSFPFELA
TVAG_133240  ------------------------------------------------------------
TVAG_133280  ------------------------------------------------------------
TVAG_133310  ------------------------------------------------------------
TVAG_133340  ------------------------------------------------------------
TVAG_133430  ------------------------------------------------------------
TVAG_244780  ------------------------------------------------------------
TVAG_244800  ------------------------------------------------------------
TVAG_575690  ------------------------------------------------------------
TVAG_598680  ------------------------------------------------------------
TVAG_574770  ------------------------------------------------------------
TVAG_375660  ------------------------------------------------------------
TVAG_106590  ------------------------------------------------------------
TVAG_214470  ------------------------------------------------------------
TVAG_268070  ------------------------------------------------------------
TVAG_530020  ------------------------------------------------------------
TVAG_240680  ------------------------------------------------------------
TVAG_260820  ------------------------------------------------------------
TVAG_149670  ------------------------------------------------------------
TVAG_173680  ------------------------------------------------------------
TVAG_262580  --------------------------------------------------MFRFRFLAFL
TVAG_474570  ----------------------------------------MIFFLFFSPFVNSESNVKVT
TVAG_267860  ------------------------------------------------------------
TVAG_120170  ------------------------------------------------------------
TVAG_139560  ------------------------------------------------------------
TVAG_364460  ------------------------------------------------------------
TVAG_041580  ------------------------------------------------------------
TVAG_226730  ------------------------------------------------------------
TVAG_214130  ------------------------------------------------------------
TVAG_223570  --------------------------------------MLSIIIFWYYNDYDKDKFLFQH
TVAG_365610  ------------------------------------------------------------
TVAG_154230  ------------------------------------------------------------
TVAG_170290  ------------------------------------------------------------
TVAG_071950  --------------------------------------------------------MKEL
TVAG_000110  ------------------------------------------------------------
TVAG_449720  ------------------------------------------------------------
TVAG_016290  ------------------------------------------------------------
TVAG_252070  ----------------------------------------------------------MS
TVAG_039840  ------------------------------------------------------------
TVAG_180380  ------------------------------------------------------------
TVAG_004550  ------------------------------------------------------------
TVAG_347510  -----------------------------------------------------------M
TVAG_199720  ------------------------------------------------------------
TVAG_505590  ------------------------------------------------------------
TVAG_416960  ------------------------------------------------------------
TVAG_579070  ------------------------------------------------------MLLSLF
TVAG_097930  -------------------------------------MLLYGLFFVGLAQQTEIIYDDMT
TVAG_176920  ------------------------------------------------------------
TVAG_343760  ------------------------------------------------------------
TVAG_301290  ------------------------------------------------------------
TVAG_441420  ------------------------------------------------------------
TVAG_383590  ------------------------------------------------------------
TVAG_534530  ------------------------------------------------------------
TVAG_013970  ------------------------------------------------------------
TVAG_133300  ------------------------------------------------------------
TVAG_013960  ------------------------------------------------------------
TVAG_254850  ------------------------------------------------------------
TVAG_176470  ------------------------------------------------------------
TVAG_396220  ------------------------------------------------------------
TVAG_310220  ------------------------------------------------------------
TVAG_357390  ------------------------------------------------------------
TVAG_420310  ------------------------------------------------------------
TVAG_163950  ------------------------------------------------------------
TVAG_462650  ------------------------------------------------------------
TVAG_116420  ------------------------------------------------------------
TVAG_355170  ------------------------------------------------------------


TVAG_077510  SFINLNSLDQITIYDKSVVTIESHAFVNVSINSFSLPADSQSTVNDDSFINCNISNFVVS
TVAG_382250  ------------------------------------------------------------
TVAG_077500  ------------------------MNVIEIILPQNVGVTITENAIQSNSLKKINLFMNLQ
TVAG_007990  ------------------------------------------------------------
TVAG_008010  ------------------------------------------------------------
TVAG_101520  ------------------------------------------------------------
TVAG_212430  ------------------------------------------------------------
TVAG_421240  ------------------------------------------------------------
TVAG_421250  ------------------------------------------------------------
TVAG_421265  ------------------------------------------------------------
TVAG_157870  ------------------------------------------------------------
TVAG_078450  ------------------------------------------------------------
TVAG_106550  ------------------------------------------------------------
TVAG_403310  ------------------------------------------------------------
TVAG_067210  ------------------------------------------------------------
TVAG_244930  ------------------------------------------------------------
TVAG_121050  ---------------------------DSLETIPGWDGKDYNEFHY--------------
TVAG_498720  ---------------------------NTVEIIYGSTNIDDATFG---------------
TVAG_272370  ---------------------------DSLETIYEWSDTHIRVFN---------------
TVAG_133050  KLSSINFTNCQFLTYIGEKAFTNCRILTEVILPPSLSELSGLIFQSCPFSALSVPNSVKH
TVAG_443310  ------------------------------------------------------------
TVAG_004820  ------------------------------------------------------------
TVAG_214140  ------------------------------------------------------------
TVAG_113510  -------------------------------------------------MIGEYCFCNCT
TVAG_355160  NLKIISSHLFTNCSNLQTIQLPTSLQSIQNNAFYGCESLQHIEIPSNVTYIGKGCFYHCT
TVAG_036040  ------------------------------------------------------------
TVAG_036060  ------------------------------------------------------------
TVAG_199390  -------------------------------------------------MIFTEMVYCSS
TVAG_036090  ------------------------------------------------------------
TVAG_250590  --------------------------------------------MLFYPCLLIKSIYDYT
TVAG_281380  ------------------------------------------------------------
TVAG_259970  ------------------------------------------------------------
TVAG_014000  ------------------------------------------------------------
TVAG_028700  ------------------------------------------------------------
TVAG_398800  ------------------------------------------------------------
TVAG_064840  ------------------------------------------------------------
TVAG_044780  ------------------------------------------------------------
TVAG_192330  ------------------------------------------------------------
TVAG_247210  ------------------------------------------------------------
TVAG_282780  ------------------------------------------------------------
TVAG_214570  ------------------------------------------------------------
TVAG_454030  ------------------------------------------------------------
TVAG_476110  ------------------------------------------------------------
TVAG_073760  ------------------------------------------------------------
TVAG_154640  ------------------------------------------------------------
TVAG_107460  ------------------------------------------------------------
TVAG_199450  ------------------------------------------------------------
TVAG_281400  ------------------------------------------------------------
TVAG_424460  ------------------------------------------------------------
TVAG_234090  ------------------------------------------------------------
TVAG_375480  ------------------------------------------------------------
TVAG_522150  ------------------------------------------------------------
TVAG_583360  ------------------------------------------------------------
TVAG_265070  ------------------------------------------------------------
TVAG_287920  ------------------------------------------------------------
TVAG_349960  ------------------------------------------------------------
TVAG_349980  ------------------------------------------------------------
TVAG_242200  ------------------------------------------------------------
TVAG_413445  LSKIDDYAFQNCQNMNLTSLQNVSTLGNGVFKGCTSLTTFTIPNSITELSNELFMDCS--
TVAG_486880  ------------------------------------------------------------
TVAG_437920  LS----------------------TLGKHAFEGCKSLTSVNLSGYITYLNEYTFKDCYSL
TVAG_040740  VT----------------------ILYSDLFYGCTSLESVTFNDNINSIGISCFQNCKNL
TVAG_459590  ------------------------------------------------------------
TVAG_122120  ------------------------------------------------------------
TVAG_168020  ------------------------------------------------------------
TVAG_179910  ------------------------------------------------------------
TVAG_228080  ------------------------------------------------------------
TVAG_168040  ------------------------------------------------------------
TVAG_010770  ------------------------------------------------------------
TVAG_070010  ------------------------------------------------------------
TVAG_087240  ------------------------------------------------------------
TVAG_208740  ------------------------------------------------------------
TVAG_012960  ------------------------------------------------------------
TVAG_475560  SDEAPIDGNKMTISTLDQINDTGLIRQRCLEKNVDTIIITGDEIIELYSFENIDTLKTIK
TVAG_127150  ----------MTISLESDLINQAKISYLIATKHIDTLTLTGDDIKALNQFNYFKNVKYFI
TVAG_421110  ------------------------------------------------------------
TVAG_107350  NRAPQINGKEITITEQKDIEDPSTKILIIKNN-ISKIIFKGDNITSILSISGLPMITNVD
TVAG_366150  ------------------------------------------------------------
TVAG_028330  ------------------------------------------------------------
TVAG_131950  -------MLRTNYFIYSLLFKHIQLQSDATIDGTTLTVTTLADYQSISSNITESQIQTLI
TVAG_076250  ------------------------------------------------------------
TVAG_169980  ---------MFRSSLFSNLLSRQVLLNSAIGVKDNVVTVTTDYDYTNLLIFLKNYPEVDT
TVAG_127590  ------------------------------------------------------------
TVAG_336880  ------------------------------------------------------------
TVAG_457280  ------------------------------------------------------------
TVAG_169970  MLYHSFISSLLSKGIYINSDIIRSGDTTTISSINDISNLEYKHISNTLVISDSSSTDWPS
TVAG_169990  MLQRTLITSLLSSNICLNSEITVDKDTTTITDINDISNIKSNQVTSTLIINDDTSSQWPQ
TVAG_076240  ------------------------------------------------------------
TVAG_457260  MLSRLFSTSLLAKRITVSSEITYEGNTVKITSISDLDSIEQYKET---LIIDDSTKTGTL
TVAG_336870  ------------------------------------------------------------
TVAG_336900  MFQSLIIQSLLCKRIAINSEITYSSDAVTVTDVQDLTILEQFRQKLVINSEDVDLPLRSE
TVAG_131910  LRSFTIFSTLIRNPIKLHSTPSVEDQTLTISAETDFTNDSVITELIEENNVNTIVISAPI
TVAG_425840  ------------------------------------------------------------
TVAG_295130  --MMRSALAFSHLLSKEVINSSSPVVSDKKLIFSEVDDANAP--EIVKTIIENGITTIVY
TVAG_354990  --MLRSTLTFSHLLSKGIINHYEPTVTGNTLTFSTAEDTRVDSDKINKLLRDHQITTIVY
TVAG_090340  ------------------------------------------------------------
TVAG_184400  ------------------------------------------------------------
TVAG_254310  ------------------------------------------------------------
TVAG_106600  ---MFRSYAFVSTLLARNVKTSRYTIDGSTITIDTDKDYNSITYKKSEELHTSGVTKAII
TVAG_267840  FKGNLMFLTLMSQKVFINTEPVVQGKTITINNVEDYTNADKIYQIMIEKNANSIIIDING
TVAG_270870  ------------------------------------------------------------
TVAG_032560  LTFQVLLHSKAKLIAEPAYEDDGKTLIISSKDDFKDENLLPIVTSKNIEKLVIKGTEITG
TVAG_478640  ------------------------------------------------------------
TVAG_101710  FCFYSLLDLCIKISLDPVYKESDQSLEITKQQDLLQDVLLPYIQNHSVQRMIIKGEEISK
TVAG_372330  ------------------------------------------------------------
TVAG_158720  ------------------------------------------------------------
TVAG_171440  LKTIFISQLLKRNIQLDGYTSSGTTIQLTEAADFTRETDISDYISKNSIVAMTIGGDITN
TVAG_070730  ------------------------------------------------------------
TVAG_175550  ------------------------------------------------------------
TVAG_348420  ---MEAQKSITIENTDDLETISSRIKSEGITKLIIGNTMQSLPIFEGLKSINSLEILSDQ
TVAG_348490  ------------------------------------------------------------
TVAG_296360  ------------------------------------------------------------
TVAG_109340  ------------------------------------------------------------
TVAG_468680  ------------------------------------------------------------
TVAG_175580  ------------------------------------------------------------
TVAG_320450  SSEENSNSFIIIDENCNLNEISILIQKNPDRKVIIKGGLENIPNFPGLTYARNIEINAEK
TVAG_032540  ------------------------------------------------------------
TVAG_408460  ------------------------------------------------------------
TVAG_101720  GISFGSNCFYRCSSLTRVSAESETPIETTYNGLFFTECMKLTEVLITNLEVVQPKSFKNC
TVAG_372300  ------------------------------------------------------------
TVAG_348480  ------------------------------------------------------------
TVAG_348540  ------------------------------------------------------------
TVAG_348500  -MTFDDPSDFQNHEDLLSRMNNENIDTIKLEGSSIHDLPDFIGIQRVKTFECDLSCNISQ
TVAG_070700  FINCNDLISVIIENELR-----MPNGHYRPSKNFFMECQSLEVVDLGLTAKTCIGMFRNC
TVAG_468690  -MHELETVTIVDYDIIPEFAFYNCFKLKSITFTQPITVIGNNAFENSAIKTFDFSNIIAI
TVAG_445080  ---------------------------------------------MSPSCFQNCVKLEYV
TVAG_158710  ------------------------------------------------------------
TVAG_158740  TSIGSYSFMNTKMATIKPASGTISFELSQLTFQFNSELQTVDLSGITGTFTNSYGLFYGC
TVAG_133240  ------------------------------------------------------------
TVAG_133280  ------------------------------------------------------------
TVAG_133310  ------------------------------------------------------------
TVAG_133340  ------------------------------------------------------------
TVAG_133430  ------------------------------------------------------------
TVAG_244780  ------------------------------------------------------------
TVAG_244800  ------------------------------------------------------------
TVAG_575690  ------------------------------------------------------------
TVAG_598680  ------------------------------------------------------------
TVAG_574770  --------------------------------------------------------MKAT
TVAG_375660  ------------------------------------------------------------
TVAG_106590  -----MLRSSITFHFLLDKSPILNEFVIEGDTYTATTIKDIGTDIFNSRLEIIRKNVKKV
TVAG_214470  ------------------------------------------------------------
TVAG_268070  ------------------------------------------------------------
TVAG_530020  ------------------------------------------------------------
TVAG_240680  ------------------------------------------------------------
TVAG_260820  --------------------------MDCFSGCTSLMSVVFPSKSASNSTYSHKMFAGCS
TVAG_149670  ------------------------------------------------------------
TVAG_173680  ------------------------------------------------------------
TVAG_262580  IGKEIILQSATYSFQNGVLNISGDGEIQRLEIEQYQNQTKEVYITESIESMGPSSFENFT
TVAG_474570  FNDVVFLCSKREKNLSIENNNVDLPAIDTNFNGSIHLDGFKSINDEVYTVTNIGQGAFAK
TVAG_267860  ----------------------------------MLFALFSDVFSAPAYTLKSGVLTISG
TVAG_120170  ------------------------------------------------------------
TVAG_139560  --------------MLFFFHFFIAQTLSANEISFALDKDTLTITGNGDLTQELLNEKVKS
TVAG_364460  ------------------------------------------------------------
TVAG_041580  ------------------------------------------------------------
TVAG_226730  ------------------------------------------------------------
TVAG_214130  -------------------------------------------------------MIVNI
TVAG_223570  EINDYIENFSLKSQKFGIQGIQFKNNSGHYSNESTLVIPGVIEHDKEYEISRISSYSFYK
TVAG_365610  ------------MTFTSNDDFKNLSYIKQQAYTNSIDTVVIDKDVTTITNLDELNFIVNV
TVAG_154230  --------------------MISLFFSLAASVFFSPAKSSKKTVSINGTKFECTVYSNKT
TVAG_170290  ------------------------------------------------------------
TVAG_071950  IIRGDVRQLEYFENATLINITILECHSIGLGAFAACSNLKEVRISGDLTNISNGCFYACS
TVAG_000110  -----------------------------------------------------MICFFIV
TVAG_449720  ------------------------------------------------------------
TVAG_016290  ------------------------------------------------------------
TVAG_252070  QTNIEEIPYGCFANSTLKYIELPNTLYRVCSYAFDYTQIEIFDPYVNLKYIEPYGLSNCY
TVAG_039840  ------------------------------------------------------------
TVAG_180380  MTIVSQNTFDNPDLVQNIIQNGIKTIVISGPDITNVVKGDWALVIEKIYFRSSITEIPDA
TVAG_004550  ------------------------------------------------------------
TVAG_347510  RSTLIISRLLARDIRISADPVISGDAIIFNSDSEYDTPGLFKKLYLAKITKCLLNESLPD
TVAG_199720  ------------------------------------------------------------
TVAG_505590  ------------------------------------------------------------
TVAG_416960  ------------------------------------------------------------
TVAG_579070  LTDVICNPEEVNHNAGRDIIINNLHFNVEIISDSDEVTIKKLLNSPTKKYKTEDFRVDMP
TVAG_097930  FLISNESSTATFVDCSKTIVQVPSQITYNKATYTVDTIAARTMPSTIQITLPNTIKGVNM
TVAG_176920  ------------------------------------------------------------
TVAG_343760  ------------------------------MNTATYTYNDGTLFISGSGSVIFNDTQEFK
TVAG_301290  ------------------------------------------------------------
TVAG_441420  ------------------------------------------------------------
TVAG_383590  ------------------------------------MIHSLFIFRRFLRDDVPTVNFDAE
TVAG_534530  ------------------------------------------------------------
TVAG_013970  -------MNSALNVEGDLLVISSNDDFHQESEYNLEIFNALTNNHISKIKLTSEVSSVST
TVAG_133300  ------------------------------------------------------------
TVAG_013960  ------------------------------------------------------------
TVAG_254850  ------------------------------------------------------------
TVAG_176470  ------------------------------------------------------------
TVAG_396220  ------------------------------------------------------------
TVAG_310220  ------------------------------------------------------------
TVAG_357390  ------------------------------------------------------------
TVAG_420310  ------------------------------------------------------------
TVAG_163950  ------------------------------------------------------------
TVAG_462650  ------------------------------------------------------------
TVAG_116420  ------------------------------------------------------------
TVAG_355170  ------------------------------------------------------------


TVAG_077510  NNTEINFRNLLKTSNNNNINFTGFNQGYYLYDENHEINSDKVLVVKPNLNLKDIEFGTSH
TVAG_382250  ------------------------------------------------------------
TVAG_077500  INIPSFFENCPNVDYIDMIEYFDFSNFISEAEMSQITHLGCINSVKGIQPFSIFPNLQEI
TVAG_007990  ------------------------------------------------------------
TVAG_008010  ------------------------------------------------------------
TVAG_101520  ------------------------------------------------------------
TVAG_212430  ------------------------------------------------------------
TVAG_421240  ------------------------------------------------------------
TVAG_421250  ------------------------------------------------------------
TVAG_421265  ------------------------------------------------------------
TVAG_157870  ------------------------------------------------------------
TVAG_078450  ------------------------------------------------------------
TVAG_106550  ------------------------------------------------------------
TVAG_403310  ------------------------------------------------------------
TVAG_067210  ------------------------------------------------------------
TVAG_244930  -------------------MISLLFLFISSKDSYKIDVVNNVAQLSASKGAVYTGEITIP
TVAG_121050  ---------SGISEISIGKNSNLTYIGVDTFAYSKLKYFTIPSKLKMHDGSCLEGCPIIS
TVAG_498720  ---------NALSEIIISEDSMLRQIISAAFSGSMIKSIFIPQYLTSMDTSPFLYCKLEN
TVAG_272370  ---------NYLESVTITSNSNLTKIYDDVFFNTKLKYFFIPQKVQLIVPSAFSGVPIER
TVAG_133050  FRGYCLAWCGHLHTLNIEPESQLVSIDSVALIGTALTNIFIPKYVSSIAENAFSGN--IN
TVAG_443310  -----------------------------------------------MYANRDSPEPLQS
TVAG_004820  ------------------------------------------------------------
TVAG_214140  ------------------------------------------------------------
TVAG_113510  NLQSINFPYGLD-IQAGTFKNCINLGKIDIS-DITLINDYAFYNCTKLTFDSSPSSSCGV
TVAG_355160  NLQTIQLPASLESIQNTTFSGCTSLQHIEIPSNVTSIGNGCFRYCSKLQTIQLPASLKSI
TVAG_036040  ------------------------------------------------------------
TVAG_036060  ------------------------------------------------------------
TVAG_199390  DSDTLIIPDGTSRINTSQYAHRSNFSTIVFPETLKSIDENSFYNCTSLQSLDLPPNLEIV
TVAG_036090  ------------------------------------------------------------
TVAG_250590  NDDTLVITEGMDQTNSYQYANISNFSSIIFPNSLVTINEGSFYNCTSLQTLELPPNIKII
TVAG_281380  ------------------------------------------------------------
TVAG_259970  ------------------------------------------------------------
TVAG_014000  ------------------------------------------------------------
TVAG_028700  ------------------------------------------------------------
TVAG_398800  ------------------------------------------------------------
TVAG_064840  ------------------------------------------------------------
TVAG_044780  -----------------------------------------------------MICFYLF
TVAG_192330  -----------------------------------------------------MYCFLFF
TVAG_247210  ------------------------------------------------------------
TVAG_282780  ------------------------------------------------------------
TVAG_214570  ------------------------------------------------------------
TVAG_454030  ------------------------------------------------------------
TVAG_476110  ------------------------------------------------------MFSFLL
TVAG_073760  ------------------------------------------------------------
TVAG_154640  ------------------------------------------------------------
TVAG_107460  ------------------------------------------------------------
TVAG_199450  ------------------------------------------------------------
TVAG_281400  ------------------------------------------------------------
TVAG_424460  ------------------------------------------------------------
TVAG_234090  ------------------------------------------------------------
TVAG_375480  ------------------------------------------------------------
TVAG_522150  ------------------------------------------------------------
TVAG_583360  ------------------------------------------------------------
TVAG_265070  ------------------------------------------------------------
TVAG_287920  ------------------------------------------------------------
TVAG_349960  ------------------------------------------------------------
TVAG_349980  ------------------------------------------------------------
TVAG_242200  ------------------------------------------------------------
TVAG_413445  NLINVEMPN-VKKIFDSCFENCNKLMISELPNGVEEVRNRVFANCQSIKTFSYSLQTLNS
TVAG_486880  ------------------------------------------------------------
TVAG_437920  EVVNITEDG-LSGIYDGAFQNCYKLVSINLP-----------------------------
TVAG_040740  KEIVNGLPKSLTMIGSAAFCGCSKLESVTIN-----------------------------
TVAG_459590  ------------------------------------------------------------
TVAG_122120  ------------------------------------------------------------
TVAG_168020  ------------------------------------------------------------
TVAG_179910  ------------------------------------------------------------
TVAG_228080  ------------------------------------------------------------
TVAG_168040  ------------------------------------------------------------
TVAG_010770  ---------------------------------------------------MIGILLSRA
TVAG_070010  ------------------------------------------------------------
TVAG_087240  ------------------------------------------------------------
TVAG_208740  ----------------------------------------------------MFFVLSSL
TVAG_012960  ------------------------------------------------------------
TVAG_475560  ITATKVTEIPENCFKNCRKLATVELSENIIKLGNSCFEGTNLTTIDLSHIQTIGEFAFRY
TVAG_127150  LDAGGVKDLPANLFQNSPNIRKVVLHNKVTAIGESCFMDSSLSEINLDDVQTIGLNAFAK
TVAG_421110  -------------------------------------MNSSITEINLENVEVIDANAFYR
TVAG_107350  IEAKNVYTIPNDCFENCIHLETVKLSSNIKTIGQSAFKNSGLKDINLESVEVVGVEAFSS
TVAG_366150  ------------------------------------------------------------
TVAG_028330  ----------------------------------------------------------ML
TVAG_131950  IQGEDVSFTTVDKIDNLAISKLVVNSTTTTTLGESLFQNNKYIKTVELSEHVTTIKSYCF
TVAG_076250  ------------------------------------------------------------
TVAG_169980  LISISNIVPSYYPINRIKVSTIKIQGSANSVPSGFLIGNRYVKSVELSKNVTSIGPGCFK
TVAG_127590  ------------------------------------------------------------
TVAG_336880  ------------------------------------------------------------
TVAG_457280  ------------------------------------------------------------
TVAG_169970  YASLSYYKFKKLDLQCP---KLTTFKFVYPENSVYVQPFEFLEEVSLPSSVTQISENTFQ
TVAG_169990  TASTSYFKFKKLVINCKSLSEFTALKVNDPSGTLTDYYFEYLEQVTLPDNIHTIRGEAFK
TVAG_076240  ------------------------------------------------------------
TVAG_457260  GSHTAIGKFKKIVIKSP----VTALDSNLFTDN------KIVTDVTLPDSLKTLKSSQFQ
TVAG_336870  ------------------------------------------------------------
TVAG_336900  TKMLEYFQYIVLNTKIQVIPAKWFSGLTN------------IIQVTLPTTVTEIGDSAFA
TVAG_131910  QTIPKKDYFKTIQTVKITSTSTTALEAGLFQNN------AYITEVQLPTSITSLPDYCFA
TVAG_425840  ------------------------------------------------------------
TVAG_295130  SIS-DADVFDMLEPYILMVENLEIDEYPGDTLYLNHEYLRNLKSITIPGT-IQTIGQSCF
TVAG_354990  DIDSTTNYLSVLKPYLKYVQKLEIKKYSSTELDLSNYGCEYLTSITIPDS-ITTISSGCF
TVAG_090340  ------------------------------------------------------------
TVAG_184400  ------------------------------------------------------------
TVAG_254310  ------------------------------------------------------------
TVAG_106600  TVNGWTNKALDSNPLFYYMQEVTFQGNDNISVGPLFSSNLFIRSVSFKTPNIEKISDYCF
TVAG_267840  GNDSTNGTLKSQRYYFLAEKIEIKGNHFKKIGYRCFANTNMLLTEVVVSNSVTEIEESAF
TVAG_270870  ------------------------------------------------------------
TVAG_032560  LTILSAFSYIQNYDFSETS--ISEIPPYCFKDLKNIKTITLPNQGINIGSFAFANSSIVS
TVAG_478640  ------------------------------------------------------------
TVAG_101710  LYRLDVFDLIPKFEFNAKN--ITKIPNYCFSNLLNLNTIVLGTHVKEIGFYCFANTSLIS
TVAG_372330  ------------------------------------------------------------
TVAG_158720  ------------------------------------------------------------
TVAG_171440  IPYTGGYKTFQLVKTITINSPIAQIAEHAFQFSLNLEEIVLNQQITTVSRFAFSHCEKLK
TVAG_070730  ------------------------------------------------------------
TVAG_175550  ------------------------------------------------------------
TVAG_348420  INSIPRDAFANNQNIQTVILSQGVTEISENAFSNSSISQINLDHINYINRNAFCNCINLE
TVAG_348490  ------------------------------------------------------------
TVAG_296360  ------------------------------------------------------------
TVAG_109340  ------------------------------------------------------------
TVAG_468680  ------------------------------------------------------------
TVAG_175580  ------------------------------------------------------------
TVAG_320450  IKEITKNLFMNNNNITSVKLCDNIKYIGNFSFFNSSISDINLENIISIGYFAFSKCKKLK
TVAG_032540  ------------------------------------------------------------
TVAG_408460  ------------------------------------------------------------
TVAG_101720  ISLRTVNIPQANTFKEYAFFNCKELEEITINQADLILDKYCFSRCSKLKTFPIDRIKTIS
TVAG_372300  ------------------------------------------------------------
TVAG_348480  ------------------------------------------------------------
TVAG_348540  ------------------------------------------MFCKSLETIDITNVVKIK
TVAG_348500  SYFYQNQIIKTVLLGANIQTIEESAFAYSSLEYIEFSETTSVKSYAFAYCTRLNISNVYQ
TVAG_070700  YNLKEVKSSNPELIINEDSFISYLSLTTLTSNIH-IVYSNGFMFCKSLTDLDTSNIISIS
TVAG_468690  ESYAFRNSKLETAILPNLKLYPEAFAECKYLTSVTISDKVTFVSMIGIYSPIEHFRDCYA
TVAG_445080  DLGRTTRINSGAFKNCYELKTITCEVTVDISSYAFMSCVSLVNISMKIRSIGGSTFRFCT
TVAG_158710  ------------------------------------------------------------
TVAG_158740  SSLTTVTLPASLTKLPDAMFKDCTALTSVTASGLTEISTDGFMSCSALTNLQIGSQLTTV
TVAG_133240  ------------------------------------------------------------
TVAG_133280  ------------------------------------------------------------
TVAG_133310  ------------------------------------------------------------
TVAG_133340  ------------------------------------------------------------
TVAG_133430  ------------------------------MHCLNLVSFECQGQVNEIPDICFYGCINLV
TVAG_244780  ------------------------------------------------------------
TVAG_244800  ------------------------------------------------------------
TVAG_575690  ------------------------------------------------------------
TVAG_598680  ------------------------------------------------------------
TVAG_574770  LLISNLLSRTITLNSYAANSNLIIIDNPNDFSLADEINSKIISQNINSILIQSGVSSIPL
TVAG_375660  ------------------------------------------------------------
TVAG_106590  VFAFEEGSIYTTDFPWDLNEEFVVTRKASSEMSFAVENNQMLKRVDFGTSVQKISGRGFS
TVAG_214470  --------------------------------MLLVIFFEIARSCPNTSILEIENNTEFV
TVAG_268070  ------------------------MLSLLLSASICKADIQYDGATGTVTVTANEEWTADE
TVAG_530020  ------------------------------------------------------------
TVAG_240680  ------------------------------------------------------------
TVAG_260820  KLETIDLSNEIETIPVSCFKNCISLKQISIPEQVKIIDDEAFSGCTSLIFTNLPKTLRRI
TVAG_149670  ------------------------------------------------------------
TVAG_173680  ---------------------------------------------------MFLSLLCLG
TVAG_262580  ILEKVFINSTMKIIHKNAFRNNNLIKDVTLPDSILSIKSGCFQDCYNIIQILLPEALEEL
TVAG_474570  TNVVSVTLPDTIIEIGAGAFAYMNRCMFVDLENTKITKLSDKIFYNSSITEVKLPNTLIS
TVAG_267860  SGEVTRKDVENAVQNSDLYQIDVGDGITSIQSGAFSNYSKLVYSHINAQITSIPNNLHEN
TVAG_120170  ------------------------------------------------------------
TVAG_139560  KFNKLIINANSIKLSDSLFEGNTDIESVTISSGISEISNSVFSGCSNLKTIDISCSINTI
TVAG_364460  -----------------------MLKSITLPSSIQTIEADTFSNCINLEKIIFPENLTEI
TVAG_041580  ------------------------------------------------------------
TVAG_226730  MFFLLLLNNARSLDFNFTGNRLTINGTTPEDDSISKYDIDQNAKNRWFEELYIEGKIKTL
TVAG_214130  LFATNTIIVGEAELTGSIVDESEFYIGQPNSTTSCTKSNGKVEIPDTVKIDGKQYKITHI
TVAG_223570  KEFYSLILPSTIKYLENCSFGYLSLHTLLDLSKTSIEYISTYCFYGSNIPEIKFPENIKI
TVAG_365610  EIKNNLQTIPKYAFFRCLNLKTVKMPATVKEIGLSAFAESGIETIDLSNVETIGVEAFYE
TVAG_154230  IVIGNGQFEKLEIPKGMKELIVPETIMIEKKAYTVIGVADYAFSKTPFELIRLTPNIQSL
TVAG_170290  ------------------------------------------------------------
TVAG_071950  KLDKVELPNTIRYIEDEAFLECYTLTEINFPNTLQEIGNGAFSGCRYISPNFGQNLRKIG
TVAG_000110  YLVKFGLSASITFNISNTPALGYKISDGKAGLGSTIDNTPCIAKDYAGPLNIPDKLDSDG
TVAG_449720  ---------------MTYIHSDFYYNSGTLLKGVNMPDPDLIISRNCIEIYGNNENDYCF
TVAG_016290  ------------------------------------------------------------
TVAG_252070  NLTIANLSQTIITRLDQKAFYECPSLKDMWMSSKITTVLSRTFANTDIAHIKIPKQLTKL
TVAG_039840  ------------------------------------------------------------
TVAG_180380  LFYNSKTIREVVLDKSVKRIQTTAFARSTISKINLENVEYIEDNAFSECANLETISVNYQ
TVAG_004550  ------------------------------------------------------------
TVAG_347510  NIRTYKWFKLINTLEIRHNLLTKIPDNCFQDCHFLKKVILPQETVQINSRAFQNSAIEEI
TVAG_199720  ------------------------------------------------------------
TVAG_505590  ------------------------------------------------------------
TVAG_416960  ------------------------------------------------------------
TVAG_579070  EEVEIEFKKYKITKIDRECFKSSSVETIKLPKTVLFIGDSCFFNCQKLEYVNIADTQIQS
TVAG_097930  VKCSAISIIFIDDGIENIGDEWFSNIRSTFNITLPNSVKTIGNRVFQNSNVEYVMYGSQL
TVAG_176920  ------------------------------------------------------------
TVAG_343760  ENTTSIIINDTVDTIGESSFENFTILKKIQFDSPLKIKDRAFFGCKLLSDVIVNKDFSEI
TVAG_301290  ------------------------------------------------------------
TVAG_441420  ------------------------------------------------------------
TVAG_383590  TSTMTISGAGTLTQELILSKDPNNATKTLTIEGGLTISSNCFSSHPNLQKLTINSNNMNI
TVAG_534530  ------------------------------------------------------------
TVAG_013970  FYGIHLVEIFDFSESSVSQIPTGMFKNCPILSEVKLNSNLITIESNAFAFSIISIINLNN
TVAG_133300  ------------------------------------------------------------
TVAG_013960  ------------------------------------------------------------
TVAG_254850  ----------------MHLTTDEPFVMNKEVQAFQRGEGGTDFNYTLFPYHTNFISITEI
TVAG_176470  -------MVGCIYFIALRIADNYKVNAPYTFSLKEIGLDFMKMSIFGKDESSCELTELIS
TVAG_396220  ----------MFFSFLFALRYDADFSPGEYTIQLDDQGFTDTNFSFLAVDNQNIEITSIY
TVAG_310220  -----------MLLFIFTIYKIDEDFEVGKNYTIGISNPLEKYNISFNAENEENMKIIDL
TVAG_357390  --------------------MRCTNLKSVTLQDTDTISDSAFNGCSSLTSVTFPSKPIII
TVAG_420310  ------------------------------------------------------------
TVAG_163950  ------------------------------------------------MLFSLISLALSS
TVAG_462650  ------------------------------------------------------------
TVAG_116420  ------------------------------------------------------------
TVAG_355170  ------------------------------------------------------------


TVAG_077510  LEEVIFEMCNCSIIERSTFSNTNIKSIIFNTDVNEIRENAFSEIQNLEKVTFISSNISFD
TVAG_382250  --------------------------------MILNILSTDVSISSLKDKCFKNVDTVNL
TVAG_077500  HCINSELQFNNDIKINENPKIIIINDQYTIDINQIYKDCPELSDFSISKDYQGYFIGYSK
TVAG_007990  ----------------MLSFFACLSLSLHVDINGQEYDGDSLTDIIQKYGISKESVQTIH
TVAG_008010  ----------------MIGFFVCLSLSLHVDINGQEYDGDSLTDIIQKYGISKESVQTIH
TVAG_101520  ----------------MLSLFCACCISLKVSINDIEYEGSSLDEILNNNRIEKNSVNSIH
TVAG_212430  ------------------------------------------------------------
TVAG_421240  ----------------MLSFLYVCCLLLKVAINDIEYDGNSLDDILEKNKIQKDSVKTLH
TVAG_421250  ----------------MLSFLYVCCLLLKVAINDIEYDGNSLDDILDKNKIQKDSVKTIH
TVAG_421265  ----------------MINFT-------------------------SHGTAPCESLKNVN
TVAG_157870  ------------------------------------------------------------
TVAG_078450  ------------------------------------------------------------
TVAG_106550  ----------------MISIFFSICLALDATIDDVKYTGSDLDDIITTNKLTKSLIQKIS
TVAG_403310  ----------------MLTLFFKSIGALNASINSEIYESDNLTSMIRDNNLTYSNISTLK
TVAG_067210  ------------------------------------------------------------
TVAG_244930  SKVDHNSKSYVVG---------ILRKSLFENSTITSITLPNSITEIKQNCFANCKKLKTV
TVAG_121050  ITIDERNPYYKTDGTSIFSGSGFSNLFYVSSALTGTYQIPTFIKTIGDSAFR---NGNIS
TVAG_498720  IIIDPRNQVLKTDGKTIYKDN-NATIYIVSAYFSGEYTVPSFVTKLFGQCFR---GVPIT
TVAG_272370  FDVNSRNPNFRSEGKVIYAGSNNNTLHLVSSIMSGSYTIPSFVIHINNNCFR---STQVS
TVAG_133050  IIVDPDSQYLSTSDGILYNKDKSEFILRFKDNMT-SFTIPENITTIPYNFFC---GSSIT
TVAG_443310  IQCDELSEFFTSVNGVLYTKD-KKSLVFFPRNHSKSFILPDFIENIGYYAFG---NSLIE
TVAG_004820  ------------------------------------------------------------
TVAG_214140  ------------------------------------------------------------
TVAG_113510  FKFAFSYCLSIKS-III-KADIIGEGAFSNCIGLETIQLYIGSLFIEDKAFENCINLGNI
TVAG_355160  EGYSFYRCRSLQH-IDLPQYAMIGQYCFCNCTNLQSIKLSYG-LEIQAGTFKNCINLGKI
TVAG_036040  ------------------------------------------------------------
TVAG_036060  ------------------------------------------------------------
TVAG_199390  SGAAFALCKNLKVVTFHSKYTTISYQSFYQCTNLETITFPTSISEINFYTFYDCINLGHI
TVAG_036090  ------------------------------------------MKKIGDCTFRNCMNLEKI
TVAG_250590  KEYSFSDCINLKTVAFHSDITTISSFVFANCTSLELIQFPSSLEEIKENTFYNCINLGKI
TVAG_281380  MESS-----------------------FEECTNLETIQLPTSLTKISDKTFFNCINLGKI
TVAG_259970  ------------------------------------------------------------
TVAG_014000  ------------------------------------------------------------
TVAG_028700  ------------------------------------------------------------
TVAG_398800  ------------------------------------------------------------
TVAG_064840  ------------------------------------------------------------
TVAG_044780  ASVISEQFNGEDTLVIEDGVTEINESQYENCSNYTKIIFPTSLRVIGNLAFAHCEGLIHL
TVAG_192330  ASVFSKVCDDGDNLVIEEGVTDIKDSEYQGYINFQSIQFPESLISIGKLAFANCESLIQL
TVAG_247210  ------------------------------------------------------------
TVAG_282780  ------------------------------------------------------------
TVAG_214570  ------------------------------------------------------------
TVAG_454030  ------------------------------------------------------------
TVAG_476110  IKLLSCVCPDTEILDIPEGVREIPFGKYTDCFIIKTVNFPNSLISIGDEAFKNCINIVEI
TVAG_073760  ------------------------------------------------------------
TVAG_154640  ------------------MLFCLFSSAYCYC-PEGSYAIPSGKPSIEDSAFYECTSLTSI
TVAG_107460  ------------------------------------------------------------
TVAG_199450  ------------------------------------------------------------
TVAG_281400  ------------------------------------------------------------
TVAG_424460  ------------------MLFTLSSLSFCTCPQEEEYNVPDQTTSIKNYEYANCSELKKI
TVAG_234090  ------------------------------------------------------------
TVAG_375480  ------------------------------------------------------------
TVAG_522150  ------------------------------------------------------------
TVAG_583360  ------------------MLYTLLSLTVSQCPEQDSDVTINND----DADFRDCLTIRSV
TVAG_265070  ------------------MLYTLLSLTVSQCPEQDSDVTINND----DADFRDCLTIRSV
TVAG_287920  ------------------MLPLFLFRVHCECPQEKNLEISGEDEIIPPEKYKRCGEIQTV
TVAG_349960  ------------------------------------------------------------
TVAG_349980  ------------------------------------------------------------
TVAG_242200  ------------------------------------------------------------
TVAG_413445  FVFANCSGLETITVTNVNYFGESCFNNCNSLKNIAFS---ANTNYIGDFAFENCINLQIN
TVAG_486880  ------------------------------------------------------------
TVAG_437920  --------------TELGRLGDAIFVNCTSLKSLILP---DGFVQIPERMFEGCSSFCEF
TVAG_040740  --------------ENLYFISDNCFKDCLSLQTVTFDNNIKNLEFIYENAFQNCYSLTKI
TVAG_459590  ------------------------------------------------------------
TVAG_122120  ------------------------------------------------------------
TVAG_168020  ------------------MLHLFCLLSIISFNDDKSEVNITTDGIYEFSPLIPSNIKKAT
TVAG_179910  ------------------------------------------------------------
TVAG_228080  ------------------------------------------------------------
TVAG_168040  ------------------------------------------------------------
TVAG_010770  LCTDIKYDETKQLLTINADIAYTRKEIDVYVGGKNVQHIEISGTYQEIPEGAFAMMNVED
TVAG_070010  ------------------------------------------------------------
TVAG_087240  ------------------------------------------------------------
TVAG_208740  IRSAPTYTVDGKTLTINGDGIIEQSDVQKNIPADCEKVIIQGDISEIGNYAFNSSNSLVT
TVAG_012960  ------------------------------------------------------------
TVAG_475560  CHSLDKIKLNQSE-LGAGLFMDTGLTEVELGSGVTQIQTGCFMYCANLQTITIPNTVQVI
TVAG_127150  CYNLKEIRLLKLQSVDNYAFTNSSVSSIVIGDDLTEIGNYFASNCFFLKSVTIGKNVQKI
TVAG_421110  CFKLQKVHLLRLSSVSDYIFANSALRSIVIGDSLFEIGKYFAAYCFSLESVTIGANVQIV
TVAG_107350  CSRLTKINLAAAVNISEYAFSESGVESFTFNDKVIEVAMSAFQDCLSLTSVKLGSKITKI
TVAG_366150  --------------------------------------MSTFQDCLSLASVKLGSKIKKI
TVAG_028330  EDSTLETINLDRVTKYGGSVFKGCLNLKSLSINADTIPSSFARGCYQLTSVKFNKEKTTI
TVAG_131950  DHSSIESINLEHVTTFESYTFRACNKLTDLSVYTANIPDYFATGSTNLKNVNLNEENVVI
TVAG_076250  ------------------------------------------------------------
TVAG_169980  NSAIQNITIDGNISSLGEGAFYGCSSLTELSIMTKTIPNTFAANCFNLAKITISEESITI
TVAG_127590  ------------------------------------------------------------
TVAG_336880  ------------------------------------------------------------
TVAG_457280  ------------------------------------------------------------
TVAG_169970  RSPIKTIN-LDKVTQFGSNCFSYCPNLEKLTLNAATIPSNFANNCPALKEVVLTASSVTI
TVAG_169990  NSPIKTIN-LENITTLSVNAFTNCHYLEKLTIAATQIPLAFAQNCPMLTEVILTNENVDM
TVAG_076240  ------------------------------------------------------------
TVAG_457260  GTPIKNIN-LENIETFGSRCFQNCPFIETMTIKAN-IPNYFAYHCVSLKEVKLT-EMVSI
TVAG_336870  ------------------------------------------------------------
TVAG_336900  NSSIQVIENLNLVTTFKPNCFYGCANIEKLTINASIIPDYFAYRCTSLKEINFENDIGQI
TVAG_131910  YSSISKID-ISKITTFGASCFAHCPLLTNISFPGSEIPSGFAAHCYALTQVDLAKSTISI
TVAG_425840  ------------------------------------------------------------
TVAG_295130  QYCKFTSIDLKNVTTVLGAAFFVCRNLETIVAPKLININSQFADYCFQLSSITTGELRSI
TVAG_354990  QSFAITSIDLKNVKTIRSNAFSSCYKLEKIVASHVTSISSSFAKNCYSLSSITTGVLTSI
TVAG_090340  ------------------------------------------------------------
TVAG_184400  MASSLTTIDISGATVISQNAFIYCESLSQISFS---------------------DKITEI
TVAG_254310  ------------------------------------------------------------
TVAG_106600  SNSSIENVDIALVKNIGLGCFIGCTNLKEINSPKLQIIPENFASFCFSLTTVDISGATQI
TVAG_267840  KNSRIEKFQSDSITNAEESAFENCFYIKSISMNGLTKIPYSFAYNCFQLESVIMRSATEI
TVAG_270870  ------------------------------------------------------------
TVAG_032560  VIGSQVLT-IDTYAFYGCSDLTAIDLSKTDMVTDFAFTNSSIT----EAHLNNAADFSYS
TVAG_478640  ------------------------------------------------------------
TVAG_101710  INTESIIS-IGECAFYKCSKLENIDLTSAQFIGDFAFSESGLT----EVNVPNLHSLGYQ
TVAG_372330  ------------------------------------------------------------
TVAG_158720  -------------------------------------------------MNN--------
TVAG_171440  TINLDFVNNIEFAAFEHCYALESITVHSSLNIGDHAFRFCTAL----KTINN--------
TVAG_070730  ------------------------------------------------------------
TVAG_175550  ------------------------------------------------------------
TVAG_348420  SVNLQSIQSLDDACFSNTSLIEVNLPKNFKSLPYYAFYNCVKLTSFVSDCSSFGDYAFGY
TVAG_348490  ------------------------------------------------------------
TVAG_296360  ------------------------------------------------------------
TVAG_109340  ------------------------------------------------------------
TVAG_468680  ------------------------------------------------------------
TVAG_175580  ------------------------------------------------------------
TVAG_320450  TVNFGSLNSIEPYCFANSAIREIHFPASLTKVSDFACMKCCHLKVAEIYKIIG-------
TVAG_032540  ---------------------------------------------MNLHEFEDCVGLTEV
TVAG_408460  ------------------------------------------------------------
TVAG_101720  -EGAFCLCSSLTVGNDIVLTGKQSTFSGCNSLIDIKFKIQADSYKQDASIFEDCIGLTTV
TVAG_372300  ------------------------------------------------------------
TVAG_348480  ------------------------------------------------------------
TVAG_348540  -SRAFYGCEKLKNIWPQVQGEDYAFAFCS------SLVDCNVQIHAGIGLLMNCTSLESV
TVAG_348500  LENSCFRNTNLKSITITSEDHCIPDNAFRECYNLESVTINIYRFYINQNAFKDCFKLKEI
TVAG_070700  -PRAFYGCEKLRNVHPHVFGSEYAFAFCS------SLVDCTVSTVAGTGLLMNCTSLQSV
TVAG_468690  LTTVNYGNTGTVSKGMFKFCYSLKTFSSSNNSLEIQDEAFYSCTSLTDISATQVGRIGSK
TVAG_445080  KLMNIDISHCNSIDEYAFSGCESLNMTSTIFGDSYSFSACNLIKSVVIKGNIYSGFMYKC
TVAG_158710  ------------------------------------------------------------
TVAG_158740  GYRGLYDCQKLNVQIQNCILKERALYNCQS------ITTISVKGLGSWCCMNMSNLNTVT
TVAG_133240  ------------------------------------------------------------
TVAG_133280  ------------------------------------------------------------
TVAG_133310  ------------------------------------------------------------
TVAG_133340  ------------------------------------------------------------
TVAG_133430  DVVLPPSVETIGNLAFCNTSLKNGFSFQYIRRIGDLSFAYSHLKTVALNNTEYEYHRKEE
TVAG_244780  ------------------------------------------------------------
TVAG_244800  ---------------------------------------------MGIGVFKHCNNIESI
TVAG_575690  ------------------------------------------------------------
TVAG_598680  ------------------------------------------------------------
TVAG_574770  SSSFAPFTNVKTIFLTSNSLTGIPESTFASCGLLEECILSTTITTVGGNAFAFCHNLKSI
TVAG_375660  ------------------------------------------------------------
TVAG_106590  QSGLSEIEMSNVKYASGPFFHGCHNLKKIVLPLVERIPNNFASYCFSLEYVDISGAKYIE
TVAG_214470  EDFAYHGCIEIESVILPKSLFKIGIYAFCDCTSLVNVTFQDNLTTICDYAFYNCSKIQNI
TVAG_268070  WYSIFSDIKNFTKAVLKGTYTAIPREAFSGAINMTEIDIQAPIVNISAYAFAQCNSLKTF
TVAG_530020  ------------------------------------------------------------
TVAG_240680  ------------------------------------------------------------
TVAG_260820  GKNCFYSCTSITQLEIDNVNMTFDDYCFYYCSNLQEVTFTDNNSIIGIGIFKKCTSLSKI
TVAG_149670  ------------------------------MANLTKVTFADYPLTIDSSAFVNCNNLSIE
TVAG_173680  KIEYQLHAYVDGQYCEGDNFTHMSFLCPFLPFQVRNVTIIKGDLEIDQINNSVLPQVSYV
TVAG_262580  GESAFSGVYQLNGIIIPDNVTRIEKETFIYCTGLTRVSLHEGITYIGESAFNNCQMLNIK
TVAG_474570  IGEKSFEKSSIINISFLPSFLSIGRAAFRNCRNLQNIDLISTGITTIPAECFAFSSITNL
TVAG_267860  CVKLLTFKAPATVKTIGAFAFYNCQSLTTFEYPDVLAIFNYKSFFKCENLENVTKYSTST
TVAG_120170  ------------------------------------------------------------
TVAG_139560  GELSFADCTSLSEIKLPSTVSSIGKEAFKKCTSIKTHTLPLHVLKIEEGVFSYNYALLSI
TVAG_364460  SEYSFSNCEKIQLLEFPINLKKIGANAFYANTKLTKIILPQSLSRIGERCFMLCNNLVSI
TVAG_041580  ------------------------------------------------------------
TVAG_226730  ESDCFSDMVCIAKVVIISNVTDIKSRSFANCINLTEIHFPLSLRRIYENAFQSCSFETIE
TVAG_214130  YPYAFSNARISHLKTSTSLSEIGEYSFVNCTSLSVADLSESKLTSLPIYAFYGCSSLANL
TVAG_223570  HEWAFVNISIINLDFIYPSAFENCLFLESFIVQNWNLRKIPDSCFKNCPALKLITISKET
TVAG_365610  CLYLKNVNIGKAKLLATSAFARSGVTSLIVPATVGYIPDFLCQDCIGLKTVTCSGPLSTV
TVAG_154230  GKHSFENCPNLHTVDINQSKIHVLPAYCFNLCPNLQVLIIGSGLVSIEDYCFNGTAINTI
TVAG_170290  ---MFLSFFLKTALSGTIVADVKGFKITCTILSDTEIAIGDGNKNAFVEYIKPITNFTLP
TVAG_071950  NGCFSSCISIVEVTLYGEIEYLGNGAFRFCPNLTIFTLISNKSFQLGYDIFSGCVKLINV
TVAG_000110  VSYEIIEIGKYAFSDVKLTSIVIPKSVTKICQYAFSETTTLQAINLPKVVEIESFAFYKT
TVAG_449720  LYSRKTLVSFSFESNPQLTTIGKYAFYNCAKLQRIDLSSCTKLTIIRERAFSFCTSAKEL
TVAG_016290  ------------------------------------------------------------
TVAG_252070  ETEAFAYSGFHEFDFSECQLTEIPPKAFYSCHKVQKIILSQSTTIIRANAFADCSVSEIG
TVAG_039840  ------------------------------------------------------------
TVAG_180380  TSSGVFSMSGLTSIKFLDNAVSVPQRMCMNCYNLKTVKLNPSIIEIESEAFSGCFKLDTI
TVAG_004550  ------------------------------------------------------------
TVAG_347510  NLQNIEIIMDYAFLSCVNLKNIELPNITTLGLNAFQYSSIQSLSIGNSLTDVSDQAFSDC
TVAG_199720  ------------------------------------------------------------
TVAG_505590  ------------------------------------------------------------
TVAG_416960  ------------------------------------------------------------
TVAG_579070  IEQYTFCNCRALSDIILPISLNFFRKYSFLNCSSLQMIKSDSTFTVEDGAFQNCEILSSF
TVAG_097930  TKIQTDAFNSSSIKQLIPQSESNIQEIEQSAFNDCRKLVKIDNIIQKLTVINDLTFNNCV
TVAG_176920  ------------------------------------------------------------
TVAG_343760  GAHSFENCFSLKTFKIPSTCLSIPDYAFQNCVLLESIELHDNITLIGNSAFKYCSSLQIT
TVAG_301290  ------------MHEASINSILSCSSDLTIKGSVIFDTAVMKITKINKNAFGQCKPTNVK
TVAG_441420  ------------------------------------------------------------
TVAG_383590  QSLAFEGCPQLSTLELSGIFGDLGDHIFAHCQSLTQITLPETLTVIPDSMFSNCHNITKA
TVAG_534530  ------------------------------------------------------------
TVAG_013970  VVEIQSSAFSNCINLNMIDIGSAQTVHEYAFENTGLTQGDIFLDRISNGLFQNCFKLERV
TVAG_133300  --------------MFKCIFISKLISNEIKLATQVHINSNIMIFNTNDDFSDETIFEQIF
TVAG_013960  -----------------------MDYSIYHKIRNDNINTMEIKTTDEITSYFKFYTILTI
TVAG_254850  KEERFLNSPLTIPEEVIFPDGHTCSISIISTNALKSLQTTKVILPASIIALRGNIAPESH
TVAG_176470  ERNIIGEDRILELPEKFIFNNAEIALTSIKKSALNKTAFIEIKFPSTITELQCFLGSNSF
TVAG_396220  TNYSLSEDTTFEIPKQIEFNDINVPVTKIRKFSLSLCGIANIILPETITTAEEAWLASRF
TVAG_310220  SITSPDLFREIRIGDKVIFKNCSIPIRSISELSLRNIKIPIMIFPTSLTTLSSYFAADSF
TVAG_357390  NPYAFYGTALTTVDVSKATSIGAAAFQNTKLQTVTVGNNFSSQTLPENQPFYNLPTLTKI
TVAG_420310  ------------------------------------------------------------
TVAG_163950  CSDSKTFIFISPYKGVTYANCTCMLTANTRNSLPSDWTVPSTVNYNGDAYTVIAIKDFSS
TVAG_462650  ------------------------------------------------------------
TVAG_116420  ------------------------------------------------------------
TVAG_355170  --------MGFPIIFGIFEVIYNFPYIGSAQNMSLDPGYYKLEVWGAQGSSGGKGGYSAG


TVAG_077510  SESFSNLL----DLKTIIINSSADNPTVTFKNKAFTNCSNLNTIEITNASTNLNLEDGAF
TVAG_382250  YLVSDTST----SINSDMFINSKIKVFNAELTKINKIWSGAFTNCSSLKSILLPKG----
TVAG_077500  QYSGCYFFFNNSNSLNSINFEENFKLISAFVYQLKENENISFPRDYQFENLIFKIKNLNI
TVAG_007990  IISGDFNM----DEFKSSEYENLASFELNSGCFNGKLTFQNFGNSIYLQKLILRGDISVD
TVAG_008010  IISGDFNM----DEFKSSEYENLASFELNSGCFNGKLTFQNFGNSIYLQKLILRGDISVD
TVAG_101520  VLSGDFDM----KEFISKEYSNLTSFELENGCYSGLISTNNFGNSSSLKIIRIYSEITTE
TVAG_212430  ------------------------------------------------------------
TVAG_421240  VLSGDFDM----KGFASKEYSNLETFELEDGCYSGPISQNNFGHSKSLKVLRIYSEITTQ
TVAG_421250  VISGDFDM----KGFAADKYSNLETFELEDGCYSGPISIKNFGNSESIKIIRIYSEVTTD
TVAG_421265  LPHVTFAN----D-YAFFGCKALETISLEELTTIG------------------------D
TVAG_157870  ------------------------------------------------------------
TVAG_078450  ------------------------------------------------------------
TVAG_106550  LTSGDFDF----RKMNTTEYSSLTYFSIELAVSTSPFPESFFENHTTIQNVAIQSLISIV
TVAG_403310  ILSGNFDI----TEFNSKDFSNLVEFSVESECFSGEIPYGLFLNHQTIKVINISGATSSN
TVAG_067210  -----------------MFDSCTSLTQIILPLNIIEIGKFSFYNCSNLQTIDIENSSITT
TVAG_244930  NLKALKLN----SIRARTFCSCDSLVAVILPTTVKTIEDYSFYNCYNLEAIDTENIPIVS
TVAG_121050  KIILTSNV----TTLDNWCFDNTQITEFTFTDQIKSIGTWVFGGCKKLASVTLNEN-IKK
TVAG_498720  NIIFPNHS----IEMNNFCFGDTNIVNFEFSSGITRVPLSFFSTCRLLKSVNLSES-IKS
TVAG_272370  KIIVHPNI----ETIGALAFVSTRITSFEYNSKITRIEERTFASCRLLENVTVNDL-ITY
TVAG_133050  SITFNSKL----RTIGLRGFYGSHLVNLTIPDTIKTIVGGAFSNCKYLTNVIIGRG-ISS
TVAG_443310  SITFTPNV----KTIEAYAFKGSLLKSLNLPAFINLNNYGQFQNCQNLNEITIENG-VTT
TVAG_004820  ------------------------------------------------------------
TVAG_214140  ------------------------------------------------------------
TVAG_113510  DFPNTISS----I-RNYAFYNCTKLTFNSFPQSLDNIGNHAFSYCLSIKSIMIPTDDVYE
TVAG_355160  DIS-DVKS----I-DDYAFYNCTKLTFDSFSSSLSFIGKFAFSYCLSIKNINIPTDNIRE
TVAG_036040  ------------------------------------------------------------
TVAG_036060  ------------------------------------------------------------
TVAG_199390  SLPNTINK----I-EKRAFFNCSKLTFDSLPTSLVEIEPDAFKYCYSIESIEIPEKLNMI
TVAG_036090  SFPDTIEY----I-GVNAFFDCRKLNFESLPFSLKHIDESAFRYCDSITKIKFPETMSFL
TVAG_250590  SFPDNLTN----I-WPRAFYNCIKLTFDSLPSTLIYIDAYAFYHCQSICSIDFPISTNFI
TVAG_281380  LLPDTIEY----I-GNSAFSNCQKLTFDSLPSSLKKIDIKSFENCQNIQRIEFPNSTSDI
TVAG_259970  ------------------------------------------------------------
TVAG_014000  ------------------------------------------------------------
TVAG_028700  ------------------------------------------------------------
TVAG_398800  ------------------------------------------------------------
TVAG_064840  ------------------------------------------------------------
TVAG_044780  NFPPNLER----I-GKQSFIGCLNLTTVTFSNALKIINSYTFCNCSSLSTLSLPSS----
TVAG_192330  NFPTNLQQ----I-GEKCFFNCSNLKTISFPISLKVIGNYSFFNCTNIMTLSFPAN----
TVAG_247210  ------------------------------------------------------------
TVAG_282780  ------------------------------------------------------------
TVAG_214570  ------------------------------------------------------------
TVAG_454030  ------------------------------------------------------------
TVAG_476110  TLPPKLEY----I-DDSALENCINLVKVTFTNPEAYMGEYLFSNCYNLKEVILPNR----
TVAG_073760  ------------------------------------------------------------
TVAG_154640  TIPNSVTS----I-GNSAFSGCSKLTSITIPNSVTSIGIYAFYECTSLTSITIPNS-VTS
TVAG_107460  ---------------------------------LHQLESYLFFKCSNITDIEIPNS-VTS
TVAG_199450  ------ML----F-SVLCYSQCPKEENYTTP-DYMYVREHEYSLCKTLKNVQIGKG-VEI
TVAG_281400  ------------------------------------------------------------
TVAG_424460  YLPENISS----I-GEYAFCGCSKLTYILIPDNLTFIGQYAFCNCTSLESINIKYSNLKT
TVAG_234090  ----MFLS----F-VYATYCECPS-GEYTVPNTKTSIDEKEFSNCKELTRVIIPNS-VKT
TVAG_375480  ----MLSC----L-TSLANCYCPS-GHYNVIDNITELEPDHFINCPYIKSVYIPPN-VLH
TVAG_522150  ------------------------------------------------------------
TVAG_583360  TVSNLVTR----I-SDNAFSKS------------------------SITSITLSKTVTSI
TVAG_265070  TVSNLVTR----I-SDNAFSKS------------------------SITSITLSKTVTSI
TVAG_287920  VIKNSVTK----I-SNSAFEGCSDLYSVNIPNSVTEIGPNAFSTCISLSNIIIPESIIKI
TVAG_349960  ------------------------------------------------------------
TVAG_349980  -------------------------------MLCLLFYTLCAGRCPPGQTIRIPEGTTSI
TVAG_242200  -------------------------------MLCLLVYTIYASQCLSGTILNIPSGTTSI
TVAG_413445  SFPNGVKS----INGKYIFKGCNSIVEFTFPAGFVSIPDGMFMDCKNLAKVTVSDGTFSL
TVAG_486880  ------------------------------------------------------------
TVAG_437920  NWTRPFDQ----ISSRAFAG--TNFSSIVFENSLKGLYEDAFDDCNNLKSVTFPFQDMEY
TVAG_040740  ILPN-CVT----FLGNSSFGNCSKLSEVVLGKSLKDISSSAFEKSSNIKSITYPLFNQMN
TVAG_459590  ------------------------------------------------------------
TVAG_122120  ------------------------------------------------------------
TVAG_168020  FFGNITEF----AKNSFNLYPYVEVIVMNLTSKSLIIGKKAFKHLKSLHTIKIPDNTIII
TVAG_179910  ------------------------------------------------------------
TVAG_228080  ------------------------------------------------------------
TVAG_168040  ------------------------------------------------------------
TVAG_010770  IKITSTIT----KINDAAFYNCILLKTFTVPDGCTYIGFDCFRGCVSLASFYYRNSLMTV
TVAG_070010  ------------------------------------------------------------
TVAG_087240  ------------------------------------------------------------
TVAG_208740  VEITAPII----RIGNGSFFHCNKLVNFTNPPTCQYVGDQAFRFCYSLVTFTSTKTTYYY
TVAG_012960  ------------------------------------------------------------
TVAG_475560  GERAFVYC----TKLTKVNFADKSTLQQIG----DAAFGNTNISEIALPRSLKQIGDNAF
TVAG_127150  GDGAFNSC----SNLTDFPFS---TITTIG----NFAFQRTSLISLELTNKVTIVGQYAF
TVAG_421110  NDGAFDSC----INLTYFELQ---SITTIG----QYAFQGTGLPTLELTDKIVRIGNYAF
TVAG_107350  NSYAFSGC----LSRKNFDKGG-ASIDTID----SNAFEYTGLKEFIIDATITTLGGYAF
TVAG_366150  YSFAFSGC----IFLKTFDKGS-AILDTID----TNAFEYTGLTSFVIDSTVTVLGDFSF
TVAG_028330  LNTAFASC----ISLTEIDLTNVVS-------VGDGAFKDTEITKIHIPQQLQSIGANGF
TVAG_131950  GQYAFHDC----TSLSDLNYSKIIS-------YGKYSFAYSSIKKVAISPGVTLIDERAF
TVAG_076250  ------------------------------------------------------------
TVAG_169980  GSSAFAYC----YSLAVFSFSKVTS-------IADKAFQFSGLNNATFPASVESIGVSAF
TVAG_127590  ------------------------------------------------------------
TVAG_336880  ------------------------------------------------------------
TVAG_457280  ------------------------------------------------------------
TVAG_169970  GKNAFQYC----PSLTTIDFTKITA---------IEEYSFAYTGFTSLSLSGASVGNYAF
TVAG_169990  QSMAFMYC----SSLSKIDFTKISS---------IGESAFSYTGFTSIEFPSLVIGQSAF
TVAG_076240  ------------------------------------------------------------
TVAG_457260  SEFAFAYC----PSLQTIDFEKITS---------IGDSSFAYSGIKDATLTNQRVGERAF
TVAG_336870  ------------------------------------------------------------
TVAG_336900  GKFAFTYY----SSLASFNFDKLIKDSSETNTGYIDNYAFAYSGIKQASFF--RTGERAF
TVAG_131910  GASAFSHC----ISLKTIDFAKIST-------IGENSFEFTNILELKIVSTIISIGTQAF
TVAG_425840  ------------------------------------------------------------
TVAG_295130  PAQAFRQC----RKLSSINISKITTIG-------EEAFRYSGITSISIPKDCTEIGKYAF
TVAG_354990  GSSAFYNC----HKLKSIEISSVTEIG-------SEAFYRAGIKSVTIPSSCTRIESSAF
TVAG_090340  ------------------------------------------------------------
TVAG_184400  ADNAFAYS----AITTITFPKTIKTIG-------NGAFKYTQLSTITFPDSVTRN-----
TVAG_254310  ------------------------------------------------------------
TVAG_106600  NDYAFAYS----GVTTITLPQTINLIG-------FGAFKCSSLSSITFPNTVTGG-----
TVAG_267840  ESYAFYEC----LSLSQFEFGKVISFG-------VSCFQRTSLRKITIPRECTMIKASAF
TVAG_270870  ------------------------------------------------------------
TVAG_032560  FYKCDKLT----TLT---FQNPPAVKDQLDFTKITSITLAGADEGFYMPELVELTISGSV
TVAG_478640  ------------------------------------------------------------
TVAG_101710  FYNCSKLT----KLEGFDLIPGTRFTDKLDLTSITSLQFDLVTDDFYMRSIVNLTVTG-N
TVAG_372330  ------------------------------------------------------------
TVAG_158720  ------------------FEVATFILGKLVFYGCTSLDIQKIGTNFNL------------
TVAG_171440  ------------------FETETFVLGRLCFYGCTSLGIKKIGTNFEP------------
TVAG_070730  ------------------------------------------------------------
TVAG_175550  ------------------------------------------------------------
TVAG_348420  CTSLKTFE----YDYRSNYYMPSSTLLSVPLEEIIANSRILHSSSIQQLPLKRLILYSYE
TVAG_348490  ---------------------MSAAIEEIAINFQLFNNKALSKLSIKKLTIYSPILDEYF
TVAG_296360  ------------------------------------------------------------
TVAG_109340  ------------------------------------------------------------
TVAG_468680  ------------------------------------------------------MVLDGL
TVAG_175580  ------------------------------------------------------------
TVAG_320450  --SYAFYK----CKSLCEIKNSNNVSEIGSFSLCYTNLTEVEFGENVQNIRLSYLAGSPI
TVAG_032540  TFTSDSTT----ISG-FMFSGCTSLETIDLGG-VTTIANFSFQNTKLTN--LDLKSVTTI
TVAG_408460  -----------------MFSGCTLLETIDLGG-VKTIANFSFQNTKLTN--LDLKSVTTI
TVAG_101720  TFVSGGKS----VVSPFMFKGCTSLTTVNFDDSITSIYDYAFENTLLTN--LDLKNVYYI
TVAG_372300  ------------------------------------------------------------
TVAG_348480  ------------------------------------------------------------
TVAG_348540  TLHGVQYI----PDKMFFGCSKLKTVVWP--DILKGIGNYAFYGTSLEVPFLDLSDTVEI
TVAG_348500  IIQEGCRL----TEVYEFSFENCALESIDFSSITYIGYAAFRNTKFKKVVLNSATLKDHV
TVAG_070700  TIQNVLDI----PDKMFLGCTNLKTVNFP--ETITSIGHYAFVGTKLEIAELDLSDTEQI
TVAG_468690  AFILCNSLTSFTPQFSTLGDKAFYGCEKLGTIDAHDCGKYSFAFCPSIKSCILRSTLHTG
TVAG_445080  HNLEAVTINDANSIGENAFAQCEKLKSITFLSNIKSIGSNAFAYTDLSDVVLNLSSLQSI
TVAG_158710  ------------------------------------------------------------
TVAG_158740  VSYSPTSI----PTGCFMYCTKLQSFTIPASCSSIGDLAFAYT---YLPIQIDLQNVEVL
TVAG_133240  --------------------------------------MTGFFDECEKLTEIEVISDNYI
TVAG_133280  --------------------------------------MTGFFDECEKLTEIEVISDNYI
TVAG_133310  ---------------------------------------MIFFDHCDKLTEIEVISDNYI
TVAG_133340  ------------------------------------------------------------
TVAG_133430  QFMSDSDR----KDIIYVAPFRRCNEITKVAFLGEYPPMMAFFDECDNIREIEVPTDNFI
TVAG_244780  ------------------------------------MGTSVFIHCNNIESITLPRSLTSS
TVAG_244800  TLPRSLTS-----SDAFVFYECSNIKQVIVQVPENFVSQMSVFVGSSIDLLIFQTPISDI
TVAG_575690  ------------------------------------------------------------
TVAG_598680  ------------------------------------------------------------
TVAG_574770  NLKSVQNI----GIKAFFECHSLKTIELNVVINLNNYCFKNCYSLSNVTGLTGHRSTLGY
TVAG_375660  --------------------MSAQLRIFSCTGKISKIPKKSFYKCYNLRQIKFYSEDLII
TVAG_106590  IGDYAFGF----TGNLSITFPKSLTKIGIGAFSYSRINSVTFSQSPTTLSGRCFEATNLE
TVAG_214470  NLPLSLRT----IG-KSAFSECTMIKMLNLPNNVSSIGEYAFYNCQQLSTVRLPSNIEIL
TVAG_268070  TLPDSVQI----VG-YAAFSSCENLESFYWKNTNRYFGEYCFYNCPKLATFDHAEGDQTQ
TVAG_530020  ------------------------------------------------------------
TVAG_240680  ------------------------------------------------------------
TVAG_260820  NFGKLSKI----N--NLTFSSCYGIKELTIPLTIKVIGDYAFQNCFNLEKISIENSEISL
TVAG_149670  FPKTSFVD----VSVNSFKGCTIESLSIGNNTNLDIESFIKSMGSSLKAIDIKNSD----
TVAG_173680  YIAPESFT----GMIPKDFMIFYQYIETFIADGVTAIGENAFLTCSNLKTISFQNVEILN
TVAG_262580  SVPSTVTE----IG-AYCFYECVNFREFTLPPNLTRLQKYCFNECFLLGKINFNDKLEVI
TVAG_474570  ILPENLIS----ISDHAFFNSSLVTISFPDKLSEIQEFSFANCENLTTIDISETKVNVIS
TVAG_267860  PLSADFES----TIRPSAFANCTSLKFFDFPTNVVNISDSAFRFCRSLNSSTFPTTIRHL
TVAG_120170  ------------------------------------------------------------
TVAG_139560  KLHDSLTY----IG-RRAFYWCKNLKSIEIPESCTVVSDYAFEFCVDMTNLTLPNSLQLL
TVAG_364460  KSTGTSTINSVLIIERNAFSNCDSLTEVDLPSNLNTIGHYAFTKCTSLAKISLPSSLCVI
TVAG_041580  ------------------------------------------------------------
TVAG_226730  FPQELEEIK------DLAFEECKSLITVIFDGDNIDISAASFSNCPNLTTIKITSETYYQ
TVAG_214130  KLPPTIDT------FGDYCFAHTNIILFNGNIRFKSVGKYTFSYMKQLKSIDFSQSAIDS
TVAG_223570  YKLKTLIVSNYLKTIGNRAFYNASIEHLDLSKCSMLYITTEAFSNSKLKSIIFPDGEVSI
TVAG_365610  GIMAFSGCSALESFSFSKITCIGAQSFENTKITSFNFENVGDIQNRAFQFTCLEEVVLTQ
TVAG_154230  SLSIKFST-----LKDFAFANTQVSTVHMHLTGMTKFGKSAFANCYYLKNVTLPKNLVEI
TVAG_170290  ETALYNNKEYKIAEVSSYAFTESPFNKIVFPASVRKIGSYCFFGSERLEILSISKCKITE
TVAG_071950  HLPNFINEIP-----DSCFYNCKSLTTFILPPNITKIGKSAFYNCEQIRSVTFPEHLQII
TVAG_000110  KADITVTESLKKIGESAFALADFRNNFDLSKSSVETIEKETFKQADCENEFTLPQSLTTI
TVAG_449720  YLPEGLKN------IESYSFSETKIRSLIIPNSVVEMKDHAFTKAESLTSINFKDGSKLL
TVAG_016290  ------------------------------------------------------------
TVAG_252070  IYSSLETLEEG-CFCNTSNLRSLDLSAASVKTIPKDAFRNSNCGNLDLPLSLITISDFAF
TVAG_039840  ------------------------------------------------------------
TVAG_180380  EFNGAPIQAINDGAFIQTYNLKNFVIQSTVEKVGPNAFENSGLTEVTIEDHKEMLNLGEI
TVAG_004550  ------------------------------------------------------------
TVAG_347510  LFLNTVDFGDSSIIGEKMFYNCQNLNTFTYNFEEIGSLGNKCFAYSGIKSFKFGTEIRSI
TVAG_199720  ------------------------------------------------------------
TVAG_505590  ------------------------------------------------------------
TVAG_416960  ------------------------------------------------------------
TVAG_579070  PIFNLVGP------LGKYSLSNTGITSANLPNTVTSISEGCFMNCSRLKKVSFQIYFSVI
TVAG_097930  SLNGSLKLPEQLTSIGKQSFMYTKFSEITYGPNLNKIDDKSFSFSSLVEIKPYGDNNIQE
TVAG_176920  ------------------------------------------------------------
TVAG_343760  LLPSLLNKLG-----EAAFAYCEGIERINMMCEIKEIPDYLFYQCINLNTIWIPNVTSIG
TVAG_301290  LPDTIVSIG------DSLFKNCESLISINIPLLIKTIPESCFENCYNLRTVKLSSLTQEI
TVAG_441420  ------------------------------------------------------------
TVAG_383590  TISSQTTT-----ISHGAFADNEKLAEINFPDTLTVIGEEAFKDTGLTSVTLNKVNLSAR
TVAG_534530  ------------------------------------------------------------
TVAG_013970  KFGRAWWPEVGDSAFRNCFKLSNFEGMSTLKSIGDNAFENTALRSIEFDSINLKFYSFAN
TVAG_133300  THNIDTMKVQGEISETKYFLGIEFIKKVNINTDHVVILSDSLFYASRNIESVTFTNNIIV
TVAG_013960  KFSGEMTDTPLITVFSEMFPNVETIELAESITSISTYFSNSSISTINLENVQTIHSYCFY
TVAG_254850  ITFIDLSKTKITKLDNSAFEKWVNLVEIILPETLTSLPKSCFLNSLSLTNPKIPLKTNLD
TVAG_176470  IRVSNISHIKIKTLITGVYSDSYKMEKIYLPQTLISIPPYAFYKCKLLKKVNFPNGVDMN
TVAG_396220  IRMIDASKINVTNPPKYFFANIMNATEIKIPTNIIELKVGAFAFDYNLTTININYGIIMN
TVAG_310220  IDNIDLSKTNVDIIPNYAFADTKYTKEIGLPKISKLISEFAFLNCVKLSKISIPHDCDID
TVAG_357390  VLASSATQFYIEPFLLCENLAEITVNGNFKNTNGIITSSDDKKLICVLPTINISQYEIPD
TVAG_420310  ------------------------------------------------------------
TVAG_163950  YQFTSITFPDSIQRIDSKAFLANTIKRVTFGTGLQYLGSGAFKNAYLGTVILPNTFKLLY
TVAG_462650  ------------------------------------------------------------
TVAG_116420  ------------------------------------------------------------
TVAG_355170  YLNLTETTNFYVQVGGSRGERAGAWLQGGYNGGGGAIFEYKHANYLSERVVKYISYYGNC


TVAG_077510  LNTNLQTFAFSNISETDVLKLIKDNPSIEYLNVNKEKDTKYLTSLDNITFDGSINKVIFV
TVAG_382250  ------------------------------------------------------------
TVAG_077500  SLSDNSIKLKANNLKFENFG----------------------------------------
TVAG_007990  ANVS--------------------------------------------------------
TVAG_008010  ANVS--------------------------------------------------------
TVAG_101520  NKFL--------------------------------------------------------
TVAG_212430  ------------------------------------------------------------
TVAG_421240  PYFL--------------------------------------------------------
TVAG_421250  LDFV--------------------------------------------------------
TVAG_421265  VVFF--------------------------------------------------------
TVAG_157870  ------------------------------------------------------------
TVAG_078450  ------------------------------------------------------------
TVAG_106550  ERAF--------------------------------------------------------
TVAG_403310  EYSF--------------------------------------------------------
TVAG_067210  LS----------------------------------------------------------
TVAG_244930  IG----------------------------------------------------------
TVAG_121050  IP----------------------------------------------------------
TVAG_498720  IE----------------------------------------------------------
TVAG_272370  IG----------------------------------------------------------
TVAG_133050  LP----------------------------------------------------------
TVAG_443310  IS----------------------------------------------------------
TVAG_004820  ------------------------------------------------------------
TVAG_214140  ------------------------------------------------------------
TVAG_113510  G-----------------------------------------------------------
TVAG_355160  G-----------------------------------------------------------
TVAG_036040  ------------------------------------------------------------
TVAG_036060  ------------------------------------------------------------
TVAG_199390  FSGSFAYCEHLKRVIFHSQIDEIPNNLFLNCTSLETVQLPSSLRVIETSSFCACINLGKI
TVAG_036090  G-----------------------------------------------------------
TVAG_250590  G-----------------------------------------------------------
TVAG_281380  G-----------------------------------------------------------
TVAG_259970  ------------------------------------------------------------
TVAG_014000  ------------------------------------------------------------
TVAG_028700  ------------------------------------------------------------
TVAG_398800  ------------------------------------------------------------
TVAG_064840  ------------------------------------------------------------
TVAG_044780  ------------------------------------------------------------
TVAG_192330  ------------------------------------------------------------
TVAG_247210  ------------------------------------------------------------
TVAG_282780  ------------------------------------------------------------
TVAG_214570  ------------------------------------------------------------
TVAG_454030  ------------------------------------------------------------
TVAG_476110  ------------------------------------------------------------
TVAG_073760  ------------------------------------------------------------
TVAG_154640  IGNGAFDSC---------------------------------------------------
TVAG_107460  IG----------------------------------------------------------
TVAG_199450  IG----------------------------------------------------------
TVAG_281400  ------------------------------------------------------------
TVAG_424460  IENYTFYQC---------------------------------------------------
TVAG_234090  IG----------------------------------------------------------
TVAG_375480  IG----------------------------------------------------------
TVAG_522150  ------------------------------------------------------------
TVAG_583360  GD----------------------------------------------------------
TVAG_265070  GD----------------------------------------------------------
TVAG_287920  DS----------------------------------------------------------
TVAG_349960  ------------------------------------------------------------
TVAG_349980  AD----------------------------------------------------------
TVAG_242200  AD----------------------------------------------------------
TVAG_413445  GN----------------------------------------------DLFMNCDKLSNV
TVAG_486880  ---------------------------------------------------MNCVKLT--
TVAG_437920  TR----------------------------------------------SPFSKCKNLEK-
TVAG_040740  VN----------------------------------------------VFDSSKDSITQ-
TVAG_459590  ------------------------------------------------------------
TVAG_122120  ------------------------------------------------------------
TVAG_168020  DD----------------------------------------------EAFSGCMALTQ-
TVAG_179910  ------------------------------------------------------------
TVAG_228080  ------------------------------------------------------------
TVAG_168040  ------------------------------------------------------------
TVAG_010770  QG----------------------------------------------------------
TVAG_070010  ------------------------------------------------------------
TVAG_087240  ------------------------------------------------------------
TVAG_208740  GK----------------------------------------------------------
TVAG_012960  ------------------------------------------------------------
TVAG_475560  EHVLFADLKLEN-FDALTVGKEAFAHNELLKTVTIG-DNVTLTNG---AFKGCNILETVT
TVAG_127150  AFSKLTSVTFANEDTPCTLGKYCFYRCQYLTSVSIS-SNYKLSDH---LFEECMKLESIA
TVAG_421110  SQSSITKIVFNPNITSCLLGKYCFYRCQRIRFISIP-SNYILGDY---LLSECMNLESIE
TVAG_107350  YQSKLEKLTFAERSAELLIPEYICKNCIYLKSIIIP-ENVKFNSHGSNIFGSCVSLESIK
TVAG_366150  YQSKLESLEFASRYTELLIPGFICKNCVNLKTVILP-NSVQFNPHGSNMFESCTNLESIT
TVAG_028330  YRSKITEITIDDRNNLYLDIGSGAFA----YTMLKEVKIPEYVTLASGAFQNNPYLTKVE
TVAG_131950  YCSQIISIDFQERTDS-LTLSSESFS----NLLITRIDLPSNFVLSSKTFCKNSKLVSVV
TVAG_076250  ------------------------------------------------------------
TVAG_169980  AYSKIDAFTLEGSNVS---IGDYAFQ----GTQLTEAKLTNVPRLGKGIFTECPSLESIE
TVAG_127590  ------------------------------------------------------------
TVAG_336880  ------------------------------------------------------------
TVAG_457280  ------------------------------------------------------------
TVAG_169970  AYTPLLDVKFS---AESNVGTCAFKG----TFIKSVTMPITSAAPTISFANCYLLEDATF
TVAG_169990  AYTPLNKVTFS---ADVTINGNAFEG----TKIQSVSIAITSSNPTLSFANCFMLQDATI
TVAG_076240  ------------------------------------------------------------
TVAG_457260  AESDLEKITFKTP-SSAQIDSKAFEG----TNIKNVEIPLDS-NSKYDFQGCILLETATI
TVAG_336870  ------------------------------------------------------------
TVAG_336900  AYTPLEKYEVR---DQGTIGKYALEG----TQFKKVELTYSYGNSYAFARCPLLEEATLY
TVAG_131910  QYSNLSTLTFSSINSNLAISSQAFRG----CLFKSVIVPAISLTNSEYLFGECPYLQKIT
TVAG_425840  ------------------------------------------------------------
TVAG_295130  ENSALTSIIFDDSQTSEIKINQYAFANTFISSIYLHKAVRHYMFYTGYLCAYCSKLENIT
TVAG_354990  EESALESISFSER-TEDLVISNEVFAKTYITSVTIPKQVT----LGSSIFDSCGKLEKIN
TVAG_090340  ------------------------------------------------------------
TVAG_184400  ----------------NLTIEEQAFIGTQVESLNIPKYVNFDNDYYTTTGFFSESYNLKT
TVAG_254310  ------------------------------------------------------------
TVAG_106600  ----------------SLTICELAFLSTPLESVNIPEYVQFKDDEISNEGYFSESLNLKT
TVAG_267840  QFSLLESINFEVVDSNITLSPNAFSN------TQLKSVEIPEKAIIQNIFQECFLLKNIK
TVAG_270870  ------------------------------------------------------------
TVAG_032560  CNIYNPLPKLESVTFTDNQIYSIYLINQPLLQTIILPQMQDATLTVSFENNPKLTRVDNS
TVAG_478640  ------------------------------------------------------------
TVAG_101710  IQIKNPCPNLETIILTDTHREYLSVKNQPKLKSIIINGQNDHN---LFPNNPCLVTIEGS
TVAG_372330  ------------------------------------------------------------
TVAG_158720  ----------------------ISTDSQPFIRTGITTLTINTGVQYLFCNSPSLTTVVFS
TVAG_171440  ----------------------SKSDTQPFIKTGITTLIINTNRKILFCNSASLTTVVFS
TVAG_070730  ------------------------------------------------------------
TVAG_175550  ------------------------------------------------------------
TVAG_348420  DYDFSRSPLDGSRLFPDLQTIEYTSDSNYIYLNDFNFSEIIIPDDLTAKLYIHIAGFPNL
TVAG_348490  YYNLEYYTITDGQNFPNLTTIEFTHDSELICFSNMNIEQIIIPNDPNFRCSIKIAGLPKL
TVAG_296360  ------------------------------------------------------------
TVAG_109340  ------------------------------------------------------------
TVAG_468680  LYHTQVFKSYIIPRIHTLKVIEFTKDCTILKLKDLYIEEIIVPNDPEYTYTIEIS-NALI
TVAG_175580  ------------------------------------------------------------
TVAG_320450  KKIVSKSYIEFDFNIETVRTVIFNAMVYSISIRNMNIEELQYPYGTEG---ISISDCPNI
TVAG_032540  QYKSFFN---SKIQ----------------------------------------------
TVAG_408460  QYKSFFN---SKIQ----------------------------------------------
TVAG_101720  SKKAFLN---SKIE----------------------------------------------
TVAG_372300  ------------------------------------------------------------
TVAG_348480  ------------------------------------------------------------
TVAG_348540  GNFSFKG---TKIE----------------------------------------------
TVAG_348500  FAHCKFLREVIIQG----------------DLRAGIMSTKSGSVRDAREFFISCQSLEIV
TVAG_070700  GNYSLKG---AKIE----------------------------------------------
TVAG_468690  VMMNCTSLESAELVNVRAIPDKCFFG----------------------------------
TVAG_445080  GDHAFYKS----------------------------------------------------
TVAG_158710  ------------------------------------------------------------
TVAG_158740  GNYSFMR---SNVSGV--------------------------------------------
TVAG_133240  LENDVVYNKEK-------------------------------------------------
TVAG_133280  LENDVVYNKEK-------------------------------------------------
TVAG_133310  LENYAIYDKEK-------------------------------------------------
TVAG_133340  ------------------------------------------------------------
TVAG_133430  VDNGIIYDKDK-------------------------------------------------
TVAG_244780  DGR---------------------------------------------------------
TVAG_244800  VFGD--------------------------------------------------------
TVAG_575690  ------------------------------------------------------------
TVAG_598680  ------------------------------------------------------------
TVAG_574770  KVFHNCWNLSTLRIHN--------------------------------------------
TVAG_375660  EN----------------------------------------------------------
TVAG_106590  SIEIPSSFNYDMTKSFG------------------------------------VVNGSSY
TVAG_214470  NSSLFKFCHNLENVN---------------------------------------------
TVAG_268070  PIEG--------------------------------------------------------
TVAG_530020  ------------------------------------------------------------
TVAG_240680  ------------------------------------------------------------
TVAG_260820  HN----------------------------------------------------------
TVAG_149670  ------------------------------------------------------------
TVAG_173680  NN----------------------------------------------------------
TVAG_262580  EEYCFRMCQCLHMDNFPASVTTIQEGVFYWCTDLLNFNLTGFTYVPKYMFGRCVRLVSII
TVAG_474570  KSTYENCTKLQRIRTSLLLTSICERSFYNSGLLSFTAMQSVNKIKTSAFEHCTEMIKIDL
TVAG_267860  GN----------------------------------------------------------
TVAG_120170  ------------------------------------------------------------
TVAG_139560  GNSSFMQCHSLKTITISQN-----------------------------------------
TVAG_364460  QDHG--------------------------------------------------------
TVAG_041580  ------------------------------------------------------------
TVAG_226730  FYNG--------------------------------------------------------
TVAG_214130  LPEG--------------------------------------------------------
TVAG_223570  YEGAFSKTEISNVYIPNLKHIQNSAFEECINLTSVYIKNSTAEDLPHRLFFGCGKLTTIS
TVAG_365610  PRTIFTEVFGNCHHLKKATLKNQNLKLATYLFNGCSSLEIIDIQDDLNTIPLMFAMDCIS
TVAG_154230  PDFAFLNTG---------------------------------------------------
TVAG_170290  LP----------------------------------------------------------
TVAG_071950  SDGAFSHTGIESINLPISVIEIGNNAFSDCYYLKSFILN---------------------
TVAG_000110  KEN---------------------------------------------------------
TVAG_449720  SLDS--------------------------------------------------------
TVAG_016290  ------------------------------------------------------------
TVAG_252070  ANGRVAHISVG-------------------------------------------------
TVAG_039840  ------------------------------------------------------------
TVAG_180380  CFNGCSYLKTIKIGKNISINN---------------------------------------
TVAG_004550  ------------------------------------------------------------
TVAG_347510  GTYCFENSQLTDVTFDDHISLTLGEYTFSKCGNLKKINIPIKLELNKGVFHECCNLVDIT
TVAG_199720  ------------------------------------------------------------
TVAG_505590  ------------------------------------------------------------
TVAG_416960  ------------------------------------------------------------
TVAG_579070  PKSFVENDKKLQEFIMFG------------------------------------------
TVAG_097930  IGSNVFEECRKLTNAFSLLQKVTKISGGIFKNCVVLAGDLELPETVETIESEAFYKTAIT
TVAG_176920  ------------------------------------------------------------
TVAG_343760  HRSFESCAFIKFDIP---------------------------------------------
TVAG_301290  QRN---------------------------------------------------------
TVAG_441420  ------------------------------------------------------------
TVAG_383590  SFAECDALT---------------------------------------------------
TVAG_534530  ------------------------------------------------------------
TVAG_013970  IITLETVSCYDG------------------------------------------------
TVAG_133300  GP----------------------------------------------------------
TVAG_013960  N-----------------------------------------------------------
TVAG_254850  QADK--------------------------------------------------------
TVAG_176470  N-----------------------------------------------------------
TVAG_396220  KTSSG-------------------------------------------------------
TVAG_310220  SANSG-------------------------------------------------------
TVAG_357390  VET---------------------------------------------------------
TVAG_420310  ------------------------------------------------------------
TVAG_163950  LS----------------------------------------------------------
TVAG_462650  ------------------------------------------------------------
TVAG_116420  ------------------------------------------------------------
TVAG_355170  GGGG--------------------------------------------------------


TVAG_077510  NRSLSLNDIPPLNVTE--------------------VSFYLLNDTTLSSIPNLNVTKIVF
TVAG_382250  ------------------------------------------------------------
TVAG_077500  ------------------------------------------------------------
TVAG_007990  ------------------------------------------------------------
TVAG_008010  ------------------------------------------------------------
TVAG_101520  ------------------------------------------------------------
TVAG_212430  ------------------------------------------------------------
TVAG_421240  ------------------------------------------------------------
TVAG_421250  ------------------------------------------------------------
TVAG_421265  ------------------------------------------------------------
TVAG_157870  ------------------------------------------------------------
TVAG_078450  ------------------------------------------------------------
TVAG_106550  ------------------------------------------------------------
TVAG_403310  ------------------------------------------------------------
TVAG_067210  ------------------------------------------------------------
TVAG_244930  ------------------------------------------------------------
TVAG_121050  ------------------------------------------------------------
TVAG_498720  ------------------------------------------------------------
TVAG_272370  ------------------------------------------------------------
TVAG_133050  ------------------------------------------------------------
TVAG_443310  ------------------------------------------------------------
TVAG_004820  ------------------------------------------------------------
TVAG_214140  ------------------------------------------------------------
TVAG_113510  ------------------------------------------------------------
TVAG_355160  ------------------------------------------------------------
TVAG_036040  ------------------------------------------------------------
TVAG_036060  ------------------------------------------------------------
TVAG_199390  SLPDTIQEIQAKAFYL--------------------CLKLTFDSRPKDLKYIREEAFQES
TVAG_036090  ------------------------------------------------------------
TVAG_250590  ------------------------------------------------------------
TVAG_281380  ------------------------------------------------------------
TVAG_259970  ------------------------------------------------------------
TVAG_014000  ------------------------------------------------------------
TVAG_028700  ------------------------------------------------------------
TVAG_398800  ------------------------------------------------------------
TVAG_064840  ------------------------------------------------------------
TVAG_044780  ------------------------------------------------------------
TVAG_192330  ------------------------------------------------------------
TVAG_247210  ------------------------------------------------------------
TVAG_282780  ------------------------------------------------------------
TVAG_214570  ------------------------------------------------------------
TVAG_454030  ------------------------------------------------------------
TVAG_476110  ------------------------------------------------------------
TVAG_073760  ------------------------------------------------------------
TVAG_154640  -----------SSLTS--------------------ITIPNSVTSIGYNAFSGCSSLTSI
TVAG_107460  ------------------------------------------------------------
TVAG_199450  ------------------------------------------------------------
TVAG_281400  ------------------------------------------------------------
TVAG_424460  -----------SSIKT--------------------IEFPLSLTNIGDYAFSQCDSLESI
TVAG_234090  ------------------------------------------------------------
TVAG_375480  ------------------------------------------------------------
TVAG_522150  ------------------------------------------------------------
TVAG_583360  ------------------------------------------------------------
TVAG_265070  ------------------------------------------------------------
TVAG_287920  ------------------------------------------------------------
TVAG_349960  ------------------------------------------------------------
TVAG_349980  ------------------------------------------------------------
TVAG_242200  ------------------------------------------------------------
TVAG_413445  VLPDCINETKRNLFYN--------------------CVSLETIEYPSDYVPFACFALCKN
TVAG_486880  ------------------------------------------------------------
TVAG_437920  ------------------------------------------------------------
TVAG_040740  ------------------------------------------------------------
TVAG_459590  ------------------------------------------------------------
TVAG_122120  ------------------------------------------------------------
TVAG_168020  ------------------------------------------------------------
TVAG_179910  ------------------------------------------------------------
TVAG_228080  ------------------------------------------------------------
TVAG_168040  ------------------------------------------------------------
TVAG_010770  --------------------------------------------NAFQECVSLKEYKLAD
TVAG_070010  ------------------------------------------------------------
TVAG_087240  ------------------------------------------------------------
TVAG_208740  --------------------------------------------YCFDSDEALQRFDVFE
TVAG_012960  ------------------------------------------------------------
TVAG_475560  FGSKKVRLDDNLFYEC--------------------FKLKEVKGT-FETVGQATFYRCSS
TVAG_127150  INHSQVPQYFATGCFA--------------------LKTFTSQN--LVRVRRYGFYMCES
TVAG_421110  LGNPIVPIYFAAGCIS--------------------LKKFICEN--LTRVRQYSFSMCGN
TVAG_107350  LPLEVKVIPKATFSNC--------------------SNLVKVEGSGIEEIGAYAFYCCIK
TVAG_366150  LPAEIKSIPEAAFSNC--------------------SNLAKVDGPGIEHIEAYAFYNCSK
TVAG_028330  VLGDLNALPDYCFCHC--------------------HLLKTVTTKKVTTIGVQAFYNDKE
TVAG_131950  LTYDYDTIPSECFSSC--------------------FSLKFFTAPGLQTLNEKVFYNCKS
TVAG_076250  ------------------------------------------------------------
TVAG_169980  TGVIEIPEEFASYCTK--------------------LEKVTANSAYIIGVRSFYNCIKLE
TVAG_127590  ------------------------------------------------------------
TVAG_336880  ------------------------------------------------------------
TVAG_457280  ------------------------------------------------------------
TVAG_169970  TSTIAFTIPKECFLGC--------------------YSLKKVTCENAVTVGEKAFFDCIN
TVAG_169990  TSEGDFTIPSGCFSGC--------------------HALKNVNCENATSVSDNAFYDCIN
TVAG_076240  ------------------------------------------------------------
TVAG_457260  TSTDTFTIPKNMFSGC--------------------YSLKTVTALKATAIGANAFYNCSS
TVAG_336870  ------------------------------------------------------------
TVAG_336900  ILGTDKYIPTGIFENC--------------------KSLKRVIAKNATMVHQRAFYGCTS
TVAG_131910  LDSTTIAIPAGFCRDC--------------------LNLTTVSAPGVTEIGENAFFNCKS
TVAG_425840  ------------------------------------------------------------
TVAG_295130  FHSSITSIESHFAYMC--------------------TNLKSVDAKGITRVGTSAFEMCIN
TVAG_354990  IDESITTIPAGFAHMC--------------------ISLKSVVAKGITSVSTSAFELCIN
TVAG_090340  ------------------------------------------------------------
TVAG_184400  IETSLTAIPKEFAMNC--------------------FSLTSVVASNCVSISDYAFFHCKS
TVAG_254310  ------------------------------------------------------------
TVAG_106600  INIFSRDIPADFARNC--------------------LNLETLTAPNCLSIGDFAFLHCES
TVAG_267840  LPSSITNIPTYFAANC--------------------YSLETVTAPGVTTIEKQAFYFCKN
TVAG_270870  ------------------------------------------------------------
TVAG_032560  QFIQTRIQSYTLFAGC--------------------CAIKTIDLTNVESFERDDFRNCYN
TVAG_478640  ------------------------------------------------------------
TVAG_101710  NIIN--VLEEYAFASC--------------------TSLRRIDLPLINVFWDYCFFNCIN
TVAG_372330  ------------------------------------------------------------
TVAG_158720  ETSGLTFVPSHMFENC--------------------TSLQSVTFN---------------
TVAG_171440  DTSRVTSIYPHTFENC--------------------TSLQTVTFN---------------
TVAG_070730  ------------------------------------------------------------
TVAG_175550  ------------------------------------------------------------
TVAG_348420  KKLPSNIGNILYVGDL--------------------PEIETVDLSMCTKIGRNSFFNCPK
TVAG_348490  KNLPNGINTVFYVGDM--------------------PEIETVDLTFCTIIYRNSFFNCPK
TVAG_296360  ------------------------------------------------------------
TVAG_109340  ------------------------------------------------------------
TVAG_468680  KTIPPGLESVTCAANL--------------------PELETLDLTRCTSIYSNCFFNCTK
TVAG_175580  ------------------------------------------------------------
TVAG_320450  RTLHRGFINLYCANNL--------------------ISLEEVDLSDCQYIAENSFFYCPN
TVAG_032540  ------------------------------------------------HLTIS-------
TVAG_408460  ------------------------------------------------HLTIS-------
TVAG_101720  ------------------------------------------------TLTFN-------
TVAG_372300  ------------------------------------------------------------
TVAG_348480  ------------------------------------------------------------
TVAG_348540  ------------------------------------------------KIKFGSDYVYYR
TVAG_348500  DLGQQKSVIEGMFKNC--------------------FNLKEIKSSNPDLKIGLESFFSCW
TVAG_070700  ------------------------------------------------KIKFGKDYIYFR
TVAG_468690  -------------------------------------------CTKLKTITFPTTVTVES
TVAG_445080  ------------------------------------------------------------
TVAG_158710  ------------------------------------------------------------
TVAG_158740  ---------------------------------------------YMR------------
TVAG_133240  ------------------------------------------------------------
TVAG_133280  ------------------------------------------------------------
TVAG_133310  ------------------------------------------------------------
TVAG_133340  ------------------------------------------------------------
TVAG_133430  ------------------------------------------------------------
TVAG_244780  ------------------------------------------------------------
TVAG_244800  ------------------------------------------------------------
TVAG_575690  ------------------------------------------------------------
TVAG_598680  ------------------------------------------------------------
TVAG_574770  ------------------------------------------------------------
TVAG_375660  ------------------------------------------------------------
TVAG_106590  IKKVIINTNIIGKGFA--------------------KDCVALESVIIPNANTISDYAFCN
TVAG_214470  ------------------------------------------------------------
TVAG_268070  ------------------------------------------------------------
TVAG_530020  ------------------------------------------------------------
TVAG_240680  ------------------------------------------------------------
TVAG_260820  ------------------------------------------------------------
TVAG_149670  ------------------------------------------------------------
TVAG_173680  ------------------------------------------------------------
TVAG_262580  FDEKLERIEEGAFANC--------------------TVLMISELPTLTSSIGNGIFWNCQ
TVAG_474570  TRCNLSVLEDYVFSSC--------------------YKLSSIKLSPNLYSIGVGAFQNTQ
TVAG_267860  ------------------------------------------------------------
TVAG_120170  ------------------------------------------------------------
TVAG_139560  ------------------------------------------------------------
TVAG_364460  ------------------------------------------------------------
TVAG_041580  ------------------------------------------------------------
TVAG_226730  ------------------------------------------------------------
TVAG_214130  ------------------------------------------------------------
TVAG_223570  FPSSIIRIGNHSFSWTNISSFPNLSLHSIGSYAFLGSPLEEFNFEILEVSNIKEYSFAMT
TVAG_365610  LKTFN----------------------------------------AQNIYVVSFHAFTNC
TVAG_154230  ------------------------------------------------------------
TVAG_170290  ------------------------------------------------------------
TVAG_071950  ----------------------------------------------DAVTELKEACFENS
TVAG_000110  ------------------------------------------------------------
TVAG_449720  ------------------------------------------------------------
TVAG_016290  ------------------------------------------------------------
TVAG_252070  ------------------------------------------------------------
TVAG_039840  ------------------------------------------------------------
TVAG_180380  -------------------------------------AESVFSGCYALTEIEFQNDIEMI
TVAG_004550  ------------------------------------------------------------
TVAG_347510  LTDFVSVIPESLFKFCKN--------------------LKNLSLPNVHEIHENAFYGCSN
TVAG_199720  ------------------------------------------------------------
TVAG_505590  ------------------------------------------------------------
TVAG_416960  ------------------------------------------------------------
TVAG_579070  -----------------------------------------------FPNQIEERAFANS
TVAG_097930  KVTFG-------------------------------------NNLTSIGSYSFCFTKISD
TVAG_176920  ------------------------------------------------------------
TVAG_343760  -----------------------------------------LTCQYIELDSFTSCNLLNI
TVAG_301290  ------------------------------------------------------------
TVAG_441420  ------------------------------------------------------------
TVAG_383590  ------------------------------------------------------------
TVAG_534530  ------------------------------------------------------------
TVAG_013970  ------------------------------------------------------------
TVAG_133300  ------------------------------------------------------------
TVAG_013960  ------------------------------------------------------------
TVAG_254850  ------------------------------------------------------------
TVAG_176470  ------------------------------------------------------------
TVAG_396220  ------------------------------------------------------------
TVAG_310220  ------------------------------------------------------------
TVAG_357390  ------------------------------------------------------------
TVAG_420310  ------------------------------------------------------------
TVAG_163950  ------------------------------------------------------------
TVAG_462650  ------------------------------------------------------------
TVAG_116420  ------------------------------------------------------------
TVAG_355170  ------------------------------------------------------------


TVAG_077510  ETNVSFVSSNSFENNTNLKSISFNGDGDLTIETDAFKGCENLNSITISENASVTIEDYVF
TVAG_382250  --------------------VDFNFTEILINCKNIETFKALLTYVTSPEDINNASVVISS
TVAG_077500  ------HLIIKANLLPANDFIKNLESVSFNGDGDLTIETDAFKGCENLNSITISENAKVT
TVAG_007990  --------------------DKSDNIEELYFSNLESIPDKCLSQSYKLRNVTINGPTHIP
TVAG_008010  --------------------DKSDNIEELYFSNLESIPDKSFYNATTLINITLHGPIAIP
TVAG_101520  --------------------SNSTNIEEICFTNLKNETVNKDYASSNIQNVTLIGPTTIG
TVAG_212430  ------------------------------------------------------------
TVAG_421240  --------------------DGS-NVSEICFTNLKDETVSTSFKTDNLQNITLIGPTTIS
TVAG_421250  --------------------VFA-DPIEICFTNLKVDNLYSTYEAPSLQNITLVGPTNIG
TVAG_421265  --------------------ECK-SLKNVNLPNLTIANDSTFCGCESLKNVYLPHLTIAN
TVAG_157870  -----------------------------------MEDITHMNSAKNLVNATFESGTIVR
TVAG_078450  ------------------------------------------------------------
TVAG_106550  --------------------YNCTNLTTVNFPAVTQIYSYAFYNCINLSQLTLGDIDTLY
TVAG_403310  --------------------ANCQSLEEVYLQSCVSIGQYCLSNNAALVTIYLPSLTTIS
TVAG_067210  --------------DYSFANCAKLITIKLP-KNLCQIGEYCFANTS-LNTLHLPETTRKL
TVAG_244930  --------------NYSFTNCRKLTEIVVNNKKFSYLGDYCFANTS-LTSFNFQDNLTHL
TVAG_121050  --------------DRMFSSCERLASINIP-SNLASIGAGAFSGCSLLKSITLPKTLTEL
TVAG_498720  --------------SYAFNGCYALDNITFP-SKLEIIDDYAFQSCISLKKLVFPPALREI
TVAG_272370  --------------NQAFSDCISLKDIKLP-PSLTTIGASAFSNCQQLNDMILPSGVTTM
TVAG_133050  --------------PGCFYGTN-ISNITLP-DNIISLREEAFAKCPNLKTIRIPKSVKNI
TVAG_443310  --------------PTCFMGAN-ISCIVFP-NTLRFIGINAFANCYNLINVTIPRSVTDL
TVAG_004820  ------------------------------------------------------------
TVAG_214140  ------------------------------------------------------------
TVAG_113510  -----------------TFCNCIGLETVQFNSVHVDIGPEAFENCINIGKIDFPSSIASI
TVAG_355160  -----------------VFSNCFGLETIQFNFWLFTIEDKASENCINLGEIKFSLAIISI
TVAG_036040  ------------------------------------------------------------
TVAG_036060  ------------------------------------------------------------
TVAG_199390  GVTHLTFPASLDLVDINSFQYCPLLERIEFLNKNTKIDSTAFAMCYKLVEIKLPSNLEII
TVAG_036090  ---------------KYSFSNCGCLEQIEFLNPDTTINMCAFNSCSKLSEVKLPLKITKI
TVAG_250590  ---------------DSSFSHCSQLEKVRFLNSSTRLNSQAFSHCEKLSDIQLPSELQFI
TVAG_281380  ---------------DNSFSG-----------------------CHKLVDVKLPPELDTI
TVAG_259970  ------------------------------------------------------------
TVAG_014000  ------------------------------------------------------------
TVAG_028700  ------------------------------------------------------------
TVAG_398800  ------------------------------------------------------------
TVAG_064840  ------------------------------------------------------------
TVAG_044780  ----------LESLERSSFQDCTQLTEVAFNASDTNISAAAFSGCLSLTNVTLPKSTKII
TVAG_192330  ----------LERIDDSSFENCTKLTSVIFNSSYTIIGKSAFRYCLNLEDVVLPKFIEII
TVAG_247210  ------------------------------------------------------------
TVAG_282780  ------------------------------------------------------------
TVAG_214570  ------------------------------------------------------------
TVAG_454030  ------------------------------------------------------------
TVAG_476110  ----------LNNIKLSSFFNCTSLERIDLPDTINFIDKEAFLNCSSLTEIKIPKSLTKI
TVAG_073760  --------------------------------------------------MTPGKSSKTP
TVAG_154640  TIPNSAKSIESSTFYECSSLTSITIP-----NSVISIEDSAFCKCTSLTSITIGNSVTSI
TVAG_107460  ----------EEVFSECSSLSYIVIP-----NGVTSLESGIFSWCSDLSNITIGNGVISI
TVAG_199450  -----------SYSFDASGITSLTMP-----SSVKIIGKYTFSRCYYLTSVTISSGVQTI
TVAG_281400  ------------------------------------------------------------
TVAG_424460  YPTPNLTSIGYAAFMSCAHFKILSSPNWREYTNLRYIGEYAFANCPRLYYVHVPGNVSTI
TVAG_234090  ----------NNAFLRCTNLISISIP-----EGLTKIGEWAFAYCSNLTSISIPDSVTDL
TVAG_375480  ----------TYAFSNCEHLSNVTLS-----SGLRSLGQGAFEYC---------------
TVAG_522150  ------------------------------------------------------------
TVAG_583360  -----------FAFYDCRSLKKVTLG-----SSVKTIGGFAFAST-ALTEVIIPKSVETI
TVAG_265070  -----------FAFYECRSLKKVTLG-----SSVKTIGGSAFAST-ALTEVIIPDSVETI
TVAG_287920  -----------YAFFECWELATVTLS-----NTITTIGESAFKDCRKLVIESLPESVTSI
TVAG_349960  ------------------------MP-----DTVTSIGNYAFDGCTQCYQVKFSKNLKSI
TVAG_349980  -----------RQYEYCVTVDTLIMP-----DTVTSIGALAFD-TNPIKKVTLSKNLISI
TVAG_242200  -----------SQYQKCTTISTLTMP-----DSVTSIGSSAFDSCTSLKVVTLSRNLISM
TVAG_413445  LNKITFKKELTGIDAFAFYQCEKLPLVPLTES-IKVLSSHAFEGCLQITNVKLPDSVPYV
TVAG_486880  --KITFKKDLTSLCSYAFFNCEKLQEIVISNK-LEVFGTHCFEGCTSLTNVHLPDSILFI
TVAG_437920  IVLVDTIHFITTIQNNLFGNCQNVKEIIVDSVYLDVIEPLAFVNCFNLESVSLTSKAKNL
TVAG_040740  LILVDSIDNLTLFDDDCFNYFGNVNDVVFAVYSLKYIGQKTFNGFKNMETLSFTKCNVIE
TVAG_459590  ------------------------------------------------------------
TVAG_122120  ------------------------------------------------------------
TVAG_168020  -----FDFPSSCRNVSSKCFWECSKLKFLNLTNVDNIAEGAFKECSSLSEIIFKKPLEII
TVAG_179910  ------------------------------------------------------------
TVAG_228080  ------------------------------------------------------------
TVAG_168040  ------------------------------------------------------------
TVAG_010770  GDQSKPVEGQKRTFGPNVFNDCKSLVTCELPDDTAELGQGMFT--DSQVNMKIPTSVTKI
TVAG_070010  ------------------------------------------------------------
TVAG_087240  ------------------------------------------------------------
TVAG_208740  HPDAKDPTETVRIG-YNCFNGCKHLIELFLPPTLTEIGDRAFYNCEGIVNASIPLTIKKI
TVAG_012960  ------------------------------------------------------------
TVAG_475560  LEKFNLVNVSSIGGEAFWLCAKLEVDFPN----QTMSIGDSAFAYCDKVVIKTIYQGYTI
TVAG_127150  LTTIDLSNMIQIEIYAFAYCTNLTITEWPQQSQALFYLYPSAFMYCPKIKISYIPDFYSL
TVAG_421110  LTSINLSKVVQIEKSSFEYCVSLVVSEWP-KVRAMVILGNNAFQYCKSLKITEIPPNYNI
TVAG_107350  LSSFPFDHVSKIKEYSFSFCSSLKD-ISKLSTTTHIAFGSNSFSYCTSLKIEKLYSKYTL
TVAG_366150  LSSFTFGHVLSIGEYSLSFCSSLEY-LYGLSTTDNITFGSNSFSYCTTLKIEKIYSTYSI
TVAG_028330  LADFTVADLQAIG----DQAFEFCGNLKMTIPATTLTIGNFAFGYTKSVKIAEGSLLKSV
TVAG_131950  LKSISTSNLTEVG----NSCFSYCESLEISVPVNISTIGDYAFSYCSKVNLPRISNTSVL
TVAG_076250  ------------------------------------------------------------
TVAG_169980  SITLNDNETTIKK----ECFMFCEKLDFAFKENQIYTISDYAFSYCSKLKLPSLHENTTV
TVAG_127590  ------------------------------------------------------------
TVAG_336880  ------------------------------------------------------------
TVAG_457280  ------------------------------------------------------------
TVAG_169970  -------------------------LTTIEGSK-ITSYGTSALENCENLDITINTTTTTY
TVAG_169990  -------------------------LTTINGKK-ITSYGKSALENCENLVITINSSSTSF
TVAG_076240  ------------------------------------------------------------
TVAG_457260  -------------------------LQTLKTDT-IVSVGKYAFQYCENLEFTVDSSLVDI
TVAG_336870  ------------------------------------------------------------
TVAG_336900  -------------------------LESLETDQPLTEIEGSAFAYCYNLSLTIDGNTKEV
TVAG_131910  -------------------------LNSVTFGT-ITAFGNSCFRFCESLKYTIPVETTTI
TVAG_425840  ------------------------------------------------------------
TVAG_295130  LESVTFEK-VTRFGY--NCCRYCSKLNATFNNNAAIVFDWSSFAFCEKLSFDLMAENWQL
TVAG_354990  LQSATLGS-VTTFNS--KCFMYCTNLSMSFNESLEITFSDSCFAFCDNIKLTNVPKEWTI
TVAG_090340  ------------------------------------------------------------
TVAG_184400  LETLTISTNLNSIGN--SAFAYCQKLSYTLPS-TTLTLGDYAFIYCENIHLSEVNSQWTL
TVAG_254310  ------------------------------------------------------------
TVAG_106600  LETITLSSNIASFGK--AAFAYCYKMNYQLPN-NAISIGDYSFIYCNNLKQEVAYNLWTL
TVAG_267840  --------------------------LKSVTFGTVTYFGINSFAYCKELEYEITSTTKDS
TVAG_270870  ------------------------------------------------------------
TVAG_032560  LETITGLTDISTNGKFSVHSMFRNCWKLKISTISSEYYNDDGMPISTFTYCGITDITISI
TVAG_478640  ------------------------------------------------------------
TVAG_101710  LEEIGGLLEPRDRDHKVILGNQVFKYCWKFHQIKEYNSDVFQTYAPGLPEVSEFCFAYSG
TVAG_372330  ------------------------------------------------------------
TVAG_158720  -------------------------------------SGMTTIKRFAFANTALTKLDLKN
TVAG_171440  -------------------------------------NELTAIQRLAFANTALTTINLMN
TVAG_070730  ------------------------------------------------------------
TVAG_175550  ------------------------------------------------------------
TVAG_348420  LKTIIGWGDHEMFVEQSCFELCPLIDINIWNDNLKFPEISTFSDKHSPLEHTSITELTIN
TVAG_348490  LKRIIGWGDHAMFLGPGLFQFSPLVDINIWNENLSYEVRDIINEQFSPLQFSQIKEININ
TVAG_296360  ------------------------------------------------------------
TVAG_109340  ------------------------------------------------------------
TVAG_468680  LKHIIGWGDHEMEVGSSLFEQCPLIDIKEWTDKLILGN--DFEYNHGVLTYTYIKEMTIK
TVAG_175580  ------------------------------------------------------------
TVAG_320450  LTNVIGWADHPMSVGQQIFQLCYKIDISIWNEN-----ISAYSIESEIMTFRGVLDHTYI
TVAG_032540  -----------TDLSSIDLTSFKGCSQLNQITLGSSITKFDLLGFEDCPPITFDLQTT--
TVAG_408460  -----------TNLSSIDLTSFKGCSQLNQITLGSSITKFELLGFEDCPPITFDLQTT--
TVAG_101720  -----------KQMT-IDKTAFLGCTNLKLIKLQNDANIYNKDIFKDSPNVRIISSDS--
TVAG_372300  --------------------------MDIKTNVSIQIGARAFYNCSNLIKVKFPDYYVFL
TVAG_348480  ------------------------------------------------------------
TVAG_348540  KECSKTYYSVCPGVSVTNEIPFIGVSTIKEITLGINVTEFKAINFQDSYDINIKLDEG-S
TVAG_348500  SLTKITTNILEIGEGAFMFCKSLETIDITNVAKIESRAFYGCEKLKNILPHVQGEDYAFA
TVAG_070700  ENCERRCAEVCPGVTVTDQNPFQDVTNVKEIIIGADKNQFLPFDFQYSYDIKITLEDN-A
TVAG_468690  IGNYAFQDTILELETLDLSGCNQIGNYSFRDVKIKNLKLGNNYQTFTRPQYEIGQGPFAD
TVAG_445080  --------KVKIIKLDKNFSNPNSDSSQFPFQDVTSIDTVYICASFGSISNLGFYDSPSI
TVAG_158710  ------------------------------------------------------------
TVAG_158740  -----------KQIQEEGKPAFFECPNLKNIRIGQRILRFWMVPFTGCNHEFEFQCDDQF
TVAG_133240  ----------------TRIISFSIISPIESFTVPESVKALNDLAFYGTKNLKNLTCKHIV
TVAG_133280  ----------------TRIISFSIISPIESFTVPESVKALNDLAFYGTKNLKNLTSTHSV
TVAG_133310  ----------------TKIISFSTVSPLESFIVPDNIQELSDFSFCGTKNLKNLACNHFV
TVAG_133340  ------------------------------------------------------------
TVAG_133430  ----------------STIISCSLLCPYESFTVPDTVQNIYDLALYGTKKLKNLTSNHAL
TVAG_244780  ----------------TFNGCSIKKVIVQLPEIFPYYISLFAESSIDLLIFQTPISDVVF
TVAG_244800  -----------------RESMKNAAKTIIFDLPKPDSSTSELKAFKDLINLTFIHIKNIN
TVAG_575690  ------------------------------------------------------------
TVAG_598680  --------------------------------------------CTNLKEVIIPESIIEI
TVAG_574770  -QLALANENYQPFIYSGLKEITIDSGVNFLFTGCKYLQKVTFSDSCPLTQLKSHIFEDCS
TVAG_375660  ----------------EAFSYCNQLYQFRCPCQTTAVLDYAFSNCVNLYDFILGKLTKIG
TVAG_106590  CKILPSFDLPKDLTTISNYAFAYCDVLSITLPQTKLTIGDYAFAYCFKINIESLPASWTP
TVAG_214470  ------FPLLLKSIRKVAFYGCLKLQGTKFTNHLESIGEFAFFNCISIARITLPQSLKNV
TVAG_268070  ---------KKFVYSNFTFQSCIALKTCNLHPSVRFIAPHLFDGCSSLATFTLPENVTII
TVAG_530020  ------------------------------------------------------------
TVAG_240680  ------------------------------------------------------------
TVAG_260820  -----------------FVFDSCVKLNNLHINELLSKSVGAFSDCSGLTNVTFDDNINVL
TVAG_149670  -----------------HFISDLSEITNSLRNITLISSEISFEQIANKAEMKNLQILKIL
TVAG_173680  -------------------CLRELRIQDFSFPKCKFVGNYVFDDNPSIKSLYLPVCTEIG
TVAG_262580  YVINFTWPKLCKSIPDFTFYNCHNLKSLNFQSSIDEIGNFAFYQCNSLMEFNLSSTLSGC
TVAG_474570  ISSFEAKFNLYDIQSSAFENCTSITKVSLEESSLSSINERTFFNCSALKIIILSKTIKTI
TVAG_267860  -----------------YSFDGCSSLGNLNLSSIKRIGANAFSYCTSIQKLNIGDDCVYI
TVAG_120170  --------------------------MENLEEVIVRTQFSADFQFSTVKKLTVLSNNSIS
TVAG_139560  ------LPSTDCKFGVSAFEGCESLEKLTFPESISSLGMRCFLDCSSLESITIPETITQI
TVAG_364460  ------------------FSFCSNLETIEMPSSIAVVSNYAFYLCIKLKSISFPESFTTI
TVAG_041580  --------------------------------------MFALLSIHSISSVSLNGDQLLI
TVAG_226730  ---------AVYKEDYTTLVMYPPAETKLSLHPNVKVFQYYAFASSALEELPIPSTVESI
TVAG_214130  ------------------IFKHTDQLKFVFLPKTITRIENFAFSHSGILSIEFPENISYI
TVAG_223570  NLKSIELNKRVVLIERNAFAGSILFKINISLTNIKNLESHQFDFVHNLQIIILPKKLEVI
TVAG_365610  HSLESFDFSKCNTVQGYAFQGCYKLKATLPTKSVFHYIEQFGFAYCENIDVESEINVWEV
TVAG_154230  IKAIAIPQSVKIIGESAFQGCKNLKSISFEGTDVTEFPKNLFNGCVSLEKIVLPAGLEQI
TVAG_170290  ----------------PYIFADCPLLETILCSKQVHEIGEGAFTNTGITFIHVQSHFQVV
TVAG_071950  FNGITLFLPRSIIKIGRRCFYNSSIIEIALSENINILSEYSFYNCTNLKRIILPTNLYEI
TVAG_000110  ------------------AFIFFTVDKINFPPKLTTIGDHAFANSKVTEISFENSALTEL
TVAG_449720  -----------------CVFSYTKLVEFEVPESVQSISGIFLYKVFSLTIIRVHPKNKYY
TVAG_016290  ------------------------------------------------------------
TVAG_252070  -------SKLESIGLNAFQNCLKLYSINLSQTAIKEIKDFTFDNCYSLSSVSFPVSLETI
TVAG_039840  ------------------------------------------------------------
TVAG_180380  GTNCFMNCAKLKTVKITGITFLSESCFYRCVSLEYINLSSATFFDDDCFAFCFNLDTDIP
TVAG_004550  ------------------------------------------------------------
TVAG_347510  LESLDIPSIASIGDKAFWQCSKLQLNLLENRQNDLKLGDKVFVQCNKITLTKYTKHLLSK
TVAG_199720  ------------------------MSYLEHLTVQGCKIAAEYWDNYVVLSGDCEHAISFE
TVAG_505590  ------------------------------------------------------------
TVAG_416960  ------------------------------------------------MSITLPEDLYAI
TVAG_579070  GILNFTFENIQKIGPCAFYNCTDIKKVDLKQSKVTFIPKYSFSNCKSLETVVLNDITTSI
TVAG_097930  FLPRNESKLAQIGDAAFSRCYSLSKIPDVIFNLPKWSPHLFAYCKNLTSDILYPKSLTEL
TVAG_176920  ------------------------------------------------------------
TVAG_343760  LTMPMFNLNFSYSPFVTCQKLGKVTVFDGDGYESSVLPSNLLSDCVSVYYFRISSYKIKR
TVAG_301290  ------------------AFKHCYSLNNIDLSSISYIGPYAFSFCSNLTSISIMKPDSSI
TVAG_441420  -----------------------MFFCFLSIVLAAIIDENGVYGYTYDNRDFFILALPNL
TVAG_383590  ----TVTIAEIAEIPSNCFFKCISLTTVTITSGLTKVNSQSFLDCKNLTTFTYPDTLATL
TVAG_534530  ------------------------------------------------------------
TVAG_013970  ------------SFSTCCFMNCINLKSIIIEDEFRSHQDQFFNHFFNCISLITFRCGKML
TVAG_133300  ------------------KCFEQSTIRNIDFTKITEIGEDAFKNCFNIKSANLKSLTSIG
TVAG_013960  --------------------CKKLTTVDLHSAEIIYVFAFAYSGLKGIVDIGAARLNNYA
TVAG_254850  ----------------AFSSCISLRELNLSQSNITIIPNYFFFNCISLSNLILPEIRRIG
TVAG_176470  -------------ADHAFEYCTSLNTINLNEVNITKFSTNLFYYCTSLHSIEVNFSNIML
TVAG_396220  -----------------FYNCSSLVSIDLSKVLMNKIPDQLFKNCANLQSVIFPNYTSFG
TVAG_310220  -----------------FYNCSELKTADLSHAKISKIPRFLFANCFSLENVILPEVQQVS
TVAG_357390  ---------------IQKYAFQSNQFITSATAYFPKTLSYTFFNCRNLTSFSYSPDASQT
TVAG_420310  ------------------------------------------------------------
TVAG_163950  --------------------AFARATEIIIPYGIQAFGDEPFNNSNTLINIKGNYPSDSI
TVAG_462650  ------------------------------------------------------------
TVAG_116420  ------------------------------------------------------------
TVAG_355170  -------------TDIRINENSIYSRVIVAGGGGGSHSEYYGGGYAGGGNFPAKQNSTSG


TVAG_077510  RNTGIKEFNVHRDFKVSLENLVRTGLETIHVHKEDDNLYISDNNNIETKCSENQKKNNII
TVAG_382250  KQFKLSELN------------------------------------------CLKYKDIVN
TVAG_077500  IEDYAFRNTGIKEFNVHQDFKVSLENLVRTGLETIHVHKEDENLYISDNEQFKTICPKNE
TVAG_007990  -----------------------------------------------------DFAFEKQ
TVAG_008010  -----------------------------------------------------DYTFQFF
TVAG_101520  -----------------------------------------------------DHAFYNC
TVAG_212430  ------------------------------------------------------------
TVAG_421240  -----------------------------------------------------EFAFNDR
TVAG_421250  -----------------------------------------------------MDVFSYR
TVAG_421265  -----------------------------------------------------QDVFSGC
TVAG_157870  -----------------------------------------------------FCAFDGC
TVAG_078450  ------------------------------------------------------------
TVAG_106550  PYCFART----AIETVNLPNLINQKLDKNNIAAYYSECKNLKEFKAAKITKIEDYTLWNC
TVAG_403310  PFAFYDCSSLKELNLPNLETQLTTNSEGYEVGNYFSFCTKLKNISLPKIKVINGLTFHRC
TVAG_067210  CEGAFYHTK-------------------------------------------------LE
TVAG_244930  GIGAFSHTK-------------------------------------------------LR
TVAG_121050  GDGAFTDTG-------------------------------------EINITSLSPAFYSE
TVAG_498720  GQSVFKSCN-------------------------------------LEIDTDSNDNFLYV
TVAG_272370  GSSIFKGVRST-----------------------------------FVLDCSKNNNFFMD
TVAG_133050  GGNCFDQDVN--------------------------------------LEFEEGAQFSFD
TVAG_443310  GGRCFSSHTN--------------------------------------ITFEEGSRFIRD
TVAG_004820  ------------------------------------------------------------
TVAG_214140  ------------------------------------------------------------
TVAG_113510  GKYAFHNCTK---LTFDSSLHIVLLEYAFANCKSIKSIVCSGNEILIS-TGVFANCTNLE
TVAG_355160  GKYAFYNCTK---LTFDSLPVDNISDYAFAYCNNIKRIVFLITRILETGTDVFANCANLE
TVAG_036040  ------------------------------------------------------------
TVAG_036060  ------------------------------------------------------------
TVAG_199390  EPFTFEEDIS---LKS----------------------IIIPDTVYKIGQEAFRDCIGLV
TVAG_036090  YDNTFHFCTS---LKS----------------------IILPDTLQSISFDAFSECRNLS
TVAG_250590  DMELFSFCTQ---LTS----------------------IILPDSVNNIGYKAFEECINLK
TVAG_281380  NTNVFSSCFQ---LKS----------------------IILPDKVDSICTLSFSNCINLQ
TVAG_259970  ------------------------------------------------------------
TVAG_014000  --------------------------------------------------------MGLK
TVAG_028700  ------------------------------------------------------MGCDSI
TVAG_398800  ------------------------------------------------------MNCYNL
TVAG_064840  ------------------------------------------------------------
TVAG_044780  RESQFENCRN---LTKLVNTGNIEIIEDKAFTNCSKFWDFTFENLIEIGSFSF-QNSNIG
TVAG_192330  KEKTFEMCKN---LQYLRNSRYILIVEDRAFSYCEKLIYFNFRTIYEIGAYSF-QCSGIT
TVAG_247210  ------------------------------------------------------------
TVAG_282780  ------------------------------------------------------------
TVAG_214570  ------------------------------------------------------------
TVAG_454030  ------------------------------------------------------------
TVAG_476110  HNSTFENCVK---LTKVTFHDNVATISSCAFKNSGIKNIIFPKSLETIGKEEFRYCKDLE
TVAG_073760  -----------------IVGNLTTLG------------ITIPDTVTSIGFKTFYGCSSFT
TVAG_154640  GIYAFSECSSL--TGITIPNSVTSIGNSAFSECSKLTSITIPNNVTSIGIYAFDSCSSLT
TVAG_107460  G-------------DIAFYECISLTS------------IIIPNNAISIGDNAFSGCYALT
TVAG_199450  G-------------EYVFSECFNLQS------------ITIPKNVIQLGGHSFYKCEKLK
TVAG_281400  ------------------------------------------------------------
TVAG_424460  PRYMCYNCTYF--PGLDLPSSVTFIGEWAFGYCTSFHLLTMSPNAEIIEPFAFYGCFGLH
TVAG_234090  YLAAFYECTNLMSVQISISANFDYISEITFAYCPNLTDITIPNKVTIICDKAFYHCESLT
TVAG_375480  ------------------------------------------------------------
TVAG_522150  ------------------------------------------------------------
TVAG_583360  GEKAFFLLESL--KKVTLGSSVKTIGGFAFA-STALTEVIIPDSVETIGDSAFYECRSLK
TVAG_265070  GG----------------------------------------------------------
TVAG_287920  GESAFSECYLI--EKFTFPSKLTRIEKNVLTNCSKLSTITIPDSVKLITDYAFSNCYYLY
TVAG_349960  G-----------------------------------------------------------
TVAG_349980  G-----------------------------------------------------------
TVAG_242200  G-----------------------------------------------------------
TVAG_413445  SYFM--FSNCV----------------------NLERFEAGKKLISVDDGAFQNCLKLKE
TVAG_486880  KENS--FCDCH----------------------NLEQINIPANIMGIEDCVFQNCYKLKS
TVAG_437920  TVPSGLFNTSL----------------------HLSNLKINCSLLVLTDETFKNSQSLSS
TVAG_040740  IKED-AVSNHN----------------------KLNNMNFDANELYLDVSCFRNIDSLHQ
TVAG_459590  ------------------------------------------------------------
TVAG_122120  -------MSGN----------------------LTRNVFMSQSS------------KLSS
TVAG_168020  QKET--FASCS----------------------SLKKVTISNSITYIGDAAFFYCYNLDP
TVAG_179910  ------------------------------------------------------------
TVAG_228080  ------------------------------------------------------------
TVAG_168040  ------------------------------------------------------------
TVAG_010770  PNYCFKNTK-MVEANLENVAQVG---IGAFQSCSLLAKVTFGTSLSYIQSYAFQNCLKAV
TVAG_070010  ------------------------------------------------------------
TVAG_087240  ------------------------------------------------------------
TVAG_208740  GEFAFFNCKGLIYLEFPAVAEMG---KDAFASCERLTNISFGASLTVLEQYVFSDCPNLQ
TVAG_012960  ------------------------------------------------------------
TVAG_475560  GSSAFMGCLGITELKFYSSNFGAQAFEGCEKLKSVD--VTAIEGSYAVPNNAFAYCFALE
TVAG_127150  SNGVFQGCTGIEEIKVKNSALPGAIFQGCTNLRKVV--LRNMS---VISGSAFACCPNLV
TVAG_421110  FNGLFLGCSSIEEVNVEVSSLQQYLFMACTSLKRVN--CSQVT---FIINNCFSYCTSLE
TVAG_107350  EQYAFLGCSKIESITISCQNLAEGSFAGCLGLKAVS--FDSISLLQEIGPYCFMNCTNLK
TVAG_366150  NEYSFLGCSGLESIIISCTSLSEGVFTGCSSLGFVS--FDYQNSPSEIGPYSFMNCTNLK
TVAG_028330  GQYAFVG-SQIDEVVVSFAVDIG-----SFQGCHKLTKVTITSPCNKIASYCFCNCTNIN
TVAG_131950  GKYSFLGCSNLQKLYLRFSFGQG-----CFQGCQKVTDIIFENPVTEIPDFAFCNCSSLQ
TVAG_076250  ------------------------------------------------------------
TVAG_169980  GNYAFIGCDKIEELTINWGLTSFGIFMGCKNLETVTYTYNSSTDVNVLPDYTFCNCSSLS
TVAG_127590  ------------------------------------------------------------
TVAG_336880  ------------------------------------------------------------
TVAG_457280  ------------------------------------------------------------
TVAG_169970  GEKSFANCRNLKLTEVSTNTAS--------FAFIGCTGITKLQLFNSVSEYMFAVCTSLE
TVAG_169990  SSRSFVNCRKLVLTELTDHKAD--------YAFLGCTSITKLQLEESVSTYMFAACTSLE
TVAG_076240  ------------------------------------------------------------
TVAG_457260  GAYAFYYCRKVKITNYNQRAPERGDVLDLTSAFEGCTSITSIVVNTSLYNSQFRCCTALE
TVAG_336870  ------------------------------------------------------------
TVAG_336900  YAYAFLYCKKVKISNYNITSVYS-------HAFCGCDSITSLYINTTLNNYEFYCCYNLT
TVAG_131910  GDYSFAYCQNLVLSDLPNSLSIRN------FAFLGVNSIQSLTVNYSLGKGCFQGCGYLT
TVAG_425840  ------------------------------------------------------------
TVAG_295130  DLKTFFGCNGFTSLKLG----SQLKSYGTFKGCMGLKSVEILGSITSITENCFQNCTNLE
TVAG_354990  NNNAFLGCGGISTLKIN----ATLSQS-SFKGCRELTSVELLENVETVPSSCFGNCSALT
TVAG_090340  ------------------------------------------------------------
TVAG_184400  GKYVFVGCEGITQVRVN----TSLNTNNIGCFQGCINIKSVQVDTNFIPTYFFANCTSLT
TVAG_254310  ------------------------------------------------------------
TVAG_106600  GKNSFTGCSGITQLRLN----CSLNKGNRGVYQNCYNLKTLLVETIYVPRYCFAFCLALT
TVAG_267840  ETPMTIEEKAFFYCKKVKASSIYCQRLDHYCFAGCQGITSLSIYTQGIGTSAFHYCSNLK
TVAG_270870  ------------------------------------------------------------
TVAG_032560  TSSFNSNFYFFGCKNLKTVKYNNIYTIPKYAFRDCINLEQVTFSDSAYYVDNFAFENTKL
TVAG_478640  ------------------------------------------------------------
TVAG_101710  LTTIKFTSWYFSADFDMDSIHFGFSFIGCKNLQSVDLTSVGDLGESYMFKDCVSLTELKL
TVAG_372330  ------------------------------------------------------------
TVAG_158720  VFILEPLSFYKSGVQEITFNKN----VEVKNIWDTEYKDES--DVKGEYDDVY-------
TVAG_171440  VIILEPLAFYKSGVQEIIFNKN----IHIRKMWEFEKVIPSNNDVYAEYDDVY-------
TVAG_070730  -----------------------------------------------MCSTITTIGPRAF
TVAG_175550  ------------------------------------------------------------
TVAG_348420  -----AARIPKFTACKYLRKVTFLEDSKIEGINSHAFYKCESLTEVTLCSSIKVINDYAF
TVAG_348490  -----ASYPPIFRGCKTLKKVKYIEGSGITRIEYDAFYDCESLTEVELCSSITTIAANAF
TVAG_296360  ------------------------------------------------------------
TVAG_109340  ------------------------------------------------------------
TVAG_468680  GVHGWDDYGLLFYCCHELQKVVFEENSNFRYINSCMFANCTKLSEVTLASSITGIGWKAF
TVAG_175580  ------------------------------------------------------------
TVAG_320450  TEMNIFISDDFTTFYDCKKLKNVVFAEGIERIYSYQFKDCISLTEVVLPNSIKSIGKRAF
TVAG_032540  ALKNENNIITKDT----PLVYIGSGVNSIPSTIT-------------EIGKNALIHST-I
TVAG_408460  AFKNENNIITKDT----TLVYIGSGVNSIPSTIT-------------EIGKNAFIHST-I
TVAG_101720  SLPPTGDTLIEFT----NEDTAYN----IPSSIK-------------KIEKYAFKSSK-V
TVAG_372300  LGYCFAYTG-------------------------------------------------II
TVAG_348480  ------------------------------------------------------------
TVAG_348540  GFQIVDGMLMKDN---EILYYIPGQSTRKTITITGPSSKKTLSSSITKIHPYAFTTSK-L
TVAG_348500  FCSSLVDCNVQIHAGIGLLMNCTSLESVTLHGVQYIPDKMFFGCTKLKTVVWPDILKGIG
TVAG_070700  KLQINDGLLTKDN---EIVYYIPTSSTRTKFTIP---------ETITKIHPYAFSTAK-L
TVAG_468690  VKSIEHITIAANSEAFKAVDYKDSPDVTFTFETPSIYTEDDNLITKDNEIYYFKPSSSLD
TVAG_445080  KFIIDESNPYLKLEDDVFIYYNYSIELAYYMPSNLRKQFIIPINVEIIDKYAFSGAINLE
TVAG_158710  ------------------------------------------------------------
TVAG_158740  NYWVPSQKIFYSVYS--VAYVAPDAVIPYN-----------------LWAIMILNGAFMW
TVAG_133240  EIVYATFLKSSLEY-------------------------------------------IIL
TVAG_133280  EVGNAAFMKSSLEN-------------------------------------------IML
TVAG_133310  RIGIGAFLKSSLEN-------------------------------------------IVF
TVAG_133340  ------------------------------------------------------------
TVAG_133430  EIGIAAFMKSSLEN-------------------------------------------IVL
TVAG_244780  GDRESMKN--------------------------------------AAKTIIFDLPKPDS
TVAG_244800  NHPIPYN----------------------------------------------FVTADNV
TVAG_575690  ------------------------------------------------------------
TVAG_598680  D------------------------------------------------EAAFIYCTSLE
TVAG_574770  QLSVVTLCASITSLESYVFVNTNITSLNLFNVISMKPYSLYNTGIKEITINKNINPSFKN
TVAG_375660  ---------------------------------------------------DFAFTNSSV
TVAG_106590  GKYSFIGCTSIKTIKVSADISQCQG-----LFQGCTSMTDLTISTSSVPDFCFACCSSLK
TVAG_214470  SEYAFSGCISLENVRINGIEEIQN---YQFSNCINLLEIASETPLTMIGEYAFYNCSNLK
TVAG_268070  NDFSFSACG---------------------------LTTFDASQIATINQFGFAGCLKLH
TVAG_530020  ------------------------------------------------------------
TVAG_240680  ------------------------------------------------------------
TVAG_260820  EDHLFDGCSGLTTLNLTNIKLTRIG-KYCFNGCNKLTQVIFPENLELIDDFCFNSCNSLI
TVAG_149670  MNLN-----------------------------------------STISSFTFNNWKIET
TVAG_173680  IIANPNQNFTKIYAPLLEKHTN------------------ITVGHIDEFTFGSSYLNSNL
TVAG_262580  GSNTFDGCTSLSSEFSIPSSLGKVTKFMFKDCISIEKVILKEGVFGVDDGAFYKCTSLKE
TVAG_474570  CNEAFRSSGLESFASDTVEKLGIG-----VFTDCDCLQLVSLTSVHEIPNYMFQWCPALT
TVAG_267860  GDWAFKNCETLEDFTTNIPAGISYIGNGSFAYTYNLLSFAFPYNCHRVSPYVLMN-SCIE
TVAG_120170  ----------------------------------------------------ITRAQYLE
TVAG_139560  SFKCFEKCKSLKYVTLHSKIKYFAN--NVFFDCHALISIDIPQQVTRISDLCFTYCRNLK
TVAG_364460  GEGVFSGCES-------------------------LETAVFPEKFTRFPFLLFNRCSKLN
TVAG_041580  G------------------------------------------------------GEDFT
TVAG_226730  EHHCFINMNKIKQFKIPKSVKN--FSSTLFYKCSNLEKLEIECNIKTIDPFFCSSNTNLT
TVAG_214130  GELAFYSASN-------------------------------------INNINLSNLTIKE
TVAG_223570  SGFSFKETKIEELVIPRSLSSLKDYAFSG--AKNLKYIDLSLLMIFTIPNYCFENCYSLE
TVAG_365610  KDYAFLGCKSIKKVQYNTGTDHTG----VFMGCTGLESISFKDTCQNFGDSFCFGCTSLT
TVAG_154230  HDYALARTKIQEFVAPASLKEIG-------------------------KSFLYANNKIHT
TVAG_170290  NPKAFSG------------------------------------------------AKLTE
TVAG_071950  HEGCFFSCSNIRELRIPSHANIRRYRWN--SLMTSLSKIIFDEGIQSINDQEFFNFTNLK
TVAG_000110  PANCFFSCLKLTTVKFG--------------------------NQLTKLGDECFHNAGLV
TVAG_449720  ISDDCAVYTKNYSKILSFAPN--------------STQTYVINSNVTDINNGAFICAKCT
TVAG_016290  ------------------------------------------------------------
TVAG_252070  GIRAFYGCNFPEIHFPPNIKTVSEYAFASISKLKTADLECMDYKIIEKETFANCTSLEVL
TVAG_039840  ------------------------------------------------------------
TVAG_180380  EVFTARDNSFKWCSKLKIKDFNGECSGKSTFMYCNSLTEINIINNKVTSESTFAACENLE
TVAG_004550  ------------------------------------------------------------
TVAG_347510  QSFVQCPGLKSLEIFISSSVNYSLCFSG---CVNLESVVIDPLSDGKIGERMFQGCKNLK
TVAG_199720  HEYSFN--------------------------------------------------AGRY
TVAG_505590  ------------------------------------------------------------
TVAG_416960  G------------------------------------------------ESAFRSCKSLQ
TVAG_579070  GKWAFAFSQISSIIFTNKISKIR---KFAFYSSSIQTIEFNSSQSVSISKFAFSCCNSLI
TVAG_097930  GDFCFQGTNILSFKPKGVNNLQTIGAGVFMDCSKLQNSFEIFEKLTEIPSQIFMNCSKIN
TVAG_176920  ------------------------------------------------------------
TVAG_343760  FGKNCLKNCVGLYEVIYFLINNVTFYPEDHCDLVSLRTLTIAIDNFTMTPRCFANLPNLE
TVAG_301290  FERAFYNCTSLN---------------------KVTCIDYSIFKSPEIFSGCKNLTGFSS
TVAG_441420  IGWGLG-----------------------------------------------ADDTYRA
TVAG_383590  GDASFQGCQSLNIEIPKILTVIP----DSCFETVPFVNLTIPDTVQTISGLAFSHNDQLR
TVAG_534530  ------------------------------------------------------------
TVAG_013970  YVPPSCFENCRSLKDFQASQILLIN---RYAFKNCQSLESFTFSGIHLYSGAFQGCSKLK
TVAG_133300  N--------------------------------------------------SAFASSGLE
TVAG_013960  FYKTDIEELHCMDLKN-----------------------------DIIENYPFLECSKLA
TVAG_254850  AYSFYRTCISHFELPN-----------------------------SVRLNTASFAQINTE
TVAG_176470  YCSCCLTKTQISNLKITN---------------------------GAKLEKKAFYQMQTS
TVAG_396220  AYVFSNSFISDFPLYDN-------------------------VEYAEGCFGEMLSTHPIS
TVAG_310220  EFAFLNTKVSAEPLQR------------------------------IKNFDDYAFAGILS
TVAG_357390  DPLQLEGTFMDCPMLKTVTLNG---------------------KVQSIGDDTFRNCVKLV
TVAG_420310  ------------------------------------------------------------
TVAG_163950  QILNADKIYYYG--------------------------TDDCLTITGTVRKIYVTANYKT
TVAG_462650  ------------------------------------------------------------
TVAG_116420  ------------------------------------------------------------
TVAG_355170  AGDFFQGATAP--------------------------------CAAGGGGGGWFGGGTCR


TVAG_077510  VLSKSINLSSIKDECFTSVKNVSLYLVNDT------------------------------
TVAG_382250  ISIVFCNEATIPRNSFKELNKLRRFDLSQSKISSIG------------------------
TVAG_077500  KKNIIVLSKSISLYSIKENCLTNVENVSLYLIKDTFVG----------------------
TVAG_007990  RTLTYFYSNTVTQVGNGSFFNCENLKEVKLENVI--------------------------
TVAG_008010  TKLIYFYSNTINHIGKHAFECSGYLKEVHIVNAT--------------------------
TVAG_101520  SKLISVSIPNA-------------------------------------------------
TVAG_212430  ------------------------------------------------------------
TVAG_421240  VLLTTVSIPNATIIEKYGFSSCESLKNINMPHIT--------------------------
TVAG_421250  KFLTTVSIPTAKCIDENVFKGCESLKNINLPHITSADDSAFEGCKALETINFEELTTIGK
TVAG_421265  KALETISLEELTTIGKSVLYDCESLKNVYLPHLT--------------------------
TVAG_157870  KLLKNVFIPHLLT-----------------------------------------------
TVAG_078450  ------------------------------------------------------------
TVAG_106550  PLLNVLDTPLVSVIGNYGLTNDKVYKTLNLGNITEVGAFGFYGLKLDKVDFPYLSKIGKA
TVAG_403310  QLLEYVYAPDVELIKREAFLEAGPLSKTEFNSVSTLEERSFYTTTATVLSFPKVTSIGDR
TVAG_067210  NLEISDCLISKITSYSFAHCNLTSIFLHPSIRSLGIS-----------------------
TVAG_244930  NFEISDTLLTEIADHAFEYCQITELLLPPSINSIGES-----------------------
TVAG_121050  N-FLTYKNNKEILILYTDSNTNNDLSIISDCKSIGDL-----------------------
TVAG_498720  N-HMLFSNNKSFLTESFGTDINTALTIPIECVSIGKN-----------------------
TVAG_272370  N-GLFYVSGKQILLEYFEN-VQTSVTIPSECTTVSDS-----------------------
TVAG_133050  SQKLLYDANKTKVFSRFSS--LESYDIPSTVKSFSES-----------------------
TVAG_443310  DQNLIYNSRTTLSLCLSEK---ESYTIPEDVERIYDN-----------------------
TVAG_004820  ------------------------------------------------------------
TVAG_214140  ------------------------------------------------------------
TVAG_113510  SVVIETDLTFINNYLFTNCYSLKSIQIPDTIKIIGYHSFLNCRSLQSFTFPENIRKIGES
TVAG_355160  SVEFQDKLTTINNNLFRNCYSLKSIQIPDSLKFIGNSSFQNCISLESFTFTENVEKIGEF
TVAG_036040  ------------------------------------------------------------
TVAG_036060  ------------------------------------------------------------
TVAG_199390  NIKLPSGIKEIEFALFTNCSSLEKLIFPESVETIAEYVLEDCKSLKSIVFLGKSTNIETI
TVAG_036090  EINFPNSLIEILDDAFKTCLSLTSIIIPQNVQTIELSAFLYCTGIKSVTFLGKFTCISDA
TVAG_250590  SVKFSLNLADIRHLAFINCYSLISIELPEYLEFVGIFAFSNCTSVKNITFLGRSTIIEDS
TVAG_281380  DIKLSSKLIKIEYRAFFNCRSLLSIVLPESLIFVGTDVFKNCSSIKSLTFLSKSADIGQD
TVAG_259970  ------------------------------------------------------------
TVAG_014000  KIIIPNSVKSILNEAFENCINLNEIQLSNNLNFIGDYCFT--------------------
TVAG_028700  IKLNIKINKYIGKNAFANCKNLDSLKVSCSEIG---------------------------
TVAG_398800  NDINYKIQGYIGKNAFQNCK-FQNVELDCLGIN---------------------------
TVAG_064840  ------------------------------------------------------------
TVAG_044780  VAMFGSELKSIGEYSFSNCQNLSYAEFYLIDTKLSEGTFSHCASLNKLSMSIKQSKIPDY
TVAG_192330  EIKFGSRLESLGEYCFMYCFDIIKVEFDFYDIS---------------------------
TVAG_247210  ------------------------------------------------------------
TVAG_282780  ------------------------------------------------------------
TVAG_214570  MTKFDTKLKFVGEYAFSNCSNLMEVDFGEFNIS---------------------------
TVAG_454030  ------------------------------------------------------------
TVAG_476110  FAEFPLFLDEIQDYAFANCESIKSLTFPKSLSN---------------------------
TVAG_073760  SIIIPNSVTSIGTKAFTGCSSLTSITIGNSVTSFG-------------------------
TVAG_154640  SITIGNSVTSIEDSAFSGCSKLTSITIPNSVTSIG-------------------------
TVAG_107460  SIIIPNSIKSLGTAVFYECSSLKTIVIPNSITSIG-------------------------
TVAG_199450  DISFWPNITRIEDSTFEKCSSLSSISIPFGVTETR-------------------------
TVAG_281400  ---------------------------------ME-------------------------
TVAG_424460  RFSFPSKLRKIESYLFYGCS-FWDLIIPSGIESIE-------------------------
TVAG_234090  SITIPHGCLFILVASFAFCTSLTSITIPSTIVTIH-------------------------
TVAG_375480  -------------------ISLKYITIPDTLGSIG-------------------------
TVAG_522150  ------------------------------------------------------------
TVAG_583360  KVTLGSSVKTIDVSAFAST-ALTEVIIPDSVETIG-------------------------
TVAG_265070  -------------SAFAST-ALTEVIIPDSVETIG-------------------------
TVAG_287920  IVNFGNGLETIGDYAFTKCNNLKYITIPNTVKSIG-------------------------
TVAG_349960  -------------NDAFRNTAVYDIVIPDGVTELA-------------------------
TVAG_349980  -------------YAAFRNAGFEEIVIPDGVTVLN-------------------------
TVAG_242200  -------------KNAFHKTAIQEIVIPDGVSVLK-------------------------
TVAG_413445  IILPDNTMTSFGKYCFRNCTNLEEFKVPQTISLIYMTN----------------------
TVAG_486880  VSIPDNKLKSIGKFVFRNCTSLTEFKYPNSISIVKLTT----------------------
TVAG_437920  VTFSVEEIS-FGKSLFENCSSLKSFEFN--FKTADLPS----------------------
TVAG_040740  VTIS-SKIISFKDFSFADSTSLNYINMM--CEKATFGN----------------------
TVAG_459590  ------------------------------------------------------------
TVAG_122120  INLP-DSIDFIGDYAFNGCFKITEISIPPKIYIIRVG-----------------------
TVAG_168020  FNLP-DSLEYIGANAFCRINGFTEITVPPKIQSISAG-----------------------
TVAG_179910  ------------------------------------------------------------
TVAG_228080  ------------------------------------------------------------
TVAG_168040  ------------------------------------------------------------
TVAG_010770  ISIPDGQDYIFEMYCFSGIEAMTEFTVPFSMYSIPPGAFMN-------------------
TVAG_070010  ------------------------------------------------------------
TVAG_087240  ------------------------------------------------------------
TVAG_208740  YVDGIKNVNQIKEGVFKDCDALTDFIVPDGVSVISGKSFTKSAITTITFPPSIKMISANA
TVAG_012960  ------------------------------------------------------------
TVAG_475560  TLKINDKLTQIGNLAFYKTKVTGEIELF--------------------------------
TVAG_127150  SVTIDESVNVIFGSAFASSGPIEMLDLSN-------------------------------
TVAG_421110  EVYFAN-LTIIRPYSFLNAGPIKFMEIPP-------------------------------
TVAG_107350  TIQFTDNINIIGYNAFEGCHLPDNFDLNK-------------------------------
TVAG_366150  TVLFGDSVKCIGYYAFAGCPLSDNLNLNK-------------------------------
TVAG_028330  TLIIQGGLESIDSFAFSSCFGLRNIDISNVSVLNSDSFSFVEIEKVKMSNCV-IANNAFY
TVAG_131950  KVSFNTNLTKIRKYSFSSCNLNNLVSLRYVETIDDYAFSYTKITSLLFSNLVSISEFSFY
TVAG_076250  ------------------------------------------------------------
TVAG_169980  EFIDKSVLSSVNSYAFASTNIKEINLFNAFIANYAFADGSLKKITLAGVSSSQTDAFYNC
TVAG_127590  ------------------------------------------------------------
TVAG_336880  ------------------------------------------------------------
TVAG_457280  ------------------------------------------------------------
TVAG_169970  SITIGQGCNQILEFAFANCTKLSSITIN-----------------------GLSS--VAI
TVAG_169990  SIEIGEGCDEIKENAFANCTKLSSIKFN-----------------------HPET--VSI
TVAG_076240  ------------------------------------------------------------
TVAG_457260  SVTILDPATSIGQYCFANCTKLNKLTIT-----------------------HTETNPITL
TVAG_336870  ------------------------------------------------------------
TVAG_336900  SVELGEEIKSIPESCFANCTKLQSVVINNIIWSMRLDKSCFTGCTNLTNIKFEYIDRVTI
TVAG_131910  TVTIKSPCTVIPQFTFCNCSNLTKVTFS--------------------------DIIDEI
TVAG_425840  ------------------------------------------------------------
TVAG_295130  SISFTSNLTSIGYSAFASTA----------------------------------------
TVAG_354990  SLKFTKNLKNINSYAFSFTG----------------------------------------
TVAG_090340  ------------------------------------------------------------
TVAG_184400  SVTFTPAAEIIDRYSFINTG----------------------------------------
TVAG_254310  ------------------------------------------------------------
TVAG_106600  KVDFAINSTVCDFYSFLHTG----------------------------------------
TVAG_267840  NIKIYPITDNIIIEDNNSSIANSTEDMDNPGNETEGDNPSESDEKPISYFVIYPNAFCNC
TVAG_270870  ------------------------------------------------------------
TVAG_032560  STFDLKNIESIGYFAFSNCKIEELTIRKDIQPLPELY-----------------------
TVAG_478640  ----------MGGAAY--------------------------------------------
TVAG_101710  ER----EIDFIGYYAFENSKINELIIGN--------------------------------
TVAG_372330  ------------------------------------------------------------
TVAG_158720  ------------------------------------------------------------
TVAG_171440  ------------------------------------------------------------
TVAG_070730  ENTNITHIDLSRVIDLDLSAFNGTKINELIINQNITR-----------------------
TVAG_175550  ------------------------------------------------------------
TVAG_348420  SQTNLTYINLEKVDSIGMKTFYKSKIKELIINSNIYE-----------------------
TVAG_348490  KNTNISYLDLTNIQELDISAFYGTPLKEIIINKNVQK-----------------------
TVAG_296360  ------------------------------------------------------------
TVAG_109340  -----------------MENVERDEAIEYLKR----------------------------
TVAG_468680  INTNLTTIDLKNVDTLSFDCFNGAKIKELIFHK---------------------------
TVAG_175580  ------------------------------------------------------------
TVAG_320450  ENTKVENINTR-GIDFCINSFNNSHIKELYISRVYNK-----------------------
TVAG_032540  TKINIDREIS-FSSGFSNFKSLKEVTISG-------------------------------
TVAG_408460  TKITIDREIS-FSSGFSNFKSLKEVTISG-------------------------------
TVAG_101720  KTITCDHKID-FEWGFAEAKTLEEVVFTTKE-----------------------------
TVAG_372300  AIPKIVIFDETGPGIFSHARNLIYINMSFGTYVSG-------------------------
TVAG_348480  -----------MEKAFYGCKTLKSITFNFNQ-----------------------------
TVAG_348540  EEVVINSYIEIMEKAFYGCKSLKSITFNFNQP----------------------------
TVAG_348500  NYAFMDTILEIPNFDFPNLEEIGQYSLRGLKIEKIKFTN---------------------
TVAG_070700  EEITINHYIETMESAFANNKYLKSITINFISQ----------------------------
TVAG_468690  HFEFTSTHANIHYYAFSNAKNLNKVTARKSLSSSPFAFAR--------------------
TVAG_445080  EIIINHGISG-LQYAFAKCKSIKSINFDYEIQSGNDP-----------------------
TVAG_158710  ------------------------------------------------------------
TVAG_158740  YKKPFDIATNVKQYYFLDHSTVTTLFFSDDAIGS--------------------------
TVAG_133240  TDDSN--TFILQGFTFSYSSNLKYVEVNCEIFQ---------------------------
TVAG_133280  TDPSR--KFQIGGFLFSYSTNLKYVEINCEQFQ---------------------------
TVAG_133310  TDVNN--NYQMEMFTFSYSQNLKYVEIICQQFP---------------------------
TVAG_133340  ------------------------------------------------------------
TVAG_133430  DDQIEGKYYESQYAIFGYSKNLKNVVYKCEQAS---------------------------
TVAG_244780  STSELKAFEELIDLTFIHIKNINNHPIPYN------------------------------
TVAG_244800  SILVEQNGISINETAFSEANIFNFTYLGKDPIPG--------------------------
TVAG_575690  ------------------------IQIKGKITKIGE------------------------
TVAG_598680  SIILPSNITIISNSLFHHCKKLSSIQIKGKITKIGE------------------------
TVAG_574770  YVDPTTSDLDSLDPKFFDDKNIDDYSSNKFGCICNEK-----------------------
TVAG_375660  SQVYIVNVSDIGQNAFQGCNMLNVIAIENKIVDVK-------------------------
TVAG_106590  SVTITQSVERFGERSFAKTGPIEHVDLSNVGTYKYAFE----------------------
TVAG_214470  IVPDLSSVLYIGQFAFYKCSQIEIFKKFSNSIKSIEN-----------------------
TVAG_268070  TIKLSDKLRYIGPHAFETCIELQTVEGITNNNDFTID-----------------------
TVAG_530020  ------------------------------------------------------------
TVAG_240680  ------------------------------------------------------------
TVAG_260820  SVTFPQKLERIGIKSFMKCEKLSSITFLNNQTSLGDYCFSQN------------------
TVAG_149670  LDLSETVVETISPEAFYNCKNLKELKLPNTLKTIS-------------------------
TVAG_173680  SLNLTFTVTNFVLTSIKSVKKDDFVGIDFVKISMP-------------------------
TVAG_262580  IIFNPGSIRFLGKSVFVNCQNLRNFNYPNSIFYVPSEFFEN-------------------
TVAG_474570  KLEVSGEIRKIGNLAFSFCFDLKEIDLSKTRIETIGDSAFAFTSSLEKILFPDSLISLGT
TVAG_267860  SVIILSTVRTIGEYAFSRCKKLSNVAFVDLETEG--------------------------
TVAG_120170  EIVLPTDVDNIYTFQDKILYNKNKTAIICYLN----------------------------
TVAG_139560  TVNLSPNLKTIGTSSFSGCDNLETITFPATLEVLG-------------------------
TVAG_364460  NFHFPATLTYIGKWCFQYCDSLEKVILDDSVSMLG-------------------------
TVAG_041580  FSRQQIDEADPNQIAVTVIIEGKYTEIPDN------------------------------
TVAG_226730  EVILPDTVVEIEQFAFTNCKHLSKIRLPSSLKS---------------------------
TVAG_214130  IYKQTFSKXXXXXXXXXXXXXXXXXXXXXXXXX---------------------------
TVAG_223570  QVTFPYVLENIESYAFCHCYNLTLFDLSNTVVSHEPSSIDLSYIKKLILPSSICNLSNSS
TVAG_365610  SIKFGANANTIRTNSFARIGAADVDFVNIQWIGDYAFMDSN-------------------
TVAG_154230  VDLSAVEIDSIPDYAFSGCTSLTTFKPSNGFSSVG-------------------------
TVAG_170290  VDLSTCSLTSLSESMFENCSDLTDIIFPNSLESIS-------------------------
TVAG_071950  EVQFPSSLTTIKQKAFVNSGIVSLQINNVTNIELQAFASCLYLEEVIFGNNLEQLIIGDY
TVAG_000110  KVELPSSLKTIGNLCFSLCKKLIAANLQNTQVTEIPDG----------------------
TVAG_449720  SIIIPPTVTYIGELAFYETRYLKQIELPPNITIIES------------------------
TVAG_016290  ------------------------------------------------------------
TVAG_252070  KISDIKTIKQGAFRNTKLRKTVLQSSINDVYEAAFAG-----------------------
TVAG_039840  ------------------------------------------------------------
TVAG_180380  KVTILSDKIIIGKNCFMGCFKLKKLVYSGEMSAISSNAFYG-------------------
TVAG_004550  ------------------------------------------------------------
TVAG_347510  SVTFTDVVNEVGEYSFFGCPFNEVDLNNLTNIGFGAFQR---------------------
TVAG_199720  NEIKINGLQGLADYAFHDLRHVRKVFLNDTIKVMG-------------------------
TVAG_505590  ------------------------------------------------------------
TVAG_416960  SIIIPRNVKVIDTFAFYSCSVLKSITILGSPK----------------------------
TVAG_579070  SCDFSDSVSKIGLGAFENSTLISVVLRKSVNSLKKN------------------------
TVAG_097930  GTLTLHENITKFGNSSFSKTSLDTVKFNEKLTEVGSSCFAYS------------------
TVAG_176920  ------------------------------------------------------------
TVAG_343760  QVTIGTMHETFSENLFENCDKLISVSISTNNSLVLASKTFYKMKN---------------
TVAG_301290  SINISGYIYDIYNTKYASLTDIPDFDQKIKYPNN--------------------------
TVAG_441420  EKSTSPGDLNIPESIELNGKTMDVIEICT-------------------------------
TVAG_383590  VVILPKSLKSIDSSAFSYCNNVDSYTIAENANFFVTDG----------------------
TVAG_534530  ------------------------------------------------------------
TVAG_013970  TLNGLHSYSSGSPYLFSECTSLERVETNNVAEGMFSN-----------------------
TVAG_133300  SVIIPSTISKIPDHCFYQCPNLTNVEFKGPVDIYQ-------------------------
TVAG_013960  KIKFRPQNGEIYLNSLKGATNLNSIEIDPISGFLIEFP----------------------
TVAG_254850  QPVVKIDVTDITDACFAGCTQMKSIIIGENVKKIQIDS----------------------
TVAG_176470  TPIAEINSETLPESCFQDSLRLSSIVLLEGVTSIG-------------------------
TVAG_396220  APDGIFFNNSIPQAAFDSCLFMESAVLREGLIRIP-------------------------
TVAG_310220  HFEITLRLQRIPKGLLMDCENLQKVSFSKSVEVIED------------------------
TVAG_357390  DFVIPDSVTTIGQYSFANTQKIKNLTLNGVVTISS-------------------------
TVAG_420310  ------------------------------------------------------------
TVAG_163950  STLGGKPATVCLQGDFRFEAKTASPLTYAAAEYFG-------------------------
TVAG_462650  ------------------------------------------------------------
TVAG_116420  ------------------------------------------------------------
TVAG_355170  GTQQFPPPDNVRDGCCAGSGGSGYVYKASTAEFYP-------------------------


TVAG_077510  ------------------------------------------------------------
TVAG_382250  ------------------------------------------------------------
TVAG_077500  ------------------------------------------------------------
TVAG_007990  ------------------------------------------------------------
TVAG_008010  ------------------------------------------------------------
TVAG_101520  ------------------------------------------------------------
TVAG_212430  ------------------------------------------------------------
TVAG_421240  ------------------------------------------------------------
TVAG_421250  NV----------------------------------------------------------
TVAG_421265  ------------------------------------------------------------
TVAG_157870  ------------------------------------------------------------
TVAG_078450  ------------------------------------------------------------
TVAG_106550  SFGASELSEINFNYLEEIGNAAFKDCKFLRKVSLPNVRVLYPNC----------------
TVAG_403310  SFGISNIQKIYLEKCETIGVSSFERCVHLSEISCPAVKVIKSSA----------------
TVAG_067210  ------------------------------------------------------------
TVAG_244930  ------------------------------------------------------------
TVAG_121050  ------------------------------------------------------------
TVAG_498720  ------------------------------------------------------------
TVAG_272370  ------------------------------------------------------------
TVAG_133050  ------------------------------------------------------------
TVAG_443310  ------------------------------------------------------------
TVAG_004820  ------------------------------------------------------------
TVAG_214140  ------------------------------------------------------------
TVAG_113510  AFEGCINIKSITFLNLSKP-----------------------------------------
TVAG_355160  AFEGCINIKSITFLN---------------------------------------------
TVAG_036040  ------------------------------------------------------------
TVAG_036060  ------------------------------------------------------------
TVAG_199390  SFLG--------------------------------------------------------
TVAG_036090  CFER--------------------------------------------------------
TVAG_250590  CFNG--------------------------------------------------------
TVAG_281380  CFSG--------------------------------------------------------
TVAG_259970  ------------------------------------------------------------
TVAG_014000  ------------------------------------------------------------
TVAG_028700  ------------------------------------------------------------
TVAG_398800  ------------------------------------------------------------
TVAG_064840  ------------------------------------------------------------
TVAG_044780  FADGCENLKNAYLGDELKEVGDCAFRECYNLQKVSFYQYLTKIGESAFESCTGLTSVTFE
TVAG_192330  ------------------------------------------------------------
TVAG_247210  ------------------------------------------------------------
TVAG_282780  ------------------------------------------------------------
TVAG_214570  ------------------------------------------------------------
TVAG_454030  ------------------------------------------------------------
TVAG_476110  ------------------------------------------------------------
TVAG_073760  ------------------------------------------------------------
TVAG_154640  ------------------------------------------------------------
TVAG_107460  ------------------------------------------------------------
TVAG_199450  ------------------------------------------------------------
TVAG_281400  ------------------------------------------------------------
TVAG_424460  ------------------------------------------------------------
TVAG_234090  ------------------------------------------------------------
TVAG_375480  ------------------------------------------------------------
TVAG_522150  ------------------------------------------------------------
TVAG_583360  ------------------------------------------------------------
TVAG_265070  ------------------------------------------------------------
TVAG_287920  ------------------------------------------------------------
TVAG_349960  ------------------------------------------------------------
TVAG_349980  ------------------------------------------------------------
TVAG_242200  ------------------------------------------------------------
TVAG_413445  ------------------------------------------------------------
TVAG_486880  ------------------------------------------------------------
TVAG_437920  ------------------------------------------------------------
TVAG_040740  ------------------------------------------------------------
TVAG_459590  ------------------------------------------------------------
TVAG_122120  ------------------------------------------------------------
TVAG_168020  ------------------------------------------------------------
TVAG_179910  ------------------------------------------------------------
TVAG_228080  ------------------------------------------------------------
TVAG_168040  ------------------------------------------------------------
TVAG_010770  ----------------------------CVNLETVHYH----------------------
TVAG_070010  ------------------------------------------------------------
TVAG_087240  ------------------------------------------------------------
TVAG_208740  FSSCGKLQTIKFSGDNNIENIADFAFKDCVNLTSFDFG----------------------
TVAG_012960  ------------------------------------------------------------
TVAG_475560  ------------------------------------------------------------
TVAG_127150  ------------------------------------------------------------
TVAG_421110  ------------------------------------------------------------
TVAG_107350  ------------------------------------------------------------
TVAG_366150  ------------------------------------------------------------
TVAG_028330  GSSSITQITLTKETKSFDATPFSQFKIKNVILEDGNK-----------------------
TVAG_131950  GVNSITKITLAKDCAYFDALPFAQTSGISIVTELKPR-----------------------
TVAG_076250  ------------------------------------------------------------
TVAG_169980  DSLKTIVFSKIADPAGVNAINFANLTLDEISIEEGHESLNISNGLLTYGNDTLVLVTPQF
TVAG_127590  ------------------------------------------------------------
TVAG_336880  ------------------------------------------------------------
TVAG_457280  ------------------------------------------------------------
TVAG_169970  STGAFSNDILLVDLKLEN------------------------------------------
TVAG_169990  ATDAFANTLSLVNLDLEN------------------------------------------
TVAG_076240  ------------------------------------------------------------
TVAG_457260  NVDAFAYTTALTTVTLNN------------------------------------------
TVAG_336870  ------------------------------------------------------------
TVAG_336900  YMYCLEHTGPIENLKLTN------------------------------------------
TVAG_131910  DSYAFSSIGIVSLLNISS------------------------------------------
TVAG_425840  ------------------------------------------------------------
TVAG_295130  ------------------------------------------------------------
TVAG_354990  ------------------------------------------------------------
TVAG_090340  ------------------------------------------------------------
TVAG_184400  ------------------------------------------------------------
TVAG_254310  ------------------------------------------------------------
TVAG_106600  ------------------------------------------------------------
TVAG_267840  TNLEDIQFIRLDDLPIEHK-----------------------------------------
TVAG_270870  ------------------------------------------------------------
TVAG_032560  ------------------------------------------------------------
TVAG_478640  ------------------------------------------------------------
TVAG_101710  ------------------------------------------------------------
TVAG_372330  ------------------------------------------------------------
TVAG_158720  ------------------------------------------------------------
TVAG_171440  ------------------------------------------------------------
TVAG_070730  ------------------------------------------------------------
TVAG_175550  ------------------------------------------------------------
TVAG_348420  ------------------------------------------------------------
TVAG_348490  ------------------------------------------------------------
TVAG_296360  ------------------------------------------------------------
TVAG_109340  ------------------------------------------------------------
TVAG_468680  ------------------------------------------------------------
TVAG_175580  ------------------------------------------------------------
TVAG_320450  ------------------------------------------------------------
TVAG_032540  ------------------------------------------------------------
TVAG_408460  ------------------------------------------------------------
TVAG_101720  ------------------------------------------------------------
TVAG_372300  ------------------------------------------------------------
TVAG_348480  ------------------------------------------------------------
TVAG_348540  ------------------------------------------------------------
TVAG_348500  ------------------------------------------------------------
TVAG_070700  ------------------------------------------------------------
TVAG_468690  ------------------------------------------------------------
TVAG_445080  ------------------------------------------------------------
TVAG_158710  ------------------------------------------------------------
TVAG_158740  ------------------------------------------------------------
TVAG_133240  ------------------------------------------------------------
TVAG_133280  ------------------------------------------------------------
TVAG_133310  ------------------------------------------------------------
TVAG_133340  ------------------------------------------------------------
TVAG_133430  ------------------------------------------------------------
TVAG_244780  ------------------------------------------------------------
TVAG_244800  ------------------------------------------------------------
TVAG_575690  ------------------------------------------------------------
TVAG_598680  ------------------------------------------------------------
TVAG_574770  ------------------------------------------------------------
TVAG_375660  ------------------------------------------------------------
TVAG_106590  ------------------------------------------------------------
TVAG_214470  ------------------------------------------------------------
TVAG_268070  ------------------------------------------------------------
TVAG_530020  ------------------------------------------------------------
TVAG_240680  ------------------------------------------------------------
TVAG_260820  ------------------------------------------------------------
TVAG_149670  ------------------------------------------------------------
TVAG_173680  ------------------------------------------------------------
TVAG_262580  ------------------------------------------------------------
TVAG_474570  CCFFESSIKNIKTPNLLYIGLACFQDSEISEIFLQKVTKITKNCFKHSKLRKITIN----
TVAG_267860  ------------------------------------------------------------
TVAG_120170  ------------------------------------------------------------
TVAG_139560  ------------------------------------------------------------
TVAG_364460  ------------------------------------------------------------
TVAG_041580  ------------------------------------------------------------
TVAG_226730  ------------------------------------------------------------
TVAG_214130  ------------------------------------------------------------
TVAG_223570  FAKMPNVEEIDLSHTKFTELPEN-------------------------------------
TVAG_365610  ------------------------------------------------------------
TVAG_154230  ------------------------------------------------------------
TVAG_170290  ------------------------------------------------------------
TVAG_071950  AFVN--------------------------------------------------------
TVAG_000110  ------------------------------------------------------------
TVAG_449720  ------------------------------------------------------------
TVAG_016290  ------------------------------------------------------------
TVAG_252070  ------------------------------------------------------------
TVAG_039840  ------------------------------------------------------------
TVAG_180380  ------------------------------------------------------------
TVAG_004550  ------------------------------------------------------------
TVAG_347510  ------------------------------------------------------------
TVAG_199720  ------------------------------------------------------------
TVAG_505590  ------------------------------------------------------------
TVAG_416960  ------------------------------------------------------------
TVAG_579070  ------------------------------------------------------------
TVAG_097930  ------------------------------------------------------------
TVAG_176920  ------------------------------------------------------------
TVAG_343760  ------------------------------------------------------------
TVAG_301290  ------------------------------------------------------------
TVAG_441420  ------------------------------------------------------------
TVAG_383590  ------------------------------------------------------------
TVAG_534530  ------------------------------------------------------------
TVAG_013970  ------------------------------------------------------------
TVAG_133300  ------------------------------------------------------------
TVAG_013960  ------------------------------------------------------------
TVAG_254850  ------------------------------------------------------------
TVAG_176470  ------------------------------------------------------------
TVAG_396220  ------------------------------------------------------------
TVAG_310220  ------------------------------------------------------------
TVAG_357390  ------------------------------------------------------------
TVAG_420310  ------------------------------------------------------------
TVAG_163950  ------------------------------------------------------------
TVAG_462650  ------------------------------------------------------------
TVAG_116420  ------------------------------------------------------------
TVAG_355170  ------------------------------------------------------------


TVAG_077510  ------------------------------------------------------------
TVAG_382250  ------------------------------------------------------------
TVAG_077500  ------------------------------------------------------------
TVAG_007990  ------------------------------------------------------------
TVAG_008010  ------------------------------------------------------------
TVAG_101520  ------------------------------------------------------------
TVAG_212430  ------------------------------------------------------------
TVAG_421240  ------------------------------------------------------------
TVAG_421250  ------------------------------------------------------------
TVAG_421265  ------------------------------------------------------------
TVAG_157870  ------------------------------------------------------------
TVAG_078450  ------------------------------------------------------------
TVAG_106550  ------------------------------------------------------------
TVAG_403310  ------------------------------------------------------------
TVAG_067210  ------------------------------------------------------------
TVAG_244930  ------------------------------------------------------------
TVAG_121050  ------------------------------------------------------------
TVAG_498720  ------------------------------------------------------------
TVAG_272370  ------------------------------------------------------------
TVAG_133050  ------------------------------------------------------------
TVAG_443310  ------------------------------------------------------------
TVAG_004820  ------------------------------------------------------------
TVAG_214140  ------------------------------------------------------------
TVAG_113510  ------------------------------------------------------------
TVAG_355160  ------------------------------------------------------------
TVAG_036040  ------------------------------------------------------------
TVAG_036060  ------------------------------------------------------------
TVAG_199390  ------------------------------------------------------------
TVAG_036090  ------------------------------------------------------------
TVAG_250590  ------------------------------------------------------------
TVAG_281380  ------------------------------------------------------------
TVAG_259970  ------------------------------------------------------------
TVAG_014000  ------------------------------------------------------------
TVAG_028700  ------------------------------------------------------------
TVAG_398800  ------------------------------------------------------------
TVAG_064840  ------------------------------------------------------------
TVAG_044780  QCTLTEIGPISFYGCSNLNSVVLPKPIASINIGAFALCTDLSHVTLPDTLKVINASAFEE
TVAG_192330  ------------------------------------------------------------
TVAG_247210  ------------------------------------------------------------
TVAG_282780  ------------------------------------------------------------
TVAG_214570  ------------------------------------------------------------
TVAG_454030  ------------------------------------------------------------
TVAG_476110  ------------------------------------------------------------
TVAG_073760  ------------------------------------------------------------
TVAG_154640  ------------------------------------------------------------
TVAG_107460  ------------------------------------------------------------
TVAG_199450  ------------------------------------------------------------
TVAG_281400  ------------------------------------------------------------
TVAG_424460  ------------------------------------------------------------
TVAG_234090  ------------------------------------------------------------
TVAG_375480  ------------------------------------------------------------
TVAG_522150  ------------------------------------------------------------
TVAG_583360  ------------------------------------------------------------
TVAG_265070  ------------------------------------------------------------
TVAG_287920  ------------------------------------------------------------
TVAG_349960  ------------------------------------------------------------
TVAG_349980  ------------------------------------------------------------
TVAG_242200  ------------------------------------------------------------
TVAG_413445  ------------------------------------------------------------
TVAG_486880  ------------------------------------------------------------
TVAG_437920  ------------------------------------------------------------
TVAG_040740  ------------------------------------------------------------
TVAG_459590  ------------------------------------------------------------
TVAG_122120  ------------------------------------------------------------
TVAG_168020  ------------------------------------------------------------
TVAG_179910  ------------------------------------------------------------
TVAG_228080  ------------------------------------------------------------
TVAG_168040  ------------------------------------------------------------
TVAG_010770  ------------------------------------------------------------
TVAG_070010  ------------------------------------------------------------
TVAG_087240  ------------------------------------------------------------
TVAG_208740  ------------------------------------------------------------
TVAG_012960  ------------------------------------------------------------
TVAG_475560  ------------------------------------------------------------
TVAG_127150  ------------------------------------------------------------
TVAG_421110  ------------------------------------------------------------
TVAG_107350  ------------------------------------------------------------
TVAG_366150  ------------------------------------------------------------
TVAG_028330  ------------------------------------------------------------
TVAG_131950  ------------------------------------------------------------
TVAG_076250  ------------------------------------------------------------
TVAG_169980  TKSELRIPESVTYINHEAFIT---------------------------------------
TVAG_127590  ------------------------------------------------------------
TVAG_336880  ------------------------------------------------------------
TVAG_457280  ------------------------------------------------------------
TVAG_169970  ------------------------------------------------------------
TVAG_169990  ------------------------------------------------------------
TVAG_076240  ------------------------------------------------------------
TVAG_457260  ------------------------------------------------------------
TVAG_336870  ------------------------------------------------------------
TVAG_336900  ------------------------------------------------------------
TVAG_131910  ------------------------------------------------------------
TVAG_425840  ------------------------------------------------------------
TVAG_295130  ------------------------------------------------------------
TVAG_354990  ------------------------------------------------------------
TVAG_090340  ------------------------------------------------------------
TVAG_184400  ------------------------------------------------------------
TVAG_254310  ------------------------------------------------------------
TVAG_106600  ------------------------------------------------------------
TVAG_267840  ------------------------------------------------------------
TVAG_270870  ------------------------------------------------------------
TVAG_032560  ------------------------------------------------------------
TVAG_478640  ------------------------------------------------------------
TVAG_101710  ------------------------------------------------------------
TVAG_372330  ------------------------------------------------------------
TVAG_158720  ------------------------------------------------------------
TVAG_171440  ------------------------------------------------------------
TVAG_070730  ------------------------------------------------------------
TVAG_175550  ------------------------------------------------------------
TVAG_348420  ------------------------------------------------------------
TVAG_348490  ------------------------------------------------------------
TVAG_296360  ------------------------------------------------------------
TVAG_109340  ------------------------------------------------------------
TVAG_468680  ------------------------------------------------------------
TVAG_175580  ------------------------------------------------------------
TVAG_320450  ------------------------------------------------------------
TVAG_032540  ------------------------------------------------------------
TVAG_408460  ------------------------------------------------------------
TVAG_101720  ------------------------------------------------------------
TVAG_372300  ------------------------------------------------------------
TVAG_348480  ------------------------------------------------------------
TVAG_348540  ------------------------------------------------------------
TVAG_348500  ------------------------------------------------------------
TVAG_070700  ------------------------------------------------------------
TVAG_468690  ------------------------------------------------------------
TVAG_445080  ------------------------------------------------------------
TVAG_158710  ------------------------------------------------------------
TVAG_158740  ------------------------------------------------------------
TVAG_133240  ------------------------------------------------------------
TVAG_133280  ------------------------------------------------------------
TVAG_133310  ------------------------------------------------------------
TVAG_133340  ------------------------------------------------------------
TVAG_133430  ------------------------------------------------------------
TVAG_244780  ------------------------------------------------------------
TVAG_244800  ------------------------------------------------------------
TVAG_575690  ------------------------------------------------------------
TVAG_598680  ------------------------------------------------------------
TVAG_574770  ------------------------------------------------------------
TVAG_375660  ------------------------------------------------------------
TVAG_106590  ------------------------------------------------------------
TVAG_214470  ------------------------------------------------------------
TVAG_268070  ------------------------------------------------------------
TVAG_530020  ------------------------------------------------------------
TVAG_240680  ------------------------------------------------------------
TVAG_260820  ------------------------------------------------------------
TVAG_149670  ------------------------------------------------------------
TVAG_173680  ------------------------------------------------------------
TVAG_262580  ------------------------------------------------------------
TVAG_474570  ------------------------------------------------------------
TVAG_267860  ------------------------------------------------------------
TVAG_120170  ------------------------------------------------------------
TVAG_139560  ------------------------------------------------------------
TVAG_364460  ------------------------------------------------------------
TVAG_041580  ------------------------------------------------------------
TVAG_226730  ------------------------------------------------------------
TVAG_214130  ------------------------------------------------------------
TVAG_223570  ------------------------------------------------------------
TVAG_365610  ------------------------------------------------------------
TVAG_154230  ------------------------------------------------------------
TVAG_170290  ------------------------------------------------------------
TVAG_071950  ------------------------------------------------------------
TVAG_000110  ------------------------------------------------------------
TVAG_449720  ------------------------------------------------------------
TVAG_016290  ------------------------------------------------------------
TVAG_252070  ------------------------------------------------------------
TVAG_039840  ------------------------------------------------------------
TVAG_180380  ------------------------------------------------------------
TVAG_004550  ------------------------------------------------------------
TVAG_347510  ------------------------------------------------------------
TVAG_199720  ------------------------------------------------------------
TVAG_505590  ------------------------------------------------------------
TVAG_416960  ------------------------------------------------------------
TVAG_579070  ------------------------------------------------------------
TVAG_097930  ------------------------------------------------------------
TVAG_176920  ------------------------------------------------------------
TVAG_343760  ------------------------------------------------------------
TVAG_301290  ------------------------------------------------------------
TVAG_441420  ------------------------------------------------------------
TVAG_383590  ------------------------------------------------------------
TVAG_534530  ------------------------------------------------------------
TVAG_013970  ------------------------------------------------------------
TVAG_133300  ------------------------------------------------------------
TVAG_013960  ------------------------------------------------------------
TVAG_254850  ------------------------------------------------------------
TVAG_176470  ------------------------------------------------------------
TVAG_396220  ------------------------------------------------------------
TVAG_310220  ------------------------------------------------------------
TVAG_357390  ------------------------------------------------------------
TVAG_420310  ------------------------------------------------------------
TVAG_163950  ------------------------------------------------------------
TVAG_462650  ------------------------------------------------------------
TVAG_116420  ------------------------------------------------------------
TVAG_355170  ------------------------------------------------------------


TVAG_077510  ------------------------------------------------------------
TVAG_382250  ------------------------------------------------------------
TVAG_077500  ------------------------------------------------------------
TVAG_007990  ------------------------------------------------------------
TVAG_008010  ------------------------------------------------------------
TVAG_101520  ------------------------------------------------------------
TVAG_212430  ------------------------------------------------------------
TVAG_421240  ------------------------------------------------------------
TVAG_421250  ------------------------------------------------------------
TVAG_421265  ------------------------------------------------------------
TVAG_157870  ------------------------------------------------------------
TVAG_078450  ------------------------------------------------------------
TVAG_106550  ------------------------------------------------------------
TVAG_403310  ------------------------------------------------------------
TVAG_067210  ------------------------------------------------------------
TVAG_244930  ------------------------------------------------------------
TVAG_121050  ------------------------------------------------------------
TVAG_498720  ------------------------------------------------------------
TVAG_272370  ------------------------------------------------------------
TVAG_133050  ------------------------------------------------------------
TVAG_443310  ------------------------------------------------------------
TVAG_004820  ------------------------------------------------------------
TVAG_214140  ------------------------------------------------------------
TVAG_113510  ------------------------------------------------------------
TVAG_355160  ------------------------------------------------------------
TVAG_036040  ------------------------------------------------------------
TVAG_036060  ------------------------------------------------------------
TVAG_199390  ------------------------------------------------------------
TVAG_036090  ------------------------------------------------------------
TVAG_250590  ------------------------------------------------------------
TVAG_281380  ------------------------------------------------------------
TVAG_259970  ------------------------------------------------------------
TVAG_014000  ------------------------------------------------------------
TVAG_028700  ------------------------------------------------------------
TVAG_398800  ------------------------------------------------------------
TVAG_064840  ------------------------------------------------------------
TVAG_044780  CIALSDINWPASLEYIGEMAFLLCFDLKELFLPKTIEYIGERAFFATPNLKKITTALKSD
TVAG_192330  ------------------------------------------------------------
TVAG_247210  ------------------------------------------------------------
TVAG_282780  ------------------------------------------------------------
TVAG_214570  ------------------------------------------------------------
TVAG_454030  ------------------------------------------------------------
TVAG_476110  ------------------------------------------------------------
TVAG_073760  ------------------------------------------------------------
TVAG_154640  ------------------------------------------------------------
TVAG_107460  ------------------------------------------------------------
TVAG_199450  ------------------------------------------------------------
TVAG_281400  ------------------------------------------------------------
TVAG_424460  ------------------------------------------------------------
TVAG_234090  ------------------------------------------------------------
TVAG_375480  ------------------------------------------------------------
TVAG_522150  ------------------------------------------------------------
TVAG_583360  ------------------------------------------------------------
TVAG_265070  ------------------------------------------------------------
TVAG_287920  ------------------------------------------------------------
TVAG_349960  ------------------------------------------------------------
TVAG_349980  ------------------------------------------------------------
TVAG_242200  ------------------------------------------------------------
TVAG_413445  ------------------------------------------------------------
TVAG_486880  ------------------------------------------------------------
TVAG_437920  ------------------------------------------------------------
TVAG_040740  ------------------------------------------------------------
TVAG_459590  ------------------------------------------------------------
TVAG_122120  ------------------------------------------------------------
TVAG_168020  ------------------------------------------------------------
TVAG_179910  ------------------------------------------------------------
TVAG_228080  ------------------------------------------------------------
TVAG_168040  ------------------------------------------------------------
TVAG_010770  ------------------------------------------------------------
TVAG_070010  ------------------------------------------------------------
TVAG_087240  ------------------------------------------------------------
TVAG_208740  ------------------------------------------------------------
TVAG_012960  ------------------------------------------------------------
TVAG_475560  ------------------------------------------------------------
TVAG_127150  ------------------------------------------------------------
TVAG_421110  ------------------------------------------------------------
TVAG_107350  ------------------------------------------------------------
TVAG_366150  ------------------------------------------------------------
TVAG_028330  ------------------------------------------------------------
TVAG_131950  ------------------------------------------------------------
TVAG_076250  ------------------------------------------------------------
TVAG_169980  ------------------------------------------------------------
TVAG_127590  ------------------------------------------------------------
TVAG_336880  ------------------------------------------------------------
TVAG_457280  ------------------------------------------------------------
TVAG_169970  ------------------------------------------------------------
TVAG_169990  ------------------------------------------------------------
TVAG_076240  ------------------------------------------------------------
TVAG_457260  ------------------------------------------------------------
TVAG_336870  ------------------------------------------------------------
TVAG_336900  ------------------------------------------------------------
TVAG_131910  ------------------------------------------------------------
TVAG_425840  ------------------------------------------------------------
TVAG_295130  ------------------------------------------------------------
TVAG_354990  ------------------------------------------------------------
TVAG_090340  ------------------------------------------------------------
TVAG_184400  ------------------------------------------------------------
TVAG_254310  ------------------------------------------------------------
TVAG_106600  ------------------------------------------------------------
TVAG_267840  ------------------------------------------------------------
TVAG_270870  ------------------------------------------------------------
TVAG_032560  ------------------------------------------------------------
TVAG_478640  ------------------------------------------------------------
TVAG_101710  ------------------------------------------------------------
TVAG_372330  ------------------------------------------------------------
TVAG_158720  ------------------------------------------------------------
TVAG_171440  ------------------------------------------------------------
TVAG_070730  ------------------------------------------------------------
TVAG_175550  ------------------------------------------------------------
TVAG_348420  ------------------------------------------------------------
TVAG_348490  ------------------------------------------------------------
TVAG_296360  ------------------------------------------------------------
TVAG_109340  ------------------------------------------------------------
TVAG_468680  ------------------------------------------------------------
TVAG_175580  ------------------------------------------------------------
TVAG_320450  ------------------------------------------------------------
TVAG_032540  ------------------------------------------------------------
TVAG_408460  ------------------------------------------------------------
TVAG_101720  ------------------------------------------------------------
TVAG_372300  ------------------------------------------------------------
TVAG_348480  ------------------------------------------------------------
TVAG_348540  ------------------------------------------------------------
TVAG_348500  ------------------------------------------------------------
TVAG_070700  ------------------------------------------------------------
TVAG_468690  ------------------------------------------------------------
TVAG_445080  ------------------------------------------------------------
TVAG_158710  ------------------------------------------------------------
TVAG_158740  ------------------------------------------------------------
TVAG_133240  ------------------------------------------------------------
TVAG_133280  ------------------------------------------------------------
TVAG_133310  ------------------------------------------------------------
TVAG_133340  ------------------------------------------------------------
TVAG_133430  ------------------------------------------------------------
TVAG_244780  ------------------------------------------------------------
TVAG_244800  ------------------------------------------------------------
TVAG_575690  ------------------------------------------------------------
TVAG_598680  ------------------------------------------------------------
TVAG_574770  ------------------------------------------------------------
TVAG_375660  ------------------------------------------------------------
TVAG_106590  ------------------------------------------------------------
TVAG_214470  ------------------------------------------------------------
TVAG_268070  ------------------------------------------------------------
TVAG_530020  ------------------------------------------------------------
TVAG_240680  ------------------------------------------------------------
TVAG_260820  ------------------------------------------------------------
TVAG_149670  ------------------------------------------------------------
TVAG_173680  ------------------------------------------------------------
TVAG_262580  ------------------------------------------------------------
TVAG_474570  ------------------------------------------------------------
TVAG_267860  ------------------------------------------------------------
TVAG_120170  ------------------------------------------------------------
TVAG_139560  ------------------------------------------------------------
TVAG_364460  ------------------------------------------------------------
TVAG_041580  ------------------------------------------------------------
TVAG_226730  ------------------------------------------------------------
TVAG_214130  ------------------------------------------------------------
TVAG_223570  ------------------------------------------------------------
TVAG_365610  ------------------------------------------------------------
TVAG_154230  ------------------------------------------------------------
TVAG_170290  ------------------------------------------------------------
TVAG_071950  ------------------------------------------------------------
TVAG_000110  ------------------------------------------------------------
TVAG_449720  ------------------------------------------------------------
TVAG_016290  ------------------------------------------------------------
TVAG_252070  ------------------------------------------------------------
TVAG_039840  ------------------------------------------------------------
TVAG_180380  ------------------------------------------------------------
TVAG_004550  ------------------------------------------------------------
TVAG_347510  ------------------------------------------------------------
TVAG_199720  ------------------------------------------------------------
TVAG_505590  ------------------------------------------------------------
TVAG_416960  ------------------------------------------------------------
TVAG_579070  ------------------------------------------------------------
TVAG_097930  ------------------------------------------------------------
TVAG_176920  ------------------------------------------------------------
TVAG_343760  ------------------------------------------------------------
TVAG_301290  ------------------------------------------------------------
TVAG_441420  ------------------------------------------------------------
TVAG_383590  ------------------------------------------------------------
TVAG_534530  ------------------------------------------------------------
TVAG_013970  ------------------------------------------------------------
TVAG_133300  ------------------------------------------------------------
TVAG_013960  ------------------------------------------------------------
TVAG_254850  ------------------------------------------------------------
TVAG_176470  ------------------------------------------------------------
TVAG_396220  ------------------------------------------------------------
TVAG_310220  ------------------------------------------------------------
TVAG_357390  ------------------------------------------------------------
TVAG_420310  ------------------------------------------------------------
TVAG_163950  ------------------------------------------------------------
TVAG_462650  ------------------------------------------------------------
TVAG_116420  ------------------------------------------------------------
TVAG_355170  ------------------------------------------------------------


TVAG_077510  ------------------------------------------------------------
TVAG_382250  ------------------------------------------------------------
TVAG_077500  ------------------------------------------------------------
TVAG_007990  ------------------------------------------------------------
TVAG_008010  ------------------------------------------------------------
TVAG_101520  ------------------------------------------------------------
TVAG_212430  ------------------------------------------------------------
TVAG_421240  ------------------------------------------------------------
TVAG_421250  ------------------------------------------------------------
TVAG_421265  ------------------------------------------------------------
TVAG_157870  ------------------------------------------------------------
TVAG_078450  ------------------------------------------------------------
TVAG_106550  ------------------------------------------------------------
TVAG_403310  ------------------------------------------------------------
TVAG_067210  ------------------------------------------------------------
TVAG_244930  ------------------------------------------------------------
TVAG_121050  ------------------------------------------------------------
TVAG_498720  ------------------------------------------------------------
TVAG_272370  ------------------------------------------------------------
TVAG_133050  ------------------------------------------------------------
TVAG_443310  ------------------------------------------------------------
TVAG_004820  ------------------------------------------------------------
TVAG_214140  ------------------------------------------------------------
TVAG_113510  ------------------------------------------------------------
TVAG_355160  ------------------------------------------------------------
TVAG_036040  ------------------------------------------------------------
TVAG_036060  ------------------------------------------------------------
TVAG_199390  ------------------------------------------------------------
TVAG_036090  ------------------------------------------------------------
TVAG_250590  ------------------------------------------------------------
TVAG_281380  ------------------------------------------------------------
TVAG_259970  ------------------------------------------------------------
TVAG_014000  ------------------------------------------------------------
TVAG_028700  ------------------------------------------------------------
TVAG_398800  ------------------------------------------------------------
TVAG_064840  ------------------------------------------------------------
TVAG_044780  FIICDTAFNDLLMLNELDFLSNNFDILKFTNKSNITKIVFNSDLIVTFPCISDFIFLENL
TVAG_192330  ------------------------------------------------------------
TVAG_247210  ------------------------------------------------------------
TVAG_282780  ------------------------------------------------------------
TVAG_214570  ------------------------------------------------------------
TVAG_454030  ------------------------------------------------------------
TVAG_476110  ------------------------------------------------------------
TVAG_073760  ------------------------------------------------------------
TVAG_154640  ------------------------------------------------------------
TVAG_107460  ------------------------------------------------------------
TVAG_199450  ------------------------------------------------------------
TVAG_281400  ------------------------------------------------------------
TVAG_424460  ------------------------------------------------------------
TVAG_234090  ------------------------------------------------------------
TVAG_375480  ------------------------------------------------------------
TVAG_522150  ------------------------------------------------------------
TVAG_583360  ------------------------------------------------------------
TVAG_265070  ------------------------------------------------------------
TVAG_287920  ------------------------------------------------------------
TVAG_349960  ------------------------------------------------------------
TVAG_349980  ------------------------------------------------------------
TVAG_242200  ------------------------------------------------------------
TVAG_413445  ------------------------------------------------------------
TVAG_486880  ------------------------------------------------------------
TVAG_437920  ------------------------------------------------------------
TVAG_040740  ------------------------------------------------------------
TVAG_459590  ------------------------------------------------------------
TVAG_122120  ------------------------------------------------------------
TVAG_168020  ------------------------------------------------------------
TVAG_179910  ------------------------------------------------------------
TVAG_228080  ------------------------------------------------------------
TVAG_168040  ------------------------------------------------------------
TVAG_010770  ------------------------------------------------------------
TVAG_070010  ------------------------------------------------------------
TVAG_087240  ------------------------------------------------------------
TVAG_208740  ------------------------------------------------------------
TVAG_012960  ------------------------------------------------------------
TVAG_475560  ------------------------------------------------------------
TVAG_127150  ------------------------------------------------------------
TVAG_421110  ------------------------------------------------------------
TVAG_107350  ------------------------------------------------------------
TVAG_366150  ------------------------------------------------------------
TVAG_028330  ------------------------------------------------------------
TVAG_131950  ------------------------------------------------------------
TVAG_076250  ------------------------------------------------------------
TVAG_169980  ------------------------------------------------------------
TVAG_127590  ------------------------------------------------------------
TVAG_336880  ------------------------------------------------------------
TVAG_457280  ------------------------------------------------------------
TVAG_169970  ------------------------------------------------------------
TVAG_169990  ------------------------------------------------------------
TVAG_076240  ------------------------------------------------------------
TVAG_457260  ------------------------------------------------------------
TVAG_336870  ------------------------------------------------------------
TVAG_336900  ------------------------------------------------------------
TVAG_131910  ------------------------------------------------------------
TVAG_425840  ------------------------------------------------------------
TVAG_295130  ------------------------------------------------------------
TVAG_354990  ------------------------------------------------------------
TVAG_090340  ------------------------------------------------------------
TVAG_184400  ------------------------------------------------------------
TVAG_254310  ------------------------------------------------------------
TVAG_106600  ------------------------------------------------------------
TVAG_267840  ------------------------------------------------------------
TVAG_270870  ------------------------------------------------------------
TVAG_032560  ------------------------------------------------------------
TVAG_478640  ------------------------------------------------------------
TVAG_101710  ------------------------------------------------------------
TVAG_372330  ------------------------------------------------------------
TVAG_158720  ------------------------------------------------------------
TVAG_171440  ------------------------------------------------------------
TVAG_070730  ------------------------------------------------------------
TVAG_175550  ------------------------------------------------------------
TVAG_348420  ------------------------------------------------------------
TVAG_348490  ------------------------------------------------------------
TVAG_296360  ------------------------------------------------------------
TVAG_109340  ------------------------------------------------------------
TVAG_468680  ------------------------------------------------------------
TVAG_175580  ------------------------------------------------------------
TVAG_320450  ------------------------------------------------------------
TVAG_032540  ------------------------------------------------------------
TVAG_408460  ------------------------------------------------------------
TVAG_101720  ------------------------------------------------------------
TVAG_372300  ------------------------------------------------------------
TVAG_348480  ------------------------------------------------------------
TVAG_348540  ------------------------------------------------------------
TVAG_348500  ------------------------------------------------------------
TVAG_070700  ------------------------------------------------------------
TVAG_468690  ------------------------------------------------------------
TVAG_445080  ------------------------------------------------------------
TVAG_158710  ------------------------------------------------------------
TVAG_158740  ------------------------------------------------------------
TVAG_133240  ------------------------------------------------------------
TVAG_133280  ------------------------------------------------------------
TVAG_133310  ------------------------------------------------------------
TVAG_133340  ------------------------------------------------------------
TVAG_133430  ------------------------------------------------------------
TVAG_244780  ------------------------------------------------------------
TVAG_244800  ------------------------------------------------------------
TVAG_575690  ------------------------------------------------------------
TVAG_598680  ------------------------------------------------------------
TVAG_574770  ------------------------------------------------------------
TVAG_375660  ------------------------------------------------------------
TVAG_106590  ------------------------------------------------------------
TVAG_214470  ------------------------------------------------------------
TVAG_268070  ------------------------------------------------------------
TVAG_530020  ------------------------------------------------------------
TVAG_240680  ------------------------------------------------------------
TVAG_260820  ------------------------------------------------------------
TVAG_149670  ------------------------------------------------------------
TVAG_173680  ------------------------------------------------------------
TVAG_262580  ------------------------------------------------------------
TVAG_474570  ------------------------------------------------------------
TVAG_267860  ------------------------------------------------------------
TVAG_120170  ------------------------------------------------------------
TVAG_139560  ------------------------------------------------------------
TVAG_364460  ------------------------------------------------------------
TVAG_041580  ------------------------------------------------------------
TVAG_226730  ------------------------------------------------------------
TVAG_214130  ------------------------------------------------------------
TVAG_223570  ------------------------------------------------------------
TVAG_365610  ------------------------------------------------------------
TVAG_154230  ------------------------------------------------------------
TVAG_170290  ------------------------------------------------------------
TVAG_071950  ------------------------------------------------------------
TVAG_000110  ------------------------------------------------------------
TVAG_449720  ------------------------------------------------------------
TVAG_016290  ------------------------------------------------------------
TVAG_252070  ------------------------------------------------------------
TVAG_039840  ------------------------------------------------------------
TVAG_180380  ------------------------------------------------------------
TVAG_004550  ------------------------------------------------------------
TVAG_347510  ------------------------------------------------------------
TVAG_199720  ------------------------------------------------------------
TVAG_505590  ------------------------------------------------------------
TVAG_416960  ------------------------------------------------------------
TVAG_579070  ------------------------------------------------------------
TVAG_097930  ------------------------------------------------------------
TVAG_176920  ------------------------------------------------------------
TVAG_343760  ------------------------------------------------------------
TVAG_301290  ------------------------------------------------------------
TVAG_441420  ------------------------------------------------------------
TVAG_383590  ------------------------------------------------------------
TVAG_534530  ------------------------------------------------------------
TVAG_013970  ------------------------------------------------------------
TVAG_133300  ------------------------------------------------------------
TVAG_013960  ------------------------------------------------------------
TVAG_254850  ------------------------------------------------------------
TVAG_176470  ------------------------------------------------------------
TVAG_396220  ------------------------------------------------------------
TVAG_310220  ------------------------------------------------------------
TVAG_357390  ------------------------------------------------------------
TVAG_420310  ------------------------------------------------------------
TVAG_163950  ------------------------------------------------------------
TVAG_462650  ------------------------------------------------------------
TVAG_116420  ------------------------------------------------------------
TVAG_355170  ------------------------------------------------------------


TVAG_077510  ------------------------------------------------------------
TVAG_382250  ------------------------------------------------------------
TVAG_077500  ------------------------------------------------------------
TVAG_007990  ------------------------------------------------------------
TVAG_008010  ------------------------------------------------------------
TVAG_101520  ------------------------------------------------------------
TVAG_212430  ------------------------------------------------------------
TVAG_421240  ------------------------------------------------------------
TVAG_421250  ------------------------------------------------------------
TVAG_421265  ------------------------------------------------------------
TVAG_157870  ------------------------------------------------------------
TVAG_078450  ------------------------------------------------------------
TVAG_106550  ------------------------------------------------------------
TVAG_403310  ------------------------------------------------------------
TVAG_067210  ------------------------------------------------------------
TVAG_244930  ------------------------------------------------------------
TVAG_121050  ------------------------------------------------------------
TVAG_498720  ------------------------------------------------------------
TVAG_272370  ------------------------------------------------------------
TVAG_133050  ------------------------------------------------------------
TVAG_443310  ------------------------------------------------------------
TVAG_004820  ------------------------------------------------------------
TVAG_214140  ------------------------------------------------------------
TVAG_113510  ------------------------------------------------------------
TVAG_355160  ------------------------------------------------------------
TVAG_036040  ------------------------------------------------------------
TVAG_036060  ------------------------------------------------------------
TVAG_199390  ------------------------------------------------------------
TVAG_036090  ------------------------------------------------------------
TVAG_250590  ------------------------------------------------------------
TVAG_281380  ------------------------------------------------------------
TVAG_259970  ------------------------------------------------------------
TVAG_014000  ------------------------------------------------------------
TVAG_028700  ------------------------------------------------------------
TVAG_398800  ------------------------------------------------------------
TVAG_064840  ------------------------------------------------------------
TVAG_044780  TIINPINSISIPSYFVSGYLSIYIFANIGSVAIDAFADADIKEIFPKSLRIIKNYAFQSC
TVAG_192330  ------------------------------------------------------------
TVAG_247210  ------------------------------------------------------------
TVAG_282780  ------------------------------------------------------------
TVAG_214570  ------------------------------------------------------------
TVAG_454030  ------------------------------------------------------------
TVAG_476110  ------------------------------------------------------------
TVAG_073760  ------------------------------------------------------------
TVAG_154640  ------------------------------------------------------------
TVAG_107460  ------------------------------------------------------------
TVAG_199450  ------------------------------------------------------------
TVAG_281400  ------------------------------------------------------------
TVAG_424460  ------------------------------------------------------------
TVAG_234090  ------------------------------------------------------------
TVAG_375480  ------------------------------------------------------------
TVAG_522150  ------------------------------------------------------------
TVAG_583360  ------------------------------------------------------------
TVAG_265070  ------------------------------------------------------------
TVAG_287920  ------------------------------------------------------------
TVAG_349960  ------------------------------------------------------------
TVAG_349980  ------------------------------------------------------------
TVAG_242200  ------------------------------------------------------------
TVAG_413445  ------------------------------------------------------------
TVAG_486880  ------------------------------------------------------------
TVAG_437920  ------------------------------------------------------------
TVAG_040740  ------------------------------------------------------------
TVAG_459590  ------------------------------------------------------------
TVAG_122120  ------------------------------------------------------------
TVAG_168020  ------------------------------------------------------------
TVAG_179910  ------------------------------------------------------------
TVAG_228080  ------------------------------------------------------------
TVAG_168040  ------------------------------------------------------------
TVAG_010770  ------------------------------------------------------------
TVAG_070010  ------------------------------------------------------------
TVAG_087240  ------------------------------------------------------------
TVAG_208740  ------------------------------------------------------------
TVAG_012960  ------------------------------------------------------------
TVAG_475560  ------------------------------------------------------------
TVAG_127150  ------------------------------------------------------------
TVAG_421110  ------------------------------------------------------------
TVAG_107350  ------------------------------------------------------------
TVAG_366150  ------------------------------------------------------------
TVAG_028330  ------------------------------------------------------------
TVAG_131950  ------------------------------------------------------------
TVAG_076250  ------------------------------------------------------------
TVAG_169980  ------------------------------------------------------------
TVAG_127590  ------------------------------------------------------------
TVAG_336880  ------------------------------------------------------------
TVAG_457280  ------------------------------------------------------------
TVAG_169970  ------------------------------------------------------------
TVAG_169990  ------------------------------------------------------------
TVAG_076240  ------------------------------------------------------------
TVAG_457260  ------------------------------------------------------------
TVAG_336870  ------------------------------------------------------------
TVAG_336900  ------------------------------------------------------------
TVAG_131910  ------------------------------------------------------------
TVAG_425840  ------------------------------------------------------------
TVAG_295130  ------------------------------------------------------------
TVAG_354990  ------------------------------------------------------------
TVAG_090340  ------------------------------------------------------------
TVAG_184400  ------------------------------------------------------------
TVAG_254310  ------------------------------------------------------------
TVAG_106600  ------------------------------------------------------------
TVAG_267840  ------------------------------------------------------------
TVAG_270870  ------------------------------------------------------------
TVAG_032560  ------------------------------------------------------------
TVAG_478640  ------------------------------------------------------------
TVAG_101710  ------------------------------------------------------------
TVAG_372330  ------------------------------------------------------------
TVAG_158720  ------------------------------------------------------------
TVAG_171440  ------------------------------------------------------------
TVAG_070730  ------------------------------------------------------------
TVAG_175550  ------------------------------------------------------------
TVAG_348420  ------------------------------------------------------------
TVAG_348490  ------------------------------------------------------------
TVAG_296360  ------------------------------------------------------------
TVAG_109340  ------------------------------------------------------------
TVAG_468680  ------------------------------------------------------------
TVAG_175580  ------------------------------------------------------------
TVAG_320450  ------------------------------------------------------------
TVAG_032540  ------------------------------------------------------------
TVAG_408460  ------------------------------------------------------------
TVAG_101720  ------------------------------------------------------------
TVAG_372300  ------------------------------------------------------------
TVAG_348480  ------------------------------------------------------------
TVAG_348540  ------------------------------------------------------------
TVAG_348500  ------------------------------------------------------------
TVAG_070700  ------------------------------------------------------------
TVAG_468690  ------------------------------------------------------------
TVAG_445080  ------------------------------------------------------------
TVAG_158710  ------------------------------------------------------------
TVAG_158740  ------------------------------------------------------------
TVAG_133240  ------------------------------------------------------------
TVAG_133280  ------------------------------------------------------------
TVAG_133310  ------------------------------------------------------------
TVAG_133340  ------------------------------------------------------------
TVAG_133430  ------------------------------------------------------------
TVAG_244780  ------------------------------------------------------------
TVAG_244800  ------------------------------------------------------------
TVAG_575690  ------------------------------------------------------------
TVAG_598680  ------------------------------------------------------------
TVAG_574770  ------------------------------------------------------------
TVAG_375660  ------------------------------------------------------------
TVAG_106590  ------------------------------------------------------------
TVAG_214470  ------------------------------------------------------------
TVAG_268070  ------------------------------------------------------------
TVAG_530020  ------------------------------------------------------------
TVAG_240680  ------------------------------------------------------------
TVAG_260820  ------------------------------------------------------------
TVAG_149670  ------------------------------------------------------------
TVAG_173680  ------------------------------------------------------------
TVAG_262580  ------------------------------------------------------------
TVAG_474570  ------------------------------------------------------------
TVAG_267860  ------------------------------------------------------------
TVAG_120170  ------------------------------------------------------------
TVAG_139560  ------------------------------------------------------------
TVAG_364460  ------------------------------------------------------------
TVAG_041580  ------------------------------------------------------------
TVAG_226730  ------------------------------------------------------------
TVAG_214130  ------------------------------------------------------------
TVAG_223570  ------------------------------------------------------------
TVAG_365610  ------------------------------------------------------------
TVAG_154230  ------------------------------------------------------------
TVAG_170290  ------------------------------------------------------------
TVAG_071950  ------------------------------------------------------------
TVAG_000110  ------------------------------------------------------------
TVAG_449720  ------------------------------------------------------------
TVAG_016290  ------------------------------------------------------------
TVAG_252070  ------------------------------------------------------------
TVAG_039840  ------------------------------------------------------------
TVAG_180380  ------------------------------------------------------------
TVAG_004550  ------------------------------------------------------------
TVAG_347510  ------------------------------------------------------------
TVAG_199720  ------------------------------------------------------------
TVAG_505590  ------------------------------------------------------------
TVAG_416960  ------------------------------------------------------------
TVAG_579070  ------------------------------------------------------------
TVAG_097930  ------------------------------------------------------------
TVAG_176920  ------------------------------------------------------------
TVAG_343760  ------------------------------------------------------------
TVAG_301290  ------------------------------------------------------------
TVAG_441420  ------------------------------------------------------------
TVAG_383590  ------------------------------------------------------------
TVAG_534530  ------------------------------------------------------------
TVAG_013970  ------------------------------------------------------------
TVAG_133300  ------------------------------------------------------------
TVAG_013960  ------------------------------------------------------------
TVAG_254850  ------------------------------------------------------------
TVAG_176470  ------------------------------------------------------------
TVAG_396220  ------------------------------------------------------------
TVAG_310220  ------------------------------------------------------------
TVAG_357390  ------------------------------------------------------------
TVAG_420310  ------------------------------------------------------------
TVAG_163950  ------------------------------------------------------------
TVAG_462650  ------------------------------------------------------------
TVAG_116420  ------------------------------------------------------------
TVAG_355170  ------------------------------------------------------------


TVAG_077510  ------------------------------------------------------------
TVAG_382250  ------------------------------------------------------------
TVAG_077500  ------------------------------------------------------------
TVAG_007990  ------------------------------------------------------------
TVAG_008010  ------------------------------------------------------------
TVAG_101520  ------------------------------------------------------------
TVAG_212430  ------------------------------------------------------------
TVAG_421240  ------------------------------------------------------------
TVAG_421250  ------------------------------------------------------------
TVAG_421265  ------------------------------------------------------------
TVAG_157870  ------------------------------------------------------------
TVAG_078450  ------------------------------------------------------------
TVAG_106550  ------------------------------------------------------------
TVAG_403310  ------------------------------------------------------------
TVAG_067210  ------------------------------------------------------------
TVAG_244930  ------------------------------------------------------------
TVAG_121050  ------------------------------------------------------------
TVAG_498720  ------------------------------------------------------------
TVAG_272370  ------------------------------------------------------------
TVAG_133050  ------------------------------------------------------------
TVAG_443310  ------------------------------------------------------------
TVAG_004820  ------------------------------------------------------------
TVAG_214140  ------------------------------------------------------------
TVAG_113510  ------------------------------------------------------------
TVAG_355160  ------------------------------------------------------------
TVAG_036040  ------------------------------------------------------------
TVAG_036060  ------------------------------------------------------------
TVAG_199390  ------------------------------------------------------------
TVAG_036090  ------------------------------------------------------------
TVAG_250590  ------------------------------------------------------------
TVAG_281380  ------------------------------------------------------------
TVAG_259970  ------------------------------------------------------------
TVAG_014000  ------------------------------------------------------------
TVAG_028700  ------------------------------------------------------------
TVAG_398800  ------------------------------------------------------------
TVAG_064840  ------------------------------------------------------------
TVAG_044780  EGIKQLNFPPNLEQIFARSFFGCTNLTTITFSNALKIIGVQAFSGCYKLATLSLPSSLET
TVAG_192330  ------------------------------------------------------------
TVAG_247210  ------------------------------------------------------------
TVAG_282780  ------------------------------------------------------------
TVAG_214570  ------------------------------------------------------------
TVAG_454030  ------------------------------------------------------------
TVAG_476110  ------------------------------------------------------------
TVAG_073760  ------------------------------------------------------------
TVAG_154640  ------------------------------------------------------------
TVAG_107460  ------------------------------------------------------------
TVAG_199450  ------------------------------------------------------------
TVAG_281400  ------------------------------------------------------------
TVAG_424460  ------------------------------------------------------------
TVAG_234090  ------------------------------------------------------------
TVAG_375480  ------------------------------------------------------------
TVAG_522150  ------------------------------------------------------------
TVAG_583360  ------------------------------------------------------------
TVAG_265070  ------------------------------------------------------------
TVAG_287920  ------------------------------------------------------------
TVAG_349960  ------------------------------------------------------------
TVAG_349980  ------------------------------------------------------------
TVAG_242200  ------------------------------------------------------------
TVAG_413445  ------------------------------------------------------------
TVAG_486880  ------------------------------------------------------------
TVAG_437920  ------------------------------------------------------------
TVAG_040740  ------------------------------------------------------------
TVAG_459590  ------------------------------------------------------------
TVAG_122120  ------------------------------------------------------------
TVAG_168020  ------------------------------------------------------------
TVAG_179910  ------------------------------------------------------------
TVAG_228080  ------------------------------------------------------------
TVAG_168040  ------------------------------------------------------------
TVAG_010770  ------------------------------------------------------------
TVAG_070010  ------------------------------------------------------------
TVAG_087240  ------------------------------------------------------------
TVAG_208740  ------------------------------------------------------------
TVAG_012960  ------------------------------------------------------------
TVAG_475560  ------------------------------------------------------------
TVAG_127150  ------------------------------------------------------------
TVAG_421110  ------------------------------------------------------------
TVAG_107350  ------------------------------------------------------------
TVAG_366150  ------------------------------------------------------------
TVAG_028330  ------------------------------------------------------------
TVAG_131950  ------------------------------------------------------------
TVAG_076250  ------------------------------------------------------------
TVAG_169980  ------------------------------------------------------------
TVAG_127590  ------------------------------------------------------------
TVAG_336880  ------------------------------------------------------------
TVAG_457280  ------------------------------------------------------------
TVAG_169970  ------------------------------------------------------------
TVAG_169990  ------------------------------------------------------------
TVAG_076240  ------------------------------------------------------------
TVAG_457260  ------------------------------------------------------------
TVAG_336870  ------------------------------------------------------------
TVAG_336900  ------------------------------------------------------------
TVAG_131910  ------------------------------------------------------------
TVAG_425840  ------------------------------------------------------------
TVAG_295130  ------------------------------------------------------------
TVAG_354990  ------------------------------------------------------------
TVAG_090340  ------------------------------------------------------------
TVAG_184400  ------------------------------------------------------------
TVAG_254310  ------------------------------------------------------------
TVAG_106600  ------------------------------------------------------------
TVAG_267840  ------------------------------------------------------------
TVAG_270870  ------------------------------------------------------------
TVAG_032560  ------------------------------------------------------------
TVAG_478640  ------------------------------------------------------------
TVAG_101710  ------------------------------------------------------------
TVAG_372330  ------------------------------------------------------------
TVAG_158720  ------------------------------------------------------------
TVAG_171440  ------------------------------------------------------------
TVAG_070730  ------------------------------------------------------------
TVAG_175550  ------------------------------------------------------------
TVAG_348420  ------------------------------------------------------------
TVAG_348490  ------------------------------------------------------------
TVAG_296360  ------------------------------------------------------------
TVAG_109340  ------------------------------------------------------------
TVAG_468680  ------------------------------------------------------------
TVAG_175580  ------------------------------------------------------------
TVAG_320450  ------------------------------------------------------------
TVAG_032540  ------------------------------------------------------------
TVAG_408460  ------------------------------------------------------------
TVAG_101720  ------------------------------------------------------------
TVAG_372300  ------------------------------------------------------------
TVAG_348480  ------------------------------------------------------------
TVAG_348540  ------------------------------------------------------------
TVAG_348500  ------------------------------------------------------------
TVAG_070700  ------------------------------------------------------------
TVAG_468690  ------------------------------------------------------------
TVAG_445080  ------------------------------------------------------------
TVAG_158710  ------------------------------------------------------------
TVAG_158740  ------------------------------------------------------------
TVAG_133240  ------------------------------------------------------------
TVAG_133280  ------------------------------------------------------------
TVAG_133310  ------------------------------------------------------------
TVAG_133340  ------------------------------------------------------------
TVAG_133430  ------------------------------------------------------------
TVAG_244780  ------------------------------------------------------------
TVAG_244800  ------------------------------------------------------------
TVAG_575690  ------------------------------------------------------------
TVAG_598680  ------------------------------------------------------------
TVAG_574770  ------------------------------------------------------------
TVAG_375660  ------------------------------------------------------------
TVAG_106590  ------------------------------------------------------------
TVAG_214470  ------------------------------------------------------------
TVAG_268070  ------------------------------------------------------------
TVAG_530020  ------------------------------------------------------------
TVAG_240680  ------------------------------------------------------------
TVAG_260820  ------------------------------------------------------------
TVAG_149670  ------------------------------------------------------------
TVAG_173680  ------------------------------------------------------------
TVAG_262580  ------------------------------------------------------------
TVAG_474570  ------------------------------------------------------------
TVAG_267860  ------------------------------------------------------------
TVAG_120170  ------------------------------------------------------------
TVAG_139560  ------------------------------------------------------------
TVAG_364460  ------------------------------------------------------------
TVAG_041580  ------------------------------------------------------------
TVAG_226730  ------------------------------------------------------------
TVAG_214130  ------------------------------------------------------------
TVAG_223570  ------------------------------------------------------------
TVAG_365610  ------------------------------------------------------------
TVAG_154230  ------------------------------------------------------------
TVAG_170290  ------------------------------------------------------------
TVAG_071950  ------------------------------------------------------------
TVAG_000110  ------------------------------------------------------------
TVAG_449720  ------------------------------------------------------------
TVAG_016290  ------------------------------------------------------------
TVAG_252070  ------------------------------------------------------------
TVAG_039840  ------------------------------------------------------------
TVAG_180380  ------------------------------------------------------------
TVAG_004550  ------------------------------------------------------------
TVAG_347510  ------------------------------------------------------------
TVAG_199720  ------------------------------------------------------------
TVAG_505590  ------------------------------------------------------------
TVAG_416960  ------------------------------------------------------------
TVAG_579070  ------------------------------------------------------------
TVAG_097930  ------------------------------------------------------------
TVAG_176920  ------------------------------------------------------------
TVAG_343760  ------------------------------------------------------------
TVAG_301290  ------------------------------------------------------------
TVAG_441420  ------------------------------------------------------------
TVAG_383590  ------------------------------------------------------------
TVAG_534530  ------------------------------------------------------------
TVAG_013970  ------------------------------------------------------------
TVAG_133300  ------------------------------------------------------------
TVAG_013960  ------------------------------------------------------------
TVAG_254850  ------------------------------------------------------------
TVAG_176470  ------------------------------------------------------------
TVAG_396220  ------------------------------------------------------------
TVAG_310220  ------------------------------------------------------------
TVAG_357390  ------------------------------------------------------------
TVAG_420310  ------------------------------------------------------------
TVAG_163950  ------------------------------------------------------------
TVAG_462650  ------------------------------------------------------------
TVAG_116420  ------------------------------------------------------------
TVAG_355170  ------------------------------------------------------------


TVAG_077510  ------------------------------------------------------------
TVAG_382250  ------------------------------------------------------------
TVAG_077500  ------------------------------------------------------------
TVAG_007990  ------------------------------------------------------------
TVAG_008010  ------------------------------------------------------------
TVAG_101520  ------------------------------------------------------------
TVAG_212430  ------------------------------------------------------------
TVAG_421240  ------------------------------------------------------------
TVAG_421250  ------------------------------------------------------------
TVAG_421265  ------------------------------------------------------------
TVAG_157870  ------------------------------------------------------------
TVAG_078450  ------------------------------------------------------------
TVAG_106550  ------------------------------------------------------------
TVAG_403310  ------------------------------------------------------------
TVAG_067210  ------------------------------------------------------------
TVAG_244930  ------------------------------------------------------------
TVAG_121050  ------------------------------------------------------------
TVAG_498720  ------------------------------------------------------------
TVAG_272370  ------------------------------------------------------------
TVAG_133050  ------------------------------------------------------------
TVAG_443310  ------------------------------------------------------------
TVAG_004820  ------------------------------------------------------------
TVAG_214140  ------------------------------------------------------------
TVAG_113510  ------------------------------------------------------------
TVAG_355160  ------------------------------------------------------------
TVAG_036040  ------------------------------------------------------------
TVAG_036060  ------------------------------------------------------------
TVAG_199390  ------------------------------------------------------------
TVAG_036090  ------------------------------------------------------------
TVAG_250590  ------------------------------------------------------------
TVAG_281380  ------------------------------------------------------------
TVAG_259970  ------------------------------------------------------------
TVAG_014000  ------------------------------------------------------------
TVAG_028700  ------------------------------------------------------------
TVAG_398800  ------------------------------------------------------------
TVAG_064840  ------------------------------------------------------------
TVAG_044780  LSSHNFRDCKQLTEAVFNSNNTLIDARSFSGCSNLTKVILPKFIKIIKDRTFEDCENLEE
TVAG_192330  ------------------------------------------------------------
TVAG_247210  ------------------------------------------------------------
TVAG_282780  ------------------------------------------------------------
TVAG_214570  ------------------------------------------------------------
TVAG_454030  ------------------------------------------------------------
TVAG_476110  ------------------------------------------------------------
TVAG_073760  ------------------------------------------------------------
TVAG_154640  ------------------------------------------------------------
TVAG_107460  ------------------------------------------------------------
TVAG_199450  ------------------------------------------------------------
TVAG_281400  ------------------------------------------------------------
TVAG_424460  ------------------------------------------------------------
TVAG_234090  ------------------------------------------------------------
TVAG_375480  ------------------------------------------------------------
TVAG_522150  ------------------------------------------------------------
TVAG_583360  ------------------------------------------------------------
TVAG_265070  ------------------------------------------------------------
TVAG_287920  ------------------------------------------------------------
TVAG_349960  ------------------------------------------------------------
TVAG_349980  ------------------------------------------------------------
TVAG_242200  ------------------------------------------------------------
TVAG_413445  ------------------------------------------------------------
TVAG_486880  ------------------------------------------------------------
TVAG_437920  ------------------------------------------------------------
TVAG_040740  ------------------------------------------------------------
TVAG_459590  ------------------------------------------------------------
TVAG_122120  ------------------------------------------------------------
TVAG_168020  ------------------------------------------------------------
TVAG_179910  ------------------------------------------------------------
TVAG_228080  ------------------------------------------------------------
TVAG_168040  ------------------------------------------------------------
TVAG_010770  ------------------------------------------------------------
TVAG_070010  ------------------------------------------------------------
TVAG_087240  ------------------------------------------------------------
TVAG_208740  ------------------------------------------------------------
TVAG_012960  ------------------------------------------------------------
TVAG_475560  ------------------------------------------------------------
TVAG_127150  ------------------------------------------------------------
TVAG_421110  ------------------------------------------------------------
TVAG_107350  ------------------------------------------------------------
TVAG_366150  ------------------------------------------------------------
TVAG_028330  ------------------------------------------------------------
TVAG_131950  ------------------------------------------------------------
TVAG_076250  ------------------------------------------------------------
TVAG_169980  ------------------------------------------------------------
TVAG_127590  ------------------------------------------------------------
TVAG_336880  ------------------------------------------------------------
TVAG_457280  ------------------------------------------------------------
TVAG_169970  ------------------------------------------------------------
TVAG_169990  ------------------------------------------------------------
TVAG_076240  ------------------------------------------------------------
TVAG_457260  ------------------------------------------------------------
TVAG_336870  ------------------------------------------------------------
TVAG_336900  ------------------------------------------------------------
TVAG_131910  ------------------------------------------------------------
TVAG_425840  ------------------------------------------------------------
TVAG_295130  ------------------------------------------------------------
TVAG_354990  ------------------------------------------------------------
TVAG_090340  ------------------------------------------------------------
TVAG_184400  ------------------------------------------------------------
TVAG_254310  ------------------------------------------------------------
TVAG_106600  ------------------------------------------------------------
TVAG_267840  ------------------------------------------------------------
TVAG_270870  ------------------------------------------------------------
TVAG_032560  ------------------------------------------------------------
TVAG_478640  ------------------------------------------------------------
TVAG_101710  ------------------------------------------------------------
TVAG_372330  ------------------------------------------------------------
TVAG_158720  ------------------------------------------------------------
TVAG_171440  ------------------------------------------------------------
TVAG_070730  ------------------------------------------------------------
TVAG_175550  ------------------------------------------------------------
TVAG_348420  ------------------------------------------------------------
TVAG_348490  ------------------------------------------------------------
TVAG_296360  ------------------------------------------------------------
TVAG_109340  ------------------------------------------------------------
TVAG_468680  ------------------------------------------------------------
TVAG_175580  ------------------------------------------------------------
TVAG_320450  ------------------------------------------------------------
TVAG_032540  ------------------------------------------------------------
TVAG_408460  ------------------------------------------------------------
TVAG_101720  ------------------------------------------------------------
TVAG_372300  ------------------------------------------------------------
TVAG_348480  ------------------------------------------------------------
TVAG_348540  ------------------------------------------------------------
TVAG_348500  ------------------------------------------------------------
TVAG_070700  ------------------------------------------------------------
TVAG_468690  ------------------------------------------------------------
TVAG_445080  ------------------------------------------------------------
TVAG_158710  ------------------------------------------------------------
TVAG_158740  ------------------------------------------------------------
TVAG_133240  ------------------------------------------------------------
TVAG_133280  ------------------------------------------------------------
TVAG_133310  ------------------------------------------------------------
TVAG_133340  ------------------------------------------------------------
TVAG_133430  ------------------------------------------------------------
TVAG_244780  ------------------------------------------------------------
TVAG_244800  ------------------------------------------------------------
TVAG_575690  ------------------------------------------------------------
TVAG_598680  ------------------------------------------------------------
TVAG_574770  ------------------------------------------------------------
TVAG_375660  ------------------------------------------------------------
TVAG_106590  ------------------------------------------------------------
TVAG_214470  ------------------------------------------------------------
TVAG_268070  ------------------------------------------------------------
TVAG_530020  ------------------------------------------------------------
TVAG_240680  ------------------------------------------------------------
TVAG_260820  ------------------------------------------------------------
TVAG_149670  ------------------------------------------------------------
TVAG_173680  ------------------------------------------------------------
TVAG_262580  ------------------------------------------------------------
TVAG_474570  ------------------------------------------------------------
TVAG_267860  ------------------------------------------------------------
TVAG_120170  ------------------------------------------------------------
TVAG_139560  ------------------------------------------------------------
TVAG_364460  ------------------------------------------------------------
TVAG_041580  ------------------------------------------------------------
TVAG_226730  ------------------------------------------------------------
TVAG_214130  ------------------------------------------------------------
TVAG_223570  ------------------------------------------------------------
TVAG_365610  ------------------------------------------------------------
TVAG_154230  ------------------------------------------------------------
TVAG_170290  ------------------------------------------------------------
TVAG_071950  ------------------------------------------------------------
TVAG_000110  ------------------------------------------------------------
TVAG_449720  ------------------------------------------------------------
TVAG_016290  ------------------------------------------------------------
TVAG_252070  ------------------------------------------------------------
TVAG_039840  ------------------------------------------------------------
TVAG_180380  ------------------------------------------------------------
TVAG_004550  ------------------------------------------------------------
TVAG_347510  ------------------------------------------------------------
TVAG_199720  ------------------------------------------------------------
TVAG_505590  ------------------------------------------------------------
TVAG_416960  ------------------------------------------------------------
TVAG_579070  ------------------------------------------------------------
TVAG_097930  ------------------------------------------------------------
TVAG_176920  ------------------------------------------------------------
TVAG_343760  ------------------------------------------------------------
TVAG_301290  ------------------------------------------------------------
TVAG_441420  ------------------------------------------------------------
TVAG_383590  ------------------------------------------------------------
TVAG_534530  ------------------------------------------------------------
TVAG_013970  ------------------------------------------------------------
TVAG_133300  ------------------------------------------------------------
TVAG_013960  ------------------------------------------------------------
TVAG_254850  ------------------------------------------------------------
TVAG_176470  ------------------------------------------------------------
TVAG_396220  ------------------------------------------------------------
TVAG_310220  ------------------------------------------------------------
TVAG_357390  ------------------------------------------------------------
TVAG_420310  ------------------------------------------------------------
TVAG_163950  ------------------------------------------------------------
TVAG_462650  ------------------------------------------------------------
TVAG_116420  ------------------------------------------------------------
TVAG_355170  ------------------------------------------------------------


TVAG_077510  ------------------------------------------------------------
TVAG_382250  ------------------------------------------------------------
TVAG_077500  ------------------------------------------------------------
TVAG_007990  ------------------------------------------------------------
TVAG_008010  ------------------------------------------------------------
TVAG_101520  ------------------------------------------------------------
TVAG_212430  ------------------------------------------------------------
TVAG_421240  ------------------------------------------------------------
TVAG_421250  ------------------------------------------------------------
TVAG_421265  ------------------------------------------------------------
TVAG_157870  ------------------------------------------------------------
TVAG_078450  ------------------------------------------------------------
TVAG_106550  ----------------------------------FMNTLISEIDLPSLTDLVDDVDNGDY
TVAG_403310  ----------------------------------FTNTRLINVVFPQLTYLSVDGDTGSQ
TVAG_067210  ------------------------------------------------------------
TVAG_244930  ------------------------------------------------------------
TVAG_121050  ------------------------------------------------------------
TVAG_498720  ------------------------------------------------------------
TVAG_272370  ------------------------------------------------------------
TVAG_133050  ------------------------------------------------------------
TVAG_443310  ------------------------------------------------------------
TVAG_004820  ------------------------------------------------------------
TVAG_214140  ------------------------------------------------------------
TVAG_113510  ------------------------------------------------------------
TVAG_355160  ------------------------------------------------------------
TVAG_036040  ------------------------------------------------------------
TVAG_036060  ------------------------------------------------------------
TVAG_199390  ------------------------------------------------------------
TVAG_036090  ------------------------------------------------------------
TVAG_250590  ------------------------------------------------------------
TVAG_281380  ------------------------------------------------------------
TVAG_259970  ------------------------------------------------------------
TVAG_014000  ------------------------------------------------------------
TVAG_028700  ------------------------------------------------------------
TVAG_398800  ------------------------------------------------------------
TVAG_064840  ------------------------------------------------------------
TVAG_044780  IINIESIEVVENSAFSRCSKLRQFNFNSIKEIGSYSFYRCNLETISFGDSLRSIKENSFS
TVAG_192330  ------------------------------------------------------------
TVAG_247210  ------------------------------------------------------------
TVAG_282780  ------------------------------------------------------------
TVAG_214570  ------------------------------------------------------------
TVAG_454030  ------------------------------------------------------------
TVAG_476110  ------------------------------------------------------------
TVAG_073760  ------------------------------------------------------------
TVAG_154640  ------------------------------------------------------------
TVAG_107460  ------------------------------------------------------------
TVAG_199450  ------------------------------------------------------------
TVAG_281400  ------------------------------------------------------------
TVAG_424460  ------------------------------------------------------------
TVAG_234090  ------------------------------------------------------------
TVAG_375480  ------------------------------------------------------------
TVAG_522150  ------------------------------------------------------------
TVAG_583360  ------------------------------------------------------------
TVAG_265070  ------------------------------------------------------------
TVAG_287920  ------------------------------------------------------------
TVAG_349960  ------------------------------------------------------------
TVAG_349980  ------------------------------------------------------------
TVAG_242200  ------------------------------------------------------------
TVAG_413445  ------------------------------------------------------------
TVAG_486880  ------------------------------------------------------------
TVAG_437920  ------------------------------------------------------------
TVAG_040740  ------------------------------------------------------------
TVAG_459590  ------------------------------------------------------------
TVAG_122120  ------------------------------------------------------------
TVAG_168020  ------------------------------------------------------------
TVAG_179910  ------------------------------------------------------------
TVAG_228080  ------------------------------------------------------------
TVAG_168040  ------------------------------------------------------------
TVAG_010770  ------------------------------------------------------------
TVAG_070010  ------------------------------------------------------------
TVAG_087240  ------------------------------------------------------------
TVAG_208740  ------------------------------------------------------------
TVAG_012960  ------------------------------------------------------------
TVAG_475560  ---------------------------------------STVIGSFAFGETLITKLTLSS
TVAG_127150  ---------------------------------------MDQVFHLAFKNSGVKALKFYK
TVAG_421110  ---------------------------------------KAALYQDSFRNSGIKVVKMLD
TVAG_107350  ---------------------------------------INTIYKHAFAKCQMKSLTINT
TVAG_366150  ---------------------------------------ITYIGKMAFAHCPFSSLTINV
TVAG_028330  -----------------------YLTVKDGSFVYYNSSTLAFALPDAKS--FTVPDYCKG
TVAG_131950  -----------------------NVSITDDNLLILNGNTLICLLPEYSSSSFTIPEEITT
TVAG_076250  ------------------------------------------------------------
TVAG_169980  -----------------------NRYIKKLYIPFTVYIVDSSNIIHSTSIEKLEISFDSN
TVAG_127590  -------------------------------------MFSPRYSIYSHSLKELEISFPID
TVAG_336880  ------------------------------------------------------------
TVAG_457280  -----------------------MSNFVKLGPTPEESSSIFYNISYSPSIKEIEISFKEG
TVAG_169970  -------------------------------------ASIS-SYAFQYSGIKTITMGAN-
TVAG_169990  -------------------------------------VSVT-GYPFRNSGLQTVSIGANV
TVAG_076240  ------------------------------------------------------------
TVAG_457260  -------------------------------------VTAN-EKAFYFSGLKEITIGNT-
TVAG_336870  ------------------------------------------------------------
TVAG_336900  -------------------------------------STIN-SYAFSHSQIKSFTYGGP-
TVAG_131910  -------------------------------------VNLVKSFAFSYSGVKSILIQNT-
TVAG_425840  ------------------------------------------------------------
TVAG_295130  -------------------------------------LKGKYDFTGIHLGYYAFENTKIE
TVAG_354990  -------------------------------------LTGSYNFSSIELSSNAFDSTQIE
TVAG_090340  ------------------------------------------------------------
TVAG_184400  -------------------------------------PIDNIDTTNIYDYDYAFVNSQVK
TVAG_254310  ------------------------------------------------------------
TVAG_106600  -------------------------------------PIEYINTSLVFSLNYAFMYSQVK
TVAG_267840  --------------------------------IFEYAFAYTGEIKELDLSLFMQVSHHAF
TVAG_270870  ------------------------------------------------------------
TVAG_032560  -------------------------SMEFDLDRNKDYYNFNFEMMINYERLN-DGNDYPN
TVAG_478640  -------------------------------DSNDYYSDMDYDSMLRYQRMS-DGNEHPN
TVAG_101710  -------------------------KFQINYYYPINFGKYNINENVNFNIIAPSQYDYPD
TVAG_372330  ------------------------------------------------------------
TVAG_158720  -------------------------------TIEQMNKGILSYLTQFMDVEFESDFRLIE
TVAG_171440  -------------------------------VIDDRYTAITFDPTQYMEIEFKKDFRPLE
TVAG_070730  -------------------------RRKDVFD-------------------------RDT
TVAG_175550  ------------------------------------------------------------
TVAG_348420  -------------------------RRDEFWRP------------------------IDD
TVAG_348490  -------------------------VLYFFETT------------------------DDP
TVAG_296360  ------------------------------------------------------------
TVAG_109340  ------------------------------------------------------------
TVAG_468680  -----------------------------------------------------------V
TVAG_175580  ------------------------------------------------------------
TVAG_320450  -------------------------TEYFHYIYGQNVMWYVSVIFSDAEAYWINQEEFEN
TVAG_032540  ------------------------------------------------------------
TVAG_408460  ------------------------------------------------------------
TVAG_101720  ------------------------------------------------------------
TVAG_372300  ------------------------------------------------------------
TVAG_348480  ------------------------------------------------------------
TVAG_348540  ------------------------------------------------------------
TVAG_348500  -----------------------------------------------------------D
TVAG_070700  ------------------------------------------------------------
TVAG_468690  ------------------------------------------------CKSLKTAYISME
TVAG_445080  ------------------------------------------------------------
TVAG_158710  ------------------------------------------------------------
TVAG_158740  ------------------------------------------------------------
TVAG_133240  ------------------------------------------------------------
TVAG_133280  ------------------------------------------------------------
TVAG_133310  ------------------------------------------------------------
TVAG_133340  ------------------------------------------------------------
TVAG_133430  ------------------------------------------------------------
TVAG_244780  ------------------------------------------------------------
TVAG_244800  ------------------------------------------------------------
TVAG_575690  ------------------------------------------------------------
TVAG_598680  ------------------------------------------------------------
TVAG_574770  ------------------------------------------------------------
TVAG_375660  ------------------------------------------------------------
TVAG_106590  ------------------------------------------------------------
TVAG_214470  ------------------------------------------------------------
TVAG_268070  ------------------------------------------------------------
TVAG_530020  ------------------------------------------------------------
TVAG_240680  ------------------------------------------------------------
TVAG_260820  ------------------------------------------------------------
TVAG_149670  ------------------------------------------------------------
TVAG_173680  ------------------------------------------------------------
TVAG_262580  ------------------------------------------------------------
TVAG_474570  ---------------------------SAKTIEDGAFQDTLIEEIELPDEIEEIGNFSFA
TVAG_267860  ------------------------------------------------------------
TVAG_120170  ------------------------------------------------------------
TVAG_139560  ------------------------------------------------------------
TVAG_364460  ------------------------------------------------------------
TVAG_041580  ------------------------------------------------------------
TVAG_226730  ------------------------------------------------------------
TVAG_214130  ------------------------------------------------------------
TVAG_223570  -----------------------------------LFYKCHNLRIIHLPYNVQTISNSYF
TVAG_365610  ------------------------------------------------------------
TVAG_154230  ------------------------------------------------------------
TVAG_170290  ------------------------------------------------------------
TVAG_071950  --------------------------------------CKSLKMVTFPNFPIYFGTYAFS
TVAG_000110  ------------------------------------------------------------
TVAG_449720  ------------------------------------------------------------
TVAG_016290  ------------------------------------------------------------
TVAG_252070  --------------------------------------CQYLEHFDMSKTNIKKIYSDTF
TVAG_039840  ------------------------------------------------------------
TVAG_180380  ------------------------------------------------------------
TVAG_004550  ------------------------------------------------------------
TVAG_347510  ------------------------------------------------------------
TVAG_199720  ------------------------------------------------------------
TVAG_505590  ------------------------------------------------------------
TVAG_416960  ------------------------------------------------------------
TVAG_579070  ------------------------------------------------------------
TVAG_097930  ------------------------------------TIKEFSPINNKNSIQTIGEKAFYQ
TVAG_176920  ------------------------------------------------------------
TVAG_343760  ------------------------------------------------------------
TVAG_301290  ------------------------------------------------------------
TVAG_441420  ------------------------------------------------------------
TVAG_383590  -----------------------------------------------------ILFQKSE
TVAG_534530  ------------------------------------------------------------
TVAG_013970  ------------------------------------------------------------
TVAG_133300  ------------------------------------------------------------
TVAG_013960  ------------------------------------------------------------
TVAG_254850  ------------------------------------------------------------
TVAG_176470  ------------------------------------------------------------
TVAG_396220  ------------------------------------------------------------
TVAG_310220  ------------------------------------------------------------
TVAG_357390  ------------------------------------------------------------
TVAG_420310  ------------------------------------------------------------
TVAG_163950  ------------------------------------------------------------
TVAG_462650  ------------------------------------------------------------
TVAG_116420  ------------------------------------------------------------
TVAG_355170  ------------------------------------------------------------
[truncated: 307,880 more chars]
