# Supplementary material for: Trichomonas vaginalis vast BspA-like gene family: evidence for functional diversity from structural organisation and transcriptomics
Source: BMC Genomics. 2010 Feb 8;11:99. doi: 10.1186/1471-2164-11-99 (PMC2843621; doi:10.1186/1471-2164-11-99)
Supplement: Additional file 10 — Supplemental Table S7. The TvBspA with extra non-TpLRR repeats. Table listing the 35 TvBspA entries with additional non-TpLRR repeats identified by REPTILE and/or RepSeq. [file 1471-2164-11-99-S10.XLS]

## Sheet: Table S7
Locus tag	AA Length	CLUSS2 Sub family #	alignment #	SubFamily-comments	None-TpLRR repeats identified by REPTILE* or RepSeq (SAAR)**	Repeat Pobability (Reptile)*	Pseudo genes	PSI -Blast Bit score	PSI-Blast e-value	TMHMM topology	start TpLRR	end TpLRR	length TpLRR	TpLRR pattern	TpLRR Profile	Profile/ Pattern
TVAG_087240	258	2	526		2x EKPTPNPT	1.14855e-06		91	1e-18	o0213-235i	2	115	114	1	0	1
TVAG_073760	625	13	535	TvBspA625	11x QPGENP	3.99058e-56		425	3e-119	o0548-570i	20	393	374	1	3	4
TVAG_154640	806	13	536	TvBspA805	3x NQPGGNPGDP	7.45609e-19		430	1e-120	o0734-756i	6	621	616	1	5	6
TVAG_234090	786	13	534		7x S (SAAR) + 2x NPTPETP			342	2e-94	o0736-758i	4	624	621	1	4	5
TVAG_287920	714	72	547		6x S (SAAR)			316	3e-86	o0774-696i	12	603	592	1	4	5
TVAG_169990	1022	101	593		7x A (SAAR)			154	1e-37	o0983-1005i	71	755	685	1	0	1
TVAG_214470	843	119	398		7x S (SAAR)			308	4e-84	o0790-812i	8	671	664	1	4	5
TVAG_421265	557	150	460		8x T (SAAR)			256	2e-68	o0514-536i	1	439	439	0	0	0
TVAG_408460	704	166	659		7x T (SAAR)		YES	176	3e-44	o0710-632i	1	490	490	1	0	1
TVAG_032540	736	166	658		9x E (SAAR)			176	3e-44	o0746-668i	4	479	476	1	0	1
TVAG_101720	1035	166	660		9x T (SAAR)			173	2e-43	o0917-939i	9	802	794	0	0	0
TVAG_355170	625	168	510	with GRD 12 seq 236	8x GGG (17x GG) (6x G, SAAR)	1.96052e-10		151	9e-37	o0700-619i	285	535	251	1	2	3
TVAG_191490	442	168	509	with GRD 12 seq 239	23x GG	9.03284e-21	YES	122	6e-28		251	439	189	1	1	2
TVAG_174890	621	168	504	with GRD 12 seq 238	21x GG	6.54133e-15		158	1e-38		290	553	264	1	2	3
TVAG_191480	729	168	508	with GRD 12 seq 274	22x GG	1.30321e-14		235	6e-62		254	652	399	1	1	2
TVAG_150740	572	168	513	with GRD 12 seq 257	20x GG	1.94815e-14		172	5e-43		331	538	208	0	0	0
TVAG_350110	667	168	516	with GRD 12 seq 248	21x GG	2.82806e-14		139	4e-33		286	612	327	1	0	1
TVAG_174900	670	168	505	with GRD 12 seq 234	21x GG	3.09894e-14		226	3e-59		252	613	362	1	2	3
TVAG_191460	563	168	507	with GRD 12 seq 226	19x GG	2.24228e-13		166	2e-41		274	520	247	1	1	2
TVAG_237430	501	168	515	with GRD 12 seq 244	18x GG	4.24845e-13		84	1e-16		255	474	220	1	0	1
TVAG_191450	583	168	506	with GRD 12 seq 236	9x GGG (18x GG)	8.31935e-13		148	5e-36		248	506	259	1	1	2
TVAG_163280	492	168	514	with GRD 12 seq 243	17x GG	5.00071e-12		75	6e-14		273	437	165	1	0	1
TVAG_274660	733	168	511	with GRD 12 seq 248	19x GG	2.795e-11		228	5e-60		257	644	388	1	2	3
TVAG_007990	778	233	453		3x PTQTISP	4.43032e-11		200	2e-51	o0731-753i	116	630	515	0	0	0
TVAG_365610	1012	248	846		8xG (SAAR)			187	1e-47	o0961-983i	41	793	753	1	1	2
TVAG_157870	487	291	463		9x LPSPEPTP	5.94524e-66		137	2e-32	o0409-431i	19	242	224	0	0	0
TVAG_383590	928	291	527		4x ETPSPDPT	1.61141e-21		261	6e-70	o0882-904i	52	688	637	1	2	3
TVAG_468690	1103	354	673		14x EQTPSS	5.39881e-71		184	2e-46	o1010-1032i	15	726	712	1	0	1
TVAG_163950	682	373	902		13x GGSTS	2.96542e-52		146	3e-35	o0739-661i	59	483	425	0	1	1
TVAG_575690	341	382	519	interupted?	7x TPEP (& 12x SS)	3.71376e-18		92	4e-19	o0297-319i	1	102	102	1	1	2
TVAG_598680	433	382	520	interupted?	13x TPEP (7x TPTPEP)	2.48504e-39		143	2e-34	o0389-411i	1	154	154	1	1	2
TVAG_416960	461	384	889		4x ESSSSS (6x S, SAAR)	5.8765e-15		143	3e-34	o0376-398i	2	283	282	1	0	1
TVAG_244780	515	384	522		8x TSSSSSSS (9x S, SAAR)	6.26652e-57		71	1e-12	o0392-414i	1	177	177	0	0	0
TVAG_244800	575	384	523		12x SEETTSSSSSS (8x S, SAAR)	5.2003e-135		83	3e-16	o0452-474i	1	177	177	0	0	0
TVAG_149670	581	384	856		9x S (SAAR)			80	2e-15	o0480-502i	2	273	272	0	0	0
					*Only the repeats with the best REPTILE probablity score are indicated
Table S7. TvBspA with additional repeats					**SAAR: Single Amino Acid Repeats
